# Supplementary material for: Modular control of vertebrate axis segmentation in time and space
Source: EMBO J. 2024 Aug 9;43(18):4068–91. doi: 10.1038/s44318-024-00186-2 (PMC11405765; doi:10.1038/s44318-024-00186-2)
Supplement: Supplementary file 2 — Data EV2 [file 44318_2024_186_MOESM2_ESM.zip › Data_EV2_vep_output_Timing.txt]

## ENSEMBL VARIANT EFFECT PREDICTOR v104.3
## Output produced at 2022-04-21 10:33:20
## Connected to oryzias_latipes_core_104_1 on ensembldb.ensembl.org
## Using API version 104, DB version 104
## ensembl-funcgen version 104.f1c7762
## ensembl-io version 104.1d3bb6e
## ensembl-variation version 104.20f5335
## ensembl version 104.1af1dce
## genebuild version 2018-07
## assembly version ASM223467v1
## Column descriptions:
## Uploaded_variation : Identifier of uploaded variant
## Location : Location of variant in standard coordinate format (chr:start or chr:start-end)
## Allele : The variant allele used to calculate the consequence
## Gene : Stable ID of affected gene
## Feature : Stable ID of feature
## Feature_type : Type of feature - Transcript, RegulatoryFeature or MotifFeature
## Consequence : Consequence type
## cDNA_position : Relative position of base pair in cDNA sequence
## CDS_position : Relative position of base pair in coding sequence
## Protein_position : Relative position of amino acid in protein
## Amino_acids : Reference and variant amino acids
## Codons : Reference and variant codon sequence
## Existing_variation : Identifier(s) of co-located known variants
## Extra column keys:
## IMPACT : Subjective impact classification of consequence type
## DISTANCE : Shortest distance from variant to transcript
## STRAND : Strand of the feature (1/-1)
## FLAGS : Transcript quality flags
#Uploaded_variation	Location	Allele	Gene	Feature	Feature_type	Consequence	cDNA_position	CDS_position	Protein_position	Amino_acids	Codons	Existing_variation	Extra
3_31882398_T/A	3:31882398	A	ENSORLG00000014606	ENSORLT00000018308	Transcript	intron_variant	-	-	-	-	-	-	IMPACT=MODIFIER;STRAND=1
3_31882398_T/A	3:31882398	A	ENSORLG00000014606	ENSORLT00000029092	Transcript	intron_variant	-	-	-	-	-	-	IMPACT=MODIFIER;STRAND=1
3_31882435_C/T	3:31882435	T	ENSORLG00000014606	ENSORLT00000018308	Transcript	intron_variant	-	-	-	-	-	-	IMPACT=MODIFIER;STRAND=1
3_31882435_C/T	3:31882435	T	ENSORLG00000014606	ENSORLT00000029092	Transcript	intron_variant	-	-	-	-	-	-	IMPACT=MODIFIER;STRAND=1
3_31987045_G/A	3:31987045	A	-	-	-	intergenic_variant	-	-	-	-	-	-	IMPACT=MODIFIER
3_32005290_C/T	3:32005290	T	-	-	-	intergenic_variant	-	-	-	-	-	-	IMPACT=MODIFIER
3_32005319_C/A	3:32005319	A	-	-	-	intergenic_variant	-	-	-	-	-	-	IMPACT=MODIFIER
3_32047390_C/T	3:32047390	T	-	-	-	intergenic_variant	-	-	-	-	-	-	IMPACT=MODIFIER
3_32047391_A/G	3:32047391	G	-	-	-	intergenic_variant	-	-	-	-	-	-	IMPACT=MODIFIER
3_32047436_A/G	3:32047436	G	-	-	-	intergenic_variant	-	-	-	-	-	-	IMPACT=MODIFIER
3_32047450_G/T	3:32047450	T	-	-	-	intergenic_variant	-	-	-	-	-	-	IMPACT=MODIFIER
3_32047517_G/T	3:32047517	T	-	-	-	intergenic_variant	-	-	-	-	-	-	IMPACT=MODIFIER
3_32047557_G/C	3:32047557	C	-	-	-	intergenic_variant	-	-	-	-	-	-	IMPACT=MODIFIER
3_32047621_C/T	3:32047621	T	-	-	-	intergenic_variant	-	-	-	-	-	-	IMPACT=MODIFIER
3_32047830_G/A	3:32047830	A	-	-	-	intergenic_variant	-	-	-	-	-	-	IMPACT=MODIFIER
3_32047834_A/T	3:32047834	T	-	-	-	intergenic_variant	-	-	-	-	-	-	IMPACT=MODIFIER
3_32047856_A/C	3:32047856	C	-	-	-	intergenic_variant	-	-	-	-	-	-	IMPACT=MODIFIER
3_32047930_G/C	3:32047930	C	-	-	-	intergenic_variant	-	-	-	-	-	-	IMPACT=MODIFIER
3_32047943_C/T	3:32047943	T	-	-	-	intergenic_variant	-	-	-	-	-	-	IMPACT=MODIFIER
3_32047983_C/A	3:32047983	A	-	-	-	intergenic_variant	-	-	-	-	-	-	IMPACT=MODIFIER
3_32048013_G/T	3:32048013	T	-	-	-	intergenic_variant	-	-	-	-	-	-	IMPACT=MODIFIER
3_32048048_C/A	3:32048048	A	-	-	-	intergenic_variant	-	-	-	-	-	-	IMPACT=MODIFIER
3_32048055_G/C	3:32048055	C	-	-	-	intergenic_variant	-	-	-	-	-	-	IMPACT=MODIFIER
3_32048459_T/G	3:32048459	G	-	-	-	intergenic_variant	-	-	-	-	-	-	IMPACT=MODIFIER
3_32048599_A/T	3:32048599	T	-	-	-	intergenic_variant	-	-	-	-	-	-	IMPACT=MODIFIER
3_32048620_A/G	3:32048620	G	-	-	-	intergenic_variant	-	-	-	-	-	-	IMPACT=MODIFIER
3_32048656_T/C	3:32048656	C	-	-	-	intergenic_variant	-	-	-	-	-	-	IMPACT=MODIFIER
3_32048658_A/G	3:32048658	G	-	-	-	intergenic_variant	-	-	-	-	-	-	IMPACT=MODIFIER
3_32048666_C/T	3:32048666	T	-	-	-	intergenic_variant	-	-	-	-	-	-	IMPACT=MODIFIER
3_32048679_T/A	3:32048679	A	-	-	-	intergenic_variant	-	-	-	-	-	-	IMPACT=MODIFIER
3_32048694_G/T	3:32048694	T	-	-	-	intergenic_variant	-	-	-	-	-	-	IMPACT=MODIFIER
3_32048753_A/C	3:32048753	C	-	-	-	intergenic_variant	-	-	-	-	-	-	IMPACT=MODIFIER
3_32048778_T/G	3:32048778	G	-	-	-	intergenic_variant	-	-	-	-	-	-	IMPACT=MODIFIER
3_32048985_A/G	3:32048985	G	-	-	-	intergenic_variant	-	-	-	-	-	-	IMPACT=MODIFIER
3_32049010_A/T	3:32049010	T	-	-	-	intergenic_variant	-	-	-	-	-	-	IMPACT=MODIFIER
3_32049013_A/C	3:32049013	C	-	-	-	intergenic_variant	-	-	-	-	-	-	IMPACT=MODIFIER
3_32049037_G/A	3:32049037	A	-	-	-	intergenic_variant	-	-	-	-	-	-	IMPACT=MODIFIER
3_32049084_G/A	3:32049084	A	-	-	-	intergenic_variant	-	-	-	-	-	-	IMPACT=MODIFIER
3_32049157_A/T	3:32049157	T	-	-	-	intergenic_variant	-	-	-	-	-	-	IMPACT=MODIFIER
3_32049232_C/G	3:32049232	G	-	-	-	intergenic_variant	-	-	-	-	-	-	IMPACT=MODIFIER
3_32049243_T/G	3:32049243	G	-	-	-	intergenic_variant	-	-	-	-	-	-	IMPACT=MODIFIER
3_32049267_A/G	3:32049267	G	-	-	-	intergenic_variant	-	-	-	-	-	-	IMPACT=MODIFIER
3_32049268_A/T	3:32049268	T	-	-	-	intergenic_variant	-	-	-	-	-	-	IMPACT=MODIFIER
3_32049345_C/A	3:32049345	A	-	-	-	intergenic_variant	-	-	-	-	-	-	IMPACT=MODIFIER
3_32049391_G/A	3:32049391	A	-	-	-	intergenic_variant	-	-	-	-	-	-	IMPACT=MODIFIER
3_32049417_G/A	3:32049417	A	-	-	-	intergenic_variant	-	-	-	-	-	-	IMPACT=MODIFIER
3_32049453_T/C	3:32049453	C	-	-	-	intergenic_variant	-	-	-	-	-	-	IMPACT=MODIFIER
3_32049457_A/G	3:32049457	G	-	-	-	intergenic_variant	-	-	-	-	-	-	IMPACT=MODIFIER
3_32049471_A/C	3:32049471	C	-	-	-	intergenic_variant	-	-	-	-	-	-	IMPACT=MODIFIER
3_32049493_C/T	3:32049493	T	-	-	-	intergenic_variant	-	-	-	-	-	-	IMPACT=MODIFIER
3_32049521_C/A	3:32049521	A	-	-	-	intergenic_variant	-	-	-	-	-	-	IMPACT=MODIFIER
3_32049530_A/G	3:32049530	G	-	-	-	intergenic_variant	-	-	-	-	-	-	IMPACT=MODIFIER
3_32049578_G/A	3:32049578	A	-	-	-	intergenic_variant	-	-	-	-	-	-	IMPACT=MODIFIER
3_32049601_G/A	3:32049601	A	-	-	-	intergenic_variant	-	-	-	-	-	-	IMPACT=MODIFIER
3_32049605_A/G	3:32049605	G	-	-	-	intergenic_variant	-	-	-	-	-	-	IMPACT=MODIFIER
3_32049624_T/C	3:32049624	C	-	-	-	intergenic_variant	-	-	-	-	-	-	IMPACT=MODIFIER
3_32049640_G/T	3:32049640	T	-	-	-	intergenic_variant	-	-	-	-	-	-	IMPACT=MODIFIER
3_32049649_G/T	3:32049649	T	-	-	-	intergenic_variant	-	-	-	-	-	-	IMPACT=MODIFIER
3_32049715_A/T	3:32049715	T	-	-	-	intergenic_variant	-	-	-	-	-	-	IMPACT=MODIFIER
3_32049730_C/T	3:32049730	T	-	-	-	intergenic_variant	-	-	-	-	-	-	IMPACT=MODIFIER
3_32049764_A/G	3:32049764	G	-	-	-	intergenic_variant	-	-	-	-	-	-	IMPACT=MODIFIER
3_32049842_T/G	3:32049842	G	-	-	-	intergenic_variant	-	-	-	-	-	-	IMPACT=MODIFIER
3_32049863_T/A	3:32049863	A	-	-	-	intergenic_variant	-	-	-	-	-	-	IMPACT=MODIFIER
3_32049886_A/T	3:32049886	T	-	-	-	intergenic_variant	-	-	-	-	-	-	IMPACT=MODIFIER
3_32049892_C/T	3:32049892	T	-	-	-	intergenic_variant	-	-	-	-	-	-	IMPACT=MODIFIER
3_32049945_A/G	3:32049945	G	-	-	-	intergenic_variant	-	-	-	-	-	-	IMPACT=MODIFIER
3_32049977_A/G	3:32049977	G	-	-	-	intergenic_variant	-	-	-	-	-	-	IMPACT=MODIFIER
3_32049998_A/C	3:32049998	C	-	-	-	intergenic_variant	-	-	-	-	-	-	IMPACT=MODIFIER
3_32050051_G/T	3:32050051	T	-	-	-	intergenic_variant	-	-	-	-	-	-	IMPACT=MODIFIER
3_32050069_C/A	3:32050069	A	-	-	-	intergenic_variant	-	-	-	-	-	-	IMPACT=MODIFIER
3_32050081_G/C	3:32050081	C	-	-	-	intergenic_variant	-	-	-	-	-	-	IMPACT=MODIFIER
3_32050097_G/A	3:32050097	A	-	-	-	intergenic_variant	-	-	-	-	-	-	IMPACT=MODIFIER
3_32050110_A/G	3:32050110	G	-	-	-	intergenic_variant	-	-	-	-	-	-	IMPACT=MODIFIER
3_32050195_C/T	3:32050195	T	-	-	-	intergenic_variant	-	-	-	-	-	-	IMPACT=MODIFIER
3_32050210_A/G	3:32050210	G	-	-	-	intergenic_variant	-	-	-	-	-	-	IMPACT=MODIFIER
3_32050211_A/T	3:32050211	T	-	-	-	intergenic_variant	-	-	-	-	-	-	IMPACT=MODIFIER
3_32050217_G/A	3:32050217	A	-	-	-	intergenic_variant	-	-	-	-	-	-	IMPACT=MODIFIER
3_32050368_G/A	3:32050368	A	-	-	-	intergenic_variant	-	-	-	-	-	-	IMPACT=MODIFIER
3_32050486_T/C	3:32050486	C	-	-	-	intergenic_variant	-	-	-	-	-	-	IMPACT=MODIFIER
3_32050501_G/A	3:32050501	A	-	-	-	intergenic_variant	-	-	-	-	-	-	IMPACT=MODIFIER
3_32050511_C/A	3:32050511	A	-	-	-	intergenic_variant	-	-	-	-	-	-	IMPACT=MODIFIER
3_32050598_A/C	3:32050598	C	-	-	-	intergenic_variant	-	-	-	-	-	-	IMPACT=MODIFIER
3_32050620_T/C	3:32050620	C	-	-	-	intergenic_variant	-	-	-	-	-	-	IMPACT=MODIFIER
3_32050630_C/A	3:32050630	A	-	-	-	intergenic_variant	-	-	-	-	-	-	IMPACT=MODIFIER
3_32050661_G/T	3:32050661	T	-	-	-	intergenic_variant	-	-	-	-	-	-	IMPACT=MODIFIER
3_32050680_T/A	3:32050680	A	-	-	-	intergenic_variant	-	-	-	-	-	-	IMPACT=MODIFIER
3_32050747_G/A	3:32050747	A	-	-	-	intergenic_variant	-	-	-	-	-	-	IMPACT=MODIFIER
3_32050820_C/T	3:32050820	T	-	-	-	intergenic_variant	-	-	-	-	-	-	IMPACT=MODIFIER
3_32050829_C/G	3:32050829	G	-	-	-	intergenic_variant	-	-	-	-	-	-	IMPACT=MODIFIER
3_32051000_T/C	3:32051000	C	-	-	-	intergenic_variant	-	-	-	-	-	-	IMPACT=MODIFIER
3_32051047_G/A	3:32051047	A	-	-	-	intergenic_variant	-	-	-	-	-	-	IMPACT=MODIFIER
3_32051316_G/A	3:32051316	A	-	-	-	intergenic_variant	-	-	-	-	-	-	IMPACT=MODIFIER
3_32051390_C/T	3:32051390	T	-	-	-	intergenic_variant	-	-	-	-	-	-	IMPACT=MODIFIER
3_32051533_C/T	3:32051533	T	-	-	-	intergenic_variant	-	-	-	-	-	-	IMPACT=MODIFIER
3_32051579_G/A	3:32051579	A	-	-	-	intergenic_variant	-	-	-	-	-	-	IMPACT=MODIFIER
3_32051585_G/C	3:32051585	C	-	-	-	intergenic_variant	-	-	-	-	-	-	IMPACT=MODIFIER
3_32051602_C/T	3:32051602	T	-	-	-	intergenic_variant	-	-	-	-	-	-	IMPACT=MODIFIER
3_32051604_T/C	3:32051604	C	-	-	-	intergenic_variant	-	-	-	-	-	-	IMPACT=MODIFIER
3_32051617_T/A	3:32051617	A	-	-	-	intergenic_variant	-	-	-	-	-	-	IMPACT=MODIFIER
3_32051698_C/T	3:32051698	T	-	-	-	intergenic_variant	-	-	-	-	-	-	IMPACT=MODIFIER
3_32051718_T/C	3:32051718	C	-	-	-	intergenic_variant	-	-	-	-	-	-	IMPACT=MODIFIER
3_32051841_A/C	3:32051841	C	-	-	-	intergenic_variant	-	-	-	-	-	-	IMPACT=MODIFIER
3_32051865_C/T	3:32051865	T	-	-	-	intergenic_variant	-	-	-	-	-	-	IMPACT=MODIFIER
3_32051899_T/A	3:32051899	A	-	-	-	intergenic_variant	-	-	-	-	-	-	IMPACT=MODIFIER
3_32051912_C/A	3:32051912	A	-	-	-	intergenic_variant	-	-	-	-	-	-	IMPACT=MODIFIER
3_32051932_G/A	3:32051932	A	-	-	-	intergenic_variant	-	-	-	-	-	-	IMPACT=MODIFIER
3_32051975_A/T	3:32051975	T	-	-	-	intergenic_variant	-	-	-	-	-	-	IMPACT=MODIFIER
3_32052020_A/C	3:32052020	C	-	-	-	intergenic_variant	-	-	-	-	-	-	IMPACT=MODIFIER
3_32052186_C/A	3:32052186	A	-	-	-	intergenic_variant	-	-	-	-	-	-	IMPACT=MODIFIER
3_32052339_T/A	3:32052339	A	-	-	-	intergenic_variant	-	-	-	-	-	-	IMPACT=MODIFIER
3_32052349_C/G	3:32052349	G	-	-	-	intergenic_variant	-	-	-	-	-	-	IMPACT=MODIFIER
3_32052400_T/G	3:32052400	G	-	-	-	intergenic_variant	-	-	-	-	-	-	IMPACT=MODIFIER
3_32052413_T/A	3:32052413	A	-	-	-	intergenic_variant	-	-	-	-	-	-	IMPACT=MODIFIER
3_32052454_A/C	3:32052454	C	-	-	-	intergenic_variant	-	-	-	-	-	-	IMPACT=MODIFIER
3_32052479_T/C	3:32052479	C	-	-	-	intergenic_variant	-	-	-	-	-	-	IMPACT=MODIFIER
3_32052504_A/T	3:32052504	T	-	-	-	intergenic_variant	-	-	-	-	-	-	IMPACT=MODIFIER
3_32052550_G/A	3:32052550	A	-	-	-	intergenic_variant	-	-	-	-	-	-	IMPACT=MODIFIER
3_32052633_G/A	3:32052633	A	-	-	-	intergenic_variant	-	-	-	-	-	-	IMPACT=MODIFIER
3_32052695_T/C	3:32052695	C	-	-	-	intergenic_variant	-	-	-	-	-	-	IMPACT=MODIFIER
3_32052707_G/A	3:32052707	A	-	-	-	intergenic_variant	-	-	-	-	-	-	IMPACT=MODIFIER
3_32052711_C/T	3:32052711	T	-	-	-	intergenic_variant	-	-	-	-	-	-	IMPACT=MODIFIER
3_32052721_T/A	3:32052721	A	-	-	-	intergenic_variant	-	-	-	-	-	-	IMPACT=MODIFIER
3_32052824_G/A	3:32052824	A	-	-	-	intergenic_variant	-	-	-	-	-	-	IMPACT=MODIFIER
3_32052904_A/G	3:32052904	G	-	-	-	intergenic_variant	-	-	-	-	-	-	IMPACT=MODIFIER
3_32052952_G/A	3:32052952	A	-	-	-	intergenic_variant	-	-	-	-	-	-	IMPACT=MODIFIER
3_32052970_G/C	3:32052970	C	-	-	-	intergenic_variant	-	-	-	-	-	-	IMPACT=MODIFIER
3_32053022_T/G	3:32053022	G	-	-	-	intergenic_variant	-	-	-	-	-	-	IMPACT=MODIFIER
3_32053042_G/T	3:32053042	T	-	-	-	intergenic_variant	-	-	-	-	-	-	IMPACT=MODIFIER
3_32053101_G/C	3:32053101	C	-	-	-	intergenic_variant	-	-	-	-	-	-	IMPACT=MODIFIER
3_32053140_T/C	3:32053140	C	-	-	-	intergenic_variant	-	-	-	-	-	-	IMPACT=MODIFIER
3_32053152_G/A	3:32053152	A	-	-	-	intergenic_variant	-	-	-	-	-	-	IMPACT=MODIFIER
3_32053205_G/A	3:32053205	A	-	-	-	intergenic_variant	-	-	-	-	-	-	IMPACT=MODIFIER
3_32053217_A/G	3:32053217	G	-	-	-	intergenic_variant	-	-	-	-	-	-	IMPACT=MODIFIER
3_32053263_G/A	3:32053263	A	-	-	-	intergenic_variant	-	-	-	-	-	-	IMPACT=MODIFIER
3_32053264_C/T	3:32053264	T	-	-	-	intergenic_variant	-	-	-	-	-	-	IMPACT=MODIFIER
3_32053324_T/C	3:32053324	C	-	-	-	intergenic_variant	-	-	-	-	-	-	IMPACT=MODIFIER
3_32053337_T/C	3:32053337	C	-	-	-	intergenic_variant	-	-	-	-	-	-	IMPACT=MODIFIER
3_32053340_G/T	3:32053340	T	-	-	-	intergenic_variant	-	-	-	-	-	-	IMPACT=MODIFIER
3_32053367_A/T	3:32053367	T	-	-	-	intergenic_variant	-	-	-	-	-	-	IMPACT=MODIFIER
3_32053432_C/A	3:32053432	A	-	-	-	intergenic_variant	-	-	-	-	-	-	IMPACT=MODIFIER
3_32053472_C/T	3:32053472	T	-	-	-	intergenic_variant	-	-	-	-	-	-	IMPACT=MODIFIER
3_32053529_T/C	3:32053529	C	-	-	-	intergenic_variant	-	-	-	-	-	-	IMPACT=MODIFIER
3_32053530_G/C	3:32053530	C	-	-	-	intergenic_variant	-	-	-	-	-	-	IMPACT=MODIFIER
3_32053547_T/C	3:32053547	C	-	-	-	intergenic_variant	-	-	-	-	-	-	IMPACT=MODIFIER
3_32053630_A/C	3:32053630	C	-	-	-	intergenic_variant	-	-	-	-	-	-	IMPACT=MODIFIER
3_32053712_G/C	3:32053712	C	-	-	-	intergenic_variant	-	-	-	-	-	-	IMPACT=MODIFIER
3_32053730_G/A	3:32053730	A	-	-	-	intergenic_variant	-	-	-	-	-	-	IMPACT=MODIFIER
3_32053748_A/C	3:32053748	C	-	-	-	intergenic_variant	-	-	-	-	-	-	IMPACT=MODIFIER
3_32053769_T/A	3:32053769	A	-	-	-	intergenic_variant	-	-	-	-	-	-	IMPACT=MODIFIER
3_32053834_C/G	3:32053834	G	-	-	-	intergenic_variant	-	-	-	-	-	-	IMPACT=MODIFIER
3_32053856_C/T	3:32053856	T	-	-	-	intergenic_variant	-	-	-	-	-	-	IMPACT=MODIFIER
3_32053858_G/T	3:32053858	T	-	-	-	intergenic_variant	-	-	-	-	-	-	IMPACT=MODIFIER
3_32053883_G/C	3:32053883	C	-	-	-	intergenic_variant	-	-	-	-	-	-	IMPACT=MODIFIER
3_32053907_G/T	3:32053907	T	-	-	-	intergenic_variant	-	-	-	-	-	-	IMPACT=MODIFIER
3_32053970_C/G	3:32053970	G	-	-	-	intergenic_variant	-	-	-	-	-	-	IMPACT=MODIFIER
3_32054022_G/A	3:32054022	A	-	-	-	intergenic_variant	-	-	-	-	-	-	IMPACT=MODIFIER
3_32054055_A/T	3:32054055	T	-	-	-	intergenic_variant	-	-	-	-	-	-	IMPACT=MODIFIER
3_32054093_A/T	3:32054093	T	-	-	-	intergenic_variant	-	-	-	-	-	-	IMPACT=MODIFIER
3_32054103_G/A	3:32054103	A	-	-	-	intergenic_variant	-	-	-	-	-	-	IMPACT=MODIFIER
3_32054186_A/G	3:32054186	G	-	-	-	intergenic_variant	-	-	-	-	-	-	IMPACT=MODIFIER
3_32054204_A/G	3:32054204	G	-	-	-	intergenic_variant	-	-	-	-	-	-	IMPACT=MODIFIER
3_32054221_T/C	3:32054221	C	-	-	-	intergenic_variant	-	-	-	-	-	-	IMPACT=MODIFIER
3_32054341_T/A	3:32054341	A	-	-	-	intergenic_variant	-	-	-	-	-	-	IMPACT=MODIFIER
3_32054361_C/T	3:32054361	T	-	-	-	intergenic_variant	-	-	-	-	-	-	IMPACT=MODIFIER
3_32054370_C/G	3:32054370	G	-	-	-	intergenic_variant	-	-	-	-	-	-	IMPACT=MODIFIER
3_32054511_A/T	3:32054511	T	-	-	-	intergenic_variant	-	-	-	-	-	-	IMPACT=MODIFIER
3_32054519_C/T	3:32054519	T	-	-	-	intergenic_variant	-	-	-	-	-	-	IMPACT=MODIFIER
3_32054587_C/A	3:32054587	A	-	-	-	intergenic_variant	-	-	-	-	-	-	IMPACT=MODIFIER
3_32054637_C/T	3:32054637	T	-	-	-	intergenic_variant	-	-	-	-	-	-	IMPACT=MODIFIER
3_32054638_T/C	3:32054638	C	-	-	-	intergenic_variant	-	-	-	-	-	-	IMPACT=MODIFIER
3_32054756_C/T	3:32054756	T	-	-	-	intergenic_variant	-	-	-	-	-	-	IMPACT=MODIFIER
3_32054837_T/C	3:32054837	C	-	-	-	intergenic_variant	-	-	-	-	-	-	IMPACT=MODIFIER
3_32054851_G/A	3:32054851	A	-	-	-	intergenic_variant	-	-	-	-	-	-	IMPACT=MODIFIER
3_32054879_C/G	3:32054879	G	-	-	-	intergenic_variant	-	-	-	-	-	-	IMPACT=MODIFIER
3_32054926_A/T	3:32054926	T	-	-	-	intergenic_variant	-	-	-	-	-	-	IMPACT=MODIFIER
3_32054949_T/A	3:32054949	A	-	-	-	intergenic_variant	-	-	-	-	-	-	IMPACT=MODIFIER
3_32054970_T/A	3:32054970	A	-	-	-	intergenic_variant	-	-	-	-	-	-	IMPACT=MODIFIER
3_32055007_G/A	3:32055007	A	-	-	-	intergenic_variant	-	-	-	-	-	-	IMPACT=MODIFIER
3_32055061_T/C	3:32055061	C	-	-	-	intergenic_variant	-	-	-	-	-	-	IMPACT=MODIFIER
3_32055098_G/A	3:32055098	A	-	-	-	intergenic_variant	-	-	-	-	-	-	IMPACT=MODIFIER
3_32055101_A/G	3:32055101	G	-	-	-	intergenic_variant	-	-	-	-	-	-	IMPACT=MODIFIER
3_32055132_T/A	3:32055132	A	-	-	-	intergenic_variant	-	-	-	-	-	-	IMPACT=MODIFIER
3_32055135_A/T	3:32055135	T	-	-	-	intergenic_variant	-	-	-	-	-	-	IMPACT=MODIFIER
3_32055146_C/T	3:32055146	T	-	-	-	intergenic_variant	-	-	-	-	-	-	IMPACT=MODIFIER
3_32055325_A/T	3:32055325	T	-	-	-	intergenic_variant	-	-	-	-	-	-	IMPACT=MODIFIER
3_32055327_A/C	3:32055327	C	-	-	-	intergenic_variant	-	-	-	-	-	-	IMPACT=MODIFIER
3_32055377_A/G	3:32055377	G	-	-	-	intergenic_variant	-	-	-	-	-	-	IMPACT=MODIFIER
3_32055386_C/T	3:32055386	T	-	-	-	intergenic_variant	-	-	-	-	-	-	IMPACT=MODIFIER
3_32055395_T/G	3:32055395	G	-	-	-	intergenic_variant	-	-	-	-	-	-	IMPACT=MODIFIER
3_32055425_G/A	3:32055425	A	-	-	-	intergenic_variant	-	-	-	-	-	-	IMPACT=MODIFIER
3_32055426_A/C	3:32055426	C	-	-	-	intergenic_variant	-	-	-	-	-	-	IMPACT=MODIFIER
3_32055472_G/C	3:32055472	C	-	-	-	intergenic_variant	-	-	-	-	-	-	IMPACT=MODIFIER
3_32055485_T/C	3:32055485	C	-	-	-	intergenic_variant	-	-	-	-	-	-	IMPACT=MODIFIER
3_32055555_T/G	3:32055555	G	-	-	-	intergenic_variant	-	-	-	-	-	-	IMPACT=MODIFIER
3_32055560_A/C	3:32055560	C	-	-	-	intergenic_variant	-	-	-	-	-	-	IMPACT=MODIFIER
3_32055649_C/G	3:32055649	G	-	-	-	intergenic_variant	-	-	-	-	-	-	IMPACT=MODIFIER
3_32055662_C/A	3:32055662	A	-	-	-	intergenic_variant	-	-	-	-	-	-	IMPACT=MODIFIER
3_32055701_G/C	3:32055701	C	-	-	-	intergenic_variant	-	-	-	-	-	-	IMPACT=MODIFIER
3_32055720_A/C	3:32055720	C	-	-	-	intergenic_variant	-	-	-	-	-	-	IMPACT=MODIFIER
3_32055760_A/C	3:32055760	C	-	-	-	intergenic_variant	-	-	-	-	-	-	IMPACT=MODIFIER
3_32055761_T/A	3:32055761	A	-	-	-	intergenic_variant	-	-	-	-	-	-	IMPACT=MODIFIER
3_32055866_G/T	3:32055866	T	-	-	-	intergenic_variant	-	-	-	-	-	-	IMPACT=MODIFIER
3_32055886_T/G	3:32055886	G	-	-	-	intergenic_variant	-	-	-	-	-	-	IMPACT=MODIFIER
3_32056058_T/C	3:32056058	C	-	-	-	intergenic_variant	-	-	-	-	-	-	IMPACT=MODIFIER
3_32056067_G/A	3:32056067	A	-	-	-	intergenic_variant	-	-	-	-	-	-	IMPACT=MODIFIER
3_32056070_C/T	3:32056070	T	-	-	-	intergenic_variant	-	-	-	-	-	-	IMPACT=MODIFIER
3_32056091_G/T	3:32056091	T	-	-	-	intergenic_variant	-	-	-	-	-	-	IMPACT=MODIFIER
3_32056350_T/G	3:32056350	G	-	-	-	intergenic_variant	-	-	-	-	-	-	IMPACT=MODIFIER
3_32056387_A/G	3:32056387	G	-	-	-	intergenic_variant	-	-	-	-	-	-	IMPACT=MODIFIER
3_32056400_C/T	3:32056400	T	-	-	-	intergenic_variant	-	-	-	-	-	-	IMPACT=MODIFIER
3_32056421_G/T	3:32056421	T	-	-	-	intergenic_variant	-	-	-	-	-	-	IMPACT=MODIFIER
3_32056449_A/C	3:32056449	C	-	-	-	intergenic_variant	-	-	-	-	-	-	IMPACT=MODIFIER
3_32056490_G/T	3:32056490	T	-	-	-	intergenic_variant	-	-	-	-	-	-	IMPACT=MODIFIER
3_32056494_G/T	3:32056494	T	-	-	-	intergenic_variant	-	-	-	-	-	-	IMPACT=MODIFIER
3_32056536_A/G	3:32056536	G	-	-	-	intergenic_variant	-	-	-	-	-	-	IMPACT=MODIFIER
3_32056572_A/G	3:32056572	G	-	-	-	intergenic_variant	-	-	-	-	-	-	IMPACT=MODIFIER
3_32056601_T/G	3:32056601	G	-	-	-	intergenic_variant	-	-	-	-	-	-	IMPACT=MODIFIER
3_32056852_G/A	3:32056852	A	-	-	-	intergenic_variant	-	-	-	-	-	-	IMPACT=MODIFIER
3_32056859_A/C	3:32056859	C	-	-	-	intergenic_variant	-	-	-	-	-	-	IMPACT=MODIFIER
3_32056876_G/T	3:32056876	T	-	-	-	intergenic_variant	-	-	-	-	-	-	IMPACT=MODIFIER
3_32056889_T/A	3:32056889	A	-	-	-	intergenic_variant	-	-	-	-	-	-	IMPACT=MODIFIER
3_32056890_G/T	3:32056890	T	-	-	-	intergenic_variant	-	-	-	-	-	-	IMPACT=MODIFIER
3_32056896_T/G	3:32056896	G	-	-	-	intergenic_variant	-	-	-	-	-	-	IMPACT=MODIFIER
3_32056988_A/T	3:32056988	T	-	-	-	intergenic_variant	-	-	-	-	-	-	IMPACT=MODIFIER
3_32057003_C/T	3:32057003	T	-	-	-	intergenic_variant	-	-	-	-	-	-	IMPACT=MODIFIER
3_32057108_A/T	3:32057108	T	-	-	-	intergenic_variant	-	-	-	-	-	-	IMPACT=MODIFIER
3_32057244_C/T	3:32057244	T	-	-	-	intergenic_variant	-	-	-	-	-	-	IMPACT=MODIFIER
3_32057270_C/G	3:32057270	G	-	-	-	intergenic_variant	-	-	-	-	-	-	IMPACT=MODIFIER
3_32057276_G/A	3:32057276	A	-	-	-	intergenic_variant	-	-	-	-	-	-	IMPACT=MODIFIER
3_32057284_G/A	3:32057284	A	-	-	-	intergenic_variant	-	-	-	-	-	-	IMPACT=MODIFIER
3_32057309_A/C	3:32057309	C	-	-	-	intergenic_variant	-	-	-	-	-	-	IMPACT=MODIFIER
3_32057311_A/C	3:32057311	C	-	-	-	intergenic_variant	-	-	-	-	-	-	IMPACT=MODIFIER
3_32057321_T/A	3:32057321	A	-	-	-	intergenic_variant	-	-	-	-	-	-	IMPACT=MODIFIER
3_32057345_A/T	3:32057345	T	-	-	-	intergenic_variant	-	-	-	-	-	-	IMPACT=MODIFIER
3_32057555_T/C	3:32057555	C	-	-	-	intergenic_variant	-	-	-	-	-	-	IMPACT=MODIFIER
3_32057565_T/C	3:32057565	C	-	-	-	intergenic_variant	-	-	-	-	-	-	IMPACT=MODIFIER
3_32057578_A/T	3:32057578	T	-	-	-	intergenic_variant	-	-	-	-	-	-	IMPACT=MODIFIER
3_32057595_C/G	3:32057595	G	-	-	-	intergenic_variant	-	-	-	-	-	-	IMPACT=MODIFIER
3_32057602_T/G	3:32057602	G	-	-	-	intergenic_variant	-	-	-	-	-	-	IMPACT=MODIFIER
3_32057632_C/G	3:32057632	G	-	-	-	intergenic_variant	-	-	-	-	-	-	IMPACT=MODIFIER
3_32057656_G/A	3:32057656	A	-	-	-	intergenic_variant	-	-	-	-	-	-	IMPACT=MODIFIER
3_32057691_G/A	3:32057691	A	-	-	-	intergenic_variant	-	-	-	-	-	-	IMPACT=MODIFIER
3_32057713_A/G	3:32057713	G	-	-	-	intergenic_variant	-	-	-	-	-	-	IMPACT=MODIFIER
3_32057781_G/A	3:32057781	A	-	-	-	intergenic_variant	-	-	-	-	-	-	IMPACT=MODIFIER
3_32057789_T/C	3:32057789	C	-	-	-	intergenic_variant	-	-	-	-	-	-	IMPACT=MODIFIER
3_32057804_T/A	3:32057804	A	-	-	-	intergenic_variant	-	-	-	-	-	-	IMPACT=MODIFIER
3_32057835_A/G	3:32057835	G	-	-	-	intergenic_variant	-	-	-	-	-	-	IMPACT=MODIFIER
3_32057844_G/T	3:32057844	T	-	-	-	intergenic_variant	-	-	-	-	-	-	IMPACT=MODIFIER
3_32057848_G/T	3:32057848	T	-	-	-	intergenic_variant	-	-	-	-	-	-	IMPACT=MODIFIER
3_32057861_A/T	3:32057861	T	-	-	-	intergenic_variant	-	-	-	-	-	-	IMPACT=MODIFIER
3_32057907_A/G	3:32057907	G	-	-	-	intergenic_variant	-	-	-	-	-	-	IMPACT=MODIFIER
3_32057917_A/C	3:32057917	C	-	-	-	intergenic_variant	-	-	-	-	-	-	IMPACT=MODIFIER
3_32057922_G/T	3:32057922	T	-	-	-	intergenic_variant	-	-	-	-	-	-	IMPACT=MODIFIER
3_32057951_T/C	3:32057951	C	-	-	-	intergenic_variant	-	-	-	-	-	-	IMPACT=MODIFIER
3_32057953_T/C	3:32057953	C	-	-	-	intergenic_variant	-	-	-	-	-	-	IMPACT=MODIFIER
3_32058224_C/A	3:32058224	A	-	-	-	intergenic_variant	-	-	-	-	-	-	IMPACT=MODIFIER
3_32058274_G/A	3:32058274	A	-	-	-	intergenic_variant	-	-	-	-	-	-	IMPACT=MODIFIER
3_32058303_T/A	3:32058303	A	-	-	-	intergenic_variant	-	-	-	-	-	-	IMPACT=MODIFIER
3_32058308_C/G	3:32058308	G	-	-	-	intergenic_variant	-	-	-	-	-	-	IMPACT=MODIFIER
3_32058322_T/C	3:32058322	C	-	-	-	intergenic_variant	-	-	-	-	-	-	IMPACT=MODIFIER
3_32058362_C/T	3:32058362	T	-	-	-	intergenic_variant	-	-	-	-	-	-	IMPACT=MODIFIER
3_32058413_T/C	3:32058413	C	-	-	-	intergenic_variant	-	-	-	-	-	-	IMPACT=MODIFIER
3_32058422_T/G	3:32058422	G	-	-	-	intergenic_variant	-	-	-	-	-	-	IMPACT=MODIFIER
3_32058626_A/G	3:32058626	G	-	-	-	intergenic_variant	-	-	-	-	-	-	IMPACT=MODIFIER
3_32058653_T/A	3:32058653	A	-	-	-	intergenic_variant	-	-	-	-	-	-	IMPACT=MODIFIER
3_32058658_T/C	3:32058658	C	-	-	-	intergenic_variant	-	-	-	-	-	-	IMPACT=MODIFIER
3_32058773_C/T	3:32058773	T	-	-	-	intergenic_variant	-	-	-	-	-	-	IMPACT=MODIFIER
3_32058902_G/A	3:32058902	A	-	-	-	intergenic_variant	-	-	-	-	-	-	IMPACT=MODIFIER
3_32058910_G/C	3:32058910	C	-	-	-	intergenic_variant	-	-	-	-	-	-	IMPACT=MODIFIER
3_32059227_C/T	3:32059227	T	-	-	-	intergenic_variant	-	-	-	-	-	-	IMPACT=MODIFIER
3_32059247_C/T	3:32059247	T	-	-	-	intergenic_variant	-	-	-	-	-	-	IMPACT=MODIFIER
3_32059250_A/C	3:32059250	C	-	-	-	intergenic_variant	-	-	-	-	-	-	IMPACT=MODIFIER
3_32059310_G/A	3:32059310	A	-	-	-	intergenic_variant	-	-	-	-	-	-	IMPACT=MODIFIER
3_32059486_A/C	3:32059486	C	-	-	-	intergenic_variant	-	-	-	-	-	-	IMPACT=MODIFIER
3_32059507_G/A	3:32059507	A	-	-	-	intergenic_variant	-	-	-	-	-	-	IMPACT=MODIFIER
3_32059525_A/G	3:32059525	G	-	-	-	intergenic_variant	-	-	-	-	-	-	IMPACT=MODIFIER
3_32059529_T/C	3:32059529	C	-	-	-	intergenic_variant	-	-	-	-	-	-	IMPACT=MODIFIER
3_32059537_A/C	3:32059537	C	-	-	-	intergenic_variant	-	-	-	-	-	-	IMPACT=MODIFIER
3_32059542_G/A	3:32059542	A	-	-	-	intergenic_variant	-	-	-	-	-	-	IMPACT=MODIFIER
3_32059684_A/C	3:32059684	C	-	-	-	intergenic_variant	-	-	-	-	-	-	IMPACT=MODIFIER
3_32059698_C/T	3:32059698	T	-	-	-	intergenic_variant	-	-	-	-	-	-	IMPACT=MODIFIER
3_32059756_G/C	3:32059756	C	-	-	-	intergenic_variant	-	-	-	-	-	-	IMPACT=MODIFIER
3_32059769_G/T	3:32059769	T	-	-	-	intergenic_variant	-	-	-	-	-	-	IMPACT=MODIFIER
3_32059857_A/T	3:32059857	T	-	-	-	intergenic_variant	-	-	-	-	-	-	IMPACT=MODIFIER
3_32059872_G/T	3:32059872	T	-	-	-	intergenic_variant	-	-	-	-	-	-	IMPACT=MODIFIER
3_32059880_A/G	3:32059880	G	-	-	-	intergenic_variant	-	-	-	-	-	-	IMPACT=MODIFIER
3_32059895_T/G	3:32059895	G	-	-	-	intergenic_variant	-	-	-	-	-	-	IMPACT=MODIFIER
3_32059910_G/C	3:32059910	C	-	-	-	intergenic_variant	-	-	-	-	-	-	IMPACT=MODIFIER
3_32059980_A/G	3:32059980	G	-	-	-	intergenic_variant	-	-	-	-	-	-	IMPACT=MODIFIER
3_32059984_G/T	3:32059984	T	-	-	-	intergenic_variant	-	-	-	-	-	-	IMPACT=MODIFIER
3_32060014_T/C	3:32060014	C	-	-	-	intergenic_variant	-	-	-	-	-	-	IMPACT=MODIFIER
3_32060027_A/G	3:32060027	G	-	-	-	intergenic_variant	-	-	-	-	-	-	IMPACT=MODIFIER
3_32060034_T/A	3:32060034	A	-	-	-	intergenic_variant	-	-	-	-	-	-	IMPACT=MODIFIER
3_32060114_A/G	3:32060114	G	-	-	-	intergenic_variant	-	-	-	-	-	-	IMPACT=MODIFIER
3_32060157_T/G	3:32060157	G	-	-	-	intergenic_variant	-	-	-	-	-	-	IMPACT=MODIFIER
3_32060171_G/C	3:32060171	C	-	-	-	intergenic_variant	-	-	-	-	-	-	IMPACT=MODIFIER
3_32060174_C/G	3:32060174	G	-	-	-	intergenic_variant	-	-	-	-	-	-	IMPACT=MODIFIER
3_32060205_A/T	3:32060205	T	-	-	-	intergenic_variant	-	-	-	-	-	-	IMPACT=MODIFIER
3_32060218_T/C	3:32060218	C	-	-	-	intergenic_variant	-	-	-	-	-	-	IMPACT=MODIFIER
3_32060227_T/C	3:32060227	C	-	-	-	intergenic_variant	-	-	-	-	-	-	IMPACT=MODIFIER
3_32060247_T/G	3:32060247	G	-	-	-	intergenic_variant	-	-	-	-	-	-	IMPACT=MODIFIER
3_32060252_A/G	3:32060252	G	-	-	-	intergenic_variant	-	-	-	-	-	-	IMPACT=MODIFIER
3_32060272_T/A	3:32060272	A	-	-	-	intergenic_variant	-	-	-	-	-	-	IMPACT=MODIFIER
3_32060317_T/G	3:32060317	G	-	-	-	intergenic_variant	-	-	-	-	-	-	IMPACT=MODIFIER
3_32060321_G/A	3:32060321	A	-	-	-	intergenic_variant	-	-	-	-	-	-	IMPACT=MODIFIER
3_32060327_G/C	3:32060327	C	-	-	-	intergenic_variant	-	-	-	-	-	-	IMPACT=MODIFIER
3_32060330_T/A	3:32060330	A	-	-	-	intergenic_variant	-	-	-	-	-	-	IMPACT=MODIFIER
3_32060396_G/A	3:32060396	A	-	-	-	intergenic_variant	-	-	-	-	-	-	IMPACT=MODIFIER
3_32061183_G/T	3:32061183	T	-	-	-	intergenic_variant	-	-	-	-	-	-	IMPACT=MODIFIER
3_32061202_A/T	3:32061202	T	-	-	-	intergenic_variant	-	-	-	-	-	-	IMPACT=MODIFIER
3_32061279_G/A	3:32061279	A	-	-	-	intergenic_variant	-	-	-	-	-	-	IMPACT=MODIFIER
3_32061312_T/G	3:32061312	G	-	-	-	intergenic_variant	-	-	-	-	-	-	IMPACT=MODIFIER
3_32061318_G/A	3:32061318	A	-	-	-	intergenic_variant	-	-	-	-	-	-	IMPACT=MODIFIER
3_32061334_G/A	3:32061334	A	-	-	-	intergenic_variant	-	-	-	-	-	-	IMPACT=MODIFIER
3_32061343_C/A	3:32061343	A	-	-	-	intergenic_variant	-	-	-	-	-	-	IMPACT=MODIFIER
3_32061348_C/T	3:32061348	T	-	-	-	intergenic_variant	-	-	-	-	-	-	IMPACT=MODIFIER
3_32061434_A/G	3:32061434	G	-	-	-	intergenic_variant	-	-	-	-	-	-	IMPACT=MODIFIER
3_32061462_T/A	3:32061462	A	-	-	-	intergenic_variant	-	-	-	-	-	-	IMPACT=MODIFIER
3_32061473_G/T	3:32061473	T	-	-	-	intergenic_variant	-	-	-	-	-	-	IMPACT=MODIFIER
3_32061477_A/G	3:32061477	G	-	-	-	intergenic_variant	-	-	-	-	-	-	IMPACT=MODIFIER
3_32061492_T/G	3:32061492	G	-	-	-	intergenic_variant	-	-	-	-	-	-	IMPACT=MODIFIER
3_32061495_A/C	3:32061495	C	-	-	-	intergenic_variant	-	-	-	-	-	-	IMPACT=MODIFIER
3_32061499_G/A	3:32061499	A	-	-	-	intergenic_variant	-	-	-	-	-	-	IMPACT=MODIFIER
3_32061745_C/T	3:32061745	T	-	-	-	intergenic_variant	-	-	-	-	-	-	IMPACT=MODIFIER
3_32061786_A/G	3:32061786	G	-	-	-	intergenic_variant	-	-	-	-	-	-	IMPACT=MODIFIER
3_32061862_G/A	3:32061862	A	-	-	-	intergenic_variant	-	-	-	-	-	-	IMPACT=MODIFIER
3_32062034_C/A	3:32062034	A	-	-	-	intergenic_variant	-	-	-	-	-	-	IMPACT=MODIFIER
3_32062051_G/A	3:32062051	A	-	-	-	intergenic_variant	-	-	-	-	-	-	IMPACT=MODIFIER
3_32062109_T/C	3:32062109	C	-	-	-	intergenic_variant	-	-	-	-	-	-	IMPACT=MODIFIER
3_32062190_T/G	3:32062190	G	-	-	-	intergenic_variant	-	-	-	-	-	-	IMPACT=MODIFIER
3_32062245_G/A	3:32062245	A	-	-	-	intergenic_variant	-	-	-	-	-	-	IMPACT=MODIFIER
3_32062300_C/T	3:32062300	T	-	-	-	intergenic_variant	-	-	-	-	-	-	IMPACT=MODIFIER
3_32062302_A/T	3:32062302	T	-	-	-	intergenic_variant	-	-	-	-	-	-	IMPACT=MODIFIER
3_32062340_T/C	3:32062340	C	-	-	-	intergenic_variant	-	-	-	-	-	-	IMPACT=MODIFIER
3_32062360_T/G	3:32062360	G	-	-	-	intergenic_variant	-	-	-	-	-	-	IMPACT=MODIFIER
3_32062393_C/T	3:32062393	T	-	-	-	intergenic_variant	-	-	-	-	-	-	IMPACT=MODIFIER
3_32062431_G/C	3:32062431	C	-	-	-	intergenic_variant	-	-	-	-	-	-	IMPACT=MODIFIER
3_32062435_C/T	3:32062435	T	-	-	-	intergenic_variant	-	-	-	-	-	-	IMPACT=MODIFIER
3_32062508_A/C	3:32062508	C	-	-	-	intergenic_variant	-	-	-	-	-	-	IMPACT=MODIFIER
3_32062592_A/T	3:32062592	T	-	-	-	intergenic_variant	-	-	-	-	-	-	IMPACT=MODIFIER
3_32062612_C/T	3:32062612	T	-	-	-	intergenic_variant	-	-	-	-	-	-	IMPACT=MODIFIER
3_32062665_T/A	3:32062665	A	-	-	-	intergenic_variant	-	-	-	-	-	-	IMPACT=MODIFIER
3_32062691_A/T	3:32062691	T	-	-	-	intergenic_variant	-	-	-	-	-	-	IMPACT=MODIFIER
3_32062716_C/T	3:32062716	T	-	-	-	intergenic_variant	-	-	-	-	-	-	IMPACT=MODIFIER
3_32062727_G/T	3:32062727	T	-	-	-	intergenic_variant	-	-	-	-	-	-	IMPACT=MODIFIER
3_32062753_T/C	3:32062753	C	-	-	-	intergenic_variant	-	-	-	-	-	-	IMPACT=MODIFIER
3_32062768_G/A	3:32062768	A	-	-	-	intergenic_variant	-	-	-	-	-	-	IMPACT=MODIFIER
3_32062776_T/A	3:32062776	A	-	-	-	intergenic_variant	-	-	-	-	-	-	IMPACT=MODIFIER
3_32062792_G/T	3:32062792	T	-	-	-	intergenic_variant	-	-	-	-	-	-	IMPACT=MODIFIER
3_32062846_G/A	3:32062846	A	-	-	-	intergenic_variant	-	-	-	-	-	-	IMPACT=MODIFIER
3_32062850_T/A	3:32062850	A	-	-	-	intergenic_variant	-	-	-	-	-	-	IMPACT=MODIFIER
3_32062893_G/A	3:32062893	A	-	-	-	intergenic_variant	-	-	-	-	-	-	IMPACT=MODIFIER
3_32062959_T/G	3:32062959	G	-	-	-	intergenic_variant	-	-	-	-	-	-	IMPACT=MODIFIER
3_32062961_A/C	3:32062961	C	-	-	-	intergenic_variant	-	-	-	-	-	-	IMPACT=MODIFIER
3_32063032_A/T	3:32063032	T	-	-	-	intergenic_variant	-	-	-	-	-	-	IMPACT=MODIFIER
3_32063038_G/T	3:32063038	T	-	-	-	intergenic_variant	-	-	-	-	-	-	IMPACT=MODIFIER
3_32063082_T/A	3:32063082	A	-	-	-	intergenic_variant	-	-	-	-	-	-	IMPACT=MODIFIER
3_32063186_A/G	3:32063186	G	-	-	-	intergenic_variant	-	-	-	-	-	-	IMPACT=MODIFIER
3_32063251_T/C	3:32063251	C	-	-	-	intergenic_variant	-	-	-	-	-	-	IMPACT=MODIFIER
3_32063259_C/G	3:32063259	G	-	-	-	intergenic_variant	-	-	-	-	-	-	IMPACT=MODIFIER
3_32063411_T/C	3:32063411	C	-	-	-	intergenic_variant	-	-	-	-	-	-	IMPACT=MODIFIER
3_32063447_T/A	3:32063447	A	-	-	-	intergenic_variant	-	-	-	-	-	-	IMPACT=MODIFIER
3_32063459_G/A	3:32063459	A	-	-	-	intergenic_variant	-	-	-	-	-	-	IMPACT=MODIFIER
3_32063461_G/A	3:32063461	A	-	-	-	intergenic_variant	-	-	-	-	-	-	IMPACT=MODIFIER
3_32063494_G/A	3:32063494	A	-	-	-	intergenic_variant	-	-	-	-	-	-	IMPACT=MODIFIER
3_32063496_A/T	3:32063496	T	-	-	-	intergenic_variant	-	-	-	-	-	-	IMPACT=MODIFIER
3_32063567_A/T	3:32063567	T	-	-	-	intergenic_variant	-	-	-	-	-	-	IMPACT=MODIFIER
3_32063601_A/G	3:32063601	G	-	-	-	intergenic_variant	-	-	-	-	-	-	IMPACT=MODIFIER
3_32063615_T/C	3:32063615	C	-	-	-	intergenic_variant	-	-	-	-	-	-	IMPACT=MODIFIER
3_32063694_A/T	3:32063694	T	-	-	-	intergenic_variant	-	-	-	-	-	-	IMPACT=MODIFIER
3_32063719_G/A	3:32063719	A	-	-	-	intergenic_variant	-	-	-	-	-	-	IMPACT=MODIFIER
3_32063725_C/T	3:32063725	T	-	-	-	intergenic_variant	-	-	-	-	-	-	IMPACT=MODIFIER
3_32063933_C/T	3:32063933	T	-	-	-	intergenic_variant	-	-	-	-	-	-	IMPACT=MODIFIER
3_32063940_A/T	3:32063940	T	-	-	-	intergenic_variant	-	-	-	-	-	-	IMPACT=MODIFIER
3_32063953_A/G	3:32063953	G	-	-	-	intergenic_variant	-	-	-	-	-	-	IMPACT=MODIFIER
3_32064312_A/G	3:32064312	G	-	-	-	intergenic_variant	-	-	-	-	-	-	IMPACT=MODIFIER
3_32064543_A/G	3:32064543	G	-	-	-	intergenic_variant	-	-	-	-	-	-	IMPACT=MODIFIER
3_32064587_A/C	3:32064587	C	-	-	-	intergenic_variant	-	-	-	-	-	-	IMPACT=MODIFIER
3_32064598_C/G	3:32064598	G	-	-	-	intergenic_variant	-	-	-	-	-	-	IMPACT=MODIFIER
3_32064629_A/G	3:32064629	G	-	-	-	intergenic_variant	-	-	-	-	-	-	IMPACT=MODIFIER
3_32064659_T/A	3:32064659	A	-	-	-	intergenic_variant	-	-	-	-	-	-	IMPACT=MODIFIER
3_32064665_A/T	3:32064665	T	-	-	-	intergenic_variant	-	-	-	-	-	-	IMPACT=MODIFIER
3_32064678_C/T	3:32064678	T	-	-	-	intergenic_variant	-	-	-	-	-	-	IMPACT=MODIFIER
3_32064695_C/A	3:32064695	A	-	-	-	intergenic_variant	-	-	-	-	-	-	IMPACT=MODIFIER
3_32064733_C/G	3:32064733	G	-	-	-	intergenic_variant	-	-	-	-	-	-	IMPACT=MODIFIER
3_32064737_C/T	3:32064737	T	-	-	-	intergenic_variant	-	-	-	-	-	-	IMPACT=MODIFIER
3_32064770_T/A	3:32064770	A	-	-	-	intergenic_variant	-	-	-	-	-	-	IMPACT=MODIFIER
3_32064780_C/T	3:32064780	T	-	-	-	intergenic_variant	-	-	-	-	-	-	IMPACT=MODIFIER
3_32064858_T/C	3:32064858	C	-	-	-	intergenic_variant	-	-	-	-	-	-	IMPACT=MODIFIER
3_32064862_A/C	3:32064862	C	-	-	-	intergenic_variant	-	-	-	-	-	-	IMPACT=MODIFIER
3_32064958_T/C	3:32064958	C	-	-	-	intergenic_variant	-	-	-	-	-	-	IMPACT=MODIFIER
3_32064961_A/C	3:32064961	C	-	-	-	intergenic_variant	-	-	-	-	-	-	IMPACT=MODIFIER
3_32064966_T/G	3:32064966	G	-	-	-	intergenic_variant	-	-	-	-	-	-	IMPACT=MODIFIER
3_32064967_T/A	3:32064967	A	-	-	-	intergenic_variant	-	-	-	-	-	-	IMPACT=MODIFIER
3_32065021_A/T	3:32065021	T	-	-	-	intergenic_variant	-	-	-	-	-	-	IMPACT=MODIFIER
3_32065093_G/A	3:32065093	A	-	-	-	intergenic_variant	-	-	-	-	-	-	IMPACT=MODIFIER
3_32065115_T/G	3:32065115	G	-	-	-	intergenic_variant	-	-	-	-	-	-	IMPACT=MODIFIER
3_32065134_A/C	3:32065134	C	-	-	-	intergenic_variant	-	-	-	-	-	-	IMPACT=MODIFIER
3_32065159_G/A	3:32065159	A	-	-	-	intergenic_variant	-	-	-	-	-	-	IMPACT=MODIFIER
3_32065188_C/A	3:32065188	A	-	-	-	intergenic_variant	-	-	-	-	-	-	IMPACT=MODIFIER
3_32065202_T/C	3:32065202	C	-	-	-	intergenic_variant	-	-	-	-	-	-	IMPACT=MODIFIER
3_32065209_T/A	3:32065209	A	-	-	-	intergenic_variant	-	-	-	-	-	-	IMPACT=MODIFIER
3_32065225_A/G	3:32065225	G	-	-	-	intergenic_variant	-	-	-	-	-	-	IMPACT=MODIFIER
3_32065302_G/C	3:32065302	C	-	-	-	intergenic_variant	-	-	-	-	-	-	IMPACT=MODIFIER
3_32065305_T/A	3:32065305	A	-	-	-	intergenic_variant	-	-	-	-	-	-	IMPACT=MODIFIER
3_32065327_C/G	3:32065327	G	-	-	-	intergenic_variant	-	-	-	-	-	-	IMPACT=MODIFIER
3_32065351_C/T	3:32065351	T	-	-	-	intergenic_variant	-	-	-	-	-	-	IMPACT=MODIFIER
3_32065380_C/T	3:32065380	T	-	-	-	intergenic_variant	-	-	-	-	-	-	IMPACT=MODIFIER
3_32065401_G/C	3:32065401	C	-	-	-	intergenic_variant	-	-	-	-	-	-	IMPACT=MODIFIER
3_32065411_C/T	3:32065411	T	-	-	-	intergenic_variant	-	-	-	-	-	-	IMPACT=MODIFIER
3_32065425_G/C	3:32065425	C	-	-	-	intergenic_variant	-	-	-	-	-	-	IMPACT=MODIFIER
3_32065426_C/G	3:32065426	G	-	-	-	intergenic_variant	-	-	-	-	-	-	IMPACT=MODIFIER
3_32065458_C/A	3:32065458	A	-	-	-	intergenic_variant	-	-	-	-	-	-	IMPACT=MODIFIER
3_32065481_G/T	3:32065481	T	-	-	-	intergenic_variant	-	-	-	-	-	-	IMPACT=MODIFIER
3_32065491_T/C	3:32065491	C	-	-	-	intergenic_variant	-	-	-	-	-	-	IMPACT=MODIFIER
3_32065503_A/C	3:32065503	C	-	-	-	intergenic_variant	-	-	-	-	-	-	IMPACT=MODIFIER
3_32065507_A/G	3:32065507	G	-	-	-	intergenic_variant	-	-	-	-	-	-	IMPACT=MODIFIER
3_32065531_A/C	3:32065531	C	-	-	-	intergenic_variant	-	-	-	-	-	-	IMPACT=MODIFIER
3_32065542_C/T	3:32065542	T	-	-	-	intergenic_variant	-	-	-	-	-	-	IMPACT=MODIFIER
3_32065553_G/A	3:32065553	A	-	-	-	intergenic_variant	-	-	-	-	-	-	IMPACT=MODIFIER
3_32065600_G/A	3:32065600	A	-	-	-	intergenic_variant	-	-	-	-	-	-	IMPACT=MODIFIER
3_32065645_G/A	3:32065645	A	-	-	-	intergenic_variant	-	-	-	-	-	-	IMPACT=MODIFIER
3_32065649_T/A	3:32065649	A	-	-	-	intergenic_variant	-	-	-	-	-	-	IMPACT=MODIFIER
3_32065677_C/A	3:32065677	A	-	-	-	intergenic_variant	-	-	-	-	-	-	IMPACT=MODIFIER
3_32065734_C/A	3:32065734	A	-	-	-	intergenic_variant	-	-	-	-	-	-	IMPACT=MODIFIER
3_32065747_C/T	3:32065747	T	-	-	-	intergenic_variant	-	-	-	-	-	-	IMPACT=MODIFIER
3_32065752_T/G	3:32065752	G	-	-	-	intergenic_variant	-	-	-	-	-	-	IMPACT=MODIFIER
3_32065833_C/A	3:32065833	A	-	-	-	intergenic_variant	-	-	-	-	-	-	IMPACT=MODIFIER
3_32065844_A/G	3:32065844	G	-	-	-	intergenic_variant	-	-	-	-	-	-	IMPACT=MODIFIER
3_32065856_T/C	3:32065856	C	-	-	-	intergenic_variant	-	-	-	-	-	-	IMPACT=MODIFIER
3_32065870_T/C	3:32065870	C	-	-	-	intergenic_variant	-	-	-	-	-	-	IMPACT=MODIFIER
3_32065884_G/T	3:32065884	T	-	-	-	intergenic_variant	-	-	-	-	-	-	IMPACT=MODIFIER
3_32065927_C/G	3:32065927	G	-	-	-	intergenic_variant	-	-	-	-	-	-	IMPACT=MODIFIER
3_32066019_A/C	3:32066019	C	-	-	-	intergenic_variant	-	-	-	-	-	-	IMPACT=MODIFIER
3_32066020_A/G	3:32066020	G	-	-	-	intergenic_variant	-	-	-	-	-	-	IMPACT=MODIFIER
3_32066038_A/G	3:32066038	G	-	-	-	intergenic_variant	-	-	-	-	-	-	IMPACT=MODIFIER
3_32066141_C/A	3:32066141	A	-	-	-	intergenic_variant	-	-	-	-	-	-	IMPACT=MODIFIER
3_32066260_A/G	3:32066260	G	-	-	-	intergenic_variant	-	-	-	-	-	-	IMPACT=MODIFIER
3_32066262_A/G	3:32066262	G	-	-	-	intergenic_variant	-	-	-	-	-	-	IMPACT=MODIFIER
3_32066334_C/T	3:32066334	T	-	-	-	intergenic_variant	-	-	-	-	-	-	IMPACT=MODIFIER
3_32066595_C/T	3:32066595	T	-	-	-	intergenic_variant	-	-	-	-	-	-	IMPACT=MODIFIER
3_32066636_A/T	3:32066636	T	-	-	-	intergenic_variant	-	-	-	-	-	-	IMPACT=MODIFIER
3_32066671_G/A	3:32066671	A	-	-	-	intergenic_variant	-	-	-	-	-	-	IMPACT=MODIFIER
3_32066675_G/T	3:32066675	T	-	-	-	intergenic_variant	-	-	-	-	-	-	IMPACT=MODIFIER
3_32066695_A/G	3:32066695	G	-	-	-	intergenic_variant	-	-	-	-	-	-	IMPACT=MODIFIER
3_32066725_T/A	3:32066725	A	-	-	-	intergenic_variant	-	-	-	-	-	-	IMPACT=MODIFIER
3_32066738_G/C	3:32066738	C	-	-	-	intergenic_variant	-	-	-	-	-	-	IMPACT=MODIFIER
3_32066747_C/T	3:32066747	T	-	-	-	intergenic_variant	-	-	-	-	-	-	IMPACT=MODIFIER
3_32066752_G/A	3:32066752	A	-	-	-	intergenic_variant	-	-	-	-	-	-	IMPACT=MODIFIER
3_32066776_A/C	3:32066776	C	-	-	-	intergenic_variant	-	-	-	-	-	-	IMPACT=MODIFIER
3_32066777_T/A	3:32066777	A	-	-	-	intergenic_variant	-	-	-	-	-	-	IMPACT=MODIFIER
3_32066833_G/T	3:32066833	T	-	-	-	intergenic_variant	-	-	-	-	-	-	IMPACT=MODIFIER
3_32066876_T/G	3:32066876	G	-	-	-	intergenic_variant	-	-	-	-	-	-	IMPACT=MODIFIER
3_32066932_A/T	3:32066932	T	-	-	-	intergenic_variant	-	-	-	-	-	-	IMPACT=MODIFIER
3_32067023_T/C	3:32067023	C	-	-	-	intergenic_variant	-	-	-	-	-	-	IMPACT=MODIFIER
3_32067052_T/A	3:32067052	A	-	-	-	intergenic_variant	-	-	-	-	-	-	IMPACT=MODIFIER
3_32067085_G/T	3:32067085	T	-	-	-	intergenic_variant	-	-	-	-	-	-	IMPACT=MODIFIER
3_32067118_T/G	3:32067118	G	-	-	-	intergenic_variant	-	-	-	-	-	-	IMPACT=MODIFIER
3_32067213_G/C	3:32067213	C	-	-	-	intergenic_variant	-	-	-	-	-	-	IMPACT=MODIFIER
3_32067215_C/T	3:32067215	T	-	-	-	intergenic_variant	-	-	-	-	-	-	IMPACT=MODIFIER
3_32067225_T/A	3:32067225	A	-	-	-	intergenic_variant	-	-	-	-	-	-	IMPACT=MODIFIER
3_32067229_A/C	3:32067229	C	-	-	-	intergenic_variant	-	-	-	-	-	-	IMPACT=MODIFIER
3_32067282_G/A	3:32067282	A	-	-	-	intergenic_variant	-	-	-	-	-	-	IMPACT=MODIFIER
3_32067283_C/A	3:32067283	A	-	-	-	intergenic_variant	-	-	-	-	-	-	IMPACT=MODIFIER
3_32067306_A/T	3:32067306	T	-	-	-	intergenic_variant	-	-	-	-	-	-	IMPACT=MODIFIER
3_32067334_A/T	3:32067334	T	-	-	-	intergenic_variant	-	-	-	-	-	-	IMPACT=MODIFIER
3_32067342_G/C	3:32067342	C	-	-	-	intergenic_variant	-	-	-	-	-	-	IMPACT=MODIFIER
3_32067447_T/G	3:32067447	G	-	-	-	intergenic_variant	-	-	-	-	-	-	IMPACT=MODIFIER
3_32067471_T/C	3:32067471	C	-	-	-	intergenic_variant	-	-	-	-	-	-	IMPACT=MODIFIER
3_32067522_C/T	3:32067522	T	-	-	-	intergenic_variant	-	-	-	-	-	-	IMPACT=MODIFIER
3_32067650_C/A	3:32067650	A	-	-	-	intergenic_variant	-	-	-	-	-	-	IMPACT=MODIFIER
3_32067667_A/T	3:32067667	T	-	-	-	intergenic_variant	-	-	-	-	-	-	IMPACT=MODIFIER
3_32067679_A/G	3:32067679	G	-	-	-	intergenic_variant	-	-	-	-	-	-	IMPACT=MODIFIER
3_32067717_G/A	3:32067717	A	-	-	-	intergenic_variant	-	-	-	-	-	-	IMPACT=MODIFIER
3_32067724_C/T	3:32067724	T	-	-	-	intergenic_variant	-	-	-	-	-	-	IMPACT=MODIFIER
3_32067730_A/G	3:32067730	G	-	-	-	intergenic_variant	-	-	-	-	-	-	IMPACT=MODIFIER
3_32067757_A/C	3:32067757	C	-	-	-	intergenic_variant	-	-	-	-	-	-	IMPACT=MODIFIER
3_32067797_G/C	3:32067797	C	-	-	-	intergenic_variant	-	-	-	-	-	-	IMPACT=MODIFIER
3_32067879_G/T	3:32067879	T	-	-	-	intergenic_variant	-	-	-	-	-	-	IMPACT=MODIFIER
3_32067880_T/G	3:32067880	G	-	-	-	intergenic_variant	-	-	-	-	-	-	IMPACT=MODIFIER
3_32067898_A/G	3:32067898	G	-	-	-	intergenic_variant	-	-	-	-	-	-	IMPACT=MODIFIER
3_32067901_G/A	3:32067901	A	-	-	-	intergenic_variant	-	-	-	-	-	-	IMPACT=MODIFIER
3_32067923_A/G	3:32067923	G	-	-	-	intergenic_variant	-	-	-	-	-	-	IMPACT=MODIFIER
3_32067951_G/T	3:32067951	T	-	-	-	intergenic_variant	-	-	-	-	-	-	IMPACT=MODIFIER
3_32067973_C/T	3:32067973	T	-	-	-	intergenic_variant	-	-	-	-	-	-	IMPACT=MODIFIER
3_32067991_G/A	3:32067991	A	-	-	-	intergenic_variant	-	-	-	-	-	-	IMPACT=MODIFIER
3_32068125_T/A	3:32068125	A	-	-	-	intergenic_variant	-	-	-	-	-	-	IMPACT=MODIFIER
3_32068181_A/G	3:32068181	G	-	-	-	intergenic_variant	-	-	-	-	-	-	IMPACT=MODIFIER
3_32068223_A/G	3:32068223	G	-	-	-	intergenic_variant	-	-	-	-	-	-	IMPACT=MODIFIER
3_32068334_G/A	3:32068334	A	-	-	-	intergenic_variant	-	-	-	-	-	-	IMPACT=MODIFIER
3_32068341_T/C	3:32068341	C	-	-	-	intergenic_variant	-	-	-	-	-	-	IMPACT=MODIFIER
3_32068368_T/C	3:32068368	C	-	-	-	intergenic_variant	-	-	-	-	-	-	IMPACT=MODIFIER
3_32068522_G/C	3:32068522	C	-	-	-	intergenic_variant	-	-	-	-	-	-	IMPACT=MODIFIER
3_32068557_T/A	3:32068557	A	-	-	-	intergenic_variant	-	-	-	-	-	-	IMPACT=MODIFIER
3_32068578_G/C	3:32068578	C	-	-	-	intergenic_variant	-	-	-	-	-	-	IMPACT=MODIFIER
3_32068876_T/A	3:32068876	A	-	-	-	intergenic_variant	-	-	-	-	-	-	IMPACT=MODIFIER
3_32068944_T/G	3:32068944	G	-	-	-	intergenic_variant	-	-	-	-	-	-	IMPACT=MODIFIER
3_32068984_A/G	3:32068984	G	-	-	-	intergenic_variant	-	-	-	-	-	-	IMPACT=MODIFIER
3_32068987_T/G	3:32068987	G	-	-	-	intergenic_variant	-	-	-	-	-	-	IMPACT=MODIFIER
3_32068993_T/A	3:32068993	A	-	-	-	intergenic_variant	-	-	-	-	-	-	IMPACT=MODIFIER
3_32068995_C/T	3:32068995	T	-	-	-	intergenic_variant	-	-	-	-	-	-	IMPACT=MODIFIER
3_32069035_T/C	3:32069035	C	-	-	-	intergenic_variant	-	-	-	-	-	-	IMPACT=MODIFIER
3_32069039_C/A	3:32069039	A	-	-	-	intergenic_variant	-	-	-	-	-	-	IMPACT=MODIFIER
3_32069049_A/G	3:32069049	G	-	-	-	intergenic_variant	-	-	-	-	-	-	IMPACT=MODIFIER
3_32069101_G/T	3:32069101	T	-	-	-	intergenic_variant	-	-	-	-	-	-	IMPACT=MODIFIER
3_32069134_G/T	3:32069134	T	-	-	-	intergenic_variant	-	-	-	-	-	-	IMPACT=MODIFIER
3_32069157_G/A	3:32069157	A	-	-	-	intergenic_variant	-	-	-	-	-	-	IMPACT=MODIFIER
3_32069182_C/T	3:32069182	T	-	-	-	intergenic_variant	-	-	-	-	-	-	IMPACT=MODIFIER
3_32069232_A/G	3:32069232	G	-	-	-	intergenic_variant	-	-	-	-	-	-	IMPACT=MODIFIER
3_32069274_C/T	3:32069274	T	-	-	-	intergenic_variant	-	-	-	-	-	-	IMPACT=MODIFIER
3_32069294_T/C	3:32069294	C	-	-	-	intergenic_variant	-	-	-	-	-	-	IMPACT=MODIFIER
3_32069299_A/G	3:32069299	G	-	-	-	intergenic_variant	-	-	-	-	-	-	IMPACT=MODIFIER
3_32069303_G/A	3:32069303	A	-	-	-	intergenic_variant	-	-	-	-	-	-	IMPACT=MODIFIER
3_32069309_A/G	3:32069309	G	-	-	-	intergenic_variant	-	-	-	-	-	-	IMPACT=MODIFIER
3_32069318_T/C	3:32069318	C	-	-	-	intergenic_variant	-	-	-	-	-	-	IMPACT=MODIFIER
3_32069332_A/T	3:32069332	T	-	-	-	intergenic_variant	-	-	-	-	-	-	IMPACT=MODIFIER
3_32069335_G/A	3:32069335	A	-	-	-	intergenic_variant	-	-	-	-	-	-	IMPACT=MODIFIER
3_32069344_A/T	3:32069344	T	-	-	-	intergenic_variant	-	-	-	-	-	-	IMPACT=MODIFIER
3_32069345_A/T	3:32069345	T	-	-	-	intergenic_variant	-	-	-	-	-	-	IMPACT=MODIFIER
3_32069348_A/T	3:32069348	T	-	-	-	intergenic_variant	-	-	-	-	-	-	IMPACT=MODIFIER
3_32069371_T/C	3:32069371	C	-	-	-	intergenic_variant	-	-	-	-	-	-	IMPACT=MODIFIER
3_32069388_A/G	3:32069388	G	-	-	-	intergenic_variant	-	-	-	-	-	-	IMPACT=MODIFIER
3_32069456_T/C	3:32069456	C	-	-	-	intergenic_variant	-	-	-	-	-	-	IMPACT=MODIFIER
3_32069578_T/A	3:32069578	A	-	-	-	intergenic_variant	-	-	-	-	-	-	IMPACT=MODIFIER
3_32069622_G/A	3:32069622	A	-	-	-	intergenic_variant	-	-	-	-	-	-	IMPACT=MODIFIER
3_32069658_T/C	3:32069658	C	-	-	-	intergenic_variant	-	-	-	-	-	-	IMPACT=MODIFIER
3_32069693_G/A	3:32069693	A	-	-	-	intergenic_variant	-	-	-	-	-	-	IMPACT=MODIFIER
3_32069702_T/G	3:32069702	G	-	-	-	intergenic_variant	-	-	-	-	-	-	IMPACT=MODIFIER
3_32069710_A/T	3:32069710	T	-	-	-	intergenic_variant	-	-	-	-	-	-	IMPACT=MODIFIER
3_32069747_G/T	3:32069747	T	-	-	-	intergenic_variant	-	-	-	-	-	-	IMPACT=MODIFIER
3_32069810_G/A	3:32069810	A	-	-	-	intergenic_variant	-	-	-	-	-	-	IMPACT=MODIFIER
3_32069847_G/T	3:32069847	T	-	-	-	intergenic_variant	-	-	-	-	-	-	IMPACT=MODIFIER
3_32069859_A/G	3:32069859	G	-	-	-	intergenic_variant	-	-	-	-	-	-	IMPACT=MODIFIER
3_32069925_A/G	3:32069925	G	-	-	-	intergenic_variant	-	-	-	-	-	-	IMPACT=MODIFIER
3_32069972_G/A	3:32069972	A	-	-	-	intergenic_variant	-	-	-	-	-	-	IMPACT=MODIFIER
3_32069983_G/A	3:32069983	A	-	-	-	intergenic_variant	-	-	-	-	-	-	IMPACT=MODIFIER
3_32069987_C/T	3:32069987	T	-	-	-	intergenic_variant	-	-	-	-	-	-	IMPACT=MODIFIER
3_32070266_T/C	3:32070266	C	-	-	-	intergenic_variant	-	-	-	-	-	-	IMPACT=MODIFIER
3_32070356_T/A	3:32070356	A	-	-	-	intergenic_variant	-	-	-	-	-	-	IMPACT=MODIFIER
3_32070468_C/T	3:32070468	T	-	-	-	intergenic_variant	-	-	-	-	-	-	IMPACT=MODIFIER
3_32070470_T/G	3:32070470	G	-	-	-	intergenic_variant	-	-	-	-	-	-	IMPACT=MODIFIER
3_32070498_T/A	3:32070498	A	-	-	-	intergenic_variant	-	-	-	-	-	-	IMPACT=MODIFIER
3_32070606_C/G	3:32070606	G	-	-	-	intergenic_variant	-	-	-	-	-	-	IMPACT=MODIFIER
3_32070631_A/G	3:32070631	G	-	-	-	intergenic_variant	-	-	-	-	-	-	IMPACT=MODIFIER
3_32071030_C/A	3:32071030	A	-	-	-	intergenic_variant	-	-	-	-	-	-	IMPACT=MODIFIER
3_32071066_A/C	3:32071066	C	-	-	-	intergenic_variant	-	-	-	-	-	-	IMPACT=MODIFIER
3_32071136_G/A	3:32071136	A	-	-	-	intergenic_variant	-	-	-	-	-	-	IMPACT=MODIFIER
3_32071262_G/C	3:32071262	C	-	-	-	intergenic_variant	-	-	-	-	-	-	IMPACT=MODIFIER
3_32071267_A/T	3:32071267	T	-	-	-	intergenic_variant	-	-	-	-	-	-	IMPACT=MODIFIER
3_32071272_A/G	3:32071272	G	-	-	-	intergenic_variant	-	-	-	-	-	-	IMPACT=MODIFIER
3_32071337_T/A	3:32071337	A	-	-	-	intergenic_variant	-	-	-	-	-	-	IMPACT=MODIFIER
3_32071482_T/A	3:32071482	A	-	-	-	intergenic_variant	-	-	-	-	-	-	IMPACT=MODIFIER
3_32071495_A/G	3:32071495	G	-	-	-	intergenic_variant	-	-	-	-	-	-	IMPACT=MODIFIER
3_32071548_A/G	3:32071548	G	-	-	-	intergenic_variant	-	-	-	-	-	-	IMPACT=MODIFIER
3_32071564_A/T	3:32071564	T	-	-	-	intergenic_variant	-	-	-	-	-	-	IMPACT=MODIFIER
3_32071611_T/C	3:32071611	C	-	-	-	intergenic_variant	-	-	-	-	-	-	IMPACT=MODIFIER
3_32072230_C/A	3:32072230	A	-	-	-	intergenic_variant	-	-	-	-	-	-	IMPACT=MODIFIER
3_32072295_G/T	3:32072295	T	-	-	-	intergenic_variant	-	-	-	-	-	-	IMPACT=MODIFIER
3_32072300_T/C	3:32072300	C	-	-	-	intergenic_variant	-	-	-	-	-	-	IMPACT=MODIFIER
3_32072319_A/T	3:32072319	T	-	-	-	intergenic_variant	-	-	-	-	-	-	IMPACT=MODIFIER
3_32072334_C/A	3:32072334	A	-	-	-	intergenic_variant	-	-	-	-	-	-	IMPACT=MODIFIER
3_32072372_C/T	3:32072372	T	-	-	-	intergenic_variant	-	-	-	-	-	-	IMPACT=MODIFIER
3_32072373_A/G	3:32072373	G	-	-	-	intergenic_variant	-	-	-	-	-	-	IMPACT=MODIFIER
3_32072374_A/T	3:32072374	T	-	-	-	intergenic_variant	-	-	-	-	-	-	IMPACT=MODIFIER
3_32072383_A/T	3:32072383	T	-	-	-	intergenic_variant	-	-	-	-	-	-	IMPACT=MODIFIER
3_32072403_T/C	3:32072403	C	-	-	-	intergenic_variant	-	-	-	-	-	-	IMPACT=MODIFIER
3_32072525_A/T	3:32072525	T	-	-	-	intergenic_variant	-	-	-	-	-	-	IMPACT=MODIFIER
3_32072549_G/C	3:32072549	C	-	-	-	intergenic_variant	-	-	-	-	-	-	IMPACT=MODIFIER
3_32072661_C/A	3:32072661	A	-	-	-	intergenic_variant	-	-	-	-	-	-	IMPACT=MODIFIER
3_32072686_C/T	3:32072686	T	-	-	-	intergenic_variant	-	-	-	-	-	-	IMPACT=MODIFIER
3_32072745_G/A	3:32072745	A	-	-	-	intergenic_variant	-	-	-	-	-	-	IMPACT=MODIFIER
3_32072750_G/A	3:32072750	A	-	-	-	intergenic_variant	-	-	-	-	-	-	IMPACT=MODIFIER
3_32072831_A/T	3:32072831	T	-	-	-	intergenic_variant	-	-	-	-	-	-	IMPACT=MODIFIER
3_32072848_T/G	3:32072848	G	-	-	-	intergenic_variant	-	-	-	-	-	-	IMPACT=MODIFIER
3_32072880_A/G	3:32072880	G	-	-	-	intergenic_variant	-	-	-	-	-	-	IMPACT=MODIFIER
3_32072885_G/A	3:32072885	A	-	-	-	intergenic_variant	-	-	-	-	-	-	IMPACT=MODIFIER
3_32072897_C/T	3:32072897	T	-	-	-	intergenic_variant	-	-	-	-	-	-	IMPACT=MODIFIER
3_32072906_C/T	3:32072906	T	-	-	-	intergenic_variant	-	-	-	-	-	-	IMPACT=MODIFIER
3_32072936_T/C	3:32072936	C	-	-	-	intergenic_variant	-	-	-	-	-	-	IMPACT=MODIFIER
3_32073104_T/C	3:32073104	C	-	-	-	intergenic_variant	-	-	-	-	-	-	IMPACT=MODIFIER
3_32073113_C/T	3:32073113	T	-	-	-	intergenic_variant	-	-	-	-	-	-	IMPACT=MODIFIER
3_32073115_T/C	3:32073115	C	-	-	-	intergenic_variant	-	-	-	-	-	-	IMPACT=MODIFIER
3_32073151_C/G	3:32073151	G	-	-	-	intergenic_variant	-	-	-	-	-	-	IMPACT=MODIFIER
3_32073174_A/C	3:32073174	C	-	-	-	intergenic_variant	-	-	-	-	-	-	IMPACT=MODIFIER
3_32073222_G/A	3:32073222	A	-	-	-	intergenic_variant	-	-	-	-	-	-	IMPACT=MODIFIER
3_32073246_A/G	3:32073246	G	-	-	-	intergenic_variant	-	-	-	-	-	-	IMPACT=MODIFIER
3_32073248_C/T	3:32073248	T	-	-	-	intergenic_variant	-	-	-	-	-	-	IMPACT=MODIFIER
3_32073262_G/T	3:32073262	T	-	-	-	intergenic_variant	-	-	-	-	-	-	IMPACT=MODIFIER
3_32073267_C/A	3:32073267	A	-	-	-	intergenic_variant	-	-	-	-	-	-	IMPACT=MODIFIER
3_32073325_C/A	3:32073325	A	-	-	-	intergenic_variant	-	-	-	-	-	-	IMPACT=MODIFIER
3_32073497_G/A	3:32073497	A	-	-	-	intergenic_variant	-	-	-	-	-	-	IMPACT=MODIFIER
3_32073615_A/G	3:32073615	G	-	-	-	intergenic_variant	-	-	-	-	-	-	IMPACT=MODIFIER
3_32073617_T/C	3:32073617	C	-	-	-	intergenic_variant	-	-	-	-	-	-	IMPACT=MODIFIER
3_32073620_C/T	3:32073620	T	-	-	-	intergenic_variant	-	-	-	-	-	-	IMPACT=MODIFIER
3_32073630_T/C	3:32073630	C	-	-	-	intergenic_variant	-	-	-	-	-	-	IMPACT=MODIFIER
3_32073701_A/T	3:32073701	T	-	-	-	intergenic_variant	-	-	-	-	-	-	IMPACT=MODIFIER
3_32073721_A/G	3:32073721	G	-	-	-	intergenic_variant	-	-	-	-	-	-	IMPACT=MODIFIER
3_32073737_T/A	3:32073737	A	-	-	-	intergenic_variant	-	-	-	-	-	-	IMPACT=MODIFIER
3_32073750_T/C	3:32073750	C	-	-	-	intergenic_variant	-	-	-	-	-	-	IMPACT=MODIFIER
3_32073774_G/C	3:32073774	C	-	-	-	intergenic_variant	-	-	-	-	-	-	IMPACT=MODIFIER
3_32073787_T/G	3:32073787	G	-	-	-	intergenic_variant	-	-	-	-	-	-	IMPACT=MODIFIER
3_32073818_T/C	3:32073818	C	-	-	-	intergenic_variant	-	-	-	-	-	-	IMPACT=MODIFIER
3_32073866_T/A	3:32073866	A	-	-	-	intergenic_variant	-	-	-	-	-	-	IMPACT=MODIFIER
3_32073890_A/G	3:32073890	G	-	-	-	intergenic_variant	-	-	-	-	-	-	IMPACT=MODIFIER
3_32073893_C/G	3:32073893	G	-	-	-	intergenic_variant	-	-	-	-	-	-	IMPACT=MODIFIER
3_32073942_C/T	3:32073942	T	-	-	-	intergenic_variant	-	-	-	-	-	-	IMPACT=MODIFIER
3_32073965_C/T	3:32073965	T	-	-	-	intergenic_variant	-	-	-	-	-	-	IMPACT=MODIFIER
3_32073983_C/T	3:32073983	T	-	-	-	intergenic_variant	-	-	-	-	-	-	IMPACT=MODIFIER
3_32073984_G/A	3:32073984	A	-	-	-	intergenic_variant	-	-	-	-	-	-	IMPACT=MODIFIER
3_32074020_G/A	3:32074020	A	-	-	-	intergenic_variant	-	-	-	-	-	-	IMPACT=MODIFIER
3_32074026_G/C	3:32074026	C	-	-	-	intergenic_variant	-	-	-	-	-	-	IMPACT=MODIFIER
3_32074040_T/A	3:32074040	A	-	-	-	intergenic_variant	-	-	-	-	-	-	IMPACT=MODIFIER
3_32074041_G/T	3:32074041	T	-	-	-	intergenic_variant	-	-	-	-	-	-	IMPACT=MODIFIER
3_32074075_T/G	3:32074075	G	-	-	-	intergenic_variant	-	-	-	-	-	-	IMPACT=MODIFIER
3_32074077_C/T	3:32074077	T	-	-	-	intergenic_variant	-	-	-	-	-	-	IMPACT=MODIFIER
3_32074082_T/C	3:32074082	C	-	-	-	intergenic_variant	-	-	-	-	-	-	IMPACT=MODIFIER
3_32074121_T/C	3:32074121	C	-	-	-	intergenic_variant	-	-	-	-	-	-	IMPACT=MODIFIER
3_32074125_A/G	3:32074125	G	-	-	-	intergenic_variant	-	-	-	-	-	-	IMPACT=MODIFIER
3_32074230_C/T	3:32074230	T	-	-	-	intergenic_variant	-	-	-	-	-	-	IMPACT=MODIFIER
3_32074247_A/T	3:32074247	T	-	-	-	intergenic_variant	-	-	-	-	-	-	IMPACT=MODIFIER
3_32074271_C/G	3:32074271	G	-	-	-	intergenic_variant	-	-	-	-	-	-	IMPACT=MODIFIER
3_32078559_A/T	3:32078559	T	-	-	-	intergenic_variant	-	-	-	-	-	-	IMPACT=MODIFIER
3_32080711_C/G	3:32080711	G	-	-	-	intergenic_variant	-	-	-	-	-	-	IMPACT=MODIFIER
3_32080713_G/C	3:32080713	C	-	-	-	intergenic_variant	-	-	-	-	-	-	IMPACT=MODIFIER
3_32080715_G/A	3:32080715	A	-	-	-	intergenic_variant	-	-	-	-	-	-	IMPACT=MODIFIER
3_32080718_C/T	3:32080718	T	-	-	-	intergenic_variant	-	-	-	-	-	-	IMPACT=MODIFIER
3_32083641_T/A	3:32083641	A	-	-	-	intergenic_variant	-	-	-	-	-	-	IMPACT=MODIFIER
3_32083657_T/A	3:32083657	A	-	-	-	intergenic_variant	-	-	-	-	-	-	IMPACT=MODIFIER
3_32083690_C/T	3:32083690	T	-	-	-	intergenic_variant	-	-	-	-	-	-	IMPACT=MODIFIER
3_32083700_A/G	3:32083700	G	-	-	-	intergenic_variant	-	-	-	-	-	-	IMPACT=MODIFIER
3_32083720_G/C	3:32083720	C	-	-	-	intergenic_variant	-	-	-	-	-	-	IMPACT=MODIFIER
3_32083727_G/C	3:32083727	C	-	-	-	intergenic_variant	-	-	-	-	-	-	IMPACT=MODIFIER
3_32083737_A/C	3:32083737	C	-	-	-	intergenic_variant	-	-	-	-	-	-	IMPACT=MODIFIER
3_32083741_T/A	3:32083741	A	-	-	-	intergenic_variant	-	-	-	-	-	-	IMPACT=MODIFIER
3_32083770_T/C	3:32083770	C	-	-	-	intergenic_variant	-	-	-	-	-	-	IMPACT=MODIFIER
3_32083833_C/T	3:32083833	T	-	-	-	intergenic_variant	-	-	-	-	-	-	IMPACT=MODIFIER
3_32083878_G/T	3:32083878	T	-	-	-	intergenic_variant	-	-	-	-	-	-	IMPACT=MODIFIER
3_32083880_A/T	3:32083880	T	-	-	-	intergenic_variant	-	-	-	-	-	-	IMPACT=MODIFIER
3_32083920_A/G	3:32083920	G	-	-	-	intergenic_variant	-	-	-	-	-	-	IMPACT=MODIFIER
3_32085107_C/A	3:32085107	A	-	-	-	intergenic_variant	-	-	-	-	-	-	IMPACT=MODIFIER
3_32085110_C/T	3:32085110	T	-	-	-	intergenic_variant	-	-	-	-	-	-	IMPACT=MODIFIER
3_32085123_T/C	3:32085123	C	-	-	-	intergenic_variant	-	-	-	-	-	-	IMPACT=MODIFIER
3_32085127_G/T	3:32085127	T	-	-	-	intergenic_variant	-	-	-	-	-	-	IMPACT=MODIFIER
3_32085176_C/T	3:32085176	T	-	-	-	intergenic_variant	-	-	-	-	-	-	IMPACT=MODIFIER
3_32085185_G/C	3:32085185	C	-	-	-	intergenic_variant	-	-	-	-	-	-	IMPACT=MODIFIER
3_32085330_A/G	3:32085330	G	-	-	-	intergenic_variant	-	-	-	-	-	-	IMPACT=MODIFIER
3_32085350_T/C	3:32085350	C	-	-	-	intergenic_variant	-	-	-	-	-	-	IMPACT=MODIFIER
3_32085457_G/A	3:32085457	A	-	-	-	intergenic_variant	-	-	-	-	-	-	IMPACT=MODIFIER
3_32085466_G/C	3:32085466	C	-	-	-	intergenic_variant	-	-	-	-	-	-	IMPACT=MODIFIER
3_32085737_C/G	3:32085737	G	-	-	-	intergenic_variant	-	-	-	-	-	-	IMPACT=MODIFIER
3_32085944_G/A	3:32085944	A	-	-	-	intergenic_variant	-	-	-	-	-	-	IMPACT=MODIFIER
3_32086061_G/T	3:32086061	T	-	-	-	intergenic_variant	-	-	-	-	-	-	IMPACT=MODIFIER
3_32086071_T/A	3:32086071	A	-	-	-	intergenic_variant	-	-	-	-	-	-	IMPACT=MODIFIER
3_32086112_A/G	3:32086112	G	-	-	-	intergenic_variant	-	-	-	-	-	-	IMPACT=MODIFIER
3_32086215_A/G	3:32086215	G	-	-	-	intergenic_variant	-	-	-	-	-	-	IMPACT=MODIFIER
3_32086226_C/T	3:32086226	T	-	-	-	intergenic_variant	-	-	-	-	-	-	IMPACT=MODIFIER
3_32086234_C/G	3:32086234	G	-	-	-	intergenic_variant	-	-	-	-	-	-	IMPACT=MODIFIER
3_32086301_C/A	3:32086301	A	-	-	-	intergenic_variant	-	-	-	-	-	-	IMPACT=MODIFIER
3_32086550_G/A	3:32086550	A	-	-	-	intergenic_variant	-	-	-	-	-	-	IMPACT=MODIFIER
3_32086779_G/A	3:32086779	A	-	-	-	intergenic_variant	-	-	-	-	-	-	IMPACT=MODIFIER
3_32086826_G/C	3:32086826	C	-	-	-	intergenic_variant	-	-	-	-	-	-	IMPACT=MODIFIER
3_32086838_C/T	3:32086838	T	-	-	-	intergenic_variant	-	-	-	-	-	-	IMPACT=MODIFIER
3_32086909_C/A	3:32086909	A	-	-	-	intergenic_variant	-	-	-	-	-	-	IMPACT=MODIFIER
3_32086913_A/G	3:32086913	G	-	-	-	intergenic_variant	-	-	-	-	-	-	IMPACT=MODIFIER
3_32086954_C/T	3:32086954	T	-	-	-	intergenic_variant	-	-	-	-	-	-	IMPACT=MODIFIER
3_32086968_G/A	3:32086968	A	-	-	-	intergenic_variant	-	-	-	-	-	-	IMPACT=MODIFIER
3_32087210_G/A	3:32087210	A	-	-	-	intergenic_variant	-	-	-	-	-	-	IMPACT=MODIFIER
3_32087225_G/A	3:32087225	A	-	-	-	intergenic_variant	-	-	-	-	-	-	IMPACT=MODIFIER
3_32087231_T/A	3:32087231	A	-	-	-	intergenic_variant	-	-	-	-	-	-	IMPACT=MODIFIER
3_32087258_T/C	3:32087258	C	-	-	-	intergenic_variant	-	-	-	-	-	-	IMPACT=MODIFIER
3_32087328_A/T	3:32087328	T	-	-	-	intergenic_variant	-	-	-	-	-	-	IMPACT=MODIFIER
3_32087333_T/C	3:32087333	C	-	-	-	intergenic_variant	-	-	-	-	-	-	IMPACT=MODIFIER
3_32087367_C/T	3:32087367	T	-	-	-	intergenic_variant	-	-	-	-	-	-	IMPACT=MODIFIER
3_32087398_A/G	3:32087398	G	-	-	-	intergenic_variant	-	-	-	-	-	-	IMPACT=MODIFIER
3_32087407_T/A	3:32087407	A	-	-	-	intergenic_variant	-	-	-	-	-	-	IMPACT=MODIFIER
3_32087444_T/A	3:32087444	A	-	-	-	intergenic_variant	-	-	-	-	-	-	IMPACT=MODIFIER
3_32087452_G/A	3:32087452	A	-	-	-	intergenic_variant	-	-	-	-	-	-	IMPACT=MODIFIER
3_32087459_T/C	3:32087459	C	-	-	-	intergenic_variant	-	-	-	-	-	-	IMPACT=MODIFIER
3_32087637_G/A	3:32087637	A	-	-	-	intergenic_variant	-	-	-	-	-	-	IMPACT=MODIFIER
3_32087734_C/A	3:32087734	A	-	-	-	intergenic_variant	-	-	-	-	-	-	IMPACT=MODIFIER
3_32087757_T/C	3:32087757	C	-	-	-	intergenic_variant	-	-	-	-	-	-	IMPACT=MODIFIER
3_32087838_T/G	3:32087838	G	-	-	-	intergenic_variant	-	-	-	-	-	-	IMPACT=MODIFIER
3_32087840_C/A	3:32087840	A	-	-	-	intergenic_variant	-	-	-	-	-	-	IMPACT=MODIFIER
3_32087858_A/C	3:32087858	C	-	-	-	intergenic_variant	-	-	-	-	-	-	IMPACT=MODIFIER
3_32087887_A/G	3:32087887	G	-	-	-	intergenic_variant	-	-	-	-	-	-	IMPACT=MODIFIER
3_32087891_C/A	3:32087891	A	-	-	-	intergenic_variant	-	-	-	-	-	-	IMPACT=MODIFIER
3_32087909_T/A	3:32087909	A	-	-	-	intergenic_variant	-	-	-	-	-	-	IMPACT=MODIFIER
3_32087921_G/A	3:32087921	A	-	-	-	intergenic_variant	-	-	-	-	-	-	IMPACT=MODIFIER
3_32087930_G/A	3:32087930	A	-	-	-	intergenic_variant	-	-	-	-	-	-	IMPACT=MODIFIER
3_32087947_T/A	3:32087947	A	-	-	-	intergenic_variant	-	-	-	-	-	-	IMPACT=MODIFIER
3_32087971_A/G	3:32087971	G	-	-	-	intergenic_variant	-	-	-	-	-	-	IMPACT=MODIFIER
3_32087975_G/T	3:32087975	T	-	-	-	intergenic_variant	-	-	-	-	-	-	IMPACT=MODIFIER
3_32087980_T/G	3:32087980	G	-	-	-	intergenic_variant	-	-	-	-	-	-	IMPACT=MODIFIER
3_32087993_A/T	3:32087993	T	-	-	-	intergenic_variant	-	-	-	-	-	-	IMPACT=MODIFIER
3_32088007_G/A	3:32088007	A	-	-	-	intergenic_variant	-	-	-	-	-	-	IMPACT=MODIFIER
3_32088008_T/C	3:32088008	C	-	-	-	intergenic_variant	-	-	-	-	-	-	IMPACT=MODIFIER
3_32088129_A/G	3:32088129	G	-	-	-	intergenic_variant	-	-	-	-	-	-	IMPACT=MODIFIER
3_32088220_C/T	3:32088220	T	-	-	-	intergenic_variant	-	-	-	-	-	-	IMPACT=MODIFIER
3_32088308_T/G	3:32088308	G	-	-	-	intergenic_variant	-	-	-	-	-	-	IMPACT=MODIFIER
3_32088363_C/T	3:32088363	T	-	-	-	intergenic_variant	-	-	-	-	-	-	IMPACT=MODIFIER
3_32088391_A/C	3:32088391	C	-	-	-	intergenic_variant	-	-	-	-	-	-	IMPACT=MODIFIER
3_32088397_A/C	3:32088397	C	-	-	-	intergenic_variant	-	-	-	-	-	-	IMPACT=MODIFIER
3_32088400_G/A	3:32088400	A	-	-	-	intergenic_variant	-	-	-	-	-	-	IMPACT=MODIFIER
3_32088403_C/A	3:32088403	A	-	-	-	intergenic_variant	-	-	-	-	-	-	IMPACT=MODIFIER
3_32088408_T/C	3:32088408	C	-	-	-	intergenic_variant	-	-	-	-	-	-	IMPACT=MODIFIER
3_32088410_C/A	3:32088410	A	-	-	-	intergenic_variant	-	-	-	-	-	-	IMPACT=MODIFIER
3_32088490_A/T	3:32088490	T	-	-	-	intergenic_variant	-	-	-	-	-	-	IMPACT=MODIFIER
3_32088491_C/A	3:32088491	A	-	-	-	intergenic_variant	-	-	-	-	-	-	IMPACT=MODIFIER
3_32088501_T/A	3:32088501	A	-	-	-	intergenic_variant	-	-	-	-	-	-	IMPACT=MODIFIER
3_32088503_A/G	3:32088503	G	-	-	-	intergenic_variant	-	-	-	-	-	-	IMPACT=MODIFIER
3_32088510_A/T	3:32088510	T	-	-	-	intergenic_variant	-	-	-	-	-	-	IMPACT=MODIFIER
3_32088523_G/T	3:32088523	T	-	-	-	intergenic_variant	-	-	-	-	-	-	IMPACT=MODIFIER
3_32088528_A/C	3:32088528	C	-	-	-	intergenic_variant	-	-	-	-	-	-	IMPACT=MODIFIER
3_32088530_A/C	3:32088530	C	-	-	-	intergenic_variant	-	-	-	-	-	-	IMPACT=MODIFIER
3_32088554_T/C	3:32088554	C	-	-	-	intergenic_variant	-	-	-	-	-	-	IMPACT=MODIFIER
3_32088556_G/A	3:32088556	A	-	-	-	intergenic_variant	-	-	-	-	-	-	IMPACT=MODIFIER
3_32088571_A/G	3:32088571	G	-	-	-	intergenic_variant	-	-	-	-	-	-	IMPACT=MODIFIER
3_32088629_G/A	3:32088629	A	-	-	-	intergenic_variant	-	-	-	-	-	-	IMPACT=MODIFIER
3_32088636_T/C	3:32088636	C	-	-	-	intergenic_variant	-	-	-	-	-	-	IMPACT=MODIFIER
3_32088649_T/C	3:32088649	C	-	-	-	intergenic_variant	-	-	-	-	-	-	IMPACT=MODIFIER
3_32088650_A/G	3:32088650	G	-	-	-	intergenic_variant	-	-	-	-	-	-	IMPACT=MODIFIER
3_32088656_A/T	3:32088656	T	-	-	-	intergenic_variant	-	-	-	-	-	-	IMPACT=MODIFIER
3_32088709_C/T	3:32088709	T	-	-	-	intergenic_variant	-	-	-	-	-	-	IMPACT=MODIFIER
3_32088732_C/T	3:32088732	T	-	-	-	intergenic_variant	-	-	-	-	-	-	IMPACT=MODIFIER
3_32088735_A/C	3:32088735	C	-	-	-	intergenic_variant	-	-	-	-	-	-	IMPACT=MODIFIER
3_32088748_G/A	3:32088748	A	-	-	-	intergenic_variant	-	-	-	-	-	-	IMPACT=MODIFIER
3_32088749_G/A	3:32088749	A	-	-	-	intergenic_variant	-	-	-	-	-	-	IMPACT=MODIFIER
3_32088756_T/C	3:32088756	C	-	-	-	intergenic_variant	-	-	-	-	-	-	IMPACT=MODIFIER
3_32088778_T/C	3:32088778	C	-	-	-	intergenic_variant	-	-	-	-	-	-	IMPACT=MODIFIER
3_32088791_T/C	3:32088791	C	-	-	-	intergenic_variant	-	-	-	-	-	-	IMPACT=MODIFIER
3_32088794_C/T	3:32088794	T	-	-	-	intergenic_variant	-	-	-	-	-	-	IMPACT=MODIFIER
3_32088806_T/G	3:32088806	G	-	-	-	intergenic_variant	-	-	-	-	-	-	IMPACT=MODIFIER
3_32088899_G/A	3:32088899	A	-	-	-	intergenic_variant	-	-	-	-	-	-	IMPACT=MODIFIER
3_32088928_G/T	3:32088928	T	-	-	-	intergenic_variant	-	-	-	-	-	-	IMPACT=MODIFIER
3_32088992_C/T	3:32088992	T	-	-	-	intergenic_variant	-	-	-	-	-	-	IMPACT=MODIFIER
3_32089013_A/C	3:32089013	C	-	-	-	intergenic_variant	-	-	-	-	-	-	IMPACT=MODIFIER
3_32089021_G/A	3:32089021	A	-	-	-	intergenic_variant	-	-	-	-	-	-	IMPACT=MODIFIER
3_32089027_T/C	3:32089027	C	-	-	-	intergenic_variant	-	-	-	-	-	-	IMPACT=MODIFIER
3_32089082_A/T	3:32089082	T	-	-	-	intergenic_variant	-	-	-	-	-	-	IMPACT=MODIFIER
3_32089142_G/A	3:32089142	A	-	-	-	intergenic_variant	-	-	-	-	-	-	IMPACT=MODIFIER
3_32089207_C/T	3:32089207	T	-	-	-	intergenic_variant	-	-	-	-	-	-	IMPACT=MODIFIER
3_32089234_T/C	3:32089234	C	-	-	-	intergenic_variant	-	-	-	-	-	-	IMPACT=MODIFIER
3_32089259_C/T	3:32089259	T	-	-	-	intergenic_variant	-	-	-	-	-	-	IMPACT=MODIFIER
3_32089276_T/G	3:32089276	G	-	-	-	intergenic_variant	-	-	-	-	-	-	IMPACT=MODIFIER
3_32089384_T/G	3:32089384	G	-	-	-	intergenic_variant	-	-	-	-	-	-	IMPACT=MODIFIER
3_32089405_G/C	3:32089405	C	-	-	-	intergenic_variant	-	-	-	-	-	-	IMPACT=MODIFIER
3_32089458_A/T	3:32089458	T	-	-	-	intergenic_variant	-	-	-	-	-	-	IMPACT=MODIFIER
3_32089579_C/G	3:32089579	G	-	-	-	intergenic_variant	-	-	-	-	-	-	IMPACT=MODIFIER
3_32089621_G/A	3:32089621	A	-	-	-	intergenic_variant	-	-	-	-	-	-	IMPACT=MODIFIER
3_32089758_A/T	3:32089758	T	-	-	-	intergenic_variant	-	-	-	-	-	-	IMPACT=MODIFIER
3_32089795_C/T	3:32089795	T	-	-	-	intergenic_variant	-	-	-	-	-	-	IMPACT=MODIFIER
3_32089849_C/T	3:32089849	T	-	-	-	intergenic_variant	-	-	-	-	-	-	IMPACT=MODIFIER
3_32089891_A/G	3:32089891	G	-	-	-	intergenic_variant	-	-	-	-	-	-	IMPACT=MODIFIER
3_32089910_T/C	3:32089910	C	-	-	-	intergenic_variant	-	-	-	-	-	-	IMPACT=MODIFIER
3_32090000_G/A	3:32090000	A	-	-	-	intergenic_variant	-	-	-	-	-	-	IMPACT=MODIFIER
3_32090066_A/C	3:32090066	C	-	-	-	intergenic_variant	-	-	-	-	-	-	IMPACT=MODIFIER
3_32090116_G/A	3:32090116	A	-	-	-	intergenic_variant	-	-	-	-	-	-	IMPACT=MODIFIER
3_32090127_G/A	3:32090127	A	-	-	-	intergenic_variant	-	-	-	-	-	-	IMPACT=MODIFIER
3_32090211_A/T	3:32090211	T	-	-	-	intergenic_variant	-	-	-	-	-	-	IMPACT=MODIFIER
3_32090607_T/G	3:32090607	G	-	-	-	intergenic_variant	-	-	-	-	-	-	IMPACT=MODIFIER
3_32090631_T/G	3:32090631	G	-	-	-	intergenic_variant	-	-	-	-	-	-	IMPACT=MODIFIER
3_32090652_G/A	3:32090652	A	-	-	-	intergenic_variant	-	-	-	-	-	-	IMPACT=MODIFIER
3_32090785_C/T	3:32090785	T	-	-	-	intergenic_variant	-	-	-	-	-	-	IMPACT=MODIFIER
3_32090789_T/A	3:32090789	A	-	-	-	intergenic_variant	-	-	-	-	-	-	IMPACT=MODIFIER
3_32090803_G/T	3:32090803	T	-	-	-	intergenic_variant	-	-	-	-	-	-	IMPACT=MODIFIER
3_32090898_G/A	3:32090898	A	-	-	-	intergenic_variant	-	-	-	-	-	-	IMPACT=MODIFIER
3_32090903_T/G	3:32090903	G	-	-	-	intergenic_variant	-	-	-	-	-	-	IMPACT=MODIFIER
3_32090910_G/A	3:32090910	A	-	-	-	intergenic_variant	-	-	-	-	-	-	IMPACT=MODIFIER
3_32090920_T/C	3:32090920	C	-	-	-	intergenic_variant	-	-	-	-	-	-	IMPACT=MODIFIER
3_32090923_A/T	3:32090923	T	-	-	-	intergenic_variant	-	-	-	-	-	-	IMPACT=MODIFIER
3_32090942_T/C	3:32090942	C	-	-	-	intergenic_variant	-	-	-	-	-	-	IMPACT=MODIFIER
3_32090997_T/A	3:32090997	A	-	-	-	intergenic_variant	-	-	-	-	-	-	IMPACT=MODIFIER
3_32091005_A/G	3:32091005	G	-	-	-	intergenic_variant	-	-	-	-	-	-	IMPACT=MODIFIER
3_32091036_G/T	3:32091036	T	-	-	-	intergenic_variant	-	-	-	-	-	-	IMPACT=MODIFIER
3_32091048_T/G	3:32091048	G	-	-	-	intergenic_variant	-	-	-	-	-	-	IMPACT=MODIFIER
3_32091081_C/A	3:32091081	A	-	-	-	intergenic_variant	-	-	-	-	-	-	IMPACT=MODIFIER
3_32091094_C/T	3:32091094	T	-	-	-	intergenic_variant	-	-	-	-	-	-	IMPACT=MODIFIER
3_32091123_T/C	3:32091123	C	-	-	-	intergenic_variant	-	-	-	-	-	-	IMPACT=MODIFIER
3_32091179_T/C	3:32091179	C	-	-	-	intergenic_variant	-	-	-	-	-	-	IMPACT=MODIFIER
3_32091349_A/C	3:32091349	C	-	-	-	intergenic_variant	-	-	-	-	-	-	IMPACT=MODIFIER
3_32091368_C/A	3:32091368	A	-	-	-	intergenic_variant	-	-	-	-	-	-	IMPACT=MODIFIER
3_32091492_G/C	3:32091492	C	-	-	-	intergenic_variant	-	-	-	-	-	-	IMPACT=MODIFIER
3_32091544_T/C	3:32091544	C	-	-	-	intergenic_variant	-	-	-	-	-	-	IMPACT=MODIFIER
3_32091549_T/C	3:32091549	C	-	-	-	intergenic_variant	-	-	-	-	-	-	IMPACT=MODIFIER
3_32091576_A/T	3:32091576	T	-	-	-	intergenic_variant	-	-	-	-	-	-	IMPACT=MODIFIER
3_32091579_G/C	3:32091579	C	-	-	-	intergenic_variant	-	-	-	-	-	-	IMPACT=MODIFIER
3_32091589_C/A	3:32091589	A	-	-	-	intergenic_variant	-	-	-	-	-	-	IMPACT=MODIFIER
3_32091648_T/C	3:32091648	C	-	-	-	intergenic_variant	-	-	-	-	-	-	IMPACT=MODIFIER
3_32091719_C/T	3:32091719	T	-	-	-	intergenic_variant	-	-	-	-	-	-	IMPACT=MODIFIER
3_32091787_G/A	3:32091787	A	-	-	-	intergenic_variant	-	-	-	-	-	-	IMPACT=MODIFIER
3_32091890_G/T	3:32091890	T	-	-	-	intergenic_variant	-	-	-	-	-	-	IMPACT=MODIFIER
3_32091961_C/T	3:32091961	T	-	-	-	intergenic_variant	-	-	-	-	-	-	IMPACT=MODIFIER
3_32091975_T/G	3:32091975	G	-	-	-	intergenic_variant	-	-	-	-	-	-	IMPACT=MODIFIER
3_32091990_A/T	3:32091990	T	-	-	-	intergenic_variant	-	-	-	-	-	-	IMPACT=MODIFIER
3_32092238_C/T	3:32092238	T	-	-	-	intergenic_variant	-	-	-	-	-	-	IMPACT=MODIFIER
3_32092255_G/T	3:32092255	T	-	-	-	intergenic_variant	-	-	-	-	-	-	IMPACT=MODIFIER
3_32092256_G/T	3:32092256	T	-	-	-	intergenic_variant	-	-	-	-	-	-	IMPACT=MODIFIER
3_32092471_C/A	3:32092471	A	-	-	-	intergenic_variant	-	-	-	-	-	-	IMPACT=MODIFIER
3_32092828_T/C	3:32092828	C	-	-	-	intergenic_variant	-	-	-	-	-	-	IMPACT=MODIFIER
3_32092872_C/T	3:32092872	T	-	-	-	intergenic_variant	-	-	-	-	-	-	IMPACT=MODIFIER
3_32092918_T/C	3:32092918	C	-	-	-	intergenic_variant	-	-	-	-	-	-	IMPACT=MODIFIER
3_32092923_A/T	3:32092923	T	-	-	-	intergenic_variant	-	-	-	-	-	-	IMPACT=MODIFIER
3_32093054_C/A	3:32093054	A	-	-	-	intergenic_variant	-	-	-	-	-	-	IMPACT=MODIFIER
3_32093120_C/T	3:32093120	T	-	-	-	intergenic_variant	-	-	-	-	-	-	IMPACT=MODIFIER
3_32093230_A/G	3:32093230	G	-	-	-	intergenic_variant	-	-	-	-	-	-	IMPACT=MODIFIER
3_32093283_C/A	3:32093283	A	-	-	-	intergenic_variant	-	-	-	-	-	-	IMPACT=MODIFIER
3_32093424_T/G	3:32093424	G	-	-	-	intergenic_variant	-	-	-	-	-	-	IMPACT=MODIFIER
3_32093431_T/A	3:32093431	A	-	-	-	intergenic_variant	-	-	-	-	-	-	IMPACT=MODIFIER
3_32093442_T/C	3:32093442	C	-	-	-	intergenic_variant	-	-	-	-	-	-	IMPACT=MODIFIER
3_32093489_A/G	3:32093489	G	-	-	-	intergenic_variant	-	-	-	-	-	-	IMPACT=MODIFIER
3_32093492_C/A	3:32093492	A	-	-	-	intergenic_variant	-	-	-	-	-	-	IMPACT=MODIFIER
3_32093553_G/A	3:32093553	A	-	-	-	intergenic_variant	-	-	-	-	-	-	IMPACT=MODIFIER
3_32093559_G/A	3:32093559	A	-	-	-	intergenic_variant	-	-	-	-	-	-	IMPACT=MODIFIER
3_32093619_G/A	3:32093619	A	-	-	-	intergenic_variant	-	-	-	-	-	-	IMPACT=MODIFIER
3_32093634_T/A	3:32093634	A	-	-	-	intergenic_variant	-	-	-	-	-	-	IMPACT=MODIFIER
3_32093663_A/G	3:32093663	G	-	-	-	intergenic_variant	-	-	-	-	-	-	IMPACT=MODIFIER
3_32093666_G/A	3:32093666	A	-	-	-	intergenic_variant	-	-	-	-	-	-	IMPACT=MODIFIER
3_32093679_T/G	3:32093679	G	-	-	-	intergenic_variant	-	-	-	-	-	-	IMPACT=MODIFIER
3_32093683_G/C	3:32093683	C	-	-	-	intergenic_variant	-	-	-	-	-	-	IMPACT=MODIFIER
3_32093779_T/G	3:32093779	G	-	-	-	intergenic_variant	-	-	-	-	-	-	IMPACT=MODIFIER
3_32093780_T/G	3:32093780	G	-	-	-	intergenic_variant	-	-	-	-	-	-	IMPACT=MODIFIER
3_32093807_G/A	3:32093807	A	-	-	-	intergenic_variant	-	-	-	-	-	-	IMPACT=MODIFIER
3_32093855_A/G	3:32093855	G	-	-	-	intergenic_variant	-	-	-	-	-	-	IMPACT=MODIFIER
3_32093911_G/T	3:32093911	T	-	-	-	intergenic_variant	-	-	-	-	-	-	IMPACT=MODIFIER
3_32093958_G/A	3:32093958	A	-	-	-	intergenic_variant	-	-	-	-	-	-	IMPACT=MODIFIER
3_32093962_C/A	3:32093962	A	-	-	-	intergenic_variant	-	-	-	-	-	-	IMPACT=MODIFIER
3_32093969_G/A	3:32093969	A	-	-	-	intergenic_variant	-	-	-	-	-	-	IMPACT=MODIFIER
3_32094119_C/A	3:32094119	A	-	-	-	intergenic_variant	-	-	-	-	-	-	IMPACT=MODIFIER
3_32094130_C/A	3:32094130	A	-	-	-	intergenic_variant	-	-	-	-	-	-	IMPACT=MODIFIER
3_32094154_C/T	3:32094154	T	-	-	-	intergenic_variant	-	-	-	-	-	-	IMPACT=MODIFIER
3_32094158_G/A	3:32094158	A	-	-	-	intergenic_variant	-	-	-	-	-	-	IMPACT=MODIFIER
3_32094174_T/A	3:32094174	A	-	-	-	intergenic_variant	-	-	-	-	-	-	IMPACT=MODIFIER
3_32094243_G/A	3:32094243	A	-	-	-	intergenic_variant	-	-	-	-	-	-	IMPACT=MODIFIER
3_32094255_C/T	3:32094255	T	-	-	-	intergenic_variant	-	-	-	-	-	-	IMPACT=MODIFIER
3_32094281_C/A	3:32094281	A	-	-	-	intergenic_variant	-	-	-	-	-	-	IMPACT=MODIFIER
3_32094369_T/G	3:32094369	G	-	-	-	intergenic_variant	-	-	-	-	-	-	IMPACT=MODIFIER
3_32094403_G/T	3:32094403	T	-	-	-	intergenic_variant	-	-	-	-	-	-	IMPACT=MODIFIER
3_32094420_G/T	3:32094420	T	-	-	-	intergenic_variant	-	-	-	-	-	-	IMPACT=MODIFIER
3_32094424_C/T	3:32094424	T	-	-	-	intergenic_variant	-	-	-	-	-	-	IMPACT=MODIFIER
3_32094456_G/A	3:32094456	A	-	-	-	intergenic_variant	-	-	-	-	-	-	IMPACT=MODIFIER
3_32094482_G/A	3:32094482	A	-	-	-	intergenic_variant	-	-	-	-	-	-	IMPACT=MODIFIER
3_32094501_T/A	3:32094501	A	-	-	-	intergenic_variant	-	-	-	-	-	-	IMPACT=MODIFIER
3_32094576_G/A	3:32094576	A	-	-	-	intergenic_variant	-	-	-	-	-	-	IMPACT=MODIFIER
3_32094609_A/G	3:32094609	G	-	-	-	intergenic_variant	-	-	-	-	-	-	IMPACT=MODIFIER
3_32094628_G/A	3:32094628	A	-	-	-	intergenic_variant	-	-	-	-	-	-	IMPACT=MODIFIER
3_32094635_T/A	3:32094635	A	-	-	-	intergenic_variant	-	-	-	-	-	-	IMPACT=MODIFIER
3_32094660_A/C	3:32094660	C	-	-	-	intergenic_variant	-	-	-	-	-	-	IMPACT=MODIFIER
3_32094682_T/G	3:32094682	G	-	-	-	intergenic_variant	-	-	-	-	-	-	IMPACT=MODIFIER
3_32094828_G/A	3:32094828	A	-	-	-	intergenic_variant	-	-	-	-	-	-	IMPACT=MODIFIER
3_32094894_C/G	3:32094894	G	-	-	-	intergenic_variant	-	-	-	-	-	-	IMPACT=MODIFIER
3_32094896_A/C	3:32094896	C	-	-	-	intergenic_variant	-	-	-	-	-	-	IMPACT=MODIFIER
3_32094919_G/A	3:32094919	A	-	-	-	intergenic_variant	-	-	-	-	-	-	IMPACT=MODIFIER
3_32094939_G/A	3:32094939	A	-	-	-	intergenic_variant	-	-	-	-	-	-	IMPACT=MODIFIER
3_32094945_G/A	3:32094945	A	-	-	-	intergenic_variant	-	-	-	-	-	-	IMPACT=MODIFIER
3_32094946_A/G	3:32094946	G	-	-	-	intergenic_variant	-	-	-	-	-	-	IMPACT=MODIFIER
3_32094997_T/C	3:32094997	C	-	-	-	intergenic_variant	-	-	-	-	-	-	IMPACT=MODIFIER
3_32095005_A/G	3:32095005	G	-	-	-	intergenic_variant	-	-	-	-	-	-	IMPACT=MODIFIER
3_32095031_G/A	3:32095031	A	-	-	-	intergenic_variant	-	-	-	-	-	-	IMPACT=MODIFIER
3_32095033_A/G	3:32095033	G	-	-	-	intergenic_variant	-	-	-	-	-	-	IMPACT=MODIFIER
3_32095041_G/T	3:32095041	T	-	-	-	intergenic_variant	-	-	-	-	-	-	IMPACT=MODIFIER
3_32095067_G/T	3:32095067	T	-	-	-	intergenic_variant	-	-	-	-	-	-	IMPACT=MODIFIER
3_32095079_T/C	3:32095079	C	-	-	-	intergenic_variant	-	-	-	-	-	-	IMPACT=MODIFIER
3_32095132_G/C	3:32095132	C	-	-	-	intergenic_variant	-	-	-	-	-	-	IMPACT=MODIFIER
3_32095138_T/C	3:32095138	C	-	-	-	intergenic_variant	-	-	-	-	-	-	IMPACT=MODIFIER
3_32095139_T/C	3:32095139	C	-	-	-	intergenic_variant	-	-	-	-	-	-	IMPACT=MODIFIER
3_32095182_G/A	3:32095182	A	-	-	-	intergenic_variant	-	-	-	-	-	-	IMPACT=MODIFIER
3_32095220_G/T	3:32095220	T	-	-	-	intergenic_variant	-	-	-	-	-	-	IMPACT=MODIFIER
3_32095223_T/G	3:32095223	G	-	-	-	intergenic_variant	-	-	-	-	-	-	IMPACT=MODIFIER
3_32095246_T/A	3:32095246	A	-	-	-	intergenic_variant	-	-	-	-	-	-	IMPACT=MODIFIER
3_32095277_A/G	3:32095277	G	-	-	-	intergenic_variant	-	-	-	-	-	-	IMPACT=MODIFIER
3_32095318_A/T	3:32095318	T	-	-	-	intergenic_variant	-	-	-	-	-	-	IMPACT=MODIFIER
3_32095380_T/A	3:32095380	A	-	-	-	intergenic_variant	-	-	-	-	-	-	IMPACT=MODIFIER
3_32095419_T/A	3:32095419	A	-	-	-	intergenic_variant	-	-	-	-	-	-	IMPACT=MODIFIER
3_32095458_T/C	3:32095458	C	-	-	-	intergenic_variant	-	-	-	-	-	-	IMPACT=MODIFIER
3_32095468_C/G	3:32095468	G	-	-	-	intergenic_variant	-	-	-	-	-	-	IMPACT=MODIFIER
3_32095495_C/T	3:32095495	T	-	-	-	intergenic_variant	-	-	-	-	-	-	IMPACT=MODIFIER
3_32095500_G/T	3:32095500	T	-	-	-	intergenic_variant	-	-	-	-	-	-	IMPACT=MODIFIER
3_32095502_G/T	3:32095502	T	-	-	-	intergenic_variant	-	-	-	-	-	-	IMPACT=MODIFIER
3_32095518_C/A	3:32095518	A	-	-	-	intergenic_variant	-	-	-	-	-	-	IMPACT=MODIFIER
3_32095525_C/T	3:32095525	T	-	-	-	intergenic_variant	-	-	-	-	-	-	IMPACT=MODIFIER
3_32095534_T/A	3:32095534	A	-	-	-	intergenic_variant	-	-	-	-	-	-	IMPACT=MODIFIER
3_32095575_A/G	3:32095575	G	-	-	-	intergenic_variant	-	-	-	-	-	-	IMPACT=MODIFIER
3_32095579_A/C	3:32095579	C	-	-	-	intergenic_variant	-	-	-	-	-	-	IMPACT=MODIFIER
3_32095623_A/C	3:32095623	C	-	-	-	intergenic_variant	-	-	-	-	-	-	IMPACT=MODIFIER
3_32095645_A/C	3:32095645	C	-	-	-	intergenic_variant	-	-	-	-	-	-	IMPACT=MODIFIER
3_32095646_A/T	3:32095646	T	-	-	-	intergenic_variant	-	-	-	-	-	-	IMPACT=MODIFIER
3_32095682_T/C	3:32095682	C	-	-	-	intergenic_variant	-	-	-	-	-	-	IMPACT=MODIFIER
3_32095712_T/C	3:32095712	C	-	-	-	intergenic_variant	-	-	-	-	-	-	IMPACT=MODIFIER
3_32095728_G/T	3:32095728	T	-	-	-	intergenic_variant	-	-	-	-	-	-	IMPACT=MODIFIER
3_32095883_A/G	3:32095883	G	-	-	-	intergenic_variant	-	-	-	-	-	-	IMPACT=MODIFIER
3_32095911_A/G	3:32095911	G	-	-	-	intergenic_variant	-	-	-	-	-	-	IMPACT=MODIFIER
3_32096069_G/A	3:32096069	A	-	-	-	intergenic_variant	-	-	-	-	-	-	IMPACT=MODIFIER
3_32096152_A/C	3:32096152	C	-	-	-	intergenic_variant	-	-	-	-	-	-	IMPACT=MODIFIER
3_32096167_G/A	3:32096167	A	-	-	-	intergenic_variant	-	-	-	-	-	-	IMPACT=MODIFIER
3_32096224_A/T	3:32096224	T	-	-	-	intergenic_variant	-	-	-	-	-	-	IMPACT=MODIFIER
3_32096225_A/G	3:32096225	G	-	-	-	intergenic_variant	-	-	-	-	-	-	IMPACT=MODIFIER
3_32096241_A/G	3:32096241	G	-	-	-	intergenic_variant	-	-	-	-	-	-	IMPACT=MODIFIER
3_32096299_C/A	3:32096299	A	-	-	-	intergenic_variant	-	-	-	-	-	-	IMPACT=MODIFIER
3_32096365_G/A	3:32096365	A	-	-	-	intergenic_variant	-	-	-	-	-	-	IMPACT=MODIFIER
3_32096391_A/G	3:32096391	G	-	-	-	intergenic_variant	-	-	-	-	-	-	IMPACT=MODIFIER
3_32096420_A/G	3:32096420	G	-	-	-	intergenic_variant	-	-	-	-	-	-	IMPACT=MODIFIER
3_32096447_A/G	3:32096447	G	-	-	-	intergenic_variant	-	-	-	-	-	-	IMPACT=MODIFIER
3_32096464_C/A	3:32096464	A	-	-	-	intergenic_variant	-	-	-	-	-	-	IMPACT=MODIFIER
3_32096597_G/A	3:32096597	A	-	-	-	intergenic_variant	-	-	-	-	-	-	IMPACT=MODIFIER
3_32096620_A/G	3:32096620	G	-	-	-	intergenic_variant	-	-	-	-	-	-	IMPACT=MODIFIER
3_32096649_T/C	3:32096649	C	-	-	-	intergenic_variant	-	-	-	-	-	-	IMPACT=MODIFIER
3_32096704_C/T	3:32096704	T	-	-	-	intergenic_variant	-	-	-	-	-	-	IMPACT=MODIFIER
3_32096838_C/A	3:32096838	A	-	-	-	intergenic_variant	-	-	-	-	-	-	IMPACT=MODIFIER
3_32096850_G/A	3:32096850	A	-	-	-	intergenic_variant	-	-	-	-	-	-	IMPACT=MODIFIER
3_32096922_T/G	3:32096922	G	-	-	-	intergenic_variant	-	-	-	-	-	-	IMPACT=MODIFIER
3_32096926_G/A	3:32096926	A	-	-	-	intergenic_variant	-	-	-	-	-	-	IMPACT=MODIFIER
3_32096964_T/C	3:32096964	C	-	-	-	intergenic_variant	-	-	-	-	-	-	IMPACT=MODIFIER
3_32097104_C/T	3:32097104	T	-	-	-	intergenic_variant	-	-	-	-	-	-	IMPACT=MODIFIER
3_32097106_A/G	3:32097106	G	-	-	-	intergenic_variant	-	-	-	-	-	-	IMPACT=MODIFIER
3_32097177_T/G	3:32097177	G	-	-	-	intergenic_variant	-	-	-	-	-	-	IMPACT=MODIFIER
3_32097290_C/A	3:32097290	A	-	-	-	intergenic_variant	-	-	-	-	-	-	IMPACT=MODIFIER
3_32097299_C/G	3:32097299	G	-	-	-	intergenic_variant	-	-	-	-	-	-	IMPACT=MODIFIER
3_32097365_G/T	3:32097365	T	-	-	-	intergenic_variant	-	-	-	-	-	-	IMPACT=MODIFIER
3_32097378_T/A	3:32097378	A	-	-	-	intergenic_variant	-	-	-	-	-	-	IMPACT=MODIFIER
3_32097387_C/A	3:32097387	A	-	-	-	intergenic_variant	-	-	-	-	-	-	IMPACT=MODIFIER
3_32097413_A/C	3:32097413	C	-	-	-	intergenic_variant	-	-	-	-	-	-	IMPACT=MODIFIER
3_32097414_A/G	3:32097414	G	-	-	-	intergenic_variant	-	-	-	-	-	-	IMPACT=MODIFIER
3_32097421_G/A	3:32097421	A	-	-	-	intergenic_variant	-	-	-	-	-	-	IMPACT=MODIFIER
3_32097435_T/C	3:32097435	C	-	-	-	intergenic_variant	-	-	-	-	-	-	IMPACT=MODIFIER
3_32097441_C/T	3:32097441	T	-	-	-	intergenic_variant	-	-	-	-	-	-	IMPACT=MODIFIER
3_32097538_T/A	3:32097538	A	-	-	-	intergenic_variant	-	-	-	-	-	-	IMPACT=MODIFIER
3_32097611_T/G	3:32097611	G	-	-	-	intergenic_variant	-	-	-	-	-	-	IMPACT=MODIFIER
3_32097615_T/A	3:32097615	A	-	-	-	intergenic_variant	-	-	-	-	-	-	IMPACT=MODIFIER
3_32097622_G/C	3:32097622	C	-	-	-	intergenic_variant	-	-	-	-	-	-	IMPACT=MODIFIER
3_32097644_G/T	3:32097644	T	-	-	-	intergenic_variant	-	-	-	-	-	-	IMPACT=MODIFIER
3_32097661_G/A	3:32097661	A	-	-	-	intergenic_variant	-	-	-	-	-	-	IMPACT=MODIFIER
3_32097744_C/T	3:32097744	T	-	-	-	intergenic_variant	-	-	-	-	-	-	IMPACT=MODIFIER
3_32097814_G/T	3:32097814	T	-	-	-	intergenic_variant	-	-	-	-	-	-	IMPACT=MODIFIER
3_32097873_C/T	3:32097873	T	-	-	-	intergenic_variant	-	-	-	-	-	-	IMPACT=MODIFIER
3_32097909_A/G	3:32097909	G	-	-	-	intergenic_variant	-	-	-	-	-	-	IMPACT=MODIFIER
3_32098160_G/A	3:32098160	A	-	-	-	intergenic_variant	-	-	-	-	-	-	IMPACT=MODIFIER
3_32098242_C/T	3:32098242	T	-	-	-	intergenic_variant	-	-	-	-	-	-	IMPACT=MODIFIER
3_32098246_C/T	3:32098246	T	-	-	-	intergenic_variant	-	-	-	-	-	-	IMPACT=MODIFIER
3_32098423_G/A	3:32098423	A	-	-	-	intergenic_variant	-	-	-	-	-	-	IMPACT=MODIFIER
3_32098495_C/A	3:32098495	A	-	-	-	intergenic_variant	-	-	-	-	-	-	IMPACT=MODIFIER
3_32098610_A/G	3:32098610	G	-	-	-	intergenic_variant	-	-	-	-	-	-	IMPACT=MODIFIER
3_32098972_C/A	3:32098972	A	-	-	-	intergenic_variant	-	-	-	-	-	-	IMPACT=MODIFIER
3_32098989_T/C	3:32098989	C	-	-	-	intergenic_variant	-	-	-	-	-	-	IMPACT=MODIFIER
3_32099005_A/G	3:32099005	G	-	-	-	intergenic_variant	-	-	-	-	-	-	IMPACT=MODIFIER
3_32099089_T/C	3:32099089	C	-	-	-	intergenic_variant	-	-	-	-	-	-	IMPACT=MODIFIER
3_32099180_T/A	3:32099180	A	-	-	-	intergenic_variant	-	-	-	-	-	-	IMPACT=MODIFIER
3_32099249_T/C	3:32099249	C	-	-	-	intergenic_variant	-	-	-	-	-	-	IMPACT=MODIFIER
3_32099542_G/T	3:32099542	T	-	-	-	intergenic_variant	-	-	-	-	-	-	IMPACT=MODIFIER
3_32100138_A/T	3:32100138	T	-	-	-	intergenic_variant	-	-	-	-	-	-	IMPACT=MODIFIER
3_32100383_T/G	3:32100383	G	-	-	-	intergenic_variant	-	-	-	-	-	-	IMPACT=MODIFIER
3_32100398_A/T	3:32100398	T	-	-	-	intergenic_variant	-	-	-	-	-	-	IMPACT=MODIFIER
3_32101080_C/G	3:32101080	G	-	-	-	intergenic_variant	-	-	-	-	-	-	IMPACT=MODIFIER
3_32101137_G/T	3:32101137	T	-	-	-	intergenic_variant	-	-	-	-	-	-	IMPACT=MODIFIER
3_32101253_T/C	3:32101253	C	-	-	-	intergenic_variant	-	-	-	-	-	-	IMPACT=MODIFIER
3_32101255_A/G	3:32101255	G	-	-	-	intergenic_variant	-	-	-	-	-	-	IMPACT=MODIFIER
3_32101304_C/A	3:32101304	A	-	-	-	intergenic_variant	-	-	-	-	-	-	IMPACT=MODIFIER
3_32101305_A/T	3:32101305	T	-	-	-	intergenic_variant	-	-	-	-	-	-	IMPACT=MODIFIER
3_32101315_T/A	3:32101315	A	-	-	-	intergenic_variant	-	-	-	-	-	-	IMPACT=MODIFIER
3_32101449_C/A	3:32101449	A	-	-	-	intergenic_variant	-	-	-	-	-	-	IMPACT=MODIFIER
3_32101471_C/A	3:32101471	A	-	-	-	intergenic_variant	-	-	-	-	-	-	IMPACT=MODIFIER
3_32101473_C/T	3:32101473	T	-	-	-	intergenic_variant	-	-	-	-	-	-	IMPACT=MODIFIER
3_32101595_G/A	3:32101595	A	-	-	-	intergenic_variant	-	-	-	-	-	-	IMPACT=MODIFIER
3_32101616_C/T	3:32101616	T	-	-	-	intergenic_variant	-	-	-	-	-	-	IMPACT=MODIFIER
3_32101705_G/A	3:32101705	A	-	-	-	intergenic_variant	-	-	-	-	-	-	IMPACT=MODIFIER
3_32101706_G/A	3:32101706	A	-	-	-	intergenic_variant	-	-	-	-	-	-	IMPACT=MODIFIER
3_32101707_G/A	3:32101707	A	-	-	-	intergenic_variant	-	-	-	-	-	-	IMPACT=MODIFIER
3_32101710_G/A	3:32101710	A	-	-	-	intergenic_variant	-	-	-	-	-	-	IMPACT=MODIFIER
3_32101852_C/T	3:32101852	T	-	-	-	intergenic_variant	-	-	-	-	-	-	IMPACT=MODIFIER
3_32101932_T/C	3:32101932	C	-	-	-	intergenic_variant	-	-	-	-	-	-	IMPACT=MODIFIER
3_32101940_C/A	3:32101940	A	-	-	-	intergenic_variant	-	-	-	-	-	-	IMPACT=MODIFIER
3_32101944_G/T	3:32101944	T	-	-	-	intergenic_variant	-	-	-	-	-	-	IMPACT=MODIFIER
3_32101955_T/A	3:32101955	A	-	-	-	intergenic_variant	-	-	-	-	-	-	IMPACT=MODIFIER
3_32102004_G/A	3:32102004	A	-	-	-	intergenic_variant	-	-	-	-	-	-	IMPACT=MODIFIER
3_32102052_A/C	3:32102052	C	-	-	-	intergenic_variant	-	-	-	-	-	-	IMPACT=MODIFIER
3_32102063_A/G	3:32102063	G	-	-	-	intergenic_variant	-	-	-	-	-	-	IMPACT=MODIFIER
3_32102079_A/G	3:32102079	G	-	-	-	intergenic_variant	-	-	-	-	-	-	IMPACT=MODIFIER
3_32102094_T/C	3:32102094	C	-	-	-	intergenic_variant	-	-	-	-	-	-	IMPACT=MODIFIER
3_32102103_G/A	3:32102103	A	-	-	-	intergenic_variant	-	-	-	-	-	-	IMPACT=MODIFIER
3_32102183_A/C	3:32102183	C	-	-	-	intergenic_variant	-	-	-	-	-	-	IMPACT=MODIFIER
3_32102257_T/C	3:32102257	C	-	-	-	intergenic_variant	-	-	-	-	-	-	IMPACT=MODIFIER
3_32102275_A/C	3:32102275	C	-	-	-	intergenic_variant	-	-	-	-	-	-	IMPACT=MODIFIER
3_32102311_A/C	3:32102311	C	-	-	-	intergenic_variant	-	-	-	-	-	-	IMPACT=MODIFIER
3_32102324_A/C	3:32102324	C	-	-	-	intergenic_variant	-	-	-	-	-	-	IMPACT=MODIFIER
3_32102327_T/C	3:32102327	C	-	-	-	intergenic_variant	-	-	-	-	-	-	IMPACT=MODIFIER
3_32102329_A/C	3:32102329	C	-	-	-	intergenic_variant	-	-	-	-	-	-	IMPACT=MODIFIER
3_32102366_G/A	3:32102366	A	-	-	-	intergenic_variant	-	-	-	-	-	-	IMPACT=MODIFIER
3_32102377_A/G	3:32102377	G	-	-	-	intergenic_variant	-	-	-	-	-	-	IMPACT=MODIFIER
3_32102462_C/A	3:32102462	A	-	-	-	intergenic_variant	-	-	-	-	-	-	IMPACT=MODIFIER
3_32102517_A/C	3:32102517	C	-	-	-	intergenic_variant	-	-	-	-	-	-	IMPACT=MODIFIER
3_32102518_C/T	3:32102518	T	-	-	-	intergenic_variant	-	-	-	-	-	-	IMPACT=MODIFIER
3_32102560_C/A	3:32102560	A	-	-	-	intergenic_variant	-	-	-	-	-	-	IMPACT=MODIFIER
3_32102565_A/G	3:32102565	G	-	-	-	intergenic_variant	-	-	-	-	-	-	IMPACT=MODIFIER
3_32102578_T/G	3:32102578	G	-	-	-	intergenic_variant	-	-	-	-	-	-	IMPACT=MODIFIER
3_32102611_A/G	3:32102611	G	-	-	-	intergenic_variant	-	-	-	-	-	-	IMPACT=MODIFIER
3_32102613_A/G	3:32102613	G	-	-	-	intergenic_variant	-	-	-	-	-	-	IMPACT=MODIFIER
3_32102621_T/C	3:32102621	C	-	-	-	intergenic_variant	-	-	-	-	-	-	IMPACT=MODIFIER
3_32102636_A/T	3:32102636	T	-	-	-	intergenic_variant	-	-	-	-	-	-	IMPACT=MODIFIER
3_32102645_A/T	3:32102645	T	-	-	-	intergenic_variant	-	-	-	-	-	-	IMPACT=MODIFIER
3_32102757_A/G	3:32102757	G	-	-	-	intergenic_variant	-	-	-	-	-	-	IMPACT=MODIFIER
3_32102764_G/T	3:32102764	T	-	-	-	intergenic_variant	-	-	-	-	-	-	IMPACT=MODIFIER
3_32102790_A/C	3:32102790	C	-	-	-	intergenic_variant	-	-	-	-	-	-	IMPACT=MODIFIER
3_32102815_C/A	3:32102815	A	-	-	-	intergenic_variant	-	-	-	-	-	-	IMPACT=MODIFIER
3_32102834_A/T	3:32102834	T	-	-	-	intergenic_variant	-	-	-	-	-	-	IMPACT=MODIFIER
3_32102837_A/C	3:32102837	C	-	-	-	intergenic_variant	-	-	-	-	-	-	IMPACT=MODIFIER
3_32102840_G/A	3:32102840	A	-	-	-	intergenic_variant	-	-	-	-	-	-	IMPACT=MODIFIER
3_32102843_A/G	3:32102843	G	-	-	-	intergenic_variant	-	-	-	-	-	-	IMPACT=MODIFIER
3_32102844_T/G	3:32102844	G	-	-	-	intergenic_variant	-	-	-	-	-	-	IMPACT=MODIFIER
3_32102879_G/T	3:32102879	T	-	-	-	intergenic_variant	-	-	-	-	-	-	IMPACT=MODIFIER
3_32102894_G/C	3:32102894	C	-	-	-	intergenic_variant	-	-	-	-	-	-	IMPACT=MODIFIER
3_32102896_A/T	3:32102896	T	-	-	-	intergenic_variant	-	-	-	-	-	-	IMPACT=MODIFIER
3_32102909_G/A	3:32102909	A	-	-	-	intergenic_variant	-	-	-	-	-	-	IMPACT=MODIFIER
3_32102926_T/A	3:32102926	A	-	-	-	intergenic_variant	-	-	-	-	-	-	IMPACT=MODIFIER
3_32102977_C/T	3:32102977	T	-	-	-	intergenic_variant	-	-	-	-	-	-	IMPACT=MODIFIER
3_32102998_C/G	3:32102998	G	-	-	-	intergenic_variant	-	-	-	-	-	-	IMPACT=MODIFIER
3_32103025_G/T	3:32103025	T	-	-	-	intergenic_variant	-	-	-	-	-	-	IMPACT=MODIFIER
3_32103028_A/G	3:32103028	G	-	-	-	intergenic_variant	-	-	-	-	-	-	IMPACT=MODIFIER
3_32103058_A/C	3:32103058	C	-	-	-	intergenic_variant	-	-	-	-	-	-	IMPACT=MODIFIER
3_32103161_C/T	3:32103161	T	-	-	-	intergenic_variant	-	-	-	-	-	-	IMPACT=MODIFIER
3_32103166_T/C	3:32103166	C	-	-	-	intergenic_variant	-	-	-	-	-	-	IMPACT=MODIFIER
3_32103208_A/G	3:32103208	G	-	-	-	intergenic_variant	-	-	-	-	-	-	IMPACT=MODIFIER
3_32103915_G/C	3:32103915	C	-	-	-	intergenic_variant	-	-	-	-	-	-	IMPACT=MODIFIER
3_32103929_T/C	3:32103929	C	-	-	-	intergenic_variant	-	-	-	-	-	-	IMPACT=MODIFIER
3_32103986_A/T	3:32103986	T	-	-	-	intergenic_variant	-	-	-	-	-	-	IMPACT=MODIFIER
3_32104051_A/G	3:32104051	G	-	-	-	intergenic_variant	-	-	-	-	-	-	IMPACT=MODIFIER
3_32104081_C/T	3:32104081	T	-	-	-	intergenic_variant	-	-	-	-	-	-	IMPACT=MODIFIER
3_32104234_C/A	3:32104234	A	-	-	-	intergenic_variant	-	-	-	-	-	-	IMPACT=MODIFIER
3_32104236_T/C	3:32104236	C	-	-	-	intergenic_variant	-	-	-	-	-	-	IMPACT=MODIFIER
3_32104275_G/A	3:32104275	A	-	-	-	intergenic_variant	-	-	-	-	-	-	IMPACT=MODIFIER
3_32104327_A/G	3:32104327	G	-	-	-	intergenic_variant	-	-	-	-	-	-	IMPACT=MODIFIER
3_32104387_G/C	3:32104387	C	-	-	-	intergenic_variant	-	-	-	-	-	-	IMPACT=MODIFIER
3_32104501_T/C	3:32104501	C	-	-	-	intergenic_variant	-	-	-	-	-	-	IMPACT=MODIFIER
3_32104520_T/G	3:32104520	G	-	-	-	intergenic_variant	-	-	-	-	-	-	IMPACT=MODIFIER
3_32104522_G/A	3:32104522	A	-	-	-	intergenic_variant	-	-	-	-	-	-	IMPACT=MODIFIER
3_32104527_A/G	3:32104527	G	-	-	-	intergenic_variant	-	-	-	-	-	-	IMPACT=MODIFIER
3_32104530_A/G	3:32104530	G	-	-	-	intergenic_variant	-	-	-	-	-	-	IMPACT=MODIFIER
3_32104608_A/G	3:32104608	G	-	-	-	intergenic_variant	-	-	-	-	-	-	IMPACT=MODIFIER
3_32104624_T/G	3:32104624	G	-	-	-	intergenic_variant	-	-	-	-	-	-	IMPACT=MODIFIER
3_32104708_C/A	3:32104708	A	-	-	-	intergenic_variant	-	-	-	-	-	-	IMPACT=MODIFIER
3_32104758_G/C	3:32104758	C	-	-	-	intergenic_variant	-	-	-	-	-	-	IMPACT=MODIFIER
3_32104790_A/T	3:32104790	T	-	-	-	intergenic_variant	-	-	-	-	-	-	IMPACT=MODIFIER
3_32104795_G/T	3:32104795	T	-	-	-	intergenic_variant	-	-	-	-	-	-	IMPACT=MODIFIER
3_32104808_C/A	3:32104808	A	-	-	-	intergenic_variant	-	-	-	-	-	-	IMPACT=MODIFIER
3_32104812_A/G	3:32104812	G	-	-	-	intergenic_variant	-	-	-	-	-	-	IMPACT=MODIFIER
3_32105040_C/T	3:32105040	T	-	-	-	intergenic_variant	-	-	-	-	-	-	IMPACT=MODIFIER
3_32105053_G/A	3:32105053	A	-	-	-	intergenic_variant	-	-	-	-	-	-	IMPACT=MODIFIER
3_32105134_G/T	3:32105134	T	-	-	-	intergenic_variant	-	-	-	-	-	-	IMPACT=MODIFIER
3_32105211_G/A	3:32105211	A	-	-	-	intergenic_variant	-	-	-	-	-	-	IMPACT=MODIFIER
3_32105224_A/T	3:32105224	T	-	-	-	intergenic_variant	-	-	-	-	-	-	IMPACT=MODIFIER
3_32105234_T/A	3:32105234	A	-	-	-	intergenic_variant	-	-	-	-	-	-	IMPACT=MODIFIER
3_32105268_A/C	3:32105268	C	-	-	-	intergenic_variant	-	-	-	-	-	-	IMPACT=MODIFIER
3_32105277_C/T	3:32105277	T	-	-	-	intergenic_variant	-	-	-	-	-	-	IMPACT=MODIFIER
3_32105458_G/T	3:32105458	T	-	-	-	intergenic_variant	-	-	-	-	-	-	IMPACT=MODIFIER
3_32105480_T/C	3:32105480	C	-	-	-	intergenic_variant	-	-	-	-	-	-	IMPACT=MODIFIER
3_32105481_G/A	3:32105481	A	-	-	-	intergenic_variant	-	-	-	-	-	-	IMPACT=MODIFIER
3_32105599_A/G	3:32105599	G	-	-	-	intergenic_variant	-	-	-	-	-	-	IMPACT=MODIFIER
3_32105617_T/A	3:32105617	A	-	-	-	intergenic_variant	-	-	-	-	-	-	IMPACT=MODIFIER
3_32105628_G/C	3:32105628	C	-	-	-	intergenic_variant	-	-	-	-	-	-	IMPACT=MODIFIER
3_32105670_C/T	3:32105670	T	-	-	-	intergenic_variant	-	-	-	-	-	-	IMPACT=MODIFIER
3_32105719_C/A	3:32105719	A	-	-	-	intergenic_variant	-	-	-	-	-	-	IMPACT=MODIFIER
3_32105776_A/G	3:32105776	G	-	-	-	intergenic_variant	-	-	-	-	-	-	IMPACT=MODIFIER
3_32105825_A/G	3:32105825	G	-	-	-	intergenic_variant	-	-	-	-	-	-	IMPACT=MODIFIER
3_32105841_G/C	3:32105841	C	-	-	-	intergenic_variant	-	-	-	-	-	-	IMPACT=MODIFIER
3_32105908_A/T	3:32105908	T	-	-	-	intergenic_variant	-	-	-	-	-	-	IMPACT=MODIFIER
3_32105910_T/C	3:32105910	C	-	-	-	intergenic_variant	-	-	-	-	-	-	IMPACT=MODIFIER
3_32105915_G/C	3:32105915	C	-	-	-	intergenic_variant	-	-	-	-	-	-	IMPACT=MODIFIER
3_32105930_G/A	3:32105930	A	-	-	-	intergenic_variant	-	-	-	-	-	-	IMPACT=MODIFIER
3_32105942_T/A	3:32105942	A	-	-	-	intergenic_variant	-	-	-	-	-	-	IMPACT=MODIFIER
3_32105973_A/C	3:32105973	C	-	-	-	intergenic_variant	-	-	-	-	-	-	IMPACT=MODIFIER
3_32105977_G/T	3:32105977	T	-	-	-	intergenic_variant	-	-	-	-	-	-	IMPACT=MODIFIER
3_32105984_A/T	3:32105984	T	-	-	-	intergenic_variant	-	-	-	-	-	-	IMPACT=MODIFIER
3_32105985_A/T	3:32105985	T	-	-	-	intergenic_variant	-	-	-	-	-	-	IMPACT=MODIFIER
3_32106014_C/G	3:32106014	G	-	-	-	intergenic_variant	-	-	-	-	-	-	IMPACT=MODIFIER
3_32106015_T/G	3:32106015	G	-	-	-	intergenic_variant	-	-	-	-	-	-	IMPACT=MODIFIER
3_32106031_T/A	3:32106031	A	-	-	-	intergenic_variant	-	-	-	-	-	-	IMPACT=MODIFIER
3_32106033_C/T	3:32106033	T	-	-	-	intergenic_variant	-	-	-	-	-	-	IMPACT=MODIFIER
3_32106189_C/T	3:32106189	T	-	-	-	intergenic_variant	-	-	-	-	-	-	IMPACT=MODIFIER
3_32106237_A/G	3:32106237	G	-	-	-	intergenic_variant	-	-	-	-	-	-	IMPACT=MODIFIER
3_32106275_A/C	3:32106275	C	-	-	-	intergenic_variant	-	-	-	-	-	-	IMPACT=MODIFIER
3_32106502_C/A	3:32106502	A	-	-	-	intergenic_variant	-	-	-	-	-	-	IMPACT=MODIFIER
3_32106537_C/T	3:32106537	T	-	-	-	intergenic_variant	-	-	-	-	-	-	IMPACT=MODIFIER
3_32106538_T/A	3:32106538	A	-	-	-	intergenic_variant	-	-	-	-	-	-	IMPACT=MODIFIER
3_32106556_G/A	3:32106556	A	-	-	-	intergenic_variant	-	-	-	-	-	-	IMPACT=MODIFIER
3_32106567_C/A	3:32106567	A	-	-	-	intergenic_variant	-	-	-	-	-	-	IMPACT=MODIFIER
3_32106590_G/A	3:32106590	A	-	-	-	intergenic_variant	-	-	-	-	-	-	IMPACT=MODIFIER
3_32106668_A/T	3:32106668	T	-	-	-	intergenic_variant	-	-	-	-	-	-	IMPACT=MODIFIER
3_32106786_A/G	3:32106786	G	-	-	-	intergenic_variant	-	-	-	-	-	-	IMPACT=MODIFIER
3_32106878_C/T	3:32106878	T	-	-	-	intergenic_variant	-	-	-	-	-	-	IMPACT=MODIFIER
3_32106907_G/A	3:32106907	A	-	-	-	intergenic_variant	-	-	-	-	-	-	IMPACT=MODIFIER
3_32106914_A/G	3:32106914	G	-	-	-	intergenic_variant	-	-	-	-	-	-	IMPACT=MODIFIER
3_32106952_G/A	3:32106952	A	-	-	-	intergenic_variant	-	-	-	-	-	-	IMPACT=MODIFIER
3_32107068_C/A	3:32107068	A	-	-	-	intergenic_variant	-	-	-	-	-	-	IMPACT=MODIFIER
3_32107078_C/A	3:32107078	A	-	-	-	intergenic_variant	-	-	-	-	-	-	IMPACT=MODIFIER
3_32107091_A/G	3:32107091	G	-	-	-	intergenic_variant	-	-	-	-	-	-	IMPACT=MODIFIER
3_32107097_C/A	3:32107097	A	-	-	-	intergenic_variant	-	-	-	-	-	-	IMPACT=MODIFIER
3_32107156_C/A	3:32107156	A	-	-	-	intergenic_variant	-	-	-	-	-	-	IMPACT=MODIFIER
3_32107197_G/A	3:32107197	A	-	-	-	intergenic_variant	-	-	-	-	-	-	IMPACT=MODIFIER
3_32107204_G/A	3:32107204	A	-	-	-	intergenic_variant	-	-	-	-	-	-	IMPACT=MODIFIER
3_32107448_G/A	3:32107448	A	-	-	-	intergenic_variant	-	-	-	-	-	-	IMPACT=MODIFIER
3_32107728_A/G	3:32107728	G	-	-	-	intergenic_variant	-	-	-	-	-	-	IMPACT=MODIFIER
3_32107754_G/C	3:32107754	C	-	-	-	intergenic_variant	-	-	-	-	-	-	IMPACT=MODIFIER
3_32107778_C/T	3:32107778	T	-	-	-	intergenic_variant	-	-	-	-	-	-	IMPACT=MODIFIER
3_32107780_A/G	3:32107780	G	-	-	-	intergenic_variant	-	-	-	-	-	-	IMPACT=MODIFIER
3_32107788_C/G	3:32107788	G	-	-	-	intergenic_variant	-	-	-	-	-	-	IMPACT=MODIFIER
3_32107830_T/C	3:32107830	C	-	-	-	intergenic_variant	-	-	-	-	-	-	IMPACT=MODIFIER
3_32107833_A/T	3:32107833	T	-	-	-	intergenic_variant	-	-	-	-	-	-	IMPACT=MODIFIER
3_32107850_A/C	3:32107850	C	-	-	-	intergenic_variant	-	-	-	-	-	-	IMPACT=MODIFIER
3_32107861_A/T	3:32107861	T	-	-	-	intergenic_variant	-	-	-	-	-	-	IMPACT=MODIFIER
3_32107863_G/T	3:32107863	T	-	-	-	intergenic_variant	-	-	-	-	-	-	IMPACT=MODIFIER
3_32107908_T/C	3:32107908	C	-	-	-	intergenic_variant	-	-	-	-	-	-	IMPACT=MODIFIER
3_32107939_C/T	3:32107939	T	-	-	-	intergenic_variant	-	-	-	-	-	-	IMPACT=MODIFIER
3_32108018_T/C	3:32108018	C	-	-	-	intergenic_variant	-	-	-	-	-	-	IMPACT=MODIFIER
3_32108033_T/G	3:32108033	G	-	-	-	intergenic_variant	-	-	-	-	-	-	IMPACT=MODIFIER
3_32108040_G/A	3:32108040	A	-	-	-	intergenic_variant	-	-	-	-	-	-	IMPACT=MODIFIER
3_32108109_T/C	3:32108109	C	-	-	-	intergenic_variant	-	-	-	-	-	-	IMPACT=MODIFIER
3_32108140_C/T	3:32108140	T	-	-	-	intergenic_variant	-	-	-	-	-	-	IMPACT=MODIFIER
3_32108214_A/C	3:32108214	C	-	-	-	intergenic_variant	-	-	-	-	-	-	IMPACT=MODIFIER
3_32108215_C/A	3:32108215	A	-	-	-	intergenic_variant	-	-	-	-	-	-	IMPACT=MODIFIER
3_32108475_C/A	3:32108475	A	-	-	-	intergenic_variant	-	-	-	-	-	-	IMPACT=MODIFIER
3_32108500_A/G	3:32108500	G	-	-	-	intergenic_variant	-	-	-	-	-	-	IMPACT=MODIFIER
3_32108550_G/A	3:32108550	A	-	-	-	intergenic_variant	-	-	-	-	-	-	IMPACT=MODIFIER
3_32108580_C/A	3:32108580	A	-	-	-	intergenic_variant	-	-	-	-	-	-	IMPACT=MODIFIER
3_32108636_T/C	3:32108636	C	-	-	-	intergenic_variant	-	-	-	-	-	-	IMPACT=MODIFIER
3_32108640_A/G	3:32108640	G	-	-	-	intergenic_variant	-	-	-	-	-	-	IMPACT=MODIFIER
3_32108644_A/G	3:32108644	G	-	-	-	intergenic_variant	-	-	-	-	-	-	IMPACT=MODIFIER
3_32108647_G/C	3:32108647	C	-	-	-	intergenic_variant	-	-	-	-	-	-	IMPACT=MODIFIER
3_32108674_C/T	3:32108674	T	-	-	-	intergenic_variant	-	-	-	-	-	-	IMPACT=MODIFIER
3_32108680_G/A	3:32108680	A	-	-	-	intergenic_variant	-	-	-	-	-	-	IMPACT=MODIFIER
3_32108695_A/G	3:32108695	G	-	-	-	intergenic_variant	-	-	-	-	-	-	IMPACT=MODIFIER
3_32108722_T/A	3:32108722	A	-	-	-	intergenic_variant	-	-	-	-	-	-	IMPACT=MODIFIER
3_32108755_C/T	3:32108755	T	-	-	-	intergenic_variant	-	-	-	-	-	-	IMPACT=MODIFIER
3_32108765_T/A	3:32108765	A	-	-	-	intergenic_variant	-	-	-	-	-	-	IMPACT=MODIFIER
3_32108788_A/T	3:32108788	T	-	-	-	intergenic_variant	-	-	-	-	-	-	IMPACT=MODIFIER
3_32108827_C/G	3:32108827	G	-	-	-	intergenic_variant	-	-	-	-	-	-	IMPACT=MODIFIER
3_32108860_G/A	3:32108860	A	-	-	-	intergenic_variant	-	-	-	-	-	-	IMPACT=MODIFIER
3_32108881_A/G	3:32108881	G	-	-	-	intergenic_variant	-	-	-	-	-	-	IMPACT=MODIFIER
3_32108898_G/T	3:32108898	T	-	-	-	intergenic_variant	-	-	-	-	-	-	IMPACT=MODIFIER
3_32108948_C/T	3:32108948	T	-	-	-	intergenic_variant	-	-	-	-	-	-	IMPACT=MODIFIER
3_32108989_G/A	3:32108989	A	-	-	-	intergenic_variant	-	-	-	-	-	-	IMPACT=MODIFIER
3_32109005_C/T	3:32109005	T	-	-	-	intergenic_variant	-	-	-	-	-	-	IMPACT=MODIFIER
3_32109017_T/G	3:32109017	G	-	-	-	intergenic_variant	-	-	-	-	-	-	IMPACT=MODIFIER
3_32109064_C/T	3:32109064	T	-	-	-	intergenic_variant	-	-	-	-	-	-	IMPACT=MODIFIER
3_32109078_G/A	3:32109078	A	-	-	-	intergenic_variant	-	-	-	-	-	-	IMPACT=MODIFIER
3_32109176_C/A	3:32109176	A	-	-	-	intergenic_variant	-	-	-	-	-	-	IMPACT=MODIFIER
3_32109273_T/C	3:32109273	C	-	-	-	intergenic_variant	-	-	-	-	-	-	IMPACT=MODIFIER
3_32109277_C/T	3:32109277	T	-	-	-	intergenic_variant	-	-	-	-	-	-	IMPACT=MODIFIER
3_32109284_A/G	3:32109284	G	-	-	-	intergenic_variant	-	-	-	-	-	-	IMPACT=MODIFIER
3_32109347_G/A	3:32109347	A	-	-	-	intergenic_variant	-	-	-	-	-	-	IMPACT=MODIFIER
3_32109360_A/G	3:32109360	G	-	-	-	intergenic_variant	-	-	-	-	-	-	IMPACT=MODIFIER
3_32109436_A/G	3:32109436	G	-	-	-	intergenic_variant	-	-	-	-	-	-	IMPACT=MODIFIER
3_32109453_A/G	3:32109453	G	-	-	-	intergenic_variant	-	-	-	-	-	-	IMPACT=MODIFIER
3_32109455_C/G	3:32109455	G	-	-	-	intergenic_variant	-	-	-	-	-	-	IMPACT=MODIFIER
3_32109460_G/T	3:32109460	T	-	-	-	intergenic_variant	-	-	-	-	-	-	IMPACT=MODIFIER
3_32109468_T/G	3:32109468	G	-	-	-	intergenic_variant	-	-	-	-	-	-	IMPACT=MODIFIER
3_32109537_C/T	3:32109537	T	-	-	-	intergenic_variant	-	-	-	-	-	-	IMPACT=MODIFIER
3_32109600_T/C	3:32109600	C	-	-	-	intergenic_variant	-	-	-	-	-	-	IMPACT=MODIFIER
3_32109620_G/T	3:32109620	T	-	-	-	intergenic_variant	-	-	-	-	-	-	IMPACT=MODIFIER
3_32109623_C/T	3:32109623	T	-	-	-	intergenic_variant	-	-	-	-	-	-	IMPACT=MODIFIER
3_32109631_A/G	3:32109631	G	-	-	-	intergenic_variant	-	-	-	-	-	-	IMPACT=MODIFIER
3_32109636_A/G	3:32109636	G	-	-	-	intergenic_variant	-	-	-	-	-	-	IMPACT=MODIFIER
3_32109682_T/C	3:32109682	C	-	-	-	intergenic_variant	-	-	-	-	-	-	IMPACT=MODIFIER
3_32109688_C/G	3:32109688	G	-	-	-	intergenic_variant	-	-	-	-	-	-	IMPACT=MODIFIER
3_32109803_G/T	3:32109803	T	-	-	-	intergenic_variant	-	-	-	-	-	-	IMPACT=MODIFIER
3_32109805_G/T	3:32109805	T	-	-	-	intergenic_variant	-	-	-	-	-	-	IMPACT=MODIFIER
3_32109811_A/G	3:32109811	G	-	-	-	intergenic_variant	-	-	-	-	-	-	IMPACT=MODIFIER
3_32109816_G/A	3:32109816	A	-	-	-	intergenic_variant	-	-	-	-	-	-	IMPACT=MODIFIER
3_32109829_T/A	3:32109829	A	-	-	-	intergenic_variant	-	-	-	-	-	-	IMPACT=MODIFIER
3_32109938_T/C	3:32109938	C	-	-	-	intergenic_variant	-	-	-	-	-	-	IMPACT=MODIFIER
3_32109991_G/A	3:32109991	A	-	-	-	intergenic_variant	-	-	-	-	-	-	IMPACT=MODIFIER
3_32110025_A/G	3:32110025	G	-	-	-	intergenic_variant	-	-	-	-	-	-	IMPACT=MODIFIER
3_32110072_A/C	3:32110072	C	-	-	-	intergenic_variant	-	-	-	-	-	-	IMPACT=MODIFIER
3_32110336_C/T	3:32110336	T	-	-	-	intergenic_variant	-	-	-	-	-	-	IMPACT=MODIFIER
3_32110370_G/A	3:32110370	A	-	-	-	intergenic_variant	-	-	-	-	-	-	IMPACT=MODIFIER
3_32110389_T/C	3:32110389	C	-	-	-	intergenic_variant	-	-	-	-	-	-	IMPACT=MODIFIER
3_32110486_A/C	3:32110486	C	-	-	-	intergenic_variant	-	-	-	-	-	-	IMPACT=MODIFIER
3_32110519_C/A	3:32110519	A	-	-	-	intergenic_variant	-	-	-	-	-	-	IMPACT=MODIFIER
3_32110533_A/G	3:32110533	G	-	-	-	intergenic_variant	-	-	-	-	-	-	IMPACT=MODIFIER
3_32110535_A/G	3:32110535	G	-	-	-	intergenic_variant	-	-	-	-	-	-	IMPACT=MODIFIER
3_32110698_G/A	3:32110698	A	-	-	-	intergenic_variant	-	-	-	-	-	-	IMPACT=MODIFIER
3_32110829_C/T	3:32110829	T	-	-	-	intergenic_variant	-	-	-	-	-	-	IMPACT=MODIFIER
3_32111042_C/G	3:32111042	G	-	-	-	intergenic_variant	-	-	-	-	-	-	IMPACT=MODIFIER
3_32111159_G/A	3:32111159	A	-	-	-	intergenic_variant	-	-	-	-	-	-	IMPACT=MODIFIER
3_32111179_G/T	3:32111179	T	-	-	-	intergenic_variant	-	-	-	-	-	-	IMPACT=MODIFIER
3_32111398_C/G	3:32111398	G	-	-	-	intergenic_variant	-	-	-	-	-	-	IMPACT=MODIFIER
3_32111481_C/T	3:32111481	T	-	-	-	intergenic_variant	-	-	-	-	-	-	IMPACT=MODIFIER
3_32111575_T/A	3:32111575	A	-	-	-	intergenic_variant	-	-	-	-	-	-	IMPACT=MODIFIER
3_32111600_G/A	3:32111600	A	-	-	-	intergenic_variant	-	-	-	-	-	-	IMPACT=MODIFIER
3_32111709_A/G	3:32111709	G	-	-	-	intergenic_variant	-	-	-	-	-	-	IMPACT=MODIFIER
3_32111828_G/A	3:32111828	A	-	-	-	intergenic_variant	-	-	-	-	-	-	IMPACT=MODIFIER
3_32111870_T/C	3:32111870	C	-	-	-	intergenic_variant	-	-	-	-	-	-	IMPACT=MODIFIER
3_32111886_C/A	3:32111886	A	-	-	-	intergenic_variant	-	-	-	-	-	-	IMPACT=MODIFIER
3_32111887_A/T	3:32111887	T	-	-	-	intergenic_variant	-	-	-	-	-	-	IMPACT=MODIFIER
3_32111889_T/C	3:32111889	C	-	-	-	intergenic_variant	-	-	-	-	-	-	IMPACT=MODIFIER
3_32111896_A/G	3:32111896	G	-	-	-	intergenic_variant	-	-	-	-	-	-	IMPACT=MODIFIER
3_32111898_A/C	3:32111898	C	-	-	-	intergenic_variant	-	-	-	-	-	-	IMPACT=MODIFIER
3_32111905_C/T	3:32111905	T	-	-	-	intergenic_variant	-	-	-	-	-	-	IMPACT=MODIFIER
3_32111916_A/G	3:32111916	G	-	-	-	intergenic_variant	-	-	-	-	-	-	IMPACT=MODIFIER
3_32111919_T/A	3:32111919	A	-	-	-	intergenic_variant	-	-	-	-	-	-	IMPACT=MODIFIER
3_32112177_A/C	3:32112177	C	-	-	-	intergenic_variant	-	-	-	-	-	-	IMPACT=MODIFIER
3_32112184_A/G	3:32112184	G	-	-	-	intergenic_variant	-	-	-	-	-	-	IMPACT=MODIFIER
3_32112191_G/C	3:32112191	C	-	-	-	intergenic_variant	-	-	-	-	-	-	IMPACT=MODIFIER
3_32115128_G/T	3:32115128	T	-	-	-	intergenic_variant	-	-	-	-	-	-	IMPACT=MODIFIER
3_32115147_G/A	3:32115147	A	-	-	-	intergenic_variant	-	-	-	-	-	-	IMPACT=MODIFIER
3_32115191_A/T	3:32115191	T	-	-	-	intergenic_variant	-	-	-	-	-	-	IMPACT=MODIFIER
3_32115199_T/A	3:32115199	A	-	-	-	intergenic_variant	-	-	-	-	-	-	IMPACT=MODIFIER
3_32115220_C/T	3:32115220	T	-	-	-	intergenic_variant	-	-	-	-	-	-	IMPACT=MODIFIER
3_32115245_T/C	3:32115245	C	-	-	-	intergenic_variant	-	-	-	-	-	-	IMPACT=MODIFIER
3_32115264_A/G	3:32115264	G	-	-	-	intergenic_variant	-	-	-	-	-	-	IMPACT=MODIFIER
3_32115275_G/A	3:32115275	A	-	-	-	intergenic_variant	-	-	-	-	-	-	IMPACT=MODIFIER
3_32115286_A/C	3:32115286	C	-	-	-	intergenic_variant	-	-	-	-	-	-	IMPACT=MODIFIER
3_32115316_A/T	3:32115316	T	-	-	-	intergenic_variant	-	-	-	-	-	-	IMPACT=MODIFIER
3_32115355_C/G	3:32115355	G	-	-	-	intergenic_variant	-	-	-	-	-	-	IMPACT=MODIFIER
3_32115377_C/A	3:32115377	A	-	-	-	intergenic_variant	-	-	-	-	-	-	IMPACT=MODIFIER
3_32115385_C/A	3:32115385	A	-	-	-	intergenic_variant	-	-	-	-	-	-	IMPACT=MODIFIER
3_32115416_A/T	3:32115416	T	-	-	-	intergenic_variant	-	-	-	-	-	-	IMPACT=MODIFIER
3_32115419_T/C	3:32115419	C	-	-	-	intergenic_variant	-	-	-	-	-	-	IMPACT=MODIFIER
3_32115443_C/G	3:32115443	G	-	-	-	intergenic_variant	-	-	-	-	-	-	IMPACT=MODIFIER
3_32115461_A/T	3:32115461	T	-	-	-	intergenic_variant	-	-	-	-	-	-	IMPACT=MODIFIER
3_32115479_C/T	3:32115479	T	-	-	-	intergenic_variant	-	-	-	-	-	-	IMPACT=MODIFIER
3_32115551_T/G	3:32115551	G	-	-	-	intergenic_variant	-	-	-	-	-	-	IMPACT=MODIFIER
3_32115589_A/C	3:32115589	C	-	-	-	intergenic_variant	-	-	-	-	-	-	IMPACT=MODIFIER
3_32115596_T/C	3:32115596	C	-	-	-	intergenic_variant	-	-	-	-	-	-	IMPACT=MODIFIER
3_32115621_T/G	3:32115621	G	-	-	-	intergenic_variant	-	-	-	-	-	-	IMPACT=MODIFIER
3_32115657_T/C	3:32115657	C	-	-	-	intergenic_variant	-	-	-	-	-	-	IMPACT=MODIFIER
3_32115697_C/A	3:32115697	A	-	-	-	intergenic_variant	-	-	-	-	-	-	IMPACT=MODIFIER
3_32115702_G/T	3:32115702	T	-	-	-	intergenic_variant	-	-	-	-	-	-	IMPACT=MODIFIER
3_32115704_C/T	3:32115704	T	-	-	-	intergenic_variant	-	-	-	-	-	-	IMPACT=MODIFIER
3_32115733_C/A	3:32115733	A	-	-	-	intergenic_variant	-	-	-	-	-	-	IMPACT=MODIFIER
3_32115767_C/G	3:32115767	G	-	-	-	intergenic_variant	-	-	-	-	-	-	IMPACT=MODIFIER
3_32115787_C/T	3:32115787	T	-	-	-	intergenic_variant	-	-	-	-	-	-	IMPACT=MODIFIER
3_32115796_A/G	3:32115796	G	-	-	-	intergenic_variant	-	-	-	-	-	-	IMPACT=MODIFIER
3_32115874_T/G	3:32115874	G	-	-	-	intergenic_variant	-	-	-	-	-	-	IMPACT=MODIFIER
3_32115921_G/A	3:32115921	A	-	-	-	intergenic_variant	-	-	-	-	-	-	IMPACT=MODIFIER
3_32115989_T/A	3:32115989	A	-	-	-	intergenic_variant	-	-	-	-	-	-	IMPACT=MODIFIER
3_32116004_G/T	3:32116004	T	-	-	-	intergenic_variant	-	-	-	-	-	-	IMPACT=MODIFIER
3_32116008_A/G	3:32116008	G	-	-	-	intergenic_variant	-	-	-	-	-	-	IMPACT=MODIFIER
3_32116069_T/A	3:32116069	A	-	-	-	intergenic_variant	-	-	-	-	-	-	IMPACT=MODIFIER
3_32116126_C/T	3:32116126	T	-	-	-	intergenic_variant	-	-	-	-	-	-	IMPACT=MODIFIER
3_32116169_T/C	3:32116169	C	-	-	-	intergenic_variant	-	-	-	-	-	-	IMPACT=MODIFIER
3_32116179_C/T	3:32116179	T	-	-	-	intergenic_variant	-	-	-	-	-	-	IMPACT=MODIFIER
3_32116324_G/T	3:32116324	T	-	-	-	intergenic_variant	-	-	-	-	-	-	IMPACT=MODIFIER
3_32116374_A/G	3:32116374	G	-	-	-	intergenic_variant	-	-	-	-	-	-	IMPACT=MODIFIER
3_32116694_A/C	3:32116694	C	-	-	-	intergenic_variant	-	-	-	-	-	-	IMPACT=MODIFIER
3_32116719_T/C	3:32116719	C	-	-	-	intergenic_variant	-	-	-	-	-	-	IMPACT=MODIFIER
3_32116743_T/A	3:32116743	A	-	-	-	intergenic_variant	-	-	-	-	-	-	IMPACT=MODIFIER
3_32116812_A/G	3:32116812	G	-	-	-	intergenic_variant	-	-	-	-	-	-	IMPACT=MODIFIER
3_32116814_T/A	3:32116814	A	-	-	-	intergenic_variant	-	-	-	-	-	-	IMPACT=MODIFIER
3_32116829_C/G	3:32116829	G	-	-	-	intergenic_variant	-	-	-	-	-	-	IMPACT=MODIFIER
3_32116834_C/A	3:32116834	A	-	-	-	intergenic_variant	-	-	-	-	-	-	IMPACT=MODIFIER
3_32116836_C/T	3:32116836	T	-	-	-	intergenic_variant	-	-	-	-	-	-	IMPACT=MODIFIER
3_32116838_C/G	3:32116838	G	-	-	-	intergenic_variant	-	-	-	-	-	-	IMPACT=MODIFIER
3_32116858_T/C	3:32116858	C	-	-	-	intergenic_variant	-	-	-	-	-	-	IMPACT=MODIFIER
3_32116866_A/C	3:32116866	C	-	-	-	intergenic_variant	-	-	-	-	-	-	IMPACT=MODIFIER
3_32116893_G/A	3:32116893	A	-	-	-	intergenic_variant	-	-	-	-	-	-	IMPACT=MODIFIER
3_32117162_C/T	3:32117162	T	-	-	-	intergenic_variant	-	-	-	-	-	-	IMPACT=MODIFIER
3_32117164_C/T	3:32117164	T	-	-	-	intergenic_variant	-	-	-	-	-	-	IMPACT=MODIFIER
3_32117167_C/A	3:32117167	A	-	-	-	intergenic_variant	-	-	-	-	-	-	IMPACT=MODIFIER
3_32117176_T/G	3:32117176	G	-	-	-	intergenic_variant	-	-	-	-	-	-	IMPACT=MODIFIER
3_32117188_T/C	3:32117188	C	-	-	-	intergenic_variant	-	-	-	-	-	-	IMPACT=MODIFIER
3_32117212_T/G	3:32117212	G	-	-	-	intergenic_variant	-	-	-	-	-	-	IMPACT=MODIFIER
3_32117227_A/G	3:32117227	G	-	-	-	intergenic_variant	-	-	-	-	-	-	IMPACT=MODIFIER
3_32117304_C/T	3:32117304	T	-	-	-	intergenic_variant	-	-	-	-	-	-	IMPACT=MODIFIER
3_32117309_G/C	3:32117309	C	-	-	-	intergenic_variant	-	-	-	-	-	-	IMPACT=MODIFIER
3_32117378_A/C	3:32117378	C	-	-	-	intergenic_variant	-	-	-	-	-	-	IMPACT=MODIFIER
3_32117384_G/A	3:32117384	A	-	-	-	intergenic_variant	-	-	-	-	-	-	IMPACT=MODIFIER
3_32117475_C/T	3:32117475	T	-	-	-	intergenic_variant	-	-	-	-	-	-	IMPACT=MODIFIER
3_32117555_A/T	3:32117555	T	-	-	-	intergenic_variant	-	-	-	-	-	-	IMPACT=MODIFIER
3_32117575_T/C	3:32117575	C	-	-	-	intergenic_variant	-	-	-	-	-	-	IMPACT=MODIFIER
3_32117598_G/A	3:32117598	A	-	-	-	intergenic_variant	-	-	-	-	-	-	IMPACT=MODIFIER
3_32117631_A/G	3:32117631	G	-	-	-	intergenic_variant	-	-	-	-	-	-	IMPACT=MODIFIER
3_32117656_G/T	3:32117656	T	-	-	-	intergenic_variant	-	-	-	-	-	-	IMPACT=MODIFIER
3_32117666_A/G	3:32117666	G	-	-	-	intergenic_variant	-	-	-	-	-	-	IMPACT=MODIFIER
3_32117803_T/G	3:32117803	G	-	-	-	intergenic_variant	-	-	-	-	-	-	IMPACT=MODIFIER
3_32117810_A/G	3:32117810	G	-	-	-	intergenic_variant	-	-	-	-	-	-	IMPACT=MODIFIER
3_32117844_A/C	3:32117844	C	-	-	-	intergenic_variant	-	-	-	-	-	-	IMPACT=MODIFIER
3_32118053_C/T	3:32118053	T	-	-	-	intergenic_variant	-	-	-	-	-	-	IMPACT=MODIFIER
3_32118311_A/G	3:32118311	G	-	-	-	intergenic_variant	-	-	-	-	-	-	IMPACT=MODIFIER
3_32118327_G/A	3:32118327	A	-	-	-	intergenic_variant	-	-	-	-	-	-	IMPACT=MODIFIER
3_32118337_G/A	3:32118337	A	-	-	-	intergenic_variant	-	-	-	-	-	-	IMPACT=MODIFIER
3_32118392_T/C	3:32118392	C	-	-	-	intergenic_variant	-	-	-	-	-	-	IMPACT=MODIFIER
3_32118416_T/C	3:32118416	C	-	-	-	intergenic_variant	-	-	-	-	-	-	IMPACT=MODIFIER
3_32118450_T/C	3:32118450	C	-	-	-	intergenic_variant	-	-	-	-	-	-	IMPACT=MODIFIER
3_32118452_A/G	3:32118452	G	-	-	-	intergenic_variant	-	-	-	-	-	-	IMPACT=MODIFIER
3_32118455_T/G	3:32118455	G	-	-	-	intergenic_variant	-	-	-	-	-	-	IMPACT=MODIFIER
3_32118466_T/A	3:32118466	A	-	-	-	intergenic_variant	-	-	-	-	-	-	IMPACT=MODIFIER
3_32118473_C/A	3:32118473	A	-	-	-	intergenic_variant	-	-	-	-	-	-	IMPACT=MODIFIER
3_32118581_G/T	3:32118581	T	-	-	-	intergenic_variant	-	-	-	-	-	-	IMPACT=MODIFIER
3_32118754_T/G	3:32118754	G	-	-	-	intergenic_variant	-	-	-	-	-	-	IMPACT=MODIFIER
3_32118796_G/A	3:32118796	A	-	-	-	intergenic_variant	-	-	-	-	-	-	IMPACT=MODIFIER
3_32118799_T/A	3:32118799	A	-	-	-	intergenic_variant	-	-	-	-	-	-	IMPACT=MODIFIER
3_32118812_G/A	3:32118812	A	-	-	-	intergenic_variant	-	-	-	-	-	-	IMPACT=MODIFIER
3_32118823_C/T	3:32118823	T	-	-	-	intergenic_variant	-	-	-	-	-	-	IMPACT=MODIFIER
3_32118831_T/C	3:32118831	C	-	-	-	intergenic_variant	-	-	-	-	-	-	IMPACT=MODIFIER
3_32118858_G/A	3:32118858	A	-	-	-	intergenic_variant	-	-	-	-	-	-	IMPACT=MODIFIER
3_32118907_T/C	3:32118907	C	-	-	-	intergenic_variant	-	-	-	-	-	-	IMPACT=MODIFIER
3_32118917_C/A	3:32118917	A	-	-	-	intergenic_variant	-	-	-	-	-	-	IMPACT=MODIFIER
3_32118926_T/C	3:32118926	C	-	-	-	intergenic_variant	-	-	-	-	-	-	IMPACT=MODIFIER
3_32118928_G/T	3:32118928	T	-	-	-	intergenic_variant	-	-	-	-	-	-	IMPACT=MODIFIER
3_32118964_T/C	3:32118964	C	-	-	-	intergenic_variant	-	-	-	-	-	-	IMPACT=MODIFIER
3_32118975_G/A	3:32118975	A	-	-	-	intergenic_variant	-	-	-	-	-	-	IMPACT=MODIFIER
3_32119009_G/T	3:32119009	T	-	-	-	intergenic_variant	-	-	-	-	-	-	IMPACT=MODIFIER
3_32119013_A/G	3:32119013	G	-	-	-	intergenic_variant	-	-	-	-	-	-	IMPACT=MODIFIER
3_32119016_C/T	3:32119016	T	-	-	-	intergenic_variant	-	-	-	-	-	-	IMPACT=MODIFIER
3_32119030_G/A	3:32119030	A	-	-	-	intergenic_variant	-	-	-	-	-	-	IMPACT=MODIFIER
3_32119047_G/T	3:32119047	T	-	-	-	intergenic_variant	-	-	-	-	-	-	IMPACT=MODIFIER
3_32119055_T/C	3:32119055	C	-	-	-	intergenic_variant	-	-	-	-	-	-	IMPACT=MODIFIER
3_32119165_T/A	3:32119165	A	-	-	-	intergenic_variant	-	-	-	-	-	-	IMPACT=MODIFIER
3_32119172_A/G	3:32119172	G	-	-	-	intergenic_variant	-	-	-	-	-	-	IMPACT=MODIFIER
3_32119200_C/G	3:32119200	G	-	-	-	intergenic_variant	-	-	-	-	-	-	IMPACT=MODIFIER
3_32119233_C/A	3:32119233	A	-	-	-	intergenic_variant	-	-	-	-	-	-	IMPACT=MODIFIER
3_32119237_T/A	3:32119237	A	-	-	-	intergenic_variant	-	-	-	-	-	-	IMPACT=MODIFIER
3_32119252_C/T	3:32119252	T	-	-	-	intergenic_variant	-	-	-	-	-	-	IMPACT=MODIFIER
3_32119267_C/A	3:32119267	A	-	-	-	intergenic_variant	-	-	-	-	-	-	IMPACT=MODIFIER
3_32119307_C/A	3:32119307	A	-	-	-	intergenic_variant	-	-	-	-	-	-	IMPACT=MODIFIER
3_32119309_A/T	3:32119309	T	-	-	-	intergenic_variant	-	-	-	-	-	-	IMPACT=MODIFIER
3_32119412_G/C	3:32119412	C	-	-	-	intergenic_variant	-	-	-	-	-	-	IMPACT=MODIFIER
3_32119458_G/C	3:32119458	C	-	-	-	intergenic_variant	-	-	-	-	-	-	IMPACT=MODIFIER
3_32119502_G/A	3:32119502	A	-	-	-	intergenic_variant	-	-	-	-	-	-	IMPACT=MODIFIER
3_32119792_G/A	3:32119792	A	-	-	-	intergenic_variant	-	-	-	-	-	-	IMPACT=MODIFIER
3_32119902_T/C	3:32119902	C	-	-	-	intergenic_variant	-	-	-	-	-	-	IMPACT=MODIFIER
3_32120040_T/C	3:32120040	C	-	-	-	intergenic_variant	-	-	-	-	-	-	IMPACT=MODIFIER
3_32120043_T/C	3:32120043	C	-	-	-	intergenic_variant	-	-	-	-	-	-	IMPACT=MODIFIER
3_32120098_T/G	3:32120098	G	-	-	-	intergenic_variant	-	-	-	-	-	-	IMPACT=MODIFIER
3_32120266_C/T	3:32120266	T	-	-	-	intergenic_variant	-	-	-	-	-	-	IMPACT=MODIFIER
3_32120281_C/T	3:32120281	T	-	-	-	intergenic_variant	-	-	-	-	-	-	IMPACT=MODIFIER
3_32120282_A/T	3:32120282	T	-	-	-	intergenic_variant	-	-	-	-	-	-	IMPACT=MODIFIER
3_32120443_C/T	3:32120443	T	-	-	-	intergenic_variant	-	-	-	-	-	-	IMPACT=MODIFIER
3_32120470_C/T	3:32120470	T	-	-	-	intergenic_variant	-	-	-	-	-	-	IMPACT=MODIFIER
3_32120486_T/C	3:32120486	C	-	-	-	intergenic_variant	-	-	-	-	-	-	IMPACT=MODIFIER
3_32120504_C/T	3:32120504	T	-	-	-	intergenic_variant	-	-	-	-	-	-	IMPACT=MODIFIER
3_32120618_G/A	3:32120618	A	-	-	-	intergenic_variant	-	-	-	-	-	-	IMPACT=MODIFIER
3_32120634_G/A	3:32120634	A	-	-	-	intergenic_variant	-	-	-	-	-	-	IMPACT=MODIFIER
3_32120648_G/A	3:32120648	A	-	-	-	intergenic_variant	-	-	-	-	-	-	IMPACT=MODIFIER
3_32120739_G/A	3:32120739	A	-	-	-	intergenic_variant	-	-	-	-	-	-	IMPACT=MODIFIER
3_32120814_A/G	3:32120814	G	-	-	-	intergenic_variant	-	-	-	-	-	-	IMPACT=MODIFIER
3_32120836_A/G	3:32120836	G	-	-	-	intergenic_variant	-	-	-	-	-	-	IMPACT=MODIFIER
3_32120874_T/A	3:32120874	A	-	-	-	intergenic_variant	-	-	-	-	-	-	IMPACT=MODIFIER
3_32120905_C/T	3:32120905	T	-	-	-	intergenic_variant	-	-	-	-	-	-	IMPACT=MODIFIER
3_32120913_T/C	3:32120913	C	-	-	-	intergenic_variant	-	-	-	-	-	-	IMPACT=MODIFIER
3_32120927_G/T	3:32120927	T	-	-	-	intergenic_variant	-	-	-	-	-	-	IMPACT=MODIFIER
3_32120944_G/C	3:32120944	C	-	-	-	intergenic_variant	-	-	-	-	-	-	IMPACT=MODIFIER
3_32120959_T/C	3:32120959	C	-	-	-	intergenic_variant	-	-	-	-	-	-	IMPACT=MODIFIER
3_32120973_C/T	3:32120973	T	-	-	-	intergenic_variant	-	-	-	-	-	-	IMPACT=MODIFIER
3_32120991_T/G	3:32120991	G	-	-	-	intergenic_variant	-	-	-	-	-	-	IMPACT=MODIFIER
3_32120993_T/C	3:32120993	C	-	-	-	intergenic_variant	-	-	-	-	-	-	IMPACT=MODIFIER
3_32121005_T/C	3:32121005	C	-	-	-	intergenic_variant	-	-	-	-	-	-	IMPACT=MODIFIER
3_32121013_T/C	3:32121013	C	-	-	-	intergenic_variant	-	-	-	-	-	-	IMPACT=MODIFIER
3_32121027_G/T	3:32121027	T	-	-	-	intergenic_variant	-	-	-	-	-	-	IMPACT=MODIFIER
3_32121066_A/G	3:32121066	G	-	-	-	intergenic_variant	-	-	-	-	-	-	IMPACT=MODIFIER
3_32121207_C/G	3:32121207	G	-	-	-	intergenic_variant	-	-	-	-	-	-	IMPACT=MODIFIER
3_32121223_T/G	3:32121223	G	-	-	-	intergenic_variant	-	-	-	-	-	-	IMPACT=MODIFIER
3_32121225_G/A	3:32121225	A	-	-	-	intergenic_variant	-	-	-	-	-	-	IMPACT=MODIFIER
3_32121255_T/C	3:32121255	C	-	-	-	intergenic_variant	-	-	-	-	-	-	IMPACT=MODIFIER
3_32121327_A/T	3:32121327	T	-	-	-	intergenic_variant	-	-	-	-	-	-	IMPACT=MODIFIER
3_32121339_T/G	3:32121339	G	-	-	-	intergenic_variant	-	-	-	-	-	-	IMPACT=MODIFIER
3_32121351_C/T	3:32121351	T	-	-	-	intergenic_variant	-	-	-	-	-	-	IMPACT=MODIFIER
3_32121372_C/A	3:32121372	A	-	-	-	intergenic_variant	-	-	-	-	-	-	IMPACT=MODIFIER
3_32121389_A/T	3:32121389	T	-	-	-	intergenic_variant	-	-	-	-	-	-	IMPACT=MODIFIER
3_32121490_G/C	3:32121490	C	-	-	-	intergenic_variant	-	-	-	-	-	-	IMPACT=MODIFIER
3_32121570_T/G	3:32121570	G	-	-	-	intergenic_variant	-	-	-	-	-	-	IMPACT=MODIFIER
3_32121589_C/T	3:32121589	T	-	-	-	intergenic_variant	-	-	-	-	-	-	IMPACT=MODIFIER
3_32121601_C/A	3:32121601	A	-	-	-	intergenic_variant	-	-	-	-	-	-	IMPACT=MODIFIER
3_32121608_C/A	3:32121608	A	-	-	-	intergenic_variant	-	-	-	-	-	-	IMPACT=MODIFIER
3_32121653_A/T	3:32121653	T	-	-	-	intergenic_variant	-	-	-	-	-	-	IMPACT=MODIFIER
3_32121664_A/G	3:32121664	G	-	-	-	intergenic_variant	-	-	-	-	-	-	IMPACT=MODIFIER
3_32121684_A/C	3:32121684	C	-	-	-	intergenic_variant	-	-	-	-	-	-	IMPACT=MODIFIER
3_32121688_C/A	3:32121688	A	-	-	-	intergenic_variant	-	-	-	-	-	-	IMPACT=MODIFIER
3_32121699_G/A	3:32121699	A	-	-	-	intergenic_variant	-	-	-	-	-	-	IMPACT=MODIFIER
3_32122031_G/A	3:32122031	A	-	-	-	intergenic_variant	-	-	-	-	-	-	IMPACT=MODIFIER
3_32122049_A/G	3:32122049	G	-	-	-	intergenic_variant	-	-	-	-	-	-	IMPACT=MODIFIER
3_32122152_T/C	3:32122152	C	-	-	-	intergenic_variant	-	-	-	-	-	-	IMPACT=MODIFIER
3_32122157_T/C	3:32122157	C	-	-	-	intergenic_variant	-	-	-	-	-	-	IMPACT=MODIFIER
3_32122231_G/A	3:32122231	A	-	-	-	intergenic_variant	-	-	-	-	-	-	IMPACT=MODIFIER
3_32122240_G/A	3:32122240	A	-	-	-	intergenic_variant	-	-	-	-	-	-	IMPACT=MODIFIER
3_32122246_C/G	3:32122246	G	-	-	-	intergenic_variant	-	-	-	-	-	-	IMPACT=MODIFIER
3_32122278_A/G	3:32122278	G	-	-	-	intergenic_variant	-	-	-	-	-	-	IMPACT=MODIFIER
3_32122335_G/A	3:32122335	A	-	-	-	intergenic_variant	-	-	-	-	-	-	IMPACT=MODIFIER
3_32122363_G/A	3:32122363	A	-	-	-	intergenic_variant	-	-	-	-	-	-	IMPACT=MODIFIER
3_32122381_T/G	3:32122381	G	-	-	-	intergenic_variant	-	-	-	-	-	-	IMPACT=MODIFIER
3_32122429_T/A	3:32122429	A	-	-	-	intergenic_variant	-	-	-	-	-	-	IMPACT=MODIFIER
3_32122623_A/T	3:32122623	T	-	-	-	intergenic_variant	-	-	-	-	-	-	IMPACT=MODIFIER
3_32122624_A/G	3:32122624	G	-	-	-	intergenic_variant	-	-	-	-	-	-	IMPACT=MODIFIER
3_32122632_C/T	3:32122632	T	-	-	-	intergenic_variant	-	-	-	-	-	-	IMPACT=MODIFIER
3_32122688_G/T	3:32122688	T	-	-	-	intergenic_variant	-	-	-	-	-	-	IMPACT=MODIFIER
3_32122725_A/T	3:32122725	T	-	-	-	intergenic_variant	-	-	-	-	-	-	IMPACT=MODIFIER
3_32122839_G/T	3:32122839	T	-	-	-	intergenic_variant	-	-	-	-	-	-	IMPACT=MODIFIER
3_32122844_C/T	3:32122844	T	-	-	-	intergenic_variant	-	-	-	-	-	-	IMPACT=MODIFIER
3_32122847_A/T	3:32122847	T	-	-	-	intergenic_variant	-	-	-	-	-	-	IMPACT=MODIFIER
3_32122860_T/G	3:32122860	G	-	-	-	intergenic_variant	-	-	-	-	-	-	IMPACT=MODIFIER
3_32122968_A/G	3:32122968	G	-	-	-	intergenic_variant	-	-	-	-	-	-	IMPACT=MODIFIER
3_32122976_G/A	3:32122976	A	-	-	-	intergenic_variant	-	-	-	-	-	-	IMPACT=MODIFIER
3_32122979_G/T	3:32122979	T	-	-	-	intergenic_variant	-	-	-	-	-	-	IMPACT=MODIFIER
3_32122992_T/G	3:32122992	G	-	-	-	intergenic_variant	-	-	-	-	-	-	IMPACT=MODIFIER
3_32122998_G/A	3:32122998	A	-	-	-	intergenic_variant	-	-	-	-	-	-	IMPACT=MODIFIER
3_32123020_T/C	3:32123020	C	-	-	-	intergenic_variant	-	-	-	-	-	-	IMPACT=MODIFIER
3_32123026_T/C	3:32123026	C	-	-	-	intergenic_variant	-	-	-	-	-	-	IMPACT=MODIFIER
3_32123029_A/T	3:32123029	T	-	-	-	intergenic_variant	-	-	-	-	-	-	IMPACT=MODIFIER
3_32123056_T/C	3:32123056	C	-	-	-	intergenic_variant	-	-	-	-	-	-	IMPACT=MODIFIER
3_32123093_A/T	3:32123093	T	-	-	-	intergenic_variant	-	-	-	-	-	-	IMPACT=MODIFIER
3_32123102_C/T	3:32123102	T	-	-	-	intergenic_variant	-	-	-	-	-	-	IMPACT=MODIFIER
3_32123105_T/A	3:32123105	A	-	-	-	intergenic_variant	-	-	-	-	-	-	IMPACT=MODIFIER
3_32123109_T/C	3:32123109	C	-	-	-	intergenic_variant	-	-	-	-	-	-	IMPACT=MODIFIER
3_32123123_T/C	3:32123123	C	-	-	-	intergenic_variant	-	-	-	-	-	-	IMPACT=MODIFIER
3_32123127_A/T	3:32123127	T	-	-	-	intergenic_variant	-	-	-	-	-	-	IMPACT=MODIFIER
3_32123190_A/C	3:32123190	C	-	-	-	intergenic_variant	-	-	-	-	-	-	IMPACT=MODIFIER
3_32123198_C/A	3:32123198	A	-	-	-	intergenic_variant	-	-	-	-	-	-	IMPACT=MODIFIER
3_32123199_A/T	3:32123199	T	-	-	-	intergenic_variant	-	-	-	-	-	-	IMPACT=MODIFIER
3_32123202_C/T	3:32123202	T	-	-	-	intergenic_variant	-	-	-	-	-	-	IMPACT=MODIFIER
3_32123222_A/G	3:32123222	G	-	-	-	intergenic_variant	-	-	-	-	-	-	IMPACT=MODIFIER
3_32123230_G/A	3:32123230	A	-	-	-	intergenic_variant	-	-	-	-	-	-	IMPACT=MODIFIER
3_32123323_C/A	3:32123323	A	-	-	-	intergenic_variant	-	-	-	-	-	-	IMPACT=MODIFIER
3_32123357_T/G	3:32123357	G	-	-	-	intergenic_variant	-	-	-	-	-	-	IMPACT=MODIFIER
3_32123362_C/A	3:32123362	A	-	-	-	intergenic_variant	-	-	-	-	-	-	IMPACT=MODIFIER
3_32123370_T/C	3:32123370	C	-	-	-	intergenic_variant	-	-	-	-	-	-	IMPACT=MODIFIER
3_32123408_A/C	3:32123408	C	-	-	-	intergenic_variant	-	-	-	-	-	-	IMPACT=MODIFIER
3_32123411_C/G	3:32123411	G	-	-	-	intergenic_variant	-	-	-	-	-	-	IMPACT=MODIFIER
3_32123429_A/G	3:32123429	G	-	-	-	intergenic_variant	-	-	-	-	-	-	IMPACT=MODIFIER
3_32123484_G/T	3:32123484	T	-	-	-	intergenic_variant	-	-	-	-	-	-	IMPACT=MODIFIER
3_32123500_C/T	3:32123500	T	-	-	-	intergenic_variant	-	-	-	-	-	-	IMPACT=MODIFIER
3_32123506_A/G	3:32123506	G	-	-	-	intergenic_variant	-	-	-	-	-	-	IMPACT=MODIFIER
3_32123528_C/T	3:32123528	T	-	-	-	intergenic_variant	-	-	-	-	-	-	IMPACT=MODIFIER
3_32123553_G/A	3:32123553	A	-	-	-	intergenic_variant	-	-	-	-	-	-	IMPACT=MODIFIER
3_32123577_G/T	3:32123577	T	-	-	-	intergenic_variant	-	-	-	-	-	-	IMPACT=MODIFIER
3_32123610_C/A	3:32123610	A	-	-	-	intergenic_variant	-	-	-	-	-	-	IMPACT=MODIFIER
3_32123662_C/T	3:32123662	T	-	-	-	intergenic_variant	-	-	-	-	-	-	IMPACT=MODIFIER
3_32123739_A/G	3:32123739	G	-	-	-	intergenic_variant	-	-	-	-	-	-	IMPACT=MODIFIER
3_32123783_A/C	3:32123783	C	-	-	-	intergenic_variant	-	-	-	-	-	-	IMPACT=MODIFIER
3_32123785_A/G	3:32123785	G	-	-	-	intergenic_variant	-	-	-	-	-	-	IMPACT=MODIFIER
3_32123798_T/A	3:32123798	A	-	-	-	intergenic_variant	-	-	-	-	-	-	IMPACT=MODIFIER
3_32123802_T/C	3:32123802	C	-	-	-	intergenic_variant	-	-	-	-	-	-	IMPACT=MODIFIER
3_32123824_T/A	3:32123824	A	-	-	-	intergenic_variant	-	-	-	-	-	-	IMPACT=MODIFIER
3_32123837_C/T	3:32123837	T	-	-	-	intergenic_variant	-	-	-	-	-	-	IMPACT=MODIFIER
3_32123917_G/C	3:32123917	C	-	-	-	intergenic_variant	-	-	-	-	-	-	IMPACT=MODIFIER
3_32123954_G/A	3:32123954	A	-	-	-	intergenic_variant	-	-	-	-	-	-	IMPACT=MODIFIER
3_32123988_A/G	3:32123988	G	-	-	-	intergenic_variant	-	-	-	-	-	-	IMPACT=MODIFIER
3_32124044_G/C	3:32124044	C	-	-	-	intergenic_variant	-	-	-	-	-	-	IMPACT=MODIFIER
3_32124296_C/T	3:32124296	T	-	-	-	intergenic_variant	-	-	-	-	-	-	IMPACT=MODIFIER
3_32124307_T/C	3:32124307	C	-	-	-	intergenic_variant	-	-	-	-	-	-	IMPACT=MODIFIER
3_32124323_T/C	3:32124323	C	-	-	-	intergenic_variant	-	-	-	-	-	-	IMPACT=MODIFIER
3_32124338_T/A	3:32124338	A	-	-	-	intergenic_variant	-	-	-	-	-	-	IMPACT=MODIFIER
3_32124389_T/C	3:32124389	C	-	-	-	intergenic_variant	-	-	-	-	-	-	IMPACT=MODIFIER
3_32124429_T/A	3:32124429	A	-	-	-	intergenic_variant	-	-	-	-	-	-	IMPACT=MODIFIER
3_32124441_T/A	3:32124441	A	-	-	-	intergenic_variant	-	-	-	-	-	-	IMPACT=MODIFIER
3_32124559_A/G	3:32124559	G	-	-	-	intergenic_variant	-	-	-	-	-	-	IMPACT=MODIFIER
3_32124566_T/G	3:32124566	G	-	-	-	intergenic_variant	-	-	-	-	-	-	IMPACT=MODIFIER
3_32124655_C/A	3:32124655	A	-	-	-	intergenic_variant	-	-	-	-	-	-	IMPACT=MODIFIER
3_32124773_C/A	3:32124773	A	-	-	-	intergenic_variant	-	-	-	-	-	-	IMPACT=MODIFIER
3_32124777_C/A	3:32124777	A	-	-	-	intergenic_variant	-	-	-	-	-	-	IMPACT=MODIFIER
3_32124780_T/C	3:32124780	C	-	-	-	intergenic_variant	-	-	-	-	-	-	IMPACT=MODIFIER
3_32124860_G/A	3:32124860	A	-	-	-	intergenic_variant	-	-	-	-	-	-	IMPACT=MODIFIER
3_32124866_T/C	3:32124866	C	-	-	-	intergenic_variant	-	-	-	-	-	-	IMPACT=MODIFIER
3_32124891_T/C	3:32124891	C	-	-	-	intergenic_variant	-	-	-	-	-	-	IMPACT=MODIFIER
3_32125031_A/C	3:32125031	C	-	-	-	intergenic_variant	-	-	-	-	-	-	IMPACT=MODIFIER
3_32125032_G/A	3:32125032	A	-	-	-	intergenic_variant	-	-	-	-	-	-	IMPACT=MODIFIER
3_32125061_C/T	3:32125061	T	-	-	-	intergenic_variant	-	-	-	-	-	-	IMPACT=MODIFIER
3_32125068_C/T	3:32125068	T	-	-	-	intergenic_variant	-	-	-	-	-	-	IMPACT=MODIFIER
3_32125113_T/G	3:32125113	G	-	-	-	intergenic_variant	-	-	-	-	-	-	IMPACT=MODIFIER
3_32125135_T/C	3:32125135	C	-	-	-	intergenic_variant	-	-	-	-	-	-	IMPACT=MODIFIER
3_32125140_G/A	3:32125140	A	-	-	-	intergenic_variant	-	-	-	-	-	-	IMPACT=MODIFIER
3_32125198_G/C	3:32125198	C	-	-	-	intergenic_variant	-	-	-	-	-	-	IMPACT=MODIFIER
3_32125216_T/C	3:32125216	C	-	-	-	intergenic_variant	-	-	-	-	-	-	IMPACT=MODIFIER
3_32125232_G/A	3:32125232	A	-	-	-	intergenic_variant	-	-	-	-	-	-	IMPACT=MODIFIER
3_32125275_A/C	3:32125275	C	-	-	-	intergenic_variant	-	-	-	-	-	-	IMPACT=MODIFIER
3_32125292_A/T	3:32125292	T	-	-	-	intergenic_variant	-	-	-	-	-	-	IMPACT=MODIFIER
3_32125336_T/G	3:32125336	G	-	-	-	intergenic_variant	-	-	-	-	-	-	IMPACT=MODIFIER
3_32125376_G/A	3:32125376	A	-	-	-	intergenic_variant	-	-	-	-	-	-	IMPACT=MODIFIER
3_32125420_G/A	3:32125420	A	-	-	-	intergenic_variant	-	-	-	-	-	-	IMPACT=MODIFIER
3_32125446_G/A	3:32125446	A	-	-	-	intergenic_variant	-	-	-	-	-	-	IMPACT=MODIFIER
3_32125501_C/A	3:32125501	A	-	-	-	intergenic_variant	-	-	-	-	-	-	IMPACT=MODIFIER
3_32125506_A/T	3:32125506	T	-	-	-	intergenic_variant	-	-	-	-	-	-	IMPACT=MODIFIER
3_32125520_G/A	3:32125520	A	-	-	-	intergenic_variant	-	-	-	-	-	-	IMPACT=MODIFIER
3_32125600_G/A	3:32125600	A	-	-	-	intergenic_variant	-	-	-	-	-	-	IMPACT=MODIFIER
3_32125713_G/A	3:32125713	A	-	-	-	intergenic_variant	-	-	-	-	-	-	IMPACT=MODIFIER
3_32125748_A/G	3:32125748	G	-	-	-	intergenic_variant	-	-	-	-	-	-	IMPACT=MODIFIER
3_32125757_A/G	3:32125757	G	-	-	-	intergenic_variant	-	-	-	-	-	-	IMPACT=MODIFIER
3_32125926_G/T	3:32125926	T	-	-	-	intergenic_variant	-	-	-	-	-	-	IMPACT=MODIFIER
3_32125979_A/T	3:32125979	T	-	-	-	intergenic_variant	-	-	-	-	-	-	IMPACT=MODIFIER
3_32126023_T/G	3:32126023	G	-	-	-	intergenic_variant	-	-	-	-	-	-	IMPACT=MODIFIER
3_32126026_C/T	3:32126026	T	-	-	-	intergenic_variant	-	-	-	-	-	-	IMPACT=MODIFIER
3_32126083_C/T	3:32126083	T	-	-	-	intergenic_variant	-	-	-	-	-	-	IMPACT=MODIFIER
3_32126102_C/T	3:32126102	T	-	-	-	intergenic_variant	-	-	-	-	-	-	IMPACT=MODIFIER
3_32126136_C/T	3:32126136	T	-	-	-	intergenic_variant	-	-	-	-	-	-	IMPACT=MODIFIER
3_32126164_T/A	3:32126164	A	-	-	-	intergenic_variant	-	-	-	-	-	-	IMPACT=MODIFIER
3_32126215_A/T	3:32126215	T	-	-	-	intergenic_variant	-	-	-	-	-	-	IMPACT=MODIFIER
3_32126231_G/T	3:32126231	T	-	-	-	intergenic_variant	-	-	-	-	-	-	IMPACT=MODIFIER
3_32126265_G/A	3:32126265	A	-	-	-	intergenic_variant	-	-	-	-	-	-	IMPACT=MODIFIER
3_32126276_A/T	3:32126276	T	-	-	-	intergenic_variant	-	-	-	-	-	-	IMPACT=MODIFIER
3_32126289_G/A	3:32126289	A	-	-	-	intergenic_variant	-	-	-	-	-	-	IMPACT=MODIFIER
3_32126296_C/T	3:32126296	T	-	-	-	intergenic_variant	-	-	-	-	-	-	IMPACT=MODIFIER
3_32126304_A/T	3:32126304	T	-	-	-	intergenic_variant	-	-	-	-	-	-	IMPACT=MODIFIER
3_32126314_T/G	3:32126314	G	-	-	-	intergenic_variant	-	-	-	-	-	-	IMPACT=MODIFIER
3_32126325_C/T	3:32126325	T	-	-	-	intergenic_variant	-	-	-	-	-	-	IMPACT=MODIFIER
3_32126333_G/A	3:32126333	A	-	-	-	intergenic_variant	-	-	-	-	-	-	IMPACT=MODIFIER
3_32126337_C/G	3:32126337	G	-	-	-	intergenic_variant	-	-	-	-	-	-	IMPACT=MODIFIER
3_32126339_T/A	3:32126339	A	-	-	-	intergenic_variant	-	-	-	-	-	-	IMPACT=MODIFIER
3_32126357_A/C	3:32126357	C	-	-	-	intergenic_variant	-	-	-	-	-	-	IMPACT=MODIFIER
3_32126379_C/T	3:32126379	T	-	-	-	intergenic_variant	-	-	-	-	-	-	IMPACT=MODIFIER
3_32126459_A/G	3:32126459	G	-	-	-	intergenic_variant	-	-	-	-	-	-	IMPACT=MODIFIER
3_32126502_G/A	3:32126502	A	-	-	-	intergenic_variant	-	-	-	-	-	-	IMPACT=MODIFIER
3_32126513_T/A	3:32126513	A	-	-	-	intergenic_variant	-	-	-	-	-	-	IMPACT=MODIFIER
3_32126517_A/G	3:32126517	G	-	-	-	intergenic_variant	-	-	-	-	-	-	IMPACT=MODIFIER
3_32126518_T/C	3:32126518	C	-	-	-	intergenic_variant	-	-	-	-	-	-	IMPACT=MODIFIER
3_32126529_A/T	3:32126529	T	-	-	-	intergenic_variant	-	-	-	-	-	-	IMPACT=MODIFIER
3_32126535_A/G	3:32126535	G	-	-	-	intergenic_variant	-	-	-	-	-	-	IMPACT=MODIFIER
3_32126541_T/G	3:32126541	G	-	-	-	intergenic_variant	-	-	-	-	-	-	IMPACT=MODIFIER
3_32126575_G/T	3:32126575	T	-	-	-	intergenic_variant	-	-	-	-	-	-	IMPACT=MODIFIER
3_32126617_T/C	3:32126617	C	-	-	-	intergenic_variant	-	-	-	-	-	-	IMPACT=MODIFIER
3_32126618_G/T	3:32126618	T	-	-	-	intergenic_variant	-	-	-	-	-	-	IMPACT=MODIFIER
3_32126621_T/C	3:32126621	C	-	-	-	intergenic_variant	-	-	-	-	-	-	IMPACT=MODIFIER
3_32126645_A/G	3:32126645	G	-	-	-	intergenic_variant	-	-	-	-	-	-	IMPACT=MODIFIER
3_32126648_A/C	3:32126648	C	-	-	-	intergenic_variant	-	-	-	-	-	-	IMPACT=MODIFIER
3_32126710_T/C	3:32126710	C	-	-	-	intergenic_variant	-	-	-	-	-	-	IMPACT=MODIFIER
3_32126799_G/A	3:32126799	A	-	-	-	intergenic_variant	-	-	-	-	-	-	IMPACT=MODIFIER
3_32126836_G/T	3:32126836	T	-	-	-	intergenic_variant	-	-	-	-	-	-	IMPACT=MODIFIER
3_32127101_G/C	3:32127101	C	-	-	-	intergenic_variant	-	-	-	-	-	-	IMPACT=MODIFIER
3_32127151_T/G	3:32127151	G	-	-	-	intergenic_variant	-	-	-	-	-	-	IMPACT=MODIFIER
3_32127167_A/G	3:32127167	G	-	-	-	intergenic_variant	-	-	-	-	-	-	IMPACT=MODIFIER
3_32127205_C/T	3:32127205	T	-	-	-	intergenic_variant	-	-	-	-	-	-	IMPACT=MODIFIER
3_32127251_T/C	3:32127251	C	-	-	-	intergenic_variant	-	-	-	-	-	-	IMPACT=MODIFIER
3_32127355_G/T	3:32127355	T	-	-	-	intergenic_variant	-	-	-	-	-	-	IMPACT=MODIFIER
3_32127393_A/T	3:32127393	T	-	-	-	intergenic_variant	-	-	-	-	-	-	IMPACT=MODIFIER
3_32127429_A/C	3:32127429	C	-	-	-	intergenic_variant	-	-	-	-	-	-	IMPACT=MODIFIER
3_32127505_G/A	3:32127505	A	-	-	-	intergenic_variant	-	-	-	-	-	-	IMPACT=MODIFIER
3_32127506_A/C	3:32127506	C	-	-	-	intergenic_variant	-	-	-	-	-	-	IMPACT=MODIFIER
3_32127513_A/G	3:32127513	G	-	-	-	intergenic_variant	-	-	-	-	-	-	IMPACT=MODIFIER
3_32127538_A/G	3:32127538	G	-	-	-	intergenic_variant	-	-	-	-	-	-	IMPACT=MODIFIER
3_32127590_C/A	3:32127590	A	-	-	-	intergenic_variant	-	-	-	-	-	-	IMPACT=MODIFIER
3_32127648_C/G	3:32127648	G	-	-	-	intergenic_variant	-	-	-	-	-	-	IMPACT=MODIFIER
3_32127720_A/G	3:32127720	G	-	-	-	intergenic_variant	-	-	-	-	-	-	IMPACT=MODIFIER
3_32127737_A/G	3:32127737	G	-	-	-	intergenic_variant	-	-	-	-	-	-	IMPACT=MODIFIER
3_32127901_C/A	3:32127901	A	-	-	-	intergenic_variant	-	-	-	-	-	-	IMPACT=MODIFIER
3_32127970_C/T	3:32127970	T	-	-	-	intergenic_variant	-	-	-	-	-	-	IMPACT=MODIFIER
3_32127994_G/C	3:32127994	C	-	-	-	intergenic_variant	-	-	-	-	-	-	IMPACT=MODIFIER
3_32128045_A/T	3:32128045	T	-	-	-	intergenic_variant	-	-	-	-	-	-	IMPACT=MODIFIER
3_32128064_C/T	3:32128064	T	-	-	-	intergenic_variant	-	-	-	-	-	-	IMPACT=MODIFIER
3_32128066_G/T	3:32128066	T	-	-	-	intergenic_variant	-	-	-	-	-	-	IMPACT=MODIFIER
3_32128075_A/G	3:32128075	G	-	-	-	intergenic_variant	-	-	-	-	-	-	IMPACT=MODIFIER
3_32128078_T/G	3:32128078	G	-	-	-	intergenic_variant	-	-	-	-	-	-	IMPACT=MODIFIER
3_32128086_T/C	3:32128086	C	-	-	-	intergenic_variant	-	-	-	-	-	-	IMPACT=MODIFIER
3_32128163_A/G	3:32128163	G	-	-	-	intergenic_variant	-	-	-	-	-	-	IMPACT=MODIFIER
3_32128171_G/T	3:32128171	T	-	-	-	intergenic_variant	-	-	-	-	-	-	IMPACT=MODIFIER
3_32128178_A/G	3:32128178	G	-	-	-	intergenic_variant	-	-	-	-	-	-	IMPACT=MODIFIER
3_32128198_C/T	3:32128198	T	-	-	-	intergenic_variant	-	-	-	-	-	-	IMPACT=MODIFIER
3_32128201_A/C	3:32128201	C	-	-	-	intergenic_variant	-	-	-	-	-	-	IMPACT=MODIFIER
3_32128238_C/A	3:32128238	A	-	-	-	intergenic_variant	-	-	-	-	-	-	IMPACT=MODIFIER
3_32128250_C/T	3:32128250	T	-	-	-	intergenic_variant	-	-	-	-	-	-	IMPACT=MODIFIER
3_32128258_A/T	3:32128258	T	-	-	-	intergenic_variant	-	-	-	-	-	-	IMPACT=MODIFIER
3_32128267_A/G	3:32128267	G	-	-	-	intergenic_variant	-	-	-	-	-	-	IMPACT=MODIFIER
3_32128275_C/T	3:32128275	T	-	-	-	intergenic_variant	-	-	-	-	-	-	IMPACT=MODIFIER
3_32128286_T/C	3:32128286	C	-	-	-	intergenic_variant	-	-	-	-	-	-	IMPACT=MODIFIER
3_32128319_T/G	3:32128319	G	-	-	-	intergenic_variant	-	-	-	-	-	-	IMPACT=MODIFIER
3_32128410_G/A	3:32128410	A	-	-	-	intergenic_variant	-	-	-	-	-	-	IMPACT=MODIFIER
3_32128538_T/C	3:32128538	C	-	-	-	intergenic_variant	-	-	-	-	-	-	IMPACT=MODIFIER
3_32128548_G/A	3:32128548	A	-	-	-	intergenic_variant	-	-	-	-	-	-	IMPACT=MODIFIER
3_32128567_T/C	3:32128567	C	-	-	-	intergenic_variant	-	-	-	-	-	-	IMPACT=MODIFIER
3_32128592_T/C	3:32128592	C	-	-	-	intergenic_variant	-	-	-	-	-	-	IMPACT=MODIFIER
3_32128601_C/T	3:32128601	T	-	-	-	intergenic_variant	-	-	-	-	-	-	IMPACT=MODIFIER
3_32128608_C/T	3:32128608	T	-	-	-	intergenic_variant	-	-	-	-	-	-	IMPACT=MODIFIER
3_32128743_C/A	3:32128743	A	-	-	-	intergenic_variant	-	-	-	-	-	-	IMPACT=MODIFIER
3_32128759_C/T	3:32128759	T	-	-	-	intergenic_variant	-	-	-	-	-	-	IMPACT=MODIFIER
3_32128762_G/A	3:32128762	A	-	-	-	intergenic_variant	-	-	-	-	-	-	IMPACT=MODIFIER
3_32128893_G/A	3:32128893	A	-	-	-	intergenic_variant	-	-	-	-	-	-	IMPACT=MODIFIER
3_32128897_G/A	3:32128897	A	-	-	-	intergenic_variant	-	-	-	-	-	-	IMPACT=MODIFIER
3_32128966_A/G	3:32128966	G	-	-	-	intergenic_variant	-	-	-	-	-	-	IMPACT=MODIFIER
3_32129062_G/A	3:32129062	A	-	-	-	intergenic_variant	-	-	-	-	-	-	IMPACT=MODIFIER
3_32129185_A/G	3:32129185	G	-	-	-	intergenic_variant	-	-	-	-	-	-	IMPACT=MODIFIER
3_32129267_T/A	3:32129267	A	-	-	-	intergenic_variant	-	-	-	-	-	-	IMPACT=MODIFIER
3_32129405_G/A	3:32129405	A	-	-	-	intergenic_variant	-	-	-	-	-	-	IMPACT=MODIFIER
3_32129409_C/A	3:32129409	A	-	-	-	intergenic_variant	-	-	-	-	-	-	IMPACT=MODIFIER
3_32129459_C/A	3:32129459	A	-	-	-	intergenic_variant	-	-	-	-	-	-	IMPACT=MODIFIER
3_32129468_C/T	3:32129468	T	-	-	-	intergenic_variant	-	-	-	-	-	-	IMPACT=MODIFIER
3_32129518_T/C	3:32129518	C	-	-	-	intergenic_variant	-	-	-	-	-	-	IMPACT=MODIFIER
3_32129547_A/T	3:32129547	T	-	-	-	intergenic_variant	-	-	-	-	-	-	IMPACT=MODIFIER
3_32129810_T/A	3:32129810	A	-	-	-	intergenic_variant	-	-	-	-	-	-	IMPACT=MODIFIER
3_32129831_A/G	3:32129831	G	-	-	-	intergenic_variant	-	-	-	-	-	-	IMPACT=MODIFIER
3_32130084_T/C	3:32130084	C	-	-	-	intergenic_variant	-	-	-	-	-	-	IMPACT=MODIFIER
3_32130089_C/A	3:32130089	A	-	-	-	intergenic_variant	-	-	-	-	-	-	IMPACT=MODIFIER
3_32130136_G/C	3:32130136	C	-	-	-	intergenic_variant	-	-	-	-	-	-	IMPACT=MODIFIER
3_32130179_C/A	3:32130179	A	-	-	-	intergenic_variant	-	-	-	-	-	-	IMPACT=MODIFIER
3_32130205_C/A	3:32130205	A	-	-	-	intergenic_variant	-	-	-	-	-	-	IMPACT=MODIFIER
3_32130228_G/A	3:32130228	A	-	-	-	intergenic_variant	-	-	-	-	-	-	IMPACT=MODIFIER
3_32130303_G/A	3:32130303	A	-	-	-	intergenic_variant	-	-	-	-	-	-	IMPACT=MODIFIER
3_32130349_C/T	3:32130349	T	-	-	-	intergenic_variant	-	-	-	-	-	-	IMPACT=MODIFIER
3_32130374_G/C	3:32130374	C	-	-	-	intergenic_variant	-	-	-	-	-	-	IMPACT=MODIFIER
3_32130375_G/T	3:32130375	T	-	-	-	intergenic_variant	-	-	-	-	-	-	IMPACT=MODIFIER
3_32130404_T/C	3:32130404	C	-	-	-	intergenic_variant	-	-	-	-	-	-	IMPACT=MODIFIER
3_32130415_A/G	3:32130415	G	-	-	-	intergenic_variant	-	-	-	-	-	-	IMPACT=MODIFIER
3_32130426_T/G	3:32130426	G	-	-	-	intergenic_variant	-	-	-	-	-	-	IMPACT=MODIFIER
3_32130428_G/C	3:32130428	C	-	-	-	intergenic_variant	-	-	-	-	-	-	IMPACT=MODIFIER
3_32130455_C/A	3:32130455	A	-	-	-	intergenic_variant	-	-	-	-	-	-	IMPACT=MODIFIER
3_32130565_A/G	3:32130565	G	-	-	-	intergenic_variant	-	-	-	-	-	-	IMPACT=MODIFIER
3_32130585_G/A	3:32130585	A	-	-	-	intergenic_variant	-	-	-	-	-	-	IMPACT=MODIFIER
3_32130587_G/C	3:32130587	C	-	-	-	intergenic_variant	-	-	-	-	-	-	IMPACT=MODIFIER
3_32130590_A/T	3:32130590	T	-	-	-	intergenic_variant	-	-	-	-	-	-	IMPACT=MODIFIER
3_32130680_G/A	3:32130680	A	-	-	-	intergenic_variant	-	-	-	-	-	-	IMPACT=MODIFIER
3_32130796_A/G	3:32130796	G	-	-	-	intergenic_variant	-	-	-	-	-	-	IMPACT=MODIFIER
3_32130823_T/G	3:32130823	G	-	-	-	intergenic_variant	-	-	-	-	-	-	IMPACT=MODIFIER
3_32130841_T/A	3:32130841	A	-	-	-	intergenic_variant	-	-	-	-	-	-	IMPACT=MODIFIER
3_32130889_C/T	3:32130889	T	-	-	-	intergenic_variant	-	-	-	-	-	-	IMPACT=MODIFIER
3_32130903_T/A	3:32130903	A	-	-	-	intergenic_variant	-	-	-	-	-	-	IMPACT=MODIFIER
3_32130988_T/C	3:32130988	C	-	-	-	intergenic_variant	-	-	-	-	-	-	IMPACT=MODIFIER
3_32131001_A/G	3:32131001	G	-	-	-	intergenic_variant	-	-	-	-	-	-	IMPACT=MODIFIER
3_32131023_G/C	3:32131023	C	-	-	-	intergenic_variant	-	-	-	-	-	-	IMPACT=MODIFIER
3_32131026_T/C	3:32131026	C	-	-	-	intergenic_variant	-	-	-	-	-	-	IMPACT=MODIFIER
3_32131042_C/G	3:32131042	G	-	-	-	intergenic_variant	-	-	-	-	-	-	IMPACT=MODIFIER
3_32131069_T/C	3:32131069	C	-	-	-	intergenic_variant	-	-	-	-	-	-	IMPACT=MODIFIER
3_32131536_C/G	3:32131536	G	-	-	-	intergenic_variant	-	-	-	-	-	-	IMPACT=MODIFIER
3_32131596_T/G	3:32131596	G	-	-	-	intergenic_variant	-	-	-	-	-	-	IMPACT=MODIFIER
3_32131632_A/G	3:32131632	G	-	-	-	intergenic_variant	-	-	-	-	-	-	IMPACT=MODIFIER
3_32131663_G/A	3:32131663	A	-	-	-	intergenic_variant	-	-	-	-	-	-	IMPACT=MODIFIER
3_32131686_A/T	3:32131686	T	-	-	-	intergenic_variant	-	-	-	-	-	-	IMPACT=MODIFIER
3_32131820_G/C	3:32131820	C	-	-	-	intergenic_variant	-	-	-	-	-	-	IMPACT=MODIFIER
3_32131830_T/C	3:32131830	C	-	-	-	intergenic_variant	-	-	-	-	-	-	IMPACT=MODIFIER
3_32131848_C/G	3:32131848	G	-	-	-	intergenic_variant	-	-	-	-	-	-	IMPACT=MODIFIER
3_32131854_T/A	3:32131854	A	-	-	-	intergenic_variant	-	-	-	-	-	-	IMPACT=MODIFIER
3_32131910_G/C	3:32131910	C	-	-	-	intergenic_variant	-	-	-	-	-	-	IMPACT=MODIFIER
3_32131957_G/T	3:32131957	T	-	-	-	intergenic_variant	-	-	-	-	-	-	IMPACT=MODIFIER
3_32131965_G/C	3:32131965	C	-	-	-	intergenic_variant	-	-	-	-	-	-	IMPACT=MODIFIER
3_32131974_G/A	3:32131974	A	-	-	-	intergenic_variant	-	-	-	-	-	-	IMPACT=MODIFIER
3_32131991_G/A	3:32131991	A	-	-	-	intergenic_variant	-	-	-	-	-	-	IMPACT=MODIFIER
3_32132030_G/A	3:32132030	A	-	-	-	intergenic_variant	-	-	-	-	-	-	IMPACT=MODIFIER
3_32132037_G/A	3:32132037	A	-	-	-	intergenic_variant	-	-	-	-	-	-	IMPACT=MODIFIER
3_32132042_G/T	3:32132042	T	-	-	-	intergenic_variant	-	-	-	-	-	-	IMPACT=MODIFIER
3_32132046_G/T	3:32132046	T	-	-	-	intergenic_variant	-	-	-	-	-	-	IMPACT=MODIFIER
3_32132062_G/A	3:32132062	A	-	-	-	intergenic_variant	-	-	-	-	-	-	IMPACT=MODIFIER
3_32132066_C/T	3:32132066	T	-	-	-	intergenic_variant	-	-	-	-	-	-	IMPACT=MODIFIER
3_32132067_A/C	3:32132067	C	-	-	-	intergenic_variant	-	-	-	-	-	-	IMPACT=MODIFIER
3_32132095_G/C	3:32132095	C	-	-	-	intergenic_variant	-	-	-	-	-	-	IMPACT=MODIFIER
3_32132100_T/A	3:32132100	A	-	-	-	intergenic_variant	-	-	-	-	-	-	IMPACT=MODIFIER
3_32132107_C/T	3:32132107	T	-	-	-	intergenic_variant	-	-	-	-	-	-	IMPACT=MODIFIER
3_32132118_C/G	3:32132118	G	-	-	-	intergenic_variant	-	-	-	-	-	-	IMPACT=MODIFIER
3_32132148_C/T	3:32132148	T	-	-	-	intergenic_variant	-	-	-	-	-	-	IMPACT=MODIFIER
3_32132157_T/A	3:32132157	A	-	-	-	intergenic_variant	-	-	-	-	-	-	IMPACT=MODIFIER
3_32132179_T/C	3:32132179	C	-	-	-	intergenic_variant	-	-	-	-	-	-	IMPACT=MODIFIER
3_32132180_G/T	3:32132180	T	-	-	-	intergenic_variant	-	-	-	-	-	-	IMPACT=MODIFIER
3_32132226_A/G	3:32132226	G	-	-	-	intergenic_variant	-	-	-	-	-	-	IMPACT=MODIFIER
3_32132260_C/T	3:32132260	T	-	-	-	intergenic_variant	-	-	-	-	-	-	IMPACT=MODIFIER
3_32132270_T/A	3:32132270	A	-	-	-	intergenic_variant	-	-	-	-	-	-	IMPACT=MODIFIER
3_32132271_T/A	3:32132271	A	-	-	-	intergenic_variant	-	-	-	-	-	-	IMPACT=MODIFIER
3_32132273_C/T	3:32132273	T	-	-	-	intergenic_variant	-	-	-	-	-	-	IMPACT=MODIFIER
3_32132331_G/A	3:32132331	A	-	-	-	intergenic_variant	-	-	-	-	-	-	IMPACT=MODIFIER
3_32132359_T/A	3:32132359	A	-	-	-	intergenic_variant	-	-	-	-	-	-	IMPACT=MODIFIER
3_32132410_G/A	3:32132410	A	-	-	-	intergenic_variant	-	-	-	-	-	-	IMPACT=MODIFIER
3_32132432_C/G	3:32132432	G	-	-	-	intergenic_variant	-	-	-	-	-	-	IMPACT=MODIFIER
3_32132438_A/G	3:32132438	G	-	-	-	intergenic_variant	-	-	-	-	-	-	IMPACT=MODIFIER
3_32132443_C/A	3:32132443	A	ENSORLG00000014616	ENSORLT00000044148	Transcript	downstream_gene_variant	-	-	-	-	-	-	IMPACT=MODIFIER;DISTANCE=4998;STRAND=-1
3_32132452_A/T	3:32132452	T	ENSORLG00000014616	ENSORLT00000044148	Transcript	downstream_gene_variant	-	-	-	-	-	-	IMPACT=MODIFIER;DISTANCE=4989;STRAND=-1
3_32132453_A/G	3:32132453	G	ENSORLG00000014616	ENSORLT00000044148	Transcript	downstream_gene_variant	-	-	-	-	-	-	IMPACT=MODIFIER;DISTANCE=4988;STRAND=-1
3_32132551_T/C	3:32132551	C	ENSORLG00000014616	ENSORLT00000044148	Transcript	downstream_gene_variant	-	-	-	-	-	-	IMPACT=MODIFIER;DISTANCE=4890;STRAND=-1
3_32132572_C/A	3:32132572	A	ENSORLG00000014616	ENSORLT00000044148	Transcript	downstream_gene_variant	-	-	-	-	-	-	IMPACT=MODIFIER;DISTANCE=4869;STRAND=-1
3_32132636_T/C	3:32132636	C	ENSORLG00000014616	ENSORLT00000044148	Transcript	downstream_gene_variant	-	-	-	-	-	-	IMPACT=MODIFIER;DISTANCE=4805;STRAND=-1
3_32132648_A/G	3:32132648	G	ENSORLG00000014616	ENSORLT00000044148	Transcript	downstream_gene_variant	-	-	-	-	-	-	IMPACT=MODIFIER;DISTANCE=4793;STRAND=-1
3_32132651_C/A	3:32132651	A	ENSORLG00000014616	ENSORLT00000044148	Transcript	downstream_gene_variant	-	-	-	-	-	-	IMPACT=MODIFIER;DISTANCE=4790;STRAND=-1
3_32132750_A/G	3:32132750	G	ENSORLG00000014616	ENSORLT00000044148	Transcript	downstream_gene_variant	-	-	-	-	-	-	IMPACT=MODIFIER;DISTANCE=4691;STRAND=-1
3_32132838_G/A	3:32132838	A	ENSORLG00000014616	ENSORLT00000044148	Transcript	downstream_gene_variant	-	-	-	-	-	-	IMPACT=MODIFIER;DISTANCE=4603;STRAND=-1
3_32132840_G/T	3:32132840	T	ENSORLG00000014616	ENSORLT00000044148	Transcript	downstream_gene_variant	-	-	-	-	-	-	IMPACT=MODIFIER;DISTANCE=4601;STRAND=-1
3_32132880_T/A	3:32132880	A	ENSORLG00000014616	ENSORLT00000044148	Transcript	downstream_gene_variant	-	-	-	-	-	-	IMPACT=MODIFIER;DISTANCE=4561;STRAND=-1
3_32132908_C/G	3:32132908	G	ENSORLG00000014616	ENSORLT00000044148	Transcript	downstream_gene_variant	-	-	-	-	-	-	IMPACT=MODIFIER;DISTANCE=4533;STRAND=-1
3_32133116_A/G	3:32133116	G	ENSORLG00000014616	ENSORLT00000044148	Transcript	downstream_gene_variant	-	-	-	-	-	-	IMPACT=MODIFIER;DISTANCE=4325;STRAND=-1
3_32133129_C/G	3:32133129	G	ENSORLG00000014616	ENSORLT00000044148	Transcript	downstream_gene_variant	-	-	-	-	-	-	IMPACT=MODIFIER;DISTANCE=4312;STRAND=-1
3_32133237_A/G	3:32133237	G	ENSORLG00000014616	ENSORLT00000044148	Transcript	downstream_gene_variant	-	-	-	-	-	-	IMPACT=MODIFIER;DISTANCE=4204;STRAND=-1
3_32133244_A/T	3:32133244	T	ENSORLG00000014616	ENSORLT00000044148	Transcript	downstream_gene_variant	-	-	-	-	-	-	IMPACT=MODIFIER;DISTANCE=4197;STRAND=-1
3_32133266_G/T	3:32133266	T	ENSORLG00000014616	ENSORLT00000044148	Transcript	downstream_gene_variant	-	-	-	-	-	-	IMPACT=MODIFIER;DISTANCE=4175;STRAND=-1
3_32133276_C/T	3:32133276	T	ENSORLG00000014616	ENSORLT00000044148	Transcript	downstream_gene_variant	-	-	-	-	-	-	IMPACT=MODIFIER;DISTANCE=4165;STRAND=-1
3_32133298_A/G	3:32133298	G	ENSORLG00000014616	ENSORLT00000044148	Transcript	downstream_gene_variant	-	-	-	-	-	-	IMPACT=MODIFIER;DISTANCE=4143;STRAND=-1
3_32133301_T/G	3:32133301	G	ENSORLG00000014616	ENSORLT00000044148	Transcript	downstream_gene_variant	-	-	-	-	-	-	IMPACT=MODIFIER;DISTANCE=4140;STRAND=-1
3_32133366_T/C	3:32133366	C	ENSORLG00000014616	ENSORLT00000018322	Transcript	downstream_gene_variant	-	-	-	-	-	-	IMPACT=MODIFIER;DISTANCE=4984;STRAND=-1
3_32133366_T/C	3:32133366	C	ENSORLG00000014616	ENSORLT00000044148	Transcript	downstream_gene_variant	-	-	-	-	-	-	IMPACT=MODIFIER;DISTANCE=4075;STRAND=-1
3_32133417_C/T	3:32133417	T	ENSORLG00000014616	ENSORLT00000018322	Transcript	downstream_gene_variant	-	-	-	-	-	-	IMPACT=MODIFIER;DISTANCE=4933;STRAND=-1
3_32133417_C/T	3:32133417	T	ENSORLG00000014616	ENSORLT00000044148	Transcript	downstream_gene_variant	-	-	-	-	-	-	IMPACT=MODIFIER;DISTANCE=4024;STRAND=-1
3_32133492_G/C	3:32133492	C	ENSORLG00000014616	ENSORLT00000018322	Transcript	downstream_gene_variant	-	-	-	-	-	-	IMPACT=MODIFIER;DISTANCE=4858;STRAND=-1
3_32133492_G/C	3:32133492	C	ENSORLG00000014616	ENSORLT00000044148	Transcript	downstream_gene_variant	-	-	-	-	-	-	IMPACT=MODIFIER;DISTANCE=3949;STRAND=-1
3_32133513_C/T	3:32133513	T	ENSORLG00000014616	ENSORLT00000018322	Transcript	downstream_gene_variant	-	-	-	-	-	-	IMPACT=MODIFIER;DISTANCE=4837;STRAND=-1
3_32133513_C/T	3:32133513	T	ENSORLG00000014616	ENSORLT00000044148	Transcript	downstream_gene_variant	-	-	-	-	-	-	IMPACT=MODIFIER;DISTANCE=3928;STRAND=-1
3_32133516_G/A	3:32133516	A	ENSORLG00000014616	ENSORLT00000018322	Transcript	downstream_gene_variant	-	-	-	-	-	-	IMPACT=MODIFIER;DISTANCE=4834;STRAND=-1
3_32133516_G/A	3:32133516	A	ENSORLG00000014616	ENSORLT00000044148	Transcript	downstream_gene_variant	-	-	-	-	-	-	IMPACT=MODIFIER;DISTANCE=3925;STRAND=-1
3_32133568_G/A	3:32133568	A	ENSORLG00000014616	ENSORLT00000018322	Transcript	downstream_gene_variant	-	-	-	-	-	-	IMPACT=MODIFIER;DISTANCE=4782;STRAND=-1
3_32133568_G/A	3:32133568	A	ENSORLG00000014616	ENSORLT00000044148	Transcript	downstream_gene_variant	-	-	-	-	-	-	IMPACT=MODIFIER;DISTANCE=3873;STRAND=-1
3_32133570_C/G	3:32133570	G	ENSORLG00000014616	ENSORLT00000018322	Transcript	downstream_gene_variant	-	-	-	-	-	-	IMPACT=MODIFIER;DISTANCE=4780;STRAND=-1
3_32133570_C/G	3:32133570	G	ENSORLG00000014616	ENSORLT00000044148	Transcript	downstream_gene_variant	-	-	-	-	-	-	IMPACT=MODIFIER;DISTANCE=3871;STRAND=-1
3_32133573_C/A	3:32133573	A	ENSORLG00000014616	ENSORLT00000018322	Transcript	downstream_gene_variant	-	-	-	-	-	-	IMPACT=MODIFIER;DISTANCE=4777;STRAND=-1
3_32133573_C/A	3:32133573	A	ENSORLG00000014616	ENSORLT00000044148	Transcript	downstream_gene_variant	-	-	-	-	-	-	IMPACT=MODIFIER;DISTANCE=3868;STRAND=-1
3_32133593_A/G	3:32133593	G	ENSORLG00000014616	ENSORLT00000018322	Transcript	downstream_gene_variant	-	-	-	-	-	-	IMPACT=MODIFIER;DISTANCE=4757;STRAND=-1
3_32133593_A/G	3:32133593	G	ENSORLG00000014616	ENSORLT00000044148	Transcript	downstream_gene_variant	-	-	-	-	-	-	IMPACT=MODIFIER;DISTANCE=3848;STRAND=-1
3_32133604_A/T	3:32133604	T	ENSORLG00000014616	ENSORLT00000018322	Transcript	downstream_gene_variant	-	-	-	-	-	-	IMPACT=MODIFIER;DISTANCE=4746;STRAND=-1
3_32133604_A/T	3:32133604	T	ENSORLG00000014616	ENSORLT00000044148	Transcript	downstream_gene_variant	-	-	-	-	-	-	IMPACT=MODIFIER;DISTANCE=3837;STRAND=-1
3_32133605_T/C	3:32133605	C	ENSORLG00000014616	ENSORLT00000018322	Transcript	downstream_gene_variant	-	-	-	-	-	-	IMPACT=MODIFIER;DISTANCE=4745;STRAND=-1
3_32133605_T/C	3:32133605	C	ENSORLG00000014616	ENSORLT00000044148	Transcript	downstream_gene_variant	-	-	-	-	-	-	IMPACT=MODIFIER;DISTANCE=3836;STRAND=-1
3_32133607_G/T	3:32133607	T	ENSORLG00000014616	ENSORLT00000018322	Transcript	downstream_gene_variant	-	-	-	-	-	-	IMPACT=MODIFIER;DISTANCE=4743;STRAND=-1
3_32133607_G/T	3:32133607	T	ENSORLG00000014616	ENSORLT00000044148	Transcript	downstream_gene_variant	-	-	-	-	-	-	IMPACT=MODIFIER;DISTANCE=3834;STRAND=-1
3_32133630_A/G	3:32133630	G	ENSORLG00000014616	ENSORLT00000018322	Transcript	downstream_gene_variant	-	-	-	-	-	-	IMPACT=MODIFIER;DISTANCE=4720;STRAND=-1
3_32133630_A/G	3:32133630	G	ENSORLG00000014616	ENSORLT00000044148	Transcript	downstream_gene_variant	-	-	-	-	-	-	IMPACT=MODIFIER;DISTANCE=3811;STRAND=-1
3_32133641_G/A	3:32133641	A	ENSORLG00000014616	ENSORLT00000018322	Transcript	downstream_gene_variant	-	-	-	-	-	-	IMPACT=MODIFIER;DISTANCE=4709;STRAND=-1
3_32133641_G/A	3:32133641	A	ENSORLG00000014616	ENSORLT00000044148	Transcript	downstream_gene_variant	-	-	-	-	-	-	IMPACT=MODIFIER;DISTANCE=3800;STRAND=-1
3_32133681_A/G	3:32133681	G	ENSORLG00000014616	ENSORLT00000018322	Transcript	downstream_gene_variant	-	-	-	-	-	-	IMPACT=MODIFIER;DISTANCE=4669;STRAND=-1
3_32133681_A/G	3:32133681	G	ENSORLG00000014616	ENSORLT00000044148	Transcript	downstream_gene_variant	-	-	-	-	-	-	IMPACT=MODIFIER;DISTANCE=3760;STRAND=-1
3_32133695_T/G	3:32133695	G	ENSORLG00000014616	ENSORLT00000018322	Transcript	downstream_gene_variant	-	-	-	-	-	-	IMPACT=MODIFIER;DISTANCE=4655;STRAND=-1
3_32133695_T/G	3:32133695	G	ENSORLG00000014616	ENSORLT00000044148	Transcript	downstream_gene_variant	-	-	-	-	-	-	IMPACT=MODIFIER;DISTANCE=3746;STRAND=-1
3_32133701_C/G	3:32133701	G	ENSORLG00000014616	ENSORLT00000018322	Transcript	downstream_gene_variant	-	-	-	-	-	-	IMPACT=MODIFIER;DISTANCE=4649;STRAND=-1
3_32133701_C/G	3:32133701	G	ENSORLG00000014616	ENSORLT00000044148	Transcript	downstream_gene_variant	-	-	-	-	-	-	IMPACT=MODIFIER;DISTANCE=3740;STRAND=-1
3_32133751_A/G	3:32133751	G	ENSORLG00000014616	ENSORLT00000018322	Transcript	downstream_gene_variant	-	-	-	-	-	-	IMPACT=MODIFIER;DISTANCE=4599;STRAND=-1
3_32133751_A/G	3:32133751	G	ENSORLG00000014616	ENSORLT00000044148	Transcript	downstream_gene_variant	-	-	-	-	-	-	IMPACT=MODIFIER;DISTANCE=3690;STRAND=-1
3_32133806_A/C	3:32133806	C	ENSORLG00000014616	ENSORLT00000018322	Transcript	downstream_gene_variant	-	-	-	-	-	-	IMPACT=MODIFIER;DISTANCE=4544;STRAND=-1
3_32133806_A/C	3:32133806	C	ENSORLG00000014616	ENSORLT00000044148	Transcript	downstream_gene_variant	-	-	-	-	-	-	IMPACT=MODIFIER;DISTANCE=3635;STRAND=-1
3_32133815_G/C	3:32133815	C	ENSORLG00000014616	ENSORLT00000018322	Transcript	downstream_gene_variant	-	-	-	-	-	-	IMPACT=MODIFIER;DISTANCE=4535;STRAND=-1
3_32133815_G/C	3:32133815	C	ENSORLG00000014616	ENSORLT00000044148	Transcript	downstream_gene_variant	-	-	-	-	-	-	IMPACT=MODIFIER;DISTANCE=3626;STRAND=-1
3_32133908_T/G	3:32133908	G	ENSORLG00000014616	ENSORLT00000018322	Transcript	downstream_gene_variant	-	-	-	-	-	-	IMPACT=MODIFIER;DISTANCE=4442;STRAND=-1
3_32133908_T/G	3:32133908	G	ENSORLG00000014616	ENSORLT00000044148	Transcript	downstream_gene_variant	-	-	-	-	-	-	IMPACT=MODIFIER;DISTANCE=3533;STRAND=-1
3_32134010_C/T	3:32134010	T	ENSORLG00000014616	ENSORLT00000018322	Transcript	downstream_gene_variant	-	-	-	-	-	-	IMPACT=MODIFIER;DISTANCE=4340;STRAND=-1
3_32134010_C/T	3:32134010	T	ENSORLG00000014616	ENSORLT00000044148	Transcript	downstream_gene_variant	-	-	-	-	-	-	IMPACT=MODIFIER;DISTANCE=3431;STRAND=-1
3_32134016_A/T	3:32134016	T	ENSORLG00000014616	ENSORLT00000018322	Transcript	downstream_gene_variant	-	-	-	-	-	-	IMPACT=MODIFIER;DISTANCE=4334;STRAND=-1
3_32134016_A/T	3:32134016	T	ENSORLG00000014616	ENSORLT00000044148	Transcript	downstream_gene_variant	-	-	-	-	-	-	IMPACT=MODIFIER;DISTANCE=3425;STRAND=-1
3_32134023_T/A	3:32134023	A	ENSORLG00000014616	ENSORLT00000018322	Transcript	downstream_gene_variant	-	-	-	-	-	-	IMPACT=MODIFIER;DISTANCE=4327;STRAND=-1
3_32134023_T/A	3:32134023	A	ENSORLG00000014616	ENSORLT00000044148	Transcript	downstream_gene_variant	-	-	-	-	-	-	IMPACT=MODIFIER;DISTANCE=3418;STRAND=-1
3_32134100_C/T	3:32134100	T	ENSORLG00000014616	ENSORLT00000018322	Transcript	downstream_gene_variant	-	-	-	-	-	-	IMPACT=MODIFIER;DISTANCE=4250;STRAND=-1
3_32134100_C/T	3:32134100	T	ENSORLG00000014616	ENSORLT00000044148	Transcript	downstream_gene_variant	-	-	-	-	-	-	IMPACT=MODIFIER;DISTANCE=3341;STRAND=-1
3_32134263_T/C	3:32134263	C	ENSORLG00000014616	ENSORLT00000018322	Transcript	downstream_gene_variant	-	-	-	-	-	-	IMPACT=MODIFIER;DISTANCE=4087;STRAND=-1
3_32134263_T/C	3:32134263	C	ENSORLG00000014616	ENSORLT00000044148	Transcript	downstream_gene_variant	-	-	-	-	-	-	IMPACT=MODIFIER;DISTANCE=3178;STRAND=-1
3_32134276_T/C	3:32134276	C	ENSORLG00000014616	ENSORLT00000018322	Transcript	downstream_gene_variant	-	-	-	-	-	-	IMPACT=MODIFIER;DISTANCE=4074;STRAND=-1
3_32134276_T/C	3:32134276	C	ENSORLG00000014616	ENSORLT00000044148	Transcript	downstream_gene_variant	-	-	-	-	-	-	IMPACT=MODIFIER;DISTANCE=3165;STRAND=-1
3_32134286_T/C	3:32134286	C	ENSORLG00000014616	ENSORLT00000018322	Transcript	downstream_gene_variant	-	-	-	-	-	-	IMPACT=MODIFIER;DISTANCE=4064;STRAND=-1
3_32134286_T/C	3:32134286	C	ENSORLG00000014616	ENSORLT00000044148	Transcript	downstream_gene_variant	-	-	-	-	-	-	IMPACT=MODIFIER;DISTANCE=3155;STRAND=-1
3_32134340_G/A	3:32134340	A	ENSORLG00000014616	ENSORLT00000018322	Transcript	downstream_gene_variant	-	-	-	-	-	-	IMPACT=MODIFIER;DISTANCE=4010;STRAND=-1
3_32134340_G/A	3:32134340	A	ENSORLG00000014616	ENSORLT00000044148	Transcript	downstream_gene_variant	-	-	-	-	-	-	IMPACT=MODIFIER;DISTANCE=3101;STRAND=-1
3_32134342_G/A	3:32134342	A	ENSORLG00000014616	ENSORLT00000018322	Transcript	downstream_gene_variant	-	-	-	-	-	-	IMPACT=MODIFIER;DISTANCE=4008;STRAND=-1
3_32134342_G/A	3:32134342	A	ENSORLG00000014616	ENSORLT00000044148	Transcript	downstream_gene_variant	-	-	-	-	-	-	IMPACT=MODIFIER;DISTANCE=3099;STRAND=-1
3_32134344_C/A	3:32134344	A	ENSORLG00000014616	ENSORLT00000018322	Transcript	downstream_gene_variant	-	-	-	-	-	-	IMPACT=MODIFIER;DISTANCE=4006;STRAND=-1
3_32134344_C/A	3:32134344	A	ENSORLG00000014616	ENSORLT00000044148	Transcript	downstream_gene_variant	-	-	-	-	-	-	IMPACT=MODIFIER;DISTANCE=3097;STRAND=-1
3_32134345_T/A	3:32134345	A	ENSORLG00000014616	ENSORLT00000018322	Transcript	downstream_gene_variant	-	-	-	-	-	-	IMPACT=MODIFIER;DISTANCE=4005;STRAND=-1
3_32134345_T/A	3:32134345	A	ENSORLG00000014616	ENSORLT00000044148	Transcript	downstream_gene_variant	-	-	-	-	-	-	IMPACT=MODIFIER;DISTANCE=3096;STRAND=-1
3_32134356_G/A	3:32134356	A	ENSORLG00000014616	ENSORLT00000018322	Transcript	downstream_gene_variant	-	-	-	-	-	-	IMPACT=MODIFIER;DISTANCE=3994;STRAND=-1
3_32134356_G/A	3:32134356	A	ENSORLG00000014616	ENSORLT00000044148	Transcript	downstream_gene_variant	-	-	-	-	-	-	IMPACT=MODIFIER;DISTANCE=3085;STRAND=-1
3_32134429_T/C	3:32134429	C	ENSORLG00000014616	ENSORLT00000018322	Transcript	downstream_gene_variant	-	-	-	-	-	-	IMPACT=MODIFIER;DISTANCE=3921;STRAND=-1
3_32134429_T/C	3:32134429	C	ENSORLG00000014616	ENSORLT00000044148	Transcript	downstream_gene_variant	-	-	-	-	-	-	IMPACT=MODIFIER;DISTANCE=3012;STRAND=-1
3_32134458_G/A	3:32134458	A	ENSORLG00000014616	ENSORLT00000018322	Transcript	downstream_gene_variant	-	-	-	-	-	-	IMPACT=MODIFIER;DISTANCE=3892;STRAND=-1
3_32134458_G/A	3:32134458	A	ENSORLG00000014616	ENSORLT00000044148	Transcript	downstream_gene_variant	-	-	-	-	-	-	IMPACT=MODIFIER;DISTANCE=2983;STRAND=-1
3_32134465_C/A	3:32134465	A	ENSORLG00000014616	ENSORLT00000018322	Transcript	downstream_gene_variant	-	-	-	-	-	-	IMPACT=MODIFIER;DISTANCE=3885;STRAND=-1
3_32134465_C/A	3:32134465	A	ENSORLG00000014616	ENSORLT00000044148	Transcript	downstream_gene_variant	-	-	-	-	-	-	IMPACT=MODIFIER;DISTANCE=2976;STRAND=-1
3_32134611_T/C	3:32134611	C	ENSORLG00000014616	ENSORLT00000018322	Transcript	downstream_gene_variant	-	-	-	-	-	-	IMPACT=MODIFIER;DISTANCE=3739;STRAND=-1
3_32134611_T/C	3:32134611	C	ENSORLG00000014616	ENSORLT00000044148	Transcript	downstream_gene_variant	-	-	-	-	-	-	IMPACT=MODIFIER;DISTANCE=2830;STRAND=-1
3_32134665_T/C	3:32134665	C	ENSORLG00000014616	ENSORLT00000018322	Transcript	downstream_gene_variant	-	-	-	-	-	-	IMPACT=MODIFIER;DISTANCE=3685;STRAND=-1
3_32134665_T/C	3:32134665	C	ENSORLG00000014616	ENSORLT00000044148	Transcript	downstream_gene_variant	-	-	-	-	-	-	IMPACT=MODIFIER;DISTANCE=2776;STRAND=-1
3_32135006_T/A	3:32135006	A	ENSORLG00000014616	ENSORLT00000018322	Transcript	downstream_gene_variant	-	-	-	-	-	-	IMPACT=MODIFIER;DISTANCE=3344;STRAND=-1
3_32135006_T/A	3:32135006	A	ENSORLG00000014616	ENSORLT00000044148	Transcript	downstream_gene_variant	-	-	-	-	-	-	IMPACT=MODIFIER;DISTANCE=2435;STRAND=-1
3_32135056_C/T	3:32135056	T	ENSORLG00000014616	ENSORLT00000018322	Transcript	downstream_gene_variant	-	-	-	-	-	-	IMPACT=MODIFIER;DISTANCE=3294;STRAND=-1
3_32135056_C/T	3:32135056	T	ENSORLG00000014616	ENSORLT00000044148	Transcript	downstream_gene_variant	-	-	-	-	-	-	IMPACT=MODIFIER;DISTANCE=2385;STRAND=-1
3_32135085_C/A	3:32135085	A	ENSORLG00000014616	ENSORLT00000018322	Transcript	downstream_gene_variant	-	-	-	-	-	-	IMPACT=MODIFIER;DISTANCE=3265;STRAND=-1
3_32135085_C/A	3:32135085	A	ENSORLG00000014616	ENSORLT00000044148	Transcript	downstream_gene_variant	-	-	-	-	-	-	IMPACT=MODIFIER;DISTANCE=2356;STRAND=-1
3_32135396_G/C	3:32135396	C	ENSORLG00000014616	ENSORLT00000018322	Transcript	downstream_gene_variant	-	-	-	-	-	-	IMPACT=MODIFIER;DISTANCE=2954;STRAND=-1
3_32135396_G/C	3:32135396	C	ENSORLG00000014616	ENSORLT00000044148	Transcript	downstream_gene_variant	-	-	-	-	-	-	IMPACT=MODIFIER;DISTANCE=2045;STRAND=-1
3_32135415_T/A	3:32135415	A	ENSORLG00000014616	ENSORLT00000018322	Transcript	downstream_gene_variant	-	-	-	-	-	-	IMPACT=MODIFIER;DISTANCE=2935;STRAND=-1
3_32135415_T/A	3:32135415	A	ENSORLG00000014616	ENSORLT00000044148	Transcript	downstream_gene_variant	-	-	-	-	-	-	IMPACT=MODIFIER;DISTANCE=2026;STRAND=-1
3_32135416_C/G	3:32135416	G	ENSORLG00000014616	ENSORLT00000018322	Transcript	downstream_gene_variant	-	-	-	-	-	-	IMPACT=MODIFIER;DISTANCE=2934;STRAND=-1
3_32135416_C/G	3:32135416	G	ENSORLG00000014616	ENSORLT00000044148	Transcript	downstream_gene_variant	-	-	-	-	-	-	IMPACT=MODIFIER;DISTANCE=2025;STRAND=-1
3_32135555_A/C	3:32135555	C	ENSORLG00000014616	ENSORLT00000018322	Transcript	downstream_gene_variant	-	-	-	-	-	-	IMPACT=MODIFIER;DISTANCE=2795;STRAND=-1
3_32135555_A/C	3:32135555	C	ENSORLG00000014616	ENSORLT00000044148	Transcript	downstream_gene_variant	-	-	-	-	-	-	IMPACT=MODIFIER;DISTANCE=1886;STRAND=-1
3_32135567_T/A	3:32135567	A	ENSORLG00000014616	ENSORLT00000018322	Transcript	downstream_gene_variant	-	-	-	-	-	-	IMPACT=MODIFIER;DISTANCE=2783;STRAND=-1
3_32135567_T/A	3:32135567	A	ENSORLG00000014616	ENSORLT00000044148	Transcript	downstream_gene_variant	-	-	-	-	-	-	IMPACT=MODIFIER;DISTANCE=1874;STRAND=-1
3_32135677_A/C	3:32135677	C	ENSORLG00000014616	ENSORLT00000018322	Transcript	downstream_gene_variant	-	-	-	-	-	-	IMPACT=MODIFIER;DISTANCE=2673;STRAND=-1
3_32135677_A/C	3:32135677	C	ENSORLG00000014616	ENSORLT00000044148	Transcript	downstream_gene_variant	-	-	-	-	-	-	IMPACT=MODIFIER;DISTANCE=1764;STRAND=-1
3_32135801_G/A	3:32135801	A	ENSORLG00000014616	ENSORLT00000018322	Transcript	downstream_gene_variant	-	-	-	-	-	-	IMPACT=MODIFIER;DISTANCE=2549;STRAND=-1
3_32135801_G/A	3:32135801	A	ENSORLG00000014616	ENSORLT00000044148	Transcript	downstream_gene_variant	-	-	-	-	-	-	IMPACT=MODIFIER;DISTANCE=1640;STRAND=-1
3_32135871_C/A	3:32135871	A	ENSORLG00000014616	ENSORLT00000018322	Transcript	downstream_gene_variant	-	-	-	-	-	-	IMPACT=MODIFIER;DISTANCE=2479;STRAND=-1
3_32135871_C/A	3:32135871	A	ENSORLG00000014616	ENSORLT00000044148	Transcript	downstream_gene_variant	-	-	-	-	-	-	IMPACT=MODIFIER;DISTANCE=1570;STRAND=-1
3_32135909_A/T	3:32135909	T	ENSORLG00000014616	ENSORLT00000018322	Transcript	downstream_gene_variant	-	-	-	-	-	-	IMPACT=MODIFIER;DISTANCE=2441;STRAND=-1
3_32135909_A/T	3:32135909	T	ENSORLG00000014616	ENSORLT00000044148	Transcript	downstream_gene_variant	-	-	-	-	-	-	IMPACT=MODIFIER;DISTANCE=1532;STRAND=-1
3_32136009_G/A	3:32136009	A	ENSORLG00000014616	ENSORLT00000018322	Transcript	downstream_gene_variant	-	-	-	-	-	-	IMPACT=MODIFIER;DISTANCE=2341;STRAND=-1
3_32136009_G/A	3:32136009	A	ENSORLG00000014616	ENSORLT00000044148	Transcript	downstream_gene_variant	-	-	-	-	-	-	IMPACT=MODIFIER;DISTANCE=1432;STRAND=-1
3_32136038_G/C	3:32136038	C	ENSORLG00000014616	ENSORLT00000018322	Transcript	downstream_gene_variant	-	-	-	-	-	-	IMPACT=MODIFIER;DISTANCE=2312;STRAND=-1
3_32136038_G/C	3:32136038	C	ENSORLG00000014616	ENSORLT00000044148	Transcript	downstream_gene_variant	-	-	-	-	-	-	IMPACT=MODIFIER;DISTANCE=1403;STRAND=-1
3_32136047_A/C	3:32136047	C	ENSORLG00000014616	ENSORLT00000018322	Transcript	downstream_gene_variant	-	-	-	-	-	-	IMPACT=MODIFIER;DISTANCE=2303;STRAND=-1
3_32136047_A/C	3:32136047	C	ENSORLG00000014616	ENSORLT00000044148	Transcript	downstream_gene_variant	-	-	-	-	-	-	IMPACT=MODIFIER;DISTANCE=1394;STRAND=-1
3_32136070_C/G	3:32136070	G	ENSORLG00000014616	ENSORLT00000018322	Transcript	downstream_gene_variant	-	-	-	-	-	-	IMPACT=MODIFIER;DISTANCE=2280;STRAND=-1
3_32136070_C/G	3:32136070	G	ENSORLG00000014616	ENSORLT00000044148	Transcript	downstream_gene_variant	-	-	-	-	-	-	IMPACT=MODIFIER;DISTANCE=1371;STRAND=-1
3_32136113_G/A	3:32136113	A	ENSORLG00000014616	ENSORLT00000018322	Transcript	downstream_gene_variant	-	-	-	-	-	-	IMPACT=MODIFIER;DISTANCE=2237;STRAND=-1
3_32136113_G/A	3:32136113	A	ENSORLG00000014616	ENSORLT00000044148	Transcript	downstream_gene_variant	-	-	-	-	-	-	IMPACT=MODIFIER;DISTANCE=1328;STRAND=-1
3_32136151_T/C	3:32136151	C	ENSORLG00000014616	ENSORLT00000018322	Transcript	downstream_gene_variant	-	-	-	-	-	-	IMPACT=MODIFIER;DISTANCE=2199;STRAND=-1
3_32136151_T/C	3:32136151	C	ENSORLG00000014616	ENSORLT00000044148	Transcript	downstream_gene_variant	-	-	-	-	-	-	IMPACT=MODIFIER;DISTANCE=1290;STRAND=-1
3_32136212_A/G	3:32136212	G	ENSORLG00000014616	ENSORLT00000018322	Transcript	downstream_gene_variant	-	-	-	-	-	-	IMPACT=MODIFIER;DISTANCE=2138;STRAND=-1
3_32136212_A/G	3:32136212	G	ENSORLG00000014616	ENSORLT00000044148	Transcript	downstream_gene_variant	-	-	-	-	-	-	IMPACT=MODIFIER;DISTANCE=1229;STRAND=-1
3_32136228_T/G	3:32136228	G	ENSORLG00000014616	ENSORLT00000018322	Transcript	downstream_gene_variant	-	-	-	-	-	-	IMPACT=MODIFIER;DISTANCE=2122;STRAND=-1
3_32136228_T/G	3:32136228	G	ENSORLG00000014616	ENSORLT00000044148	Transcript	downstream_gene_variant	-	-	-	-	-	-	IMPACT=MODIFIER;DISTANCE=1213;STRAND=-1
3_32136306_C/T	3:32136306	T	ENSORLG00000014616	ENSORLT00000018322	Transcript	downstream_gene_variant	-	-	-	-	-	-	IMPACT=MODIFIER;DISTANCE=2044;STRAND=-1
3_32136306_C/T	3:32136306	T	ENSORLG00000014616	ENSORLT00000044148	Transcript	downstream_gene_variant	-	-	-	-	-	-	IMPACT=MODIFIER;DISTANCE=1135;STRAND=-1
3_32136312_T/C	3:32136312	C	ENSORLG00000014616	ENSORLT00000018322	Transcript	downstream_gene_variant	-	-	-	-	-	-	IMPACT=MODIFIER;DISTANCE=2038;STRAND=-1
3_32136312_T/C	3:32136312	C	ENSORLG00000014616	ENSORLT00000044148	Transcript	downstream_gene_variant	-	-	-	-	-	-	IMPACT=MODIFIER;DISTANCE=1129;STRAND=-1
3_32136314_T/C	3:32136314	C	ENSORLG00000014616	ENSORLT00000018322	Transcript	downstream_gene_variant	-	-	-	-	-	-	IMPACT=MODIFIER;DISTANCE=2036;STRAND=-1
3_32136314_T/C	3:32136314	C	ENSORLG00000014616	ENSORLT00000044148	Transcript	downstream_gene_variant	-	-	-	-	-	-	IMPACT=MODIFIER;DISTANCE=1127;STRAND=-1
3_32136384_G/A	3:32136384	A	ENSORLG00000014616	ENSORLT00000018322	Transcript	downstream_gene_variant	-	-	-	-	-	-	IMPACT=MODIFIER;DISTANCE=1966;STRAND=-1
3_32136384_G/A	3:32136384	A	ENSORLG00000014616	ENSORLT00000044148	Transcript	downstream_gene_variant	-	-	-	-	-	-	IMPACT=MODIFIER;DISTANCE=1057;STRAND=-1
3_32136392_T/C	3:32136392	C	ENSORLG00000014616	ENSORLT00000018322	Transcript	downstream_gene_variant	-	-	-	-	-	-	IMPACT=MODIFIER;DISTANCE=1958;STRAND=-1
3_32136392_T/C	3:32136392	C	ENSORLG00000014616	ENSORLT00000044148	Transcript	downstream_gene_variant	-	-	-	-	-	-	IMPACT=MODIFIER;DISTANCE=1049;STRAND=-1
3_32136406_C/A	3:32136406	A	ENSORLG00000014616	ENSORLT00000018322	Transcript	downstream_gene_variant	-	-	-	-	-	-	IMPACT=MODIFIER;DISTANCE=1944;STRAND=-1
3_32136406_C/A	3:32136406	A	ENSORLG00000014616	ENSORLT00000044148	Transcript	downstream_gene_variant	-	-	-	-	-	-	IMPACT=MODIFIER;DISTANCE=1035;STRAND=-1
3_32136451_A/G	3:32136451	G	ENSORLG00000014616	ENSORLT00000018322	Transcript	downstream_gene_variant	-	-	-	-	-	-	IMPACT=MODIFIER;DISTANCE=1899;STRAND=-1
3_32136451_A/G	3:32136451	G	ENSORLG00000014616	ENSORLT00000044148	Transcript	downstream_gene_variant	-	-	-	-	-	-	IMPACT=MODIFIER;DISTANCE=990;STRAND=-1
3_32136491_A/C	3:32136491	C	ENSORLG00000014616	ENSORLT00000018322	Transcript	downstream_gene_variant	-	-	-	-	-	-	IMPACT=MODIFIER;DISTANCE=1859;STRAND=-1
3_32136491_A/C	3:32136491	C	ENSORLG00000014616	ENSORLT00000044148	Transcript	downstream_gene_variant	-	-	-	-	-	-	IMPACT=MODIFIER;DISTANCE=950;STRAND=-1
3_32136494_G/A	3:32136494	A	ENSORLG00000014616	ENSORLT00000018322	Transcript	downstream_gene_variant	-	-	-	-	-	-	IMPACT=MODIFIER;DISTANCE=1856;STRAND=-1
3_32136494_G/A	3:32136494	A	ENSORLG00000014616	ENSORLT00000044148	Transcript	downstream_gene_variant	-	-	-	-	-	-	IMPACT=MODIFIER;DISTANCE=947;STRAND=-1
3_32136495_T/G	3:32136495	G	ENSORLG00000014616	ENSORLT00000018322	Transcript	downstream_gene_variant	-	-	-	-	-	-	IMPACT=MODIFIER;DISTANCE=1855;STRAND=-1
3_32136495_T/G	3:32136495	G	ENSORLG00000014616	ENSORLT00000044148	Transcript	downstream_gene_variant	-	-	-	-	-	-	IMPACT=MODIFIER;DISTANCE=946;STRAND=-1
3_32136499_C/A	3:32136499	A	ENSORLG00000014616	ENSORLT00000018322	Transcript	downstream_gene_variant	-	-	-	-	-	-	IMPACT=MODIFIER;DISTANCE=1851;STRAND=-1
3_32136499_C/A	3:32136499	A	ENSORLG00000014616	ENSORLT00000044148	Transcript	downstream_gene_variant	-	-	-	-	-	-	IMPACT=MODIFIER;DISTANCE=942;STRAND=-1
3_32136510_G/T	3:32136510	T	ENSORLG00000014616	ENSORLT00000018322	Transcript	downstream_gene_variant	-	-	-	-	-	-	IMPACT=MODIFIER;DISTANCE=1840;STRAND=-1
3_32136510_G/T	3:32136510	T	ENSORLG00000014616	ENSORLT00000044148	Transcript	downstream_gene_variant	-	-	-	-	-	-	IMPACT=MODIFIER;DISTANCE=931;STRAND=-1
3_32136524_G/A	3:32136524	A	ENSORLG00000014616	ENSORLT00000018322	Transcript	downstream_gene_variant	-	-	-	-	-	-	IMPACT=MODIFIER;DISTANCE=1826;STRAND=-1
3_32136524_G/A	3:32136524	A	ENSORLG00000014616	ENSORLT00000044148	Transcript	downstream_gene_variant	-	-	-	-	-	-	IMPACT=MODIFIER;DISTANCE=917;STRAND=-1
3_32136526_C/A	3:32136526	A	ENSORLG00000014616	ENSORLT00000018322	Transcript	downstream_gene_variant	-	-	-	-	-	-	IMPACT=MODIFIER;DISTANCE=1824;STRAND=-1
3_32136526_C/A	3:32136526	A	ENSORLG00000014616	ENSORLT00000044148	Transcript	downstream_gene_variant	-	-	-	-	-	-	IMPACT=MODIFIER;DISTANCE=915;STRAND=-1
3_32136555_A/T	3:32136555	T	ENSORLG00000014616	ENSORLT00000018322	Transcript	downstream_gene_variant	-	-	-	-	-	-	IMPACT=MODIFIER;DISTANCE=1795;STRAND=-1
3_32136555_A/T	3:32136555	T	ENSORLG00000014616	ENSORLT00000044148	Transcript	downstream_gene_variant	-	-	-	-	-	-	IMPACT=MODIFIER;DISTANCE=886;STRAND=-1
3_32136564_T/G	3:32136564	G	ENSORLG00000014616	ENSORLT00000018322	Transcript	downstream_gene_variant	-	-	-	-	-	-	IMPACT=MODIFIER;DISTANCE=1786;STRAND=-1
3_32136564_T/G	3:32136564	G	ENSORLG00000014616	ENSORLT00000044148	Transcript	downstream_gene_variant	-	-	-	-	-	-	IMPACT=MODIFIER;DISTANCE=877;STRAND=-1
3_32136931_T/C	3:32136931	C	ENSORLG00000014616	ENSORLT00000018322	Transcript	downstream_gene_variant	-	-	-	-	-	-	IMPACT=MODIFIER;DISTANCE=1419;STRAND=-1
3_32136931_T/C	3:32136931	C	ENSORLG00000014616	ENSORLT00000044148	Transcript	downstream_gene_variant	-	-	-	-	-	-	IMPACT=MODIFIER;DISTANCE=510;STRAND=-1
3_32136952_T/C	3:32136952	C	ENSORLG00000014616	ENSORLT00000018322	Transcript	downstream_gene_variant	-	-	-	-	-	-	IMPACT=MODIFIER;DISTANCE=1398;STRAND=-1
3_32136952_T/C	3:32136952	C	ENSORLG00000014616	ENSORLT00000044148	Transcript	downstream_gene_variant	-	-	-	-	-	-	IMPACT=MODIFIER;DISTANCE=489;STRAND=-1
3_32137036_A/T	3:32137036	T	ENSORLG00000014616	ENSORLT00000018322	Transcript	downstream_gene_variant	-	-	-	-	-	-	IMPACT=MODIFIER;DISTANCE=1314;STRAND=-1
3_32137036_A/T	3:32137036	T	ENSORLG00000014616	ENSORLT00000044148	Transcript	downstream_gene_variant	-	-	-	-	-	-	IMPACT=MODIFIER;DISTANCE=405;STRAND=-1
3_32137103_G/A	3:32137103	A	ENSORLG00000014616	ENSORLT00000018322	Transcript	downstream_gene_variant	-	-	-	-	-	-	IMPACT=MODIFIER;DISTANCE=1247;STRAND=-1
3_32137103_G/A	3:32137103	A	ENSORLG00000014616	ENSORLT00000044148	Transcript	downstream_gene_variant	-	-	-	-	-	-	IMPACT=MODIFIER;DISTANCE=338;STRAND=-1
3_32137182_C/G	3:32137182	G	ENSORLG00000014616	ENSORLT00000018322	Transcript	downstream_gene_variant	-	-	-	-	-	-	IMPACT=MODIFIER;DISTANCE=1168;STRAND=-1
3_32137182_C/G	3:32137182	G	ENSORLG00000014616	ENSORLT00000044148	Transcript	downstream_gene_variant	-	-	-	-	-	-	IMPACT=MODIFIER;DISTANCE=259;STRAND=-1
3_32137466_G/T	3:32137466	T	ENSORLG00000014616	ENSORLT00000018322	Transcript	downstream_gene_variant	-	-	-	-	-	-	IMPACT=MODIFIER;DISTANCE=884;STRAND=-1
3_32137466_G/T	3:32137466	T	ENSORLG00000014616	ENSORLT00000044148	Transcript	missense_variant	593	593	198	A/E	gCa/gAa	-	IMPACT=MODERATE;STRAND=-1
3_32137584_A/G	3:32137584	G	ENSORLG00000014616	ENSORLT00000018322	Transcript	downstream_gene_variant	-	-	-	-	-	-	IMPACT=MODIFIER;DISTANCE=766;STRAND=-1
3_32137584_A/G	3:32137584	G	ENSORLG00000014616	ENSORLT00000044148	Transcript	intron_variant	-	-	-	-	-	-	IMPACT=MODIFIER;STRAND=-1
3_32137628_C/T	3:32137628	T	ENSORLG00000014616	ENSORLT00000018322	Transcript	downstream_gene_variant	-	-	-	-	-	-	IMPACT=MODIFIER;DISTANCE=722;STRAND=-1
3_32137628_C/T	3:32137628	T	ENSORLG00000014616	ENSORLT00000044148	Transcript	intron_variant	-	-	-	-	-	-	IMPACT=MODIFIER;STRAND=-1
3_32137643_C/T	3:32137643	T	ENSORLG00000014616	ENSORLT00000018322	Transcript	downstream_gene_variant	-	-	-	-	-	-	IMPACT=MODIFIER;DISTANCE=707;STRAND=-1
3_32137643_C/T	3:32137643	T	ENSORLG00000014616	ENSORLT00000044148	Transcript	intron_variant	-	-	-	-	-	-	IMPACT=MODIFIER;STRAND=-1
3_32137664_A/C	3:32137664	C	ENSORLG00000014616	ENSORLT00000018322	Transcript	downstream_gene_variant	-	-	-	-	-	-	IMPACT=MODIFIER;DISTANCE=686;STRAND=-1
3_32137664_A/C	3:32137664	C	ENSORLG00000014616	ENSORLT00000044148	Transcript	intron_variant	-	-	-	-	-	-	IMPACT=MODIFIER;STRAND=-1
3_32137677_G/T	3:32137677	T	ENSORLG00000014616	ENSORLT00000018322	Transcript	downstream_gene_variant	-	-	-	-	-	-	IMPACT=MODIFIER;DISTANCE=673;STRAND=-1
3_32137677_G/T	3:32137677	T	ENSORLG00000014616	ENSORLT00000044148	Transcript	intron_variant	-	-	-	-	-	-	IMPACT=MODIFIER;STRAND=-1
3_32137683_C/A	3:32137683	A	ENSORLG00000014616	ENSORLT00000018322	Transcript	downstream_gene_variant	-	-	-	-	-	-	IMPACT=MODIFIER;DISTANCE=667;STRAND=-1
3_32137683_C/A	3:32137683	A	ENSORLG00000014616	ENSORLT00000044148	Transcript	intron_variant	-	-	-	-	-	-	IMPACT=MODIFIER;STRAND=-1
3_32137701_C/T	3:32137701	T	ENSORLG00000014616	ENSORLT00000018322	Transcript	downstream_gene_variant	-	-	-	-	-	-	IMPACT=MODIFIER;DISTANCE=649;STRAND=-1
3_32137701_C/T	3:32137701	T	ENSORLG00000014616	ENSORLT00000044148	Transcript	intron_variant	-	-	-	-	-	-	IMPACT=MODIFIER;STRAND=-1
3_32137719_T/C	3:32137719	C	ENSORLG00000014616	ENSORLT00000018322	Transcript	downstream_gene_variant	-	-	-	-	-	-	IMPACT=MODIFIER;DISTANCE=631;STRAND=-1
3_32137719_T/C	3:32137719	C	ENSORLG00000014616	ENSORLT00000044148	Transcript	intron_variant	-	-	-	-	-	-	IMPACT=MODIFIER;STRAND=-1
3_32137727_A/C	3:32137727	C	ENSORLG00000014616	ENSORLT00000018322	Transcript	downstream_gene_variant	-	-	-	-	-	-	IMPACT=MODIFIER;DISTANCE=623;STRAND=-1
3_32137727_A/C	3:32137727	C	ENSORLG00000014616	ENSORLT00000044148	Transcript	intron_variant	-	-	-	-	-	-	IMPACT=MODIFIER;STRAND=-1
3_32137762_T/G	3:32137762	G	ENSORLG00000014616	ENSORLT00000018322	Transcript	downstream_gene_variant	-	-	-	-	-	-	IMPACT=MODIFIER;DISTANCE=588;STRAND=-1
3_32137762_T/G	3:32137762	G	ENSORLG00000014616	ENSORLT00000044148	Transcript	intron_variant	-	-	-	-	-	-	IMPACT=MODIFIER;STRAND=-1
3_32137831_A/T	3:32137831	T	ENSORLG00000014616	ENSORLT00000018322	Transcript	downstream_gene_variant	-	-	-	-	-	-	IMPACT=MODIFIER;DISTANCE=519;STRAND=-1
3_32137831_A/T	3:32137831	T	ENSORLG00000014616	ENSORLT00000044148	Transcript	intron_variant	-	-	-	-	-	-	IMPACT=MODIFIER;STRAND=-1
3_32137850_G/A	3:32137850	A	ENSORLG00000014616	ENSORLT00000018322	Transcript	downstream_gene_variant	-	-	-	-	-	-	IMPACT=MODIFIER;DISTANCE=500;STRAND=-1
3_32137850_G/A	3:32137850	A	ENSORLG00000014616	ENSORLT00000044148	Transcript	intron_variant	-	-	-	-	-	-	IMPACT=MODIFIER;STRAND=-1
3_32137859_C/T	3:32137859	T	ENSORLG00000014616	ENSORLT00000018322	Transcript	downstream_gene_variant	-	-	-	-	-	-	IMPACT=MODIFIER;DISTANCE=491;STRAND=-1
3_32137859_C/T	3:32137859	T	ENSORLG00000014616	ENSORLT00000044148	Transcript	intron_variant	-	-	-	-	-	-	IMPACT=MODIFIER;STRAND=-1
3_32137872_A/G	3:32137872	G	ENSORLG00000014616	ENSORLT00000018322	Transcript	downstream_gene_variant	-	-	-	-	-	-	IMPACT=MODIFIER;DISTANCE=478;STRAND=-1
3_32137872_A/G	3:32137872	G	ENSORLG00000014616	ENSORLT00000044148	Transcript	intron_variant	-	-	-	-	-	-	IMPACT=MODIFIER;STRAND=-1
3_32137934_C/T	3:32137934	T	ENSORLG00000014616	ENSORLT00000018322	Transcript	downstream_gene_variant	-	-	-	-	-	-	IMPACT=MODIFIER;DISTANCE=416;STRAND=-1
3_32137934_C/T	3:32137934	T	ENSORLG00000014616	ENSORLT00000044148	Transcript	intron_variant	-	-	-	-	-	-	IMPACT=MODIFIER;STRAND=-1
3_32138115_G/A	3:32138115	A	ENSORLG00000014616	ENSORLT00000018322	Transcript	downstream_gene_variant	-	-	-	-	-	-	IMPACT=MODIFIER;DISTANCE=235;STRAND=-1
3_32138115_G/A	3:32138115	A	ENSORLG00000014616	ENSORLT00000044148	Transcript	intron_variant	-	-	-	-	-	-	IMPACT=MODIFIER;STRAND=-1
3_32138122_G/A	3:32138122	A	ENSORLG00000014616	ENSORLT00000018322	Transcript	downstream_gene_variant	-	-	-	-	-	-	IMPACT=MODIFIER;DISTANCE=228;STRAND=-1
3_32138122_G/A	3:32138122	A	ENSORLG00000014616	ENSORLT00000044148	Transcript	intron_variant	-	-	-	-	-	-	IMPACT=MODIFIER;STRAND=-1
3_32138130_T/G	3:32138130	G	ENSORLG00000014616	ENSORLT00000018322	Transcript	downstream_gene_variant	-	-	-	-	-	-	IMPACT=MODIFIER;DISTANCE=220;STRAND=-1
3_32138130_T/G	3:32138130	G	ENSORLG00000014616	ENSORLT00000044148	Transcript	intron_variant	-	-	-	-	-	-	IMPACT=MODIFIER;STRAND=-1
3_32138169_T/A	3:32138169	A	ENSORLG00000014616	ENSORLT00000018322	Transcript	downstream_gene_variant	-	-	-	-	-	-	IMPACT=MODIFIER;DISTANCE=181;STRAND=-1
3_32138169_T/A	3:32138169	A	ENSORLG00000014616	ENSORLT00000044148	Transcript	intron_variant	-	-	-	-	-	-	IMPACT=MODIFIER;STRAND=-1
3_32138491_A/C	3:32138491	C	ENSORLG00000014616	ENSORLT00000018322	Transcript	synonymous_variant	1401	1401	467	R	cgT/cgG	-	IMPACT=LOW;STRAND=-1
3_32138491_A/C	3:32138491	C	ENSORLG00000014616	ENSORLT00000044148	Transcript	synonymous_variant	375	375	125	R	cgT/cgG	-	IMPACT=LOW;STRAND=-1
3_32138493_G/T	3:32138493	T	ENSORLG00000014616	ENSORLT00000018322	Transcript	missense_variant	1399	1399	467	R/S	Cgt/Agt	-	IMPACT=MODERATE;STRAND=-1
3_32138493_G/T	3:32138493	T	ENSORLG00000014616	ENSORLT00000044148	Transcript	missense_variant	373	373	125	R/S	Cgt/Agt	-	IMPACT=MODERATE;STRAND=-1
3_32138725_T/A	3:32138725	A	ENSORLG00000014616	ENSORLT00000018322	Transcript	intron_variant	-	-	-	-	-	-	IMPACT=MODIFIER;STRAND=-1
3_32138725_T/A	3:32138725	A	ENSORLG00000014616	ENSORLT00000044148	Transcript	intron_variant	-	-	-	-	-	-	IMPACT=MODIFIER;STRAND=-1
3_32138883_A/G	3:32138883	G	ENSORLG00000014616	ENSORLT00000018322	Transcript	intron_variant	-	-	-	-	-	-	IMPACT=MODIFIER;STRAND=-1
3_32138883_A/G	3:32138883	G	ENSORLG00000014616	ENSORLT00000044148	Transcript	intron_variant	-	-	-	-	-	-	IMPACT=MODIFIER;STRAND=-1
3_32139016_G/T	3:32139016	T	ENSORLG00000014616	ENSORLT00000018322	Transcript	intron_variant	-	-	-	-	-	-	IMPACT=MODIFIER;STRAND=-1
3_32139016_G/T	3:32139016	T	ENSORLG00000014616	ENSORLT00000044148	Transcript	intron_variant	-	-	-	-	-	-	IMPACT=MODIFIER;STRAND=-1
3_32139145_C/T	3:32139145	T	ENSORLG00000014616	ENSORLT00000018322	Transcript	intron_variant	-	-	-	-	-	-	IMPACT=MODIFIER;STRAND=-1
3_32139145_C/T	3:32139145	T	ENSORLG00000014616	ENSORLT00000044148	Transcript	intron_variant	-	-	-	-	-	-	IMPACT=MODIFIER;STRAND=-1
3_32139208_C/T	3:32139208	T	ENSORLG00000014616	ENSORLT00000018322	Transcript	intron_variant	-	-	-	-	-	-	IMPACT=MODIFIER;STRAND=-1
3_32139208_C/T	3:32139208	T	ENSORLG00000014616	ENSORLT00000044148	Transcript	intron_variant	-	-	-	-	-	-	IMPACT=MODIFIER;STRAND=-1
3_32139238_T/C	3:32139238	C	ENSORLG00000014616	ENSORLT00000018322	Transcript	intron_variant	-	-	-	-	-	-	IMPACT=MODIFIER;STRAND=-1
3_32139238_T/C	3:32139238	C	ENSORLG00000014616	ENSORLT00000044148	Transcript	intron_variant	-	-	-	-	-	-	IMPACT=MODIFIER;STRAND=-1
3_32139243_G/C	3:32139243	C	ENSORLG00000014616	ENSORLT00000018322	Transcript	intron_variant	-	-	-	-	-	-	IMPACT=MODIFIER;STRAND=-1
3_32139243_G/C	3:32139243	C	ENSORLG00000014616	ENSORLT00000044148	Transcript	intron_variant	-	-	-	-	-	-	IMPACT=MODIFIER;STRAND=-1
3_32139254_T/C	3:32139254	C	ENSORLG00000014616	ENSORLT00000018322	Transcript	intron_variant	-	-	-	-	-	-	IMPACT=MODIFIER;STRAND=-1
3_32139254_T/C	3:32139254	C	ENSORLG00000014616	ENSORLT00000044148	Transcript	intron_variant	-	-	-	-	-	-	IMPACT=MODIFIER;STRAND=-1
3_32139278_A/C	3:32139278	C	ENSORLG00000014616	ENSORLT00000018322	Transcript	intron_variant	-	-	-	-	-	-	IMPACT=MODIFIER;STRAND=-1
3_32139278_A/C	3:32139278	C	ENSORLG00000014616	ENSORLT00000044148	Transcript	intron_variant	-	-	-	-	-	-	IMPACT=MODIFIER;STRAND=-1
3_32139307_A/C	3:32139307	C	ENSORLG00000014616	ENSORLT00000018322	Transcript	intron_variant	-	-	-	-	-	-	IMPACT=MODIFIER;STRAND=-1
3_32139307_A/C	3:32139307	C	ENSORLG00000014616	ENSORLT00000044148	Transcript	intron_variant	-	-	-	-	-	-	IMPACT=MODIFIER;STRAND=-1
3_32139328_A/G	3:32139328	G	ENSORLG00000014616	ENSORLT00000018322	Transcript	intron_variant	-	-	-	-	-	-	IMPACT=MODIFIER;STRAND=-1
3_32139328_A/G	3:32139328	G	ENSORLG00000014616	ENSORLT00000044148	Transcript	intron_variant	-	-	-	-	-	-	IMPACT=MODIFIER;STRAND=-1
3_32139421_C/A	3:32139421	A	ENSORLG00000014616	ENSORLT00000018322	Transcript	intron_variant	-	-	-	-	-	-	IMPACT=MODIFIER;STRAND=-1
3_32139421_C/A	3:32139421	A	ENSORLG00000014616	ENSORLT00000044148	Transcript	intron_variant	-	-	-	-	-	-	IMPACT=MODIFIER;STRAND=-1
3_32139478_T/G	3:32139478	G	ENSORLG00000014616	ENSORLT00000018322	Transcript	intron_variant	-	-	-	-	-	-	IMPACT=MODIFIER;STRAND=-1
3_32139478_T/G	3:32139478	G	ENSORLG00000014616	ENSORLT00000044148	Transcript	intron_variant	-	-	-	-	-	-	IMPACT=MODIFIER;STRAND=-1
3_32139514_A/T	3:32139514	T	ENSORLG00000014616	ENSORLT00000018322	Transcript	intron_variant	-	-	-	-	-	-	IMPACT=MODIFIER;STRAND=-1
3_32139514_A/T	3:32139514	T	ENSORLG00000014616	ENSORLT00000044148	Transcript	intron_variant	-	-	-	-	-	-	IMPACT=MODIFIER;STRAND=-1
3_32139555_T/A	3:32139555	A	ENSORLG00000014616	ENSORLT00000018322	Transcript	intron_variant	-	-	-	-	-	-	IMPACT=MODIFIER;STRAND=-1
3_32139555_T/A	3:32139555	A	ENSORLG00000014616	ENSORLT00000044148	Transcript	intron_variant	-	-	-	-	-	-	IMPACT=MODIFIER;STRAND=-1
3_32139558_G/A	3:32139558	A	ENSORLG00000014616	ENSORLT00000018322	Transcript	intron_variant	-	-	-	-	-	-	IMPACT=MODIFIER;STRAND=-1
3_32139558_G/A	3:32139558	A	ENSORLG00000014616	ENSORLT00000044148	Transcript	intron_variant	-	-	-	-	-	-	IMPACT=MODIFIER;STRAND=-1
3_32139615_A/G	3:32139615	G	ENSORLG00000014616	ENSORLT00000018322	Transcript	intron_variant	-	-	-	-	-	-	IMPACT=MODIFIER;STRAND=-1
3_32139615_A/G	3:32139615	G	ENSORLG00000014616	ENSORLT00000044148	Transcript	intron_variant	-	-	-	-	-	-	IMPACT=MODIFIER;STRAND=-1
3_32139625_T/C	3:32139625	C	ENSORLG00000014616	ENSORLT00000018322	Transcript	intron_variant	-	-	-	-	-	-	IMPACT=MODIFIER;STRAND=-1
3_32139625_T/C	3:32139625	C	ENSORLG00000014616	ENSORLT00000044148	Transcript	intron_variant	-	-	-	-	-	-	IMPACT=MODIFIER;STRAND=-1
3_32139628_T/A	3:32139628	A	ENSORLG00000014616	ENSORLT00000018322	Transcript	intron_variant	-	-	-	-	-	-	IMPACT=MODIFIER;STRAND=-1
3_32139628_T/A	3:32139628	A	ENSORLG00000014616	ENSORLT00000044148	Transcript	intron_variant	-	-	-	-	-	-	IMPACT=MODIFIER;STRAND=-1
3_32139631_T/C	3:32139631	C	ENSORLG00000014616	ENSORLT00000018322	Transcript	intron_variant	-	-	-	-	-	-	IMPACT=MODIFIER;STRAND=-1
3_32139631_T/C	3:32139631	C	ENSORLG00000014616	ENSORLT00000044148	Transcript	intron_variant	-	-	-	-	-	-	IMPACT=MODIFIER;STRAND=-1
3_32139675_C/A	3:32139675	A	ENSORLG00000014616	ENSORLT00000018322	Transcript	intron_variant	-	-	-	-	-	-	IMPACT=MODIFIER;STRAND=-1
3_32139675_C/A	3:32139675	A	ENSORLG00000014616	ENSORLT00000044148	Transcript	intron_variant	-	-	-	-	-	-	IMPACT=MODIFIER;STRAND=-1
3_32139714_A/G	3:32139714	G	ENSORLG00000014616	ENSORLT00000018322	Transcript	intron_variant	-	-	-	-	-	-	IMPACT=MODIFIER;STRAND=-1
3_32139714_A/G	3:32139714	G	ENSORLG00000014616	ENSORLT00000044148	Transcript	intron_variant	-	-	-	-	-	-	IMPACT=MODIFIER;STRAND=-1
3_32139882_C/A	3:32139882	A	ENSORLG00000014616	ENSORLT00000018322	Transcript	splice_region_variant,intron_variant	-	-	-	-	-	-	IMPACT=LOW;STRAND=-1
3_32139882_C/A	3:32139882	A	ENSORLG00000014616	ENSORLT00000044148	Transcript	splice_region_variant,intron_variant	-	-	-	-	-	-	IMPACT=LOW;STRAND=-1
3_32139906_C/G	3:32139906	G	ENSORLG00000014616	ENSORLT00000018322	Transcript	synonymous_variant	1263	1263	421	A	gcG/gcC	-	IMPACT=LOW;STRAND=-1
3_32139906_C/G	3:32139906	G	ENSORLG00000014616	ENSORLT00000044148	Transcript	synonymous_variant	237	237	79	A	gcG/gcC	-	IMPACT=LOW;STRAND=-1
3_32139945_T/C	3:32139945	C	ENSORLG00000014616	ENSORLT00000018322	Transcript	synonymous_variant	1224	1224	408	R	agA/agG	-	IMPACT=LOW;STRAND=-1
3_32139945_T/C	3:32139945	C	ENSORLG00000014616	ENSORLT00000044148	Transcript	synonymous_variant	198	198	66	R	agA/agG	-	IMPACT=LOW;STRAND=-1
3_32140183_T/A	3:32140183	A	ENSORLG00000014616	ENSORLT00000018322	Transcript	intron_variant	-	-	-	-	-	-	IMPACT=MODIFIER;STRAND=-1
3_32140183_T/A	3:32140183	A	ENSORLG00000014616	ENSORLT00000044148	Transcript	intron_variant	-	-	-	-	-	-	IMPACT=MODIFIER;STRAND=-1
3_32140219_G/C	3:32140219	C	ENSORLG00000014616	ENSORLT00000018322	Transcript	intron_variant	-	-	-	-	-	-	IMPACT=MODIFIER;STRAND=-1
3_32140219_G/C	3:32140219	C	ENSORLG00000014616	ENSORLT00000044148	Transcript	intron_variant	-	-	-	-	-	-	IMPACT=MODIFIER;STRAND=-1
3_32140238_A/G	3:32140238	G	ENSORLG00000014616	ENSORLT00000018322	Transcript	intron_variant	-	-	-	-	-	-	IMPACT=MODIFIER;STRAND=-1
3_32140238_A/G	3:32140238	G	ENSORLG00000014616	ENSORLT00000044148	Transcript	intron_variant	-	-	-	-	-	-	IMPACT=MODIFIER;STRAND=-1
3_32140242_G/A	3:32140242	A	ENSORLG00000014616	ENSORLT00000018322	Transcript	intron_variant	-	-	-	-	-	-	IMPACT=MODIFIER;STRAND=-1
3_32140242_G/A	3:32140242	A	ENSORLG00000014616	ENSORLT00000044148	Transcript	intron_variant	-	-	-	-	-	-	IMPACT=MODIFIER;STRAND=-1
3_32140278_T/G	3:32140278	G	ENSORLG00000014616	ENSORLT00000018322	Transcript	intron_variant	-	-	-	-	-	-	IMPACT=MODIFIER;STRAND=-1
3_32140278_T/G	3:32140278	G	ENSORLG00000014616	ENSORLT00000044148	Transcript	intron_variant	-	-	-	-	-	-	IMPACT=MODIFIER;STRAND=-1
3_32140284_C/T	3:32140284	T	ENSORLG00000014616	ENSORLT00000018322	Transcript	intron_variant	-	-	-	-	-	-	IMPACT=MODIFIER;STRAND=-1
3_32140284_C/T	3:32140284	T	ENSORLG00000014616	ENSORLT00000044148	Transcript	intron_variant	-	-	-	-	-	-	IMPACT=MODIFIER;STRAND=-1
3_32140287_C/T	3:32140287	T	ENSORLG00000014616	ENSORLT00000018322	Transcript	intron_variant	-	-	-	-	-	-	IMPACT=MODIFIER;STRAND=-1
3_32140287_C/T	3:32140287	T	ENSORLG00000014616	ENSORLT00000044148	Transcript	intron_variant	-	-	-	-	-	-	IMPACT=MODIFIER;STRAND=-1
3_32140326_C/T	3:32140326	T	ENSORLG00000014616	ENSORLT00000018322	Transcript	intron_variant	-	-	-	-	-	-	IMPACT=MODIFIER;STRAND=-1
3_32140326_C/T	3:32140326	T	ENSORLG00000014616	ENSORLT00000044148	Transcript	intron_variant	-	-	-	-	-	-	IMPACT=MODIFIER;STRAND=-1
3_32140332_G/A	3:32140332	A	ENSORLG00000014616	ENSORLT00000018322	Transcript	intron_variant	-	-	-	-	-	-	IMPACT=MODIFIER;STRAND=-1
3_32140332_G/A	3:32140332	A	ENSORLG00000014616	ENSORLT00000044148	Transcript	intron_variant	-	-	-	-	-	-	IMPACT=MODIFIER;STRAND=-1
3_32140343_G/T	3:32140343	T	ENSORLG00000014616	ENSORLT00000018322	Transcript	intron_variant	-	-	-	-	-	-	IMPACT=MODIFIER;STRAND=-1
3_32140343_G/T	3:32140343	T	ENSORLG00000014616	ENSORLT00000044148	Transcript	intron_variant	-	-	-	-	-	-	IMPACT=MODIFIER;STRAND=-1
3_32140364_A/G	3:32140364	G	ENSORLG00000014616	ENSORLT00000018322	Transcript	intron_variant	-	-	-	-	-	-	IMPACT=MODIFIER;STRAND=-1
3_32140364_A/G	3:32140364	G	ENSORLG00000014616	ENSORLT00000044148	Transcript	intron_variant	-	-	-	-	-	-	IMPACT=MODIFIER;STRAND=-1
3_32140407_C/T	3:32140407	T	ENSORLG00000014616	ENSORLT00000018322	Transcript	intron_variant	-	-	-	-	-	-	IMPACT=MODIFIER;STRAND=-1
3_32140407_C/T	3:32140407	T	ENSORLG00000014616	ENSORLT00000044148	Transcript	intron_variant	-	-	-	-	-	-	IMPACT=MODIFIER;STRAND=-1
3_32140445_A/G	3:32140445	G	ENSORLG00000014616	ENSORLT00000018322	Transcript	intron_variant	-	-	-	-	-	-	IMPACT=MODIFIER;STRAND=-1
3_32140445_A/G	3:32140445	G	ENSORLG00000014616	ENSORLT00000044148	Transcript	intron_variant	-	-	-	-	-	-	IMPACT=MODIFIER;STRAND=-1
3_32140480_T/C	3:32140480	C	ENSORLG00000014616	ENSORLT00000018322	Transcript	intron_variant	-	-	-	-	-	-	IMPACT=MODIFIER;STRAND=-1
3_32140480_T/C	3:32140480	C	ENSORLG00000014616	ENSORLT00000044148	Transcript	intron_variant	-	-	-	-	-	-	IMPACT=MODIFIER;STRAND=-1
3_32140488_A/C	3:32140488	C	ENSORLG00000014616	ENSORLT00000018322	Transcript	intron_variant	-	-	-	-	-	-	IMPACT=MODIFIER;STRAND=-1
3_32140488_A/C	3:32140488	C	ENSORLG00000014616	ENSORLT00000044148	Transcript	intron_variant	-	-	-	-	-	-	IMPACT=MODIFIER;STRAND=-1
3_32140502_A/G	3:32140502	G	ENSORLG00000014616	ENSORLT00000018322	Transcript	intron_variant	-	-	-	-	-	-	IMPACT=MODIFIER;STRAND=-1
3_32140502_A/G	3:32140502	G	ENSORLG00000014616	ENSORLT00000044148	Transcript	intron_variant	-	-	-	-	-	-	IMPACT=MODIFIER;STRAND=-1
3_32140511_A/T	3:32140511	T	ENSORLG00000014616	ENSORLT00000018322	Transcript	intron_variant	-	-	-	-	-	-	IMPACT=MODIFIER;STRAND=-1
3_32140511_A/T	3:32140511	T	ENSORLG00000014616	ENSORLT00000044148	Transcript	intron_variant	-	-	-	-	-	-	IMPACT=MODIFIER;STRAND=-1
3_32140525_A/T	3:32140525	T	ENSORLG00000014616	ENSORLT00000018322	Transcript	intron_variant	-	-	-	-	-	-	IMPACT=MODIFIER;STRAND=-1
3_32140525_A/T	3:32140525	T	ENSORLG00000014616	ENSORLT00000044148	Transcript	intron_variant	-	-	-	-	-	-	IMPACT=MODIFIER;STRAND=-1
3_32140527_A/G	3:32140527	G	ENSORLG00000014616	ENSORLT00000018322	Transcript	intron_variant	-	-	-	-	-	-	IMPACT=MODIFIER;STRAND=-1
3_32140527_A/G	3:32140527	G	ENSORLG00000014616	ENSORLT00000044148	Transcript	intron_variant	-	-	-	-	-	-	IMPACT=MODIFIER;STRAND=-1
3_32140559_G/A	3:32140559	A	ENSORLG00000014616	ENSORLT00000018322	Transcript	intron_variant	-	-	-	-	-	-	IMPACT=MODIFIER;STRAND=-1
3_32140559_G/A	3:32140559	A	ENSORLG00000014616	ENSORLT00000044148	Transcript	intron_variant	-	-	-	-	-	-	IMPACT=MODIFIER;STRAND=-1
3_32140599_C/T	3:32140599	T	ENSORLG00000014616	ENSORLT00000018322	Transcript	intron_variant	-	-	-	-	-	-	IMPACT=MODIFIER;STRAND=-1
3_32140599_C/T	3:32140599	T	ENSORLG00000014616	ENSORLT00000044148	Transcript	intron_variant	-	-	-	-	-	-	IMPACT=MODIFIER;STRAND=-1
3_32140769_G/C	3:32140769	C	ENSORLG00000014616	ENSORLT00000018322	Transcript	intron_variant	-	-	-	-	-	-	IMPACT=MODIFIER;STRAND=-1
3_32140769_G/C	3:32140769	C	ENSORLG00000014616	ENSORLT00000044148	Transcript	start_lost	3	3	1	F/L	ttC/ttG	-	IMPACT=HIGH;STRAND=-1
3_32140818_T/G	3:32140818	G	ENSORLG00000014616	ENSORLT00000018322	Transcript	intron_variant	-	-	-	-	-	-	IMPACT=MODIFIER;STRAND=-1
3_32140818_T/G	3:32140818	G	ENSORLG00000014616	ENSORLT00000044148	Transcript	upstream_gene_variant	-	-	-	-	-	-	IMPACT=MODIFIER;DISTANCE=47;STRAND=-1
3_32140864_T/C	3:32140864	C	ENSORLG00000014616	ENSORLT00000018322	Transcript	intron_variant	-	-	-	-	-	-	IMPACT=MODIFIER;STRAND=-1
3_32140864_T/C	3:32140864	C	ENSORLG00000014616	ENSORLT00000044148	Transcript	upstream_gene_variant	-	-	-	-	-	-	IMPACT=MODIFIER;DISTANCE=93;STRAND=-1
3_32140865_T/A	3:32140865	A	ENSORLG00000014616	ENSORLT00000018322	Transcript	intron_variant	-	-	-	-	-	-	IMPACT=MODIFIER;STRAND=-1
3_32140865_T/A	3:32140865	A	ENSORLG00000014616	ENSORLT00000044148	Transcript	upstream_gene_variant	-	-	-	-	-	-	IMPACT=MODIFIER;DISTANCE=94;STRAND=-1
3_32140872_T/A	3:32140872	A	ENSORLG00000014616	ENSORLT00000018322	Transcript	intron_variant	-	-	-	-	-	-	IMPACT=MODIFIER;STRAND=-1
3_32140872_T/A	3:32140872	A	ENSORLG00000014616	ENSORLT00000044148	Transcript	upstream_gene_variant	-	-	-	-	-	-	IMPACT=MODIFIER;DISTANCE=101;STRAND=-1
3_32140941_C/T	3:32140941	T	ENSORLG00000014616	ENSORLT00000018322	Transcript	intron_variant	-	-	-	-	-	-	IMPACT=MODIFIER;STRAND=-1
3_32140941_C/T	3:32140941	T	ENSORLG00000014616	ENSORLT00000044148	Transcript	upstream_gene_variant	-	-	-	-	-	-	IMPACT=MODIFIER;DISTANCE=170;STRAND=-1
3_32140948_G/C	3:32140948	C	ENSORLG00000014616	ENSORLT00000018322	Transcript	intron_variant	-	-	-	-	-	-	IMPACT=MODIFIER;STRAND=-1
3_32140948_G/C	3:32140948	C	ENSORLG00000014616	ENSORLT00000044148	Transcript	upstream_gene_variant	-	-	-	-	-	-	IMPACT=MODIFIER;DISTANCE=177;STRAND=-1
3_32140961_C/A	3:32140961	A	ENSORLG00000014616	ENSORLT00000018322	Transcript	intron_variant	-	-	-	-	-	-	IMPACT=MODIFIER;STRAND=-1
3_32140961_C/A	3:32140961	A	ENSORLG00000014616	ENSORLT00000044148	Transcript	upstream_gene_variant	-	-	-	-	-	-	IMPACT=MODIFIER;DISTANCE=190;STRAND=-1
3_32141000_C/A	3:32141000	A	ENSORLG00000014616	ENSORLT00000018322	Transcript	intron_variant	-	-	-	-	-	-	IMPACT=MODIFIER;STRAND=-1
3_32141000_C/A	3:32141000	A	ENSORLG00000014616	ENSORLT00000044148	Transcript	upstream_gene_variant	-	-	-	-	-	-	IMPACT=MODIFIER;DISTANCE=229;STRAND=-1
3_32141151_A/G	3:32141151	G	ENSORLG00000014616	ENSORLT00000018322	Transcript	intron_variant	-	-	-	-	-	-	IMPACT=MODIFIER;STRAND=-1
3_32141151_A/G	3:32141151	G	ENSORLG00000014616	ENSORLT00000044148	Transcript	upstream_gene_variant	-	-	-	-	-	-	IMPACT=MODIFIER;DISTANCE=380;STRAND=-1
3_32141233_C/T	3:32141233	T	ENSORLG00000014616	ENSORLT00000018322	Transcript	intron_variant	-	-	-	-	-	-	IMPACT=MODIFIER;STRAND=-1
3_32141233_C/T	3:32141233	T	ENSORLG00000014616	ENSORLT00000044148	Transcript	upstream_gene_variant	-	-	-	-	-	-	IMPACT=MODIFIER;DISTANCE=462;STRAND=-1
3_32141244_C/G	3:32141244	G	ENSORLG00000014616	ENSORLT00000018322	Transcript	intron_variant	-	-	-	-	-	-	IMPACT=MODIFIER;STRAND=-1
3_32141244_C/G	3:32141244	G	ENSORLG00000014616	ENSORLT00000044148	Transcript	upstream_gene_variant	-	-	-	-	-	-	IMPACT=MODIFIER;DISTANCE=473;STRAND=-1
3_32141299_G/A	3:32141299	A	ENSORLG00000014616	ENSORLT00000018322	Transcript	intron_variant	-	-	-	-	-	-	IMPACT=MODIFIER;STRAND=-1
3_32141299_G/A	3:32141299	A	ENSORLG00000014616	ENSORLT00000044148	Transcript	upstream_gene_variant	-	-	-	-	-	-	IMPACT=MODIFIER;DISTANCE=528;STRAND=-1
3_32141463_T/G	3:32141463	G	ENSORLG00000014616	ENSORLT00000018322	Transcript	intron_variant	-	-	-	-	-	-	IMPACT=MODIFIER;STRAND=-1
3_32141463_T/G	3:32141463	G	ENSORLG00000014616	ENSORLT00000044148	Transcript	upstream_gene_variant	-	-	-	-	-	-	IMPACT=MODIFIER;DISTANCE=692;STRAND=-1
3_32141573_G/A	3:32141573	A	ENSORLG00000014616	ENSORLT00000018322	Transcript	intron_variant	-	-	-	-	-	-	IMPACT=MODIFIER;STRAND=-1
3_32141573_G/A	3:32141573	A	ENSORLG00000014616	ENSORLT00000044148	Transcript	upstream_gene_variant	-	-	-	-	-	-	IMPACT=MODIFIER;DISTANCE=802;STRAND=-1
3_32141582_G/T	3:32141582	T	ENSORLG00000014616	ENSORLT00000018322	Transcript	intron_variant	-	-	-	-	-	-	IMPACT=MODIFIER;STRAND=-1
3_32141582_G/T	3:32141582	T	ENSORLG00000014616	ENSORLT00000044148	Transcript	upstream_gene_variant	-	-	-	-	-	-	IMPACT=MODIFIER;DISTANCE=811;STRAND=-1
3_32141616_T/C	3:32141616	C	ENSORLG00000014616	ENSORLT00000018322	Transcript	intron_variant	-	-	-	-	-	-	IMPACT=MODIFIER;STRAND=-1
3_32141616_T/C	3:32141616	C	ENSORLG00000014616	ENSORLT00000044148	Transcript	upstream_gene_variant	-	-	-	-	-	-	IMPACT=MODIFIER;DISTANCE=845;STRAND=-1
3_32141800_T/G	3:32141800	G	ENSORLG00000014616	ENSORLT00000018322	Transcript	intron_variant	-	-	-	-	-	-	IMPACT=MODIFIER;STRAND=-1
3_32141800_T/G	3:32141800	G	ENSORLG00000014616	ENSORLT00000044148	Transcript	upstream_gene_variant	-	-	-	-	-	-	IMPACT=MODIFIER;DISTANCE=1029;STRAND=-1
3_32141850_G/A	3:32141850	A	ENSORLG00000014616	ENSORLT00000018322	Transcript	intron_variant	-	-	-	-	-	-	IMPACT=MODIFIER;STRAND=-1
3_32141850_G/A	3:32141850	A	ENSORLG00000014616	ENSORLT00000044148	Transcript	upstream_gene_variant	-	-	-	-	-	-	IMPACT=MODIFIER;DISTANCE=1079;STRAND=-1
3_32141854_C/T	3:32141854	T	ENSORLG00000014616	ENSORLT00000018322	Transcript	intron_variant	-	-	-	-	-	-	IMPACT=MODIFIER;STRAND=-1
3_32141854_C/T	3:32141854	T	ENSORLG00000014616	ENSORLT00000044148	Transcript	upstream_gene_variant	-	-	-	-	-	-	IMPACT=MODIFIER;DISTANCE=1083;STRAND=-1
3_32141914_C/T	3:32141914	T	ENSORLG00000014616	ENSORLT00000018322	Transcript	intron_variant	-	-	-	-	-	-	IMPACT=MODIFIER;STRAND=-1
3_32141914_C/T	3:32141914	T	ENSORLG00000014616	ENSORLT00000044148	Transcript	upstream_gene_variant	-	-	-	-	-	-	IMPACT=MODIFIER;DISTANCE=1143;STRAND=-1
3_32141915_A/G	3:32141915	G	ENSORLG00000014616	ENSORLT00000018322	Transcript	intron_variant	-	-	-	-	-	-	IMPACT=MODIFIER;STRAND=-1
3_32141915_A/G	3:32141915	G	ENSORLG00000014616	ENSORLT00000044148	Transcript	upstream_gene_variant	-	-	-	-	-	-	IMPACT=MODIFIER;DISTANCE=1144;STRAND=-1
3_32141944_C/A	3:32141944	A	ENSORLG00000014616	ENSORLT00000018322	Transcript	intron_variant	-	-	-	-	-	-	IMPACT=MODIFIER;STRAND=-1
3_32141944_C/A	3:32141944	A	ENSORLG00000014616	ENSORLT00000044148	Transcript	upstream_gene_variant	-	-	-	-	-	-	IMPACT=MODIFIER;DISTANCE=1173;STRAND=-1
3_32141945_A/G	3:32141945	G	ENSORLG00000014616	ENSORLT00000018322	Transcript	intron_variant	-	-	-	-	-	-	IMPACT=MODIFIER;STRAND=-1
3_32141945_A/G	3:32141945	G	ENSORLG00000014616	ENSORLT00000044148	Transcript	upstream_gene_variant	-	-	-	-	-	-	IMPACT=MODIFIER;DISTANCE=1174;STRAND=-1
3_32141983_G/T	3:32141983	T	ENSORLG00000014616	ENSORLT00000018322	Transcript	intron_variant	-	-	-	-	-	-	IMPACT=MODIFIER;STRAND=-1
3_32141983_G/T	3:32141983	T	ENSORLG00000014616	ENSORLT00000044148	Transcript	upstream_gene_variant	-	-	-	-	-	-	IMPACT=MODIFIER;DISTANCE=1212;STRAND=-1
3_32141994_G/A	3:32141994	A	ENSORLG00000014616	ENSORLT00000018322	Transcript	intron_variant	-	-	-	-	-	-	IMPACT=MODIFIER;STRAND=-1
3_32141994_G/A	3:32141994	A	ENSORLG00000014616	ENSORLT00000044148	Transcript	upstream_gene_variant	-	-	-	-	-	-	IMPACT=MODIFIER;DISTANCE=1223;STRAND=-1
3_32142024_C/A	3:32142024	A	ENSORLG00000014616	ENSORLT00000018322	Transcript	intron_variant	-	-	-	-	-	-	IMPACT=MODIFIER;STRAND=-1
3_32142024_C/A	3:32142024	A	ENSORLG00000014616	ENSORLT00000044148	Transcript	upstream_gene_variant	-	-	-	-	-	-	IMPACT=MODIFIER;DISTANCE=1253;STRAND=-1
3_32142030_C/T	3:32142030	T	ENSORLG00000014616	ENSORLT00000018322	Transcript	intron_variant	-	-	-	-	-	-	IMPACT=MODIFIER;STRAND=-1
3_32142030_C/T	3:32142030	T	ENSORLG00000014616	ENSORLT00000044148	Transcript	upstream_gene_variant	-	-	-	-	-	-	IMPACT=MODIFIER;DISTANCE=1259;STRAND=-1
3_32142088_C/A	3:32142088	A	ENSORLG00000014616	ENSORLT00000018322	Transcript	intron_variant	-	-	-	-	-	-	IMPACT=MODIFIER;STRAND=-1
3_32142088_C/A	3:32142088	A	ENSORLG00000014616	ENSORLT00000044148	Transcript	upstream_gene_variant	-	-	-	-	-	-	IMPACT=MODIFIER;DISTANCE=1317;STRAND=-1
3_32142098_A/G	3:32142098	G	ENSORLG00000014616	ENSORLT00000018322	Transcript	intron_variant	-	-	-	-	-	-	IMPACT=MODIFIER;STRAND=-1
3_32142098_A/G	3:32142098	G	ENSORLG00000014616	ENSORLT00000044148	Transcript	upstream_gene_variant	-	-	-	-	-	-	IMPACT=MODIFIER;DISTANCE=1327;STRAND=-1
3_32142107_G/C	3:32142107	C	ENSORLG00000014616	ENSORLT00000018322	Transcript	intron_variant	-	-	-	-	-	-	IMPACT=MODIFIER;STRAND=-1
3_32142107_G/C	3:32142107	C	ENSORLG00000014616	ENSORLT00000044148	Transcript	upstream_gene_variant	-	-	-	-	-	-	IMPACT=MODIFIER;DISTANCE=1336;STRAND=-1
3_32142114_G/A	3:32142114	A	ENSORLG00000014616	ENSORLT00000018322	Transcript	intron_variant	-	-	-	-	-	-	IMPACT=MODIFIER;STRAND=-1
3_32142114_G/A	3:32142114	A	ENSORLG00000014616	ENSORLT00000044148	Transcript	upstream_gene_variant	-	-	-	-	-	-	IMPACT=MODIFIER;DISTANCE=1343;STRAND=-1
3_32142285_A/G	3:32142285	G	ENSORLG00000014616	ENSORLT00000018322	Transcript	intron_variant	-	-	-	-	-	-	IMPACT=MODIFIER;STRAND=-1
3_32142285_A/G	3:32142285	G	ENSORLG00000014616	ENSORLT00000044148	Transcript	upstream_gene_variant	-	-	-	-	-	-	IMPACT=MODIFIER;DISTANCE=1514;STRAND=-1
3_32142287_C/G	3:32142287	G	ENSORLG00000014616	ENSORLT00000018322	Transcript	intron_variant	-	-	-	-	-	-	IMPACT=MODIFIER;STRAND=-1
3_32142287_C/G	3:32142287	G	ENSORLG00000014616	ENSORLT00000044148	Transcript	upstream_gene_variant	-	-	-	-	-	-	IMPACT=MODIFIER;DISTANCE=1516;STRAND=-1
3_32142366_A/T	3:32142366	T	ENSORLG00000014616	ENSORLT00000018322	Transcript	intron_variant	-	-	-	-	-	-	IMPACT=MODIFIER;STRAND=-1
3_32142366_A/T	3:32142366	T	ENSORLG00000014616	ENSORLT00000044148	Transcript	upstream_gene_variant	-	-	-	-	-	-	IMPACT=MODIFIER;DISTANCE=1595;STRAND=-1
3_32142417_G/A	3:32142417	A	ENSORLG00000014616	ENSORLT00000018322	Transcript	intron_variant	-	-	-	-	-	-	IMPACT=MODIFIER;STRAND=-1
3_32142417_G/A	3:32142417	A	ENSORLG00000014616	ENSORLT00000044148	Transcript	upstream_gene_variant	-	-	-	-	-	-	IMPACT=MODIFIER;DISTANCE=1646;STRAND=-1
3_32142521_T/G	3:32142521	G	ENSORLG00000014616	ENSORLT00000018322	Transcript	intron_variant	-	-	-	-	-	-	IMPACT=MODIFIER;STRAND=-1
3_32142521_T/G	3:32142521	G	ENSORLG00000014616	ENSORLT00000044148	Transcript	upstream_gene_variant	-	-	-	-	-	-	IMPACT=MODIFIER;DISTANCE=1750;STRAND=-1
3_32142579_C/A	3:32142579	A	ENSORLG00000014616	ENSORLT00000018322	Transcript	intron_variant	-	-	-	-	-	-	IMPACT=MODIFIER;STRAND=-1
3_32142579_C/A	3:32142579	A	ENSORLG00000014616	ENSORLT00000044148	Transcript	upstream_gene_variant	-	-	-	-	-	-	IMPACT=MODIFIER;DISTANCE=1808;STRAND=-1
3_32142581_C/A	3:32142581	A	ENSORLG00000014616	ENSORLT00000018322	Transcript	intron_variant	-	-	-	-	-	-	IMPACT=MODIFIER;STRAND=-1
3_32142581_C/A	3:32142581	A	ENSORLG00000014616	ENSORLT00000044148	Transcript	upstream_gene_variant	-	-	-	-	-	-	IMPACT=MODIFIER;DISTANCE=1810;STRAND=-1
3_32142583_G/A	3:32142583	A	ENSORLG00000014616	ENSORLT00000018322	Transcript	intron_variant	-	-	-	-	-	-	IMPACT=MODIFIER;STRAND=-1
3_32142583_G/A	3:32142583	A	ENSORLG00000014616	ENSORLT00000044148	Transcript	upstream_gene_variant	-	-	-	-	-	-	IMPACT=MODIFIER;DISTANCE=1812;STRAND=-1
3_32142621_C/A	3:32142621	A	ENSORLG00000014616	ENSORLT00000018322	Transcript	intron_variant	-	-	-	-	-	-	IMPACT=MODIFIER;STRAND=-1
3_32142621_C/A	3:32142621	A	ENSORLG00000014616	ENSORLT00000044148	Transcript	upstream_gene_variant	-	-	-	-	-	-	IMPACT=MODIFIER;DISTANCE=1850;STRAND=-1
3_32142652_C/T	3:32142652	T	ENSORLG00000014616	ENSORLT00000018322	Transcript	intron_variant	-	-	-	-	-	-	IMPACT=MODIFIER;STRAND=-1
3_32142652_C/T	3:32142652	T	ENSORLG00000014616	ENSORLT00000044148	Transcript	upstream_gene_variant	-	-	-	-	-	-	IMPACT=MODIFIER;DISTANCE=1881;STRAND=-1
3_32142653_C/A	3:32142653	A	ENSORLG00000014616	ENSORLT00000018322	Transcript	intron_variant	-	-	-	-	-	-	IMPACT=MODIFIER;STRAND=-1
3_32142653_C/A	3:32142653	A	ENSORLG00000014616	ENSORLT00000044148	Transcript	upstream_gene_variant	-	-	-	-	-	-	IMPACT=MODIFIER;DISTANCE=1882;STRAND=-1
3_32142825_T/A	3:32142825	A	ENSORLG00000014616	ENSORLT00000018322	Transcript	intron_variant	-	-	-	-	-	-	IMPACT=MODIFIER;STRAND=-1
3_32142825_T/A	3:32142825	A	ENSORLG00000014616	ENSORLT00000044148	Transcript	upstream_gene_variant	-	-	-	-	-	-	IMPACT=MODIFIER;DISTANCE=2054;STRAND=-1
3_32142856_C/T	3:32142856	T	ENSORLG00000014616	ENSORLT00000018322	Transcript	intron_variant	-	-	-	-	-	-	IMPACT=MODIFIER;STRAND=-1
3_32142856_C/T	3:32142856	T	ENSORLG00000014616	ENSORLT00000044148	Transcript	upstream_gene_variant	-	-	-	-	-	-	IMPACT=MODIFIER;DISTANCE=2085;STRAND=-1
3_32142896_T/C	3:32142896	C	ENSORLG00000014616	ENSORLT00000018322	Transcript	intron_variant	-	-	-	-	-	-	IMPACT=MODIFIER;STRAND=-1
3_32142896_T/C	3:32142896	C	ENSORLG00000014616	ENSORLT00000044148	Transcript	upstream_gene_variant	-	-	-	-	-	-	IMPACT=MODIFIER;DISTANCE=2125;STRAND=-1
3_32142900_G/A	3:32142900	A	ENSORLG00000014616	ENSORLT00000018322	Transcript	intron_variant	-	-	-	-	-	-	IMPACT=MODIFIER;STRAND=-1
3_32142900_G/A	3:32142900	A	ENSORLG00000014616	ENSORLT00000044148	Transcript	upstream_gene_variant	-	-	-	-	-	-	IMPACT=MODIFIER;DISTANCE=2129;STRAND=-1
3_32142959_C/T	3:32142959	T	ENSORLG00000014616	ENSORLT00000018322	Transcript	intron_variant	-	-	-	-	-	-	IMPACT=MODIFIER;STRAND=-1
3_32142959_C/T	3:32142959	T	ENSORLG00000014616	ENSORLT00000044148	Transcript	upstream_gene_variant	-	-	-	-	-	-	IMPACT=MODIFIER;DISTANCE=2188;STRAND=-1
3_32142973_T/C	3:32142973	C	ENSORLG00000014616	ENSORLT00000018322	Transcript	intron_variant	-	-	-	-	-	-	IMPACT=MODIFIER;STRAND=-1
3_32142973_T/C	3:32142973	C	ENSORLG00000014616	ENSORLT00000044148	Transcript	upstream_gene_variant	-	-	-	-	-	-	IMPACT=MODIFIER;DISTANCE=2202;STRAND=-1
3_32142978_T/C	3:32142978	C	ENSORLG00000014616	ENSORLT00000018322	Transcript	intron_variant	-	-	-	-	-	-	IMPACT=MODIFIER;STRAND=-1
3_32142978_T/C	3:32142978	C	ENSORLG00000014616	ENSORLT00000044148	Transcript	upstream_gene_variant	-	-	-	-	-	-	IMPACT=MODIFIER;DISTANCE=2207;STRAND=-1
3_32143032_C/T	3:32143032	T	ENSORLG00000014616	ENSORLT00000018322	Transcript	intron_variant	-	-	-	-	-	-	IMPACT=MODIFIER;STRAND=-1
3_32143032_C/T	3:32143032	T	ENSORLG00000014616	ENSORLT00000044148	Transcript	upstream_gene_variant	-	-	-	-	-	-	IMPACT=MODIFIER;DISTANCE=2261;STRAND=-1
3_32143085_G/A	3:32143085	A	ENSORLG00000014616	ENSORLT00000018322	Transcript	intron_variant	-	-	-	-	-	-	IMPACT=MODIFIER;STRAND=-1
3_32143085_G/A	3:32143085	A	ENSORLG00000014616	ENSORLT00000044148	Transcript	upstream_gene_variant	-	-	-	-	-	-	IMPACT=MODIFIER;DISTANCE=2314;STRAND=-1
3_32143087_T/G	3:32143087	G	ENSORLG00000014616	ENSORLT00000018322	Transcript	intron_variant	-	-	-	-	-	-	IMPACT=MODIFIER;STRAND=-1
3_32143087_T/G	3:32143087	G	ENSORLG00000014616	ENSORLT00000044148	Transcript	upstream_gene_variant	-	-	-	-	-	-	IMPACT=MODIFIER;DISTANCE=2316;STRAND=-1
3_32143123_A/T	3:32143123	T	ENSORLG00000014616	ENSORLT00000018322	Transcript	intron_variant	-	-	-	-	-	-	IMPACT=MODIFIER;STRAND=-1
3_32143123_A/T	3:32143123	T	ENSORLG00000014616	ENSORLT00000044148	Transcript	upstream_gene_variant	-	-	-	-	-	-	IMPACT=MODIFIER;DISTANCE=2352;STRAND=-1
3_32143126_T/C	3:32143126	C	ENSORLG00000014616	ENSORLT00000018322	Transcript	intron_variant	-	-	-	-	-	-	IMPACT=MODIFIER;STRAND=-1
3_32143126_T/C	3:32143126	C	ENSORLG00000014616	ENSORLT00000044148	Transcript	upstream_gene_variant	-	-	-	-	-	-	IMPACT=MODIFIER;DISTANCE=2355;STRAND=-1
3_32143153_A/G	3:32143153	G	ENSORLG00000014616	ENSORLT00000018322	Transcript	intron_variant	-	-	-	-	-	-	IMPACT=MODIFIER;STRAND=-1
3_32143153_A/G	3:32143153	G	ENSORLG00000014616	ENSORLT00000044148	Transcript	upstream_gene_variant	-	-	-	-	-	-	IMPACT=MODIFIER;DISTANCE=2382;STRAND=-1
3_32143285_T/G	3:32143285	G	ENSORLG00000014616	ENSORLT00000018322	Transcript	intron_variant	-	-	-	-	-	-	IMPACT=MODIFIER;STRAND=-1
3_32143285_T/G	3:32143285	G	ENSORLG00000014616	ENSORLT00000044148	Transcript	upstream_gene_variant	-	-	-	-	-	-	IMPACT=MODIFIER;DISTANCE=2514;STRAND=-1
3_32143363_A/G	3:32143363	G	ENSORLG00000014616	ENSORLT00000018322	Transcript	intron_variant	-	-	-	-	-	-	IMPACT=MODIFIER;STRAND=-1
3_32143363_A/G	3:32143363	G	ENSORLG00000014616	ENSORLT00000044148	Transcript	upstream_gene_variant	-	-	-	-	-	-	IMPACT=MODIFIER;DISTANCE=2592;STRAND=-1
3_32143463_C/T	3:32143463	T	ENSORLG00000014616	ENSORLT00000018322	Transcript	intron_variant	-	-	-	-	-	-	IMPACT=MODIFIER;STRAND=-1
3_32143463_C/T	3:32143463	T	ENSORLG00000014616	ENSORLT00000044148	Transcript	upstream_gene_variant	-	-	-	-	-	-	IMPACT=MODIFIER;DISTANCE=2692;STRAND=-1
3_32143474_G/A	3:32143474	A	ENSORLG00000014616	ENSORLT00000018322	Transcript	intron_variant	-	-	-	-	-	-	IMPACT=MODIFIER;STRAND=-1
3_32143474_G/A	3:32143474	A	ENSORLG00000014616	ENSORLT00000044148	Transcript	upstream_gene_variant	-	-	-	-	-	-	IMPACT=MODIFIER;DISTANCE=2703;STRAND=-1
3_32143496_C/T	3:32143496	T	ENSORLG00000014616	ENSORLT00000018322	Transcript	intron_variant	-	-	-	-	-	-	IMPACT=MODIFIER;STRAND=-1
3_32143496_C/T	3:32143496	T	ENSORLG00000014616	ENSORLT00000044148	Transcript	upstream_gene_variant	-	-	-	-	-	-	IMPACT=MODIFIER;DISTANCE=2725;STRAND=-1
3_32143538_G/A	3:32143538	A	ENSORLG00000014616	ENSORLT00000018322	Transcript	intron_variant	-	-	-	-	-	-	IMPACT=MODIFIER;STRAND=-1
3_32143538_G/A	3:32143538	A	ENSORLG00000014616	ENSORLT00000044148	Transcript	upstream_gene_variant	-	-	-	-	-	-	IMPACT=MODIFIER;DISTANCE=2767;STRAND=-1
3_32143540_A/C	3:32143540	C	ENSORLG00000014616	ENSORLT00000018322	Transcript	intron_variant	-	-	-	-	-	-	IMPACT=MODIFIER;STRAND=-1
3_32143540_A/C	3:32143540	C	ENSORLG00000014616	ENSORLT00000044148	Transcript	upstream_gene_variant	-	-	-	-	-	-	IMPACT=MODIFIER;DISTANCE=2769;STRAND=-1
3_32143578_G/C	3:32143578	C	ENSORLG00000014616	ENSORLT00000018322	Transcript	intron_variant	-	-	-	-	-	-	IMPACT=MODIFIER;STRAND=-1
3_32143578_G/C	3:32143578	C	ENSORLG00000014616	ENSORLT00000044148	Transcript	upstream_gene_variant	-	-	-	-	-	-	IMPACT=MODIFIER;DISTANCE=2807;STRAND=-1
3_32143671_T/G	3:32143671	G	ENSORLG00000014616	ENSORLT00000018322	Transcript	intron_variant	-	-	-	-	-	-	IMPACT=MODIFIER;STRAND=-1
3_32143671_T/G	3:32143671	G	ENSORLG00000014616	ENSORLT00000044148	Transcript	upstream_gene_variant	-	-	-	-	-	-	IMPACT=MODIFIER;DISTANCE=2900;STRAND=-1
3_32143692_G/T	3:32143692	T	ENSORLG00000014616	ENSORLT00000018322	Transcript	intron_variant	-	-	-	-	-	-	IMPACT=MODIFIER;STRAND=-1
3_32143692_G/T	3:32143692	T	ENSORLG00000014616	ENSORLT00000044148	Transcript	upstream_gene_variant	-	-	-	-	-	-	IMPACT=MODIFIER;DISTANCE=2921;STRAND=-1
3_32143791_G/T	3:32143791	T	ENSORLG00000014616	ENSORLT00000018322	Transcript	synonymous_variant	903	903	301	A	gcC/gcA	-	IMPACT=LOW;STRAND=-1
3_32143791_G/T	3:32143791	T	ENSORLG00000014616	ENSORLT00000044148	Transcript	upstream_gene_variant	-	-	-	-	-	-	IMPACT=MODIFIER;DISTANCE=3020;STRAND=-1
3_32143950_G/A	3:32143950	A	ENSORLG00000014616	ENSORLT00000018322	Transcript	intron_variant	-	-	-	-	-	-	IMPACT=MODIFIER;STRAND=-1
3_32143950_G/A	3:32143950	A	ENSORLG00000014616	ENSORLT00000044148	Transcript	upstream_gene_variant	-	-	-	-	-	-	IMPACT=MODIFIER;DISTANCE=3179;STRAND=-1
3_32143954_G/T	3:32143954	T	ENSORLG00000014616	ENSORLT00000018322	Transcript	intron_variant	-	-	-	-	-	-	IMPACT=MODIFIER;STRAND=-1
3_32143954_G/T	3:32143954	T	ENSORLG00000014616	ENSORLT00000044148	Transcript	upstream_gene_variant	-	-	-	-	-	-	IMPACT=MODIFIER;DISTANCE=3183;STRAND=-1
3_32143962_A/T	3:32143962	T	ENSORLG00000014616	ENSORLT00000018322	Transcript	intron_variant	-	-	-	-	-	-	IMPACT=MODIFIER;STRAND=-1
3_32143962_A/T	3:32143962	T	ENSORLG00000014616	ENSORLT00000044148	Transcript	upstream_gene_variant	-	-	-	-	-	-	IMPACT=MODIFIER;DISTANCE=3191;STRAND=-1
3_32143972_T/C	3:32143972	C	ENSORLG00000014616	ENSORLT00000018322	Transcript	intron_variant	-	-	-	-	-	-	IMPACT=MODIFIER;STRAND=-1
3_32143972_T/C	3:32143972	C	ENSORLG00000014616	ENSORLT00000044148	Transcript	upstream_gene_variant	-	-	-	-	-	-	IMPACT=MODIFIER;DISTANCE=3201;STRAND=-1
3_32144003_A/G	3:32144003	G	ENSORLG00000014616	ENSORLT00000018322	Transcript	intron_variant	-	-	-	-	-	-	IMPACT=MODIFIER;STRAND=-1
3_32144003_A/G	3:32144003	G	ENSORLG00000014616	ENSORLT00000044148	Transcript	upstream_gene_variant	-	-	-	-	-	-	IMPACT=MODIFIER;DISTANCE=3232;STRAND=-1
3_32144329_C/A	3:32144329	A	ENSORLG00000014616	ENSORLT00000018322	Transcript	intron_variant	-	-	-	-	-	-	IMPACT=MODIFIER;STRAND=-1
3_32144329_C/A	3:32144329	A	ENSORLG00000014616	ENSORLT00000044148	Transcript	upstream_gene_variant	-	-	-	-	-	-	IMPACT=MODIFIER;DISTANCE=3558;STRAND=-1
3_32144366_C/T	3:32144366	T	ENSORLG00000014616	ENSORLT00000018322	Transcript	intron_variant	-	-	-	-	-	-	IMPACT=MODIFIER;STRAND=-1
3_32144366_C/T	3:32144366	T	ENSORLG00000014616	ENSORLT00000044148	Transcript	upstream_gene_variant	-	-	-	-	-	-	IMPACT=MODIFIER;DISTANCE=3595;STRAND=-1
3_32144370_A/C	3:32144370	C	ENSORLG00000014616	ENSORLT00000018322	Transcript	intron_variant	-	-	-	-	-	-	IMPACT=MODIFIER;STRAND=-1
3_32144370_A/C	3:32144370	C	ENSORLG00000014616	ENSORLT00000044148	Transcript	upstream_gene_variant	-	-	-	-	-	-	IMPACT=MODIFIER;DISTANCE=3599;STRAND=-1
3_32144409_G/A	3:32144409	A	ENSORLG00000014616	ENSORLT00000018322	Transcript	intron_variant	-	-	-	-	-	-	IMPACT=MODIFIER;STRAND=-1
3_32144409_G/A	3:32144409	A	ENSORLG00000014616	ENSORLT00000044148	Transcript	upstream_gene_variant	-	-	-	-	-	-	IMPACT=MODIFIER;DISTANCE=3638;STRAND=-1
3_32144516_G/A	3:32144516	A	ENSORLG00000014616	ENSORLT00000018322	Transcript	intron_variant	-	-	-	-	-	-	IMPACT=MODIFIER;STRAND=-1
3_32144516_G/A	3:32144516	A	ENSORLG00000014616	ENSORLT00000044148	Transcript	upstream_gene_variant	-	-	-	-	-	-	IMPACT=MODIFIER;DISTANCE=3745;STRAND=-1
3_32144549_A/G	3:32144549	G	ENSORLG00000014616	ENSORLT00000018322	Transcript	intron_variant	-	-	-	-	-	-	IMPACT=MODIFIER;STRAND=-1
3_32144549_A/G	3:32144549	G	ENSORLG00000014616	ENSORLT00000044148	Transcript	upstream_gene_variant	-	-	-	-	-	-	IMPACT=MODIFIER;DISTANCE=3778;STRAND=-1
3_32144579_A/G	3:32144579	G	ENSORLG00000014616	ENSORLT00000018322	Transcript	intron_variant	-	-	-	-	-	-	IMPACT=MODIFIER;STRAND=-1
3_32144579_A/G	3:32144579	G	ENSORLG00000014616	ENSORLT00000044148	Transcript	upstream_gene_variant	-	-	-	-	-	-	IMPACT=MODIFIER;DISTANCE=3808;STRAND=-1
3_32144687_A/G	3:32144687	G	ENSORLG00000014616	ENSORLT00000018322	Transcript	intron_variant	-	-	-	-	-	-	IMPACT=MODIFIER;STRAND=-1
3_32144687_A/G	3:32144687	G	ENSORLG00000014616	ENSORLT00000044148	Transcript	upstream_gene_variant	-	-	-	-	-	-	IMPACT=MODIFIER;DISTANCE=3916;STRAND=-1
3_32144701_A/G	3:32144701	G	ENSORLG00000014616	ENSORLT00000018322	Transcript	intron_variant	-	-	-	-	-	-	IMPACT=MODIFIER;STRAND=-1
3_32144701_A/G	3:32144701	G	ENSORLG00000014616	ENSORLT00000044148	Transcript	upstream_gene_variant	-	-	-	-	-	-	IMPACT=MODIFIER;DISTANCE=3930;STRAND=-1
3_32144714_T/C	3:32144714	C	ENSORLG00000014616	ENSORLT00000018322	Transcript	intron_variant	-	-	-	-	-	-	IMPACT=MODIFIER;STRAND=-1
3_32144714_T/C	3:32144714	C	ENSORLG00000014616	ENSORLT00000044148	Transcript	upstream_gene_variant	-	-	-	-	-	-	IMPACT=MODIFIER;DISTANCE=3943;STRAND=-1
3_32144729_T/C	3:32144729	C	ENSORLG00000014616	ENSORLT00000018322	Transcript	intron_variant	-	-	-	-	-	-	IMPACT=MODIFIER;STRAND=-1
3_32144729_T/C	3:32144729	C	ENSORLG00000014616	ENSORLT00000044148	Transcript	upstream_gene_variant	-	-	-	-	-	-	IMPACT=MODIFIER;DISTANCE=3958;STRAND=-1
3_32144783_T/G	3:32144783	G	ENSORLG00000014616	ENSORLT00000018322	Transcript	intron_variant	-	-	-	-	-	-	IMPACT=MODIFIER;STRAND=-1
3_32144783_T/G	3:32144783	G	ENSORLG00000014616	ENSORLT00000044148	Transcript	upstream_gene_variant	-	-	-	-	-	-	IMPACT=MODIFIER;DISTANCE=4012;STRAND=-1
3_32144878_C/T	3:32144878	T	ENSORLG00000014616	ENSORLT00000018322	Transcript	intron_variant	-	-	-	-	-	-	IMPACT=MODIFIER;STRAND=-1
3_32144878_C/T	3:32144878	T	ENSORLG00000014616	ENSORLT00000044148	Transcript	upstream_gene_variant	-	-	-	-	-	-	IMPACT=MODIFIER;DISTANCE=4107;STRAND=-1
3_32144895_T/C	3:32144895	C	ENSORLG00000014616	ENSORLT00000018322	Transcript	intron_variant	-	-	-	-	-	-	IMPACT=MODIFIER;STRAND=-1
3_32144895_T/C	3:32144895	C	ENSORLG00000014616	ENSORLT00000044148	Transcript	upstream_gene_variant	-	-	-	-	-	-	IMPACT=MODIFIER;DISTANCE=4124;STRAND=-1
3_32144947_A/G	3:32144947	G	ENSORLG00000014616	ENSORLT00000018322	Transcript	intron_variant	-	-	-	-	-	-	IMPACT=MODIFIER;STRAND=-1
3_32144947_A/G	3:32144947	G	ENSORLG00000014616	ENSORLT00000044148	Transcript	upstream_gene_variant	-	-	-	-	-	-	IMPACT=MODIFIER;DISTANCE=4176;STRAND=-1
3_32144979_C/G	3:32144979	G	ENSORLG00000014616	ENSORLT00000018322	Transcript	intron_variant	-	-	-	-	-	-	IMPACT=MODIFIER;STRAND=-1
3_32144979_C/G	3:32144979	G	ENSORLG00000014616	ENSORLT00000044148	Transcript	upstream_gene_variant	-	-	-	-	-	-	IMPACT=MODIFIER;DISTANCE=4208;STRAND=-1
3_32144994_T/A	3:32144994	A	ENSORLG00000014616	ENSORLT00000018322	Transcript	intron_variant	-	-	-	-	-	-	IMPACT=MODIFIER;STRAND=-1
3_32144994_T/A	3:32144994	A	ENSORLG00000014616	ENSORLT00000044148	Transcript	upstream_gene_variant	-	-	-	-	-	-	IMPACT=MODIFIER;DISTANCE=4223;STRAND=-1
3_32145015_G/T	3:32145015	T	ENSORLG00000014616	ENSORLT00000018322	Transcript	intron_variant	-	-	-	-	-	-	IMPACT=MODIFIER;STRAND=-1
3_32145015_G/T	3:32145015	T	ENSORLG00000014616	ENSORLT00000044148	Transcript	upstream_gene_variant	-	-	-	-	-	-	IMPACT=MODIFIER;DISTANCE=4244;STRAND=-1
3_32145034_C/T	3:32145034	T	ENSORLG00000014616	ENSORLT00000018322	Transcript	intron_variant	-	-	-	-	-	-	IMPACT=MODIFIER;STRAND=-1
3_32145034_C/T	3:32145034	T	ENSORLG00000014616	ENSORLT00000044148	Transcript	upstream_gene_variant	-	-	-	-	-	-	IMPACT=MODIFIER;DISTANCE=4263;STRAND=-1
3_32145083_T/C	3:32145083	C	ENSORLG00000014616	ENSORLT00000018322	Transcript	intron_variant	-	-	-	-	-	-	IMPACT=MODIFIER;STRAND=-1
3_32145083_T/C	3:32145083	C	ENSORLG00000014616	ENSORLT00000044148	Transcript	upstream_gene_variant	-	-	-	-	-	-	IMPACT=MODIFIER;DISTANCE=4312;STRAND=-1
3_32145087_A/C	3:32145087	C	ENSORLG00000014616	ENSORLT00000018322	Transcript	intron_variant	-	-	-	-	-	-	IMPACT=MODIFIER;STRAND=-1
3_32145087_A/C	3:32145087	C	ENSORLG00000014616	ENSORLT00000044148	Transcript	upstream_gene_variant	-	-	-	-	-	-	IMPACT=MODIFIER;DISTANCE=4316;STRAND=-1
3_32145092_A/T	3:32145092	T	ENSORLG00000014616	ENSORLT00000018322	Transcript	intron_variant	-	-	-	-	-	-	IMPACT=MODIFIER;STRAND=-1
3_32145092_A/T	3:32145092	T	ENSORLG00000014616	ENSORLT00000044148	Transcript	upstream_gene_variant	-	-	-	-	-	-	IMPACT=MODIFIER;DISTANCE=4321;STRAND=-1
3_32145206_A/G	3:32145206	G	ENSORLG00000014616	ENSORLT00000018322	Transcript	splice_region_variant,synonymous_variant	528	528	176	Y	taT/taC	-	IMPACT=LOW;STRAND=-1
3_32145206_A/G	3:32145206	G	ENSORLG00000014616	ENSORLT00000044148	Transcript	upstream_gene_variant	-	-	-	-	-	-	IMPACT=MODIFIER;DISTANCE=4435;STRAND=-1
3_32145335_A/G	3:32145335	G	ENSORLG00000014616	ENSORLT00000018322	Transcript	synonymous_variant	399	399	133	D	gaT/gaC	-	IMPACT=LOW;STRAND=-1
3_32145335_A/G	3:32145335	G	ENSORLG00000014616	ENSORLT00000044148	Transcript	upstream_gene_variant	-	-	-	-	-	-	IMPACT=MODIFIER;DISTANCE=4564;STRAND=-1
3_32145347_G/A	3:32145347	A	ENSORLG00000014616	ENSORLT00000018322	Transcript	synonymous_variant	387	387	129	T	acC/acT	-	IMPACT=LOW;STRAND=-1
3_32145347_G/A	3:32145347	A	ENSORLG00000014616	ENSORLT00000044148	Transcript	upstream_gene_variant	-	-	-	-	-	-	IMPACT=MODIFIER;DISTANCE=4576;STRAND=-1
3_32145384_C/G	3:32145384	G	ENSORLG00000014616	ENSORLT00000018322	Transcript	intron_variant	-	-	-	-	-	-	IMPACT=MODIFIER;STRAND=-1
3_32145384_C/G	3:32145384	G	ENSORLG00000014616	ENSORLT00000044148	Transcript	upstream_gene_variant	-	-	-	-	-	-	IMPACT=MODIFIER;DISTANCE=4613;STRAND=-1
3_32145437_G/A	3:32145437	A	ENSORLG00000014616	ENSORLT00000018322	Transcript	intron_variant	-	-	-	-	-	-	IMPACT=MODIFIER;STRAND=-1
3_32145437_G/A	3:32145437	A	ENSORLG00000014616	ENSORLT00000044148	Transcript	upstream_gene_variant	-	-	-	-	-	-	IMPACT=MODIFIER;DISTANCE=4666;STRAND=-1
3_32145631_G/A	3:32145631	A	ENSORLG00000014616	ENSORLT00000018322	Transcript	intron_variant	-	-	-	-	-	-	IMPACT=MODIFIER;STRAND=-1
3_32145631_G/A	3:32145631	A	ENSORLG00000014616	ENSORLT00000044148	Transcript	upstream_gene_variant	-	-	-	-	-	-	IMPACT=MODIFIER;DISTANCE=4860;STRAND=-1
3_32145667_C/G	3:32145667	G	ENSORLG00000014616	ENSORLT00000018322	Transcript	intron_variant	-	-	-	-	-	-	IMPACT=MODIFIER;STRAND=-1
3_32145667_C/G	3:32145667	G	ENSORLG00000014616	ENSORLT00000044148	Transcript	upstream_gene_variant	-	-	-	-	-	-	IMPACT=MODIFIER;DISTANCE=4896;STRAND=-1
3_32145668_T/C	3:32145668	C	ENSORLG00000014616	ENSORLT00000018322	Transcript	intron_variant	-	-	-	-	-	-	IMPACT=MODIFIER;STRAND=-1
3_32145668_T/C	3:32145668	C	ENSORLG00000014616	ENSORLT00000044148	Transcript	upstream_gene_variant	-	-	-	-	-	-	IMPACT=MODIFIER;DISTANCE=4897;STRAND=-1
3_32145706_C/T	3:32145706	T	ENSORLG00000014616	ENSORLT00000018322	Transcript	intron_variant	-	-	-	-	-	-	IMPACT=MODIFIER;STRAND=-1
3_32145706_C/T	3:32145706	T	ENSORLG00000014616	ENSORLT00000044148	Transcript	upstream_gene_variant	-	-	-	-	-	-	IMPACT=MODIFIER;DISTANCE=4935;STRAND=-1
3_32145805_A/C	3:32145805	C	ENSORLG00000014616	ENSORLT00000018322	Transcript	intron_variant	-	-	-	-	-	-	IMPACT=MODIFIER;STRAND=-1
3_32145848_C/T	3:32145848	T	ENSORLG00000014616	ENSORLT00000018322	Transcript	intron_variant	-	-	-	-	-	-	IMPACT=MODIFIER;STRAND=-1
3_32145899_T/G	3:32145899	G	ENSORLG00000014616	ENSORLT00000018322	Transcript	intron_variant	-	-	-	-	-	-	IMPACT=MODIFIER;STRAND=-1
3_32145905_T/G	3:32145905	G	ENSORLG00000014616	ENSORLT00000018322	Transcript	intron_variant	-	-	-	-	-	-	IMPACT=MODIFIER;STRAND=-1
3_32145918_T/C	3:32145918	C	ENSORLG00000014616	ENSORLT00000018322	Transcript	intron_variant	-	-	-	-	-	-	IMPACT=MODIFIER;STRAND=-1
3_32145920_A/G	3:32145920	G	ENSORLG00000014616	ENSORLT00000018322	Transcript	intron_variant	-	-	-	-	-	-	IMPACT=MODIFIER;STRAND=-1
3_32145936_C/T	3:32145936	T	ENSORLG00000014616	ENSORLT00000018322	Transcript	intron_variant	-	-	-	-	-	-	IMPACT=MODIFIER;STRAND=-1
3_32146022_C/T	3:32146022	T	ENSORLG00000014616	ENSORLT00000018322	Transcript	intron_variant	-	-	-	-	-	-	IMPACT=MODIFIER;STRAND=-1
3_32146056_A/G	3:32146056	G	ENSORLG00000014616	ENSORLT00000018322	Transcript	intron_variant	-	-	-	-	-	-	IMPACT=MODIFIER;STRAND=-1
3_32146059_C/G	3:32146059	G	ENSORLG00000014616	ENSORLT00000018322	Transcript	intron_variant	-	-	-	-	-	-	IMPACT=MODIFIER;STRAND=-1
3_32146129_G/A	3:32146129	A	ENSORLG00000014616	ENSORLT00000018322	Transcript	intron_variant	-	-	-	-	-	-	IMPACT=MODIFIER;STRAND=-1
3_32146310_C/A	3:32146310	A	ENSORLG00000014616	ENSORLT00000018322	Transcript	intron_variant	-	-	-	-	-	-	IMPACT=MODIFIER;STRAND=-1
3_32146372_C/T	3:32146372	T	ENSORLG00000014616	ENSORLT00000018322	Transcript	intron_variant	-	-	-	-	-	-	IMPACT=MODIFIER;STRAND=-1
3_32146428_C/G	3:32146428	G	ENSORLG00000014616	ENSORLT00000018322	Transcript	intron_variant	-	-	-	-	-	-	IMPACT=MODIFIER;STRAND=-1
3_32146464_C/G	3:32146464	G	ENSORLG00000014616	ENSORLT00000018322	Transcript	intron_variant	-	-	-	-	-	-	IMPACT=MODIFIER;STRAND=-1
3_32146470_C/T	3:32146470	T	ENSORLG00000014616	ENSORLT00000018322	Transcript	intron_variant	-	-	-	-	-	-	IMPACT=MODIFIER;STRAND=-1
3_32146480_A/G	3:32146480	G	ENSORLG00000014616	ENSORLT00000018322	Transcript	intron_variant	-	-	-	-	-	-	IMPACT=MODIFIER;STRAND=-1
3_32146496_A/G	3:32146496	G	ENSORLG00000014616	ENSORLT00000018322	Transcript	intron_variant	-	-	-	-	-	-	IMPACT=MODIFIER;STRAND=-1
3_32146629_T/G	3:32146629	G	ENSORLG00000014616	ENSORLT00000018322	Transcript	intron_variant	-	-	-	-	-	-	IMPACT=MODIFIER;STRAND=-1
3_32146877_T/C	3:32146877	C	ENSORLG00000014616	ENSORLT00000018322	Transcript	intron_variant	-	-	-	-	-	-	IMPACT=MODIFIER;STRAND=-1
3_32146922_C/A	3:32146922	A	ENSORLG00000014616	ENSORLT00000018322	Transcript	intron_variant	-	-	-	-	-	-	IMPACT=MODIFIER;STRAND=-1
3_32146927_G/T	3:32146927	T	ENSORLG00000014616	ENSORLT00000018322	Transcript	intron_variant	-	-	-	-	-	-	IMPACT=MODIFIER;STRAND=-1
3_32146942_C/T	3:32146942	T	ENSORLG00000014616	ENSORLT00000018322	Transcript	intron_variant	-	-	-	-	-	-	IMPACT=MODIFIER;STRAND=-1
3_32146969_G/A	3:32146969	A	ENSORLG00000014616	ENSORLT00000018322	Transcript	intron_variant	-	-	-	-	-	-	IMPACT=MODIFIER;STRAND=-1
3_32146985_G/A	3:32146985	A	ENSORLG00000014616	ENSORLT00000018322	Transcript	intron_variant	-	-	-	-	-	-	IMPACT=MODIFIER;STRAND=-1
3_32147001_A/G	3:32147001	G	ENSORLG00000014616	ENSORLT00000018322	Transcript	intron_variant	-	-	-	-	-	-	IMPACT=MODIFIER;STRAND=-1
3_32147066_G/A	3:32147066	A	ENSORLG00000014616	ENSORLT00000018322	Transcript	intron_variant	-	-	-	-	-	-	IMPACT=MODIFIER;STRAND=-1
3_32147082_A/T	3:32147082	T	ENSORLG00000014616	ENSORLT00000018322	Transcript	intron_variant	-	-	-	-	-	-	IMPACT=MODIFIER;STRAND=-1
3_32147104_T/C	3:32147104	C	ENSORLG00000014616	ENSORLT00000018322	Transcript	intron_variant	-	-	-	-	-	-	IMPACT=MODIFIER;STRAND=-1
3_32147125_G/C	3:32147125	C	ENSORLG00000014616	ENSORLT00000018322	Transcript	intron_variant	-	-	-	-	-	-	IMPACT=MODIFIER;STRAND=-1
3_32147137_A/G	3:32147137	G	ENSORLG00000014616	ENSORLT00000018322	Transcript	intron_variant	-	-	-	-	-	-	IMPACT=MODIFIER;STRAND=-1
3_32147150_C/T	3:32147150	T	ENSORLG00000014616	ENSORLT00000018322	Transcript	intron_variant	-	-	-	-	-	-	IMPACT=MODIFIER;STRAND=-1
3_32147214_G/T	3:32147214	T	ENSORLG00000014616	ENSORLT00000018322	Transcript	intron_variant	-	-	-	-	-	-	IMPACT=MODIFIER;STRAND=-1
3_32147217_A/G	3:32147217	G	ENSORLG00000014616	ENSORLT00000018322	Transcript	intron_variant	-	-	-	-	-	-	IMPACT=MODIFIER;STRAND=-1
3_32147502_G/C	3:32147502	C	ENSORLG00000014616	ENSORLT00000018322	Transcript	intron_variant	-	-	-	-	-	-	IMPACT=MODIFIER;STRAND=-1
3_32147651_A/G	3:32147651	G	ENSORLG00000014616	ENSORLT00000018322	Transcript	intron_variant	-	-	-	-	-	-	IMPACT=MODIFIER;STRAND=-1
3_32147677_G/T	3:32147677	T	ENSORLG00000014616	ENSORLT00000018322	Transcript	intron_variant	-	-	-	-	-	-	IMPACT=MODIFIER;STRAND=-1
3_32148004_T/C	3:32148004	C	ENSORLG00000014616	ENSORLT00000018322	Transcript	intron_variant	-	-	-	-	-	-	IMPACT=MODIFIER;STRAND=-1
3_32148005_G/T	3:32148005	T	ENSORLG00000014616	ENSORLT00000018322	Transcript	intron_variant	-	-	-	-	-	-	IMPACT=MODIFIER;STRAND=-1
3_32148058_C/T	3:32148058	T	ENSORLG00000014616	ENSORLT00000018322	Transcript	intron_variant	-	-	-	-	-	-	IMPACT=MODIFIER;STRAND=-1
3_32148159_C/A	3:32148159	A	ENSORLG00000014616	ENSORLT00000018322	Transcript	intron_variant	-	-	-	-	-	-	IMPACT=MODIFIER;STRAND=-1
3_32148199_T/C	3:32148199	C	ENSORLG00000014616	ENSORLT00000018322	Transcript	intron_variant	-	-	-	-	-	-	IMPACT=MODIFIER;STRAND=-1
3_32148240_C/T	3:32148240	T	ENSORLG00000014616	ENSORLT00000018322	Transcript	intron_variant	-	-	-	-	-	-	IMPACT=MODIFIER;STRAND=-1
3_32148318_C/T	3:32148318	T	ENSORLG00000014616	ENSORLT00000018322	Transcript	intron_variant	-	-	-	-	-	-	IMPACT=MODIFIER;STRAND=-1
3_32148410_G/C	3:32148410	C	ENSORLG00000014616	ENSORLT00000018322	Transcript	intron_variant	-	-	-	-	-	-	IMPACT=MODIFIER;STRAND=-1
3_32148421_C/G	3:32148421	G	ENSORLG00000014616	ENSORLT00000018322	Transcript	intron_variant	-	-	-	-	-	-	IMPACT=MODIFIER;STRAND=-1
3_32148464_A/G	3:32148464	G	ENSORLG00000014616	ENSORLT00000018322	Transcript	intron_variant	-	-	-	-	-	-	IMPACT=MODIFIER;STRAND=-1
3_32148479_C/T	3:32148479	T	ENSORLG00000014616	ENSORLT00000018322	Transcript	intron_variant	-	-	-	-	-	-	IMPACT=MODIFIER;STRAND=-1
3_32148492_G/C	3:32148492	C	ENSORLG00000014616	ENSORLT00000018322	Transcript	intron_variant	-	-	-	-	-	-	IMPACT=MODIFIER;STRAND=-1
3_32148500_G/C	3:32148500	C	ENSORLG00000014616	ENSORLT00000018322	Transcript	intron_variant	-	-	-	-	-	-	IMPACT=MODIFIER;STRAND=-1
3_32148505_A/C	3:32148505	C	ENSORLG00000014616	ENSORLT00000018322	Transcript	intron_variant	-	-	-	-	-	-	IMPACT=MODIFIER;STRAND=-1
3_32148579_C/A	3:32148579	A	ENSORLG00000014616	ENSORLT00000018322	Transcript	intron_variant	-	-	-	-	-	-	IMPACT=MODIFIER;STRAND=-1
3_32148582_A/G	3:32148582	G	ENSORLG00000014616	ENSORLT00000018322	Transcript	intron_variant	-	-	-	-	-	-	IMPACT=MODIFIER;STRAND=-1
3_32148589_G/T	3:32148589	T	ENSORLG00000014616	ENSORLT00000018322	Transcript	intron_variant	-	-	-	-	-	-	IMPACT=MODIFIER;STRAND=-1
3_32148591_G/A	3:32148591	A	ENSORLG00000014616	ENSORLT00000018322	Transcript	intron_variant	-	-	-	-	-	-	IMPACT=MODIFIER;STRAND=-1
3_32148627_T/A	3:32148627	A	ENSORLG00000014616	ENSORLT00000018322	Transcript	intron_variant	-	-	-	-	-	-	IMPACT=MODIFIER;STRAND=-1
3_32148739_T/C	3:32148739	C	ENSORLG00000014616	ENSORLT00000018322	Transcript	intron_variant	-	-	-	-	-	-	IMPACT=MODIFIER;STRAND=-1
3_32148917_C/T	3:32148917	T	ENSORLG00000014616	ENSORLT00000018322	Transcript	intron_variant	-	-	-	-	-	-	IMPACT=MODIFIER;STRAND=-1
3_32149060_C/G	3:32149060	G	ENSORLG00000014616	ENSORLT00000018322	Transcript	intron_variant	-	-	-	-	-	-	IMPACT=MODIFIER;STRAND=-1
3_32149078_C/T	3:32149078	T	ENSORLG00000014616	ENSORLT00000018322	Transcript	intron_variant	-	-	-	-	-	-	IMPACT=MODIFIER;STRAND=-1
3_32149101_T/A	3:32149101	A	ENSORLG00000014616	ENSORLT00000018322	Transcript	intron_variant	-	-	-	-	-	-	IMPACT=MODIFIER;STRAND=-1
3_32149102_C/A	3:32149102	A	ENSORLG00000014616	ENSORLT00000018322	Transcript	intron_variant	-	-	-	-	-	-	IMPACT=MODIFIER;STRAND=-1
3_32149175_G/T	3:32149175	T	ENSORLG00000014616	ENSORLT00000018322	Transcript	intron_variant	-	-	-	-	-	-	IMPACT=MODIFIER;STRAND=-1
3_32149206_A/C	3:32149206	C	ENSORLG00000014616	ENSORLT00000018322	Transcript	intron_variant	-	-	-	-	-	-	IMPACT=MODIFIER;STRAND=-1
3_32149208_C/G	3:32149208	G	ENSORLG00000014616	ENSORLT00000018322	Transcript	intron_variant	-	-	-	-	-	-	IMPACT=MODIFIER;STRAND=-1
3_32149244_A/T	3:32149244	T	ENSORLG00000014616	ENSORLT00000018322	Transcript	intron_variant	-	-	-	-	-	-	IMPACT=MODIFIER;STRAND=-1
3_32149287_C/G	3:32149287	G	ENSORLG00000014616	ENSORLT00000018322	Transcript	intron_variant	-	-	-	-	-	-	IMPACT=MODIFIER;STRAND=-1
3_32149307_C/G	3:32149307	G	ENSORLG00000014616	ENSORLT00000018322	Transcript	intron_variant	-	-	-	-	-	-	IMPACT=MODIFIER;STRAND=-1
3_32149315_C/G	3:32149315	G	ENSORLG00000014616	ENSORLT00000018322	Transcript	intron_variant	-	-	-	-	-	-	IMPACT=MODIFIER;STRAND=-1
3_32149326_C/T	3:32149326	T	ENSORLG00000014616	ENSORLT00000018322	Transcript	intron_variant	-	-	-	-	-	-	IMPACT=MODIFIER;STRAND=-1
3_32149328_C/G	3:32149328	G	ENSORLG00000014616	ENSORLT00000018322	Transcript	intron_variant	-	-	-	-	-	-	IMPACT=MODIFIER;STRAND=-1
3_32149336_A/G	3:32149336	G	ENSORLG00000014616	ENSORLT00000018322	Transcript	intron_variant	-	-	-	-	-	-	IMPACT=MODIFIER;STRAND=-1
3_32149381_G/A	3:32149381	A	ENSORLG00000014616	ENSORLT00000018322	Transcript	intron_variant	-	-	-	-	-	-	IMPACT=MODIFIER;STRAND=-1
3_32149408_A/C	3:32149408	C	ENSORLG00000014616	ENSORLT00000018322	Transcript	intron_variant	-	-	-	-	-	-	IMPACT=MODIFIER;STRAND=-1
3_32149433_G/C	3:32149433	C	ENSORLG00000014616	ENSORLT00000018322	Transcript	intron_variant	-	-	-	-	-	-	IMPACT=MODIFIER;STRAND=-1
3_32149443_T/C	3:32149443	C	ENSORLG00000014616	ENSORLT00000018322	Transcript	intron_variant	-	-	-	-	-	-	IMPACT=MODIFIER;STRAND=-1
3_32149444_G/A	3:32149444	A	ENSORLG00000014616	ENSORLT00000018322	Transcript	intron_variant	-	-	-	-	-	-	IMPACT=MODIFIER;STRAND=-1
3_32149464_A/T	3:32149464	T	ENSORLG00000014616	ENSORLT00000018322	Transcript	intron_variant	-	-	-	-	-	-	IMPACT=MODIFIER;STRAND=-1
3_32149581_A/G	3:32149581	G	ENSORLG00000014616	ENSORLT00000018322	Transcript	missense_variant	133	133	45	C/R	Tgt/Cgt	-	IMPACT=MODERATE;STRAND=-1
3_32149581_A/G	3:32149581	G	ENSORLG00000028055	ENSORLT00000027375	Transcript	downstream_gene_variant	-	-	-	-	-	-	IMPACT=MODIFIER;DISTANCE=4996;STRAND=-1
3_32149581_A/G	3:32149581	G	ENSORLG00000028055	ENSORLT00000028982	Transcript	downstream_gene_variant	-	-	-	-	-	-	IMPACT=MODIFIER;DISTANCE=4996;STRAND=-1
3_32149581_A/G	3:32149581	G	ENSORLG00000028055	ENSORLT00000033273	Transcript	downstream_gene_variant	-	-	-	-	-	-	IMPACT=MODIFIER;DISTANCE=4996;STRAND=-1
3_32149581_A/G	3:32149581	G	ENSORLG00000028055	ENSORLT00000043227	Transcript	downstream_gene_variant	-	-	-	-	-	-	IMPACT=MODIFIER;DISTANCE=4996;STRAND=-1
3_32149645_G/A	3:32149645	A	ENSORLG00000014616	ENSORLT00000018322	Transcript	synonymous_variant	69	69	23	S	agC/agT	-	IMPACT=LOW;STRAND=-1
3_32149645_G/A	3:32149645	A	ENSORLG00000028055	ENSORLT00000027375	Transcript	downstream_gene_variant	-	-	-	-	-	-	IMPACT=MODIFIER;DISTANCE=4932;STRAND=-1
3_32149645_G/A	3:32149645	A	ENSORLG00000028055	ENSORLT00000028982	Transcript	downstream_gene_variant	-	-	-	-	-	-	IMPACT=MODIFIER;DISTANCE=4932;STRAND=-1
3_32149645_G/A	3:32149645	A	ENSORLG00000028055	ENSORLT00000033273	Transcript	downstream_gene_variant	-	-	-	-	-	-	IMPACT=MODIFIER;DISTANCE=4932;STRAND=-1
3_32149645_G/A	3:32149645	A	ENSORLG00000028055	ENSORLT00000043227	Transcript	downstream_gene_variant	-	-	-	-	-	-	IMPACT=MODIFIER;DISTANCE=4932;STRAND=-1
3_32149789_A/C	3:32149789	C	ENSORLG00000014616	ENSORLT00000018322	Transcript	upstream_gene_variant	-	-	-	-	-	-	IMPACT=MODIFIER;DISTANCE=76;STRAND=-1
3_32149789_A/C	3:32149789	C	ENSORLG00000028055	ENSORLT00000027375	Transcript	downstream_gene_variant	-	-	-	-	-	-	IMPACT=MODIFIER;DISTANCE=4788;STRAND=-1
3_32149789_A/C	3:32149789	C	ENSORLG00000028055	ENSORLT00000028982	Transcript	downstream_gene_variant	-	-	-	-	-	-	IMPACT=MODIFIER;DISTANCE=4788;STRAND=-1
3_32149789_A/C	3:32149789	C	ENSORLG00000028055	ENSORLT00000033273	Transcript	downstream_gene_variant	-	-	-	-	-	-	IMPACT=MODIFIER;DISTANCE=4788;STRAND=-1
3_32149789_A/C	3:32149789	C	ENSORLG00000028055	ENSORLT00000043227	Transcript	downstream_gene_variant	-	-	-	-	-	-	IMPACT=MODIFIER;DISTANCE=4788;STRAND=-1
3_32149949_C/A	3:32149949	A	ENSORLG00000014616	ENSORLT00000018322	Transcript	upstream_gene_variant	-	-	-	-	-	-	IMPACT=MODIFIER;DISTANCE=236;STRAND=-1
3_32149949_C/A	3:32149949	A	ENSORLG00000028055	ENSORLT00000027375	Transcript	downstream_gene_variant	-	-	-	-	-	-	IMPACT=MODIFIER;DISTANCE=4628;STRAND=-1
3_32149949_C/A	3:32149949	A	ENSORLG00000028055	ENSORLT00000028982	Transcript	downstream_gene_variant	-	-	-	-	-	-	IMPACT=MODIFIER;DISTANCE=4628;STRAND=-1
3_32149949_C/A	3:32149949	A	ENSORLG00000028055	ENSORLT00000033273	Transcript	downstream_gene_variant	-	-	-	-	-	-	IMPACT=MODIFIER;DISTANCE=4628;STRAND=-1
3_32149949_C/A	3:32149949	A	ENSORLG00000028055	ENSORLT00000043227	Transcript	downstream_gene_variant	-	-	-	-	-	-	IMPACT=MODIFIER;DISTANCE=4628;STRAND=-1
3_32149980_A/G	3:32149980	G	ENSORLG00000014616	ENSORLT00000018322	Transcript	upstream_gene_variant	-	-	-	-	-	-	IMPACT=MODIFIER;DISTANCE=267;STRAND=-1
3_32149980_A/G	3:32149980	G	ENSORLG00000028055	ENSORLT00000027375	Transcript	downstream_gene_variant	-	-	-	-	-	-	IMPACT=MODIFIER;DISTANCE=4597;STRAND=-1
3_32149980_A/G	3:32149980	G	ENSORLG00000028055	ENSORLT00000028982	Transcript	downstream_gene_variant	-	-	-	-	-	-	IMPACT=MODIFIER;DISTANCE=4597;STRAND=-1
3_32149980_A/G	3:32149980	G	ENSORLG00000028055	ENSORLT00000033273	Transcript	downstream_gene_variant	-	-	-	-	-	-	IMPACT=MODIFIER;DISTANCE=4597;STRAND=-1
3_32149980_A/G	3:32149980	G	ENSORLG00000028055	ENSORLT00000043227	Transcript	downstream_gene_variant	-	-	-	-	-	-	IMPACT=MODIFIER;DISTANCE=4597;STRAND=-1
3_32149988_G/C	3:32149988	C	ENSORLG00000014616	ENSORLT00000018322	Transcript	upstream_gene_variant	-	-	-	-	-	-	IMPACT=MODIFIER;DISTANCE=275;STRAND=-1
3_32149988_G/C	3:32149988	C	ENSORLG00000028055	ENSORLT00000027375	Transcript	downstream_gene_variant	-	-	-	-	-	-	IMPACT=MODIFIER;DISTANCE=4589;STRAND=-1
3_32149988_G/C	3:32149988	C	ENSORLG00000028055	ENSORLT00000028982	Transcript	downstream_gene_variant	-	-	-	-	-	-	IMPACT=MODIFIER;DISTANCE=4589;STRAND=-1
3_32149988_G/C	3:32149988	C	ENSORLG00000028055	ENSORLT00000033273	Transcript	downstream_gene_variant	-	-	-	-	-	-	IMPACT=MODIFIER;DISTANCE=4589;STRAND=-1
3_32149988_G/C	3:32149988	C	ENSORLG00000028055	ENSORLT00000043227	Transcript	downstream_gene_variant	-	-	-	-	-	-	IMPACT=MODIFIER;DISTANCE=4589;STRAND=-1
3_32149997_G/A	3:32149997	A	ENSORLG00000014616	ENSORLT00000018322	Transcript	upstream_gene_variant	-	-	-	-	-	-	IMPACT=MODIFIER;DISTANCE=284;STRAND=-1
3_32149997_G/A	3:32149997	A	ENSORLG00000028055	ENSORLT00000027375	Transcript	downstream_gene_variant	-	-	-	-	-	-	IMPACT=MODIFIER;DISTANCE=4580;STRAND=-1
3_32149997_G/A	3:32149997	A	ENSORLG00000028055	ENSORLT00000028982	Transcript	downstream_gene_variant	-	-	-	-	-	-	IMPACT=MODIFIER;DISTANCE=4580;STRAND=-1
3_32149997_G/A	3:32149997	A	ENSORLG00000028055	ENSORLT00000033273	Transcript	downstream_gene_variant	-	-	-	-	-	-	IMPACT=MODIFIER;DISTANCE=4580;STRAND=-1
3_32149997_G/A	3:32149997	A	ENSORLG00000028055	ENSORLT00000043227	Transcript	downstream_gene_variant	-	-	-	-	-	-	IMPACT=MODIFIER;DISTANCE=4580;STRAND=-1
3_32150049_A/G	3:32150049	G	ENSORLG00000014616	ENSORLT00000018322	Transcript	upstream_gene_variant	-	-	-	-	-	-	IMPACT=MODIFIER;DISTANCE=336;STRAND=-1
3_32150049_A/G	3:32150049	G	ENSORLG00000028055	ENSORLT00000027375	Transcript	downstream_gene_variant	-	-	-	-	-	-	IMPACT=MODIFIER;DISTANCE=4528;STRAND=-1
3_32150049_A/G	3:32150049	G	ENSORLG00000028055	ENSORLT00000028982	Transcript	downstream_gene_variant	-	-	-	-	-	-	IMPACT=MODIFIER;DISTANCE=4528;STRAND=-1
3_32150049_A/G	3:32150049	G	ENSORLG00000028055	ENSORLT00000033273	Transcript	downstream_gene_variant	-	-	-	-	-	-	IMPACT=MODIFIER;DISTANCE=4528;STRAND=-1
3_32150049_A/G	3:32150049	G	ENSORLG00000028055	ENSORLT00000043227	Transcript	downstream_gene_variant	-	-	-	-	-	-	IMPACT=MODIFIER;DISTANCE=4528;STRAND=-1
3_32150058_G/A	3:32150058	A	ENSORLG00000014616	ENSORLT00000018322	Transcript	upstream_gene_variant	-	-	-	-	-	-	IMPACT=MODIFIER;DISTANCE=345;STRAND=-1
3_32150058_G/A	3:32150058	A	ENSORLG00000028055	ENSORLT00000027375	Transcript	downstream_gene_variant	-	-	-	-	-	-	IMPACT=MODIFIER;DISTANCE=4519;STRAND=-1
3_32150058_G/A	3:32150058	A	ENSORLG00000028055	ENSORLT00000028982	Transcript	downstream_gene_variant	-	-	-	-	-	-	IMPACT=MODIFIER;DISTANCE=4519;STRAND=-1
3_32150058_G/A	3:32150058	A	ENSORLG00000028055	ENSORLT00000033273	Transcript	downstream_gene_variant	-	-	-	-	-	-	IMPACT=MODIFIER;DISTANCE=4519;STRAND=-1
3_32150058_G/A	3:32150058	A	ENSORLG00000028055	ENSORLT00000043227	Transcript	downstream_gene_variant	-	-	-	-	-	-	IMPACT=MODIFIER;DISTANCE=4519;STRAND=-1
3_32150138_T/C	3:32150138	C	ENSORLG00000014616	ENSORLT00000018322	Transcript	upstream_gene_variant	-	-	-	-	-	-	IMPACT=MODIFIER;DISTANCE=425;STRAND=-1
3_32150138_T/C	3:32150138	C	ENSORLG00000028055	ENSORLT00000027375	Transcript	downstream_gene_variant	-	-	-	-	-	-	IMPACT=MODIFIER;DISTANCE=4439;STRAND=-1
3_32150138_T/C	3:32150138	C	ENSORLG00000028055	ENSORLT00000028982	Transcript	downstream_gene_variant	-	-	-	-	-	-	IMPACT=MODIFIER;DISTANCE=4439;STRAND=-1
3_32150138_T/C	3:32150138	C	ENSORLG00000028055	ENSORLT00000033273	Transcript	downstream_gene_variant	-	-	-	-	-	-	IMPACT=MODIFIER;DISTANCE=4439;STRAND=-1
3_32150138_T/C	3:32150138	C	ENSORLG00000028055	ENSORLT00000043227	Transcript	downstream_gene_variant	-	-	-	-	-	-	IMPACT=MODIFIER;DISTANCE=4439;STRAND=-1
3_32150161_T/G	3:32150161	G	ENSORLG00000014616	ENSORLT00000018322	Transcript	upstream_gene_variant	-	-	-	-	-	-	IMPACT=MODIFIER;DISTANCE=448;STRAND=-1
3_32150161_T/G	3:32150161	G	ENSORLG00000028055	ENSORLT00000027375	Transcript	downstream_gene_variant	-	-	-	-	-	-	IMPACT=MODIFIER;DISTANCE=4416;STRAND=-1
3_32150161_T/G	3:32150161	G	ENSORLG00000028055	ENSORLT00000028982	Transcript	downstream_gene_variant	-	-	-	-	-	-	IMPACT=MODIFIER;DISTANCE=4416;STRAND=-1
3_32150161_T/G	3:32150161	G	ENSORLG00000028055	ENSORLT00000033273	Transcript	downstream_gene_variant	-	-	-	-	-	-	IMPACT=MODIFIER;DISTANCE=4416;STRAND=-1
3_32150161_T/G	3:32150161	G	ENSORLG00000028055	ENSORLT00000043227	Transcript	downstream_gene_variant	-	-	-	-	-	-	IMPACT=MODIFIER;DISTANCE=4416;STRAND=-1
3_32150241_C/T	3:32150241	T	ENSORLG00000014616	ENSORLT00000018322	Transcript	upstream_gene_variant	-	-	-	-	-	-	IMPACT=MODIFIER;DISTANCE=528;STRAND=-1
3_32150241_C/T	3:32150241	T	ENSORLG00000028055	ENSORLT00000027375	Transcript	downstream_gene_variant	-	-	-	-	-	-	IMPACT=MODIFIER;DISTANCE=4336;STRAND=-1
3_32150241_C/T	3:32150241	T	ENSORLG00000028055	ENSORLT00000028982	Transcript	downstream_gene_variant	-	-	-	-	-	-	IMPACT=MODIFIER;DISTANCE=4336;STRAND=-1
3_32150241_C/T	3:32150241	T	ENSORLG00000028055	ENSORLT00000033273	Transcript	downstream_gene_variant	-	-	-	-	-	-	IMPACT=MODIFIER;DISTANCE=4336;STRAND=-1
3_32150241_C/T	3:32150241	T	ENSORLG00000028055	ENSORLT00000043227	Transcript	downstream_gene_variant	-	-	-	-	-	-	IMPACT=MODIFIER;DISTANCE=4336;STRAND=-1
3_32150333_G/A	3:32150333	A	ENSORLG00000014616	ENSORLT00000018322	Transcript	upstream_gene_variant	-	-	-	-	-	-	IMPACT=MODIFIER;DISTANCE=620;STRAND=-1
3_32150333_G/A	3:32150333	A	ENSORLG00000028055	ENSORLT00000027375	Transcript	downstream_gene_variant	-	-	-	-	-	-	IMPACT=MODIFIER;DISTANCE=4244;STRAND=-1
3_32150333_G/A	3:32150333	A	ENSORLG00000028055	ENSORLT00000028982	Transcript	downstream_gene_variant	-	-	-	-	-	-	IMPACT=MODIFIER;DISTANCE=4244;STRAND=-1
3_32150333_G/A	3:32150333	A	ENSORLG00000028055	ENSORLT00000033273	Transcript	downstream_gene_variant	-	-	-	-	-	-	IMPACT=MODIFIER;DISTANCE=4244;STRAND=-1
3_32150333_G/A	3:32150333	A	ENSORLG00000028055	ENSORLT00000043227	Transcript	downstream_gene_variant	-	-	-	-	-	-	IMPACT=MODIFIER;DISTANCE=4244;STRAND=-1
3_32150359_C/A	3:32150359	A	ENSORLG00000014616	ENSORLT00000018322	Transcript	upstream_gene_variant	-	-	-	-	-	-	IMPACT=MODIFIER;DISTANCE=646;STRAND=-1
3_32150359_C/A	3:32150359	A	ENSORLG00000028055	ENSORLT00000027375	Transcript	downstream_gene_variant	-	-	-	-	-	-	IMPACT=MODIFIER;DISTANCE=4218;STRAND=-1
3_32150359_C/A	3:32150359	A	ENSORLG00000028055	ENSORLT00000028982	Transcript	downstream_gene_variant	-	-	-	-	-	-	IMPACT=MODIFIER;DISTANCE=4218;STRAND=-1
3_32150359_C/A	3:32150359	A	ENSORLG00000028055	ENSORLT00000033273	Transcript	downstream_gene_variant	-	-	-	-	-	-	IMPACT=MODIFIER;DISTANCE=4218;STRAND=-1
3_32150359_C/A	3:32150359	A	ENSORLG00000028055	ENSORLT00000043227	Transcript	downstream_gene_variant	-	-	-	-	-	-	IMPACT=MODIFIER;DISTANCE=4218;STRAND=-1
3_32150372_T/C	3:32150372	C	ENSORLG00000014616	ENSORLT00000018322	Transcript	upstream_gene_variant	-	-	-	-	-	-	IMPACT=MODIFIER;DISTANCE=659;STRAND=-1
3_32150372_T/C	3:32150372	C	ENSORLG00000028055	ENSORLT00000027375	Transcript	downstream_gene_variant	-	-	-	-	-	-	IMPACT=MODIFIER;DISTANCE=4205;STRAND=-1
3_32150372_T/C	3:32150372	C	ENSORLG00000028055	ENSORLT00000028982	Transcript	downstream_gene_variant	-	-	-	-	-	-	IMPACT=MODIFIER;DISTANCE=4205;STRAND=-1
3_32150372_T/C	3:32150372	C	ENSORLG00000028055	ENSORLT00000033273	Transcript	downstream_gene_variant	-	-	-	-	-	-	IMPACT=MODIFIER;DISTANCE=4205;STRAND=-1
3_32150372_T/C	3:32150372	C	ENSORLG00000028055	ENSORLT00000043227	Transcript	downstream_gene_variant	-	-	-	-	-	-	IMPACT=MODIFIER;DISTANCE=4205;STRAND=-1
3_32150412_A/T	3:32150412	T	ENSORLG00000014616	ENSORLT00000018322	Transcript	upstream_gene_variant	-	-	-	-	-	-	IMPACT=MODIFIER;DISTANCE=699;STRAND=-1
3_32150412_A/T	3:32150412	T	ENSORLG00000028055	ENSORLT00000027375	Transcript	downstream_gene_variant	-	-	-	-	-	-	IMPACT=MODIFIER;DISTANCE=4165;STRAND=-1
3_32150412_A/T	3:32150412	T	ENSORLG00000028055	ENSORLT00000028982	Transcript	downstream_gene_variant	-	-	-	-	-	-	IMPACT=MODIFIER;DISTANCE=4165;STRAND=-1
3_32150412_A/T	3:32150412	T	ENSORLG00000028055	ENSORLT00000033273	Transcript	downstream_gene_variant	-	-	-	-	-	-	IMPACT=MODIFIER;DISTANCE=4165;STRAND=-1
3_32150412_A/T	3:32150412	T	ENSORLG00000028055	ENSORLT00000043227	Transcript	downstream_gene_variant	-	-	-	-	-	-	IMPACT=MODIFIER;DISTANCE=4165;STRAND=-1
3_32150419_T/C	3:32150419	C	ENSORLG00000014616	ENSORLT00000018322	Transcript	upstream_gene_variant	-	-	-	-	-	-	IMPACT=MODIFIER;DISTANCE=706;STRAND=-1
3_32150419_T/C	3:32150419	C	ENSORLG00000028055	ENSORLT00000027375	Transcript	downstream_gene_variant	-	-	-	-	-	-	IMPACT=MODIFIER;DISTANCE=4158;STRAND=-1
3_32150419_T/C	3:32150419	C	ENSORLG00000028055	ENSORLT00000028982	Transcript	downstream_gene_variant	-	-	-	-	-	-	IMPACT=MODIFIER;DISTANCE=4158;STRAND=-1
3_32150419_T/C	3:32150419	C	ENSORLG00000028055	ENSORLT00000033273	Transcript	downstream_gene_variant	-	-	-	-	-	-	IMPACT=MODIFIER;DISTANCE=4158;STRAND=-1
3_32150419_T/C	3:32150419	C	ENSORLG00000028055	ENSORLT00000043227	Transcript	downstream_gene_variant	-	-	-	-	-	-	IMPACT=MODIFIER;DISTANCE=4158;STRAND=-1
3_32150442_C/T	3:32150442	T	ENSORLG00000014616	ENSORLT00000018322	Transcript	upstream_gene_variant	-	-	-	-	-	-	IMPACT=MODIFIER;DISTANCE=729;STRAND=-1
3_32150442_C/T	3:32150442	T	ENSORLG00000028055	ENSORLT00000027375	Transcript	downstream_gene_variant	-	-	-	-	-	-	IMPACT=MODIFIER;DISTANCE=4135;STRAND=-1
3_32150442_C/T	3:32150442	T	ENSORLG00000028055	ENSORLT00000028982	Transcript	downstream_gene_variant	-	-	-	-	-	-	IMPACT=MODIFIER;DISTANCE=4135;STRAND=-1
3_32150442_C/T	3:32150442	T	ENSORLG00000028055	ENSORLT00000033273	Transcript	downstream_gene_variant	-	-	-	-	-	-	IMPACT=MODIFIER;DISTANCE=4135;STRAND=-1
3_32150442_C/T	3:32150442	T	ENSORLG00000028055	ENSORLT00000043227	Transcript	downstream_gene_variant	-	-	-	-	-	-	IMPACT=MODIFIER;DISTANCE=4135;STRAND=-1
3_32150471_G/A	3:32150471	A	ENSORLG00000014616	ENSORLT00000018322	Transcript	upstream_gene_variant	-	-	-	-	-	-	IMPACT=MODIFIER;DISTANCE=758;STRAND=-1
3_32150471_G/A	3:32150471	A	ENSORLG00000028055	ENSORLT00000027375	Transcript	downstream_gene_variant	-	-	-	-	-	-	IMPACT=MODIFIER;DISTANCE=4106;STRAND=-1
3_32150471_G/A	3:32150471	A	ENSORLG00000028055	ENSORLT00000028982	Transcript	downstream_gene_variant	-	-	-	-	-	-	IMPACT=MODIFIER;DISTANCE=4106;STRAND=-1
3_32150471_G/A	3:32150471	A	ENSORLG00000028055	ENSORLT00000033273	Transcript	downstream_gene_variant	-	-	-	-	-	-	IMPACT=MODIFIER;DISTANCE=4106;STRAND=-1
3_32150471_G/A	3:32150471	A	ENSORLG00000028055	ENSORLT00000043227	Transcript	downstream_gene_variant	-	-	-	-	-	-	IMPACT=MODIFIER;DISTANCE=4106;STRAND=-1
3_32150601_A/G	3:32150601	G	ENSORLG00000014616	ENSORLT00000018322	Transcript	upstream_gene_variant	-	-	-	-	-	-	IMPACT=MODIFIER;DISTANCE=888;STRAND=-1
3_32150601_A/G	3:32150601	G	ENSORLG00000028055	ENSORLT00000027375	Transcript	downstream_gene_variant	-	-	-	-	-	-	IMPACT=MODIFIER;DISTANCE=3976;STRAND=-1
3_32150601_A/G	3:32150601	G	ENSORLG00000028055	ENSORLT00000028982	Transcript	downstream_gene_variant	-	-	-	-	-	-	IMPACT=MODIFIER;DISTANCE=3976;STRAND=-1
3_32150601_A/G	3:32150601	G	ENSORLG00000028055	ENSORLT00000033273	Transcript	downstream_gene_variant	-	-	-	-	-	-	IMPACT=MODIFIER;DISTANCE=3976;STRAND=-1
3_32150601_A/G	3:32150601	G	ENSORLG00000028055	ENSORLT00000043227	Transcript	downstream_gene_variant	-	-	-	-	-	-	IMPACT=MODIFIER;DISTANCE=3976;STRAND=-1
3_32150657_T/C	3:32150657	C	ENSORLG00000014616	ENSORLT00000018322	Transcript	upstream_gene_variant	-	-	-	-	-	-	IMPACT=MODIFIER;DISTANCE=944;STRAND=-1
3_32150657_T/C	3:32150657	C	ENSORLG00000028055	ENSORLT00000027375	Transcript	downstream_gene_variant	-	-	-	-	-	-	IMPACT=MODIFIER;DISTANCE=3920;STRAND=-1
3_32150657_T/C	3:32150657	C	ENSORLG00000028055	ENSORLT00000028982	Transcript	downstream_gene_variant	-	-	-	-	-	-	IMPACT=MODIFIER;DISTANCE=3920;STRAND=-1
3_32150657_T/C	3:32150657	C	ENSORLG00000028055	ENSORLT00000033273	Transcript	downstream_gene_variant	-	-	-	-	-	-	IMPACT=MODIFIER;DISTANCE=3920;STRAND=-1
3_32150657_T/C	3:32150657	C	ENSORLG00000028055	ENSORLT00000043227	Transcript	downstream_gene_variant	-	-	-	-	-	-	IMPACT=MODIFIER;DISTANCE=3920;STRAND=-1
3_32150773_A/G	3:32150773	G	ENSORLG00000014616	ENSORLT00000018322	Transcript	upstream_gene_variant	-	-	-	-	-	-	IMPACT=MODIFIER;DISTANCE=1060;STRAND=-1
3_32150773_A/G	3:32150773	G	ENSORLG00000028055	ENSORLT00000027375	Transcript	downstream_gene_variant	-	-	-	-	-	-	IMPACT=MODIFIER;DISTANCE=3804;STRAND=-1
3_32150773_A/G	3:32150773	G	ENSORLG00000028055	ENSORLT00000028982	Transcript	downstream_gene_variant	-	-	-	-	-	-	IMPACT=MODIFIER;DISTANCE=3804;STRAND=-1
3_32150773_A/G	3:32150773	G	ENSORLG00000028055	ENSORLT00000033273	Transcript	downstream_gene_variant	-	-	-	-	-	-	IMPACT=MODIFIER;DISTANCE=3804;STRAND=-1
3_32150773_A/G	3:32150773	G	ENSORLG00000028055	ENSORLT00000043227	Transcript	downstream_gene_variant	-	-	-	-	-	-	IMPACT=MODIFIER;DISTANCE=3804;STRAND=-1
3_32150801_G/A	3:32150801	A	ENSORLG00000014616	ENSORLT00000018322	Transcript	upstream_gene_variant	-	-	-	-	-	-	IMPACT=MODIFIER;DISTANCE=1088;STRAND=-1
3_32150801_G/A	3:32150801	A	ENSORLG00000028055	ENSORLT00000027375	Transcript	downstream_gene_variant	-	-	-	-	-	-	IMPACT=MODIFIER;DISTANCE=3776;STRAND=-1
3_32150801_G/A	3:32150801	A	ENSORLG00000028055	ENSORLT00000028982	Transcript	downstream_gene_variant	-	-	-	-	-	-	IMPACT=MODIFIER;DISTANCE=3776;STRAND=-1
3_32150801_G/A	3:32150801	A	ENSORLG00000028055	ENSORLT00000033273	Transcript	downstream_gene_variant	-	-	-	-	-	-	IMPACT=MODIFIER;DISTANCE=3776;STRAND=-1
3_32150801_G/A	3:32150801	A	ENSORLG00000028055	ENSORLT00000043227	Transcript	downstream_gene_variant	-	-	-	-	-	-	IMPACT=MODIFIER;DISTANCE=3776;STRAND=-1
3_32150839_A/T	3:32150839	T	ENSORLG00000014616	ENSORLT00000018322	Transcript	upstream_gene_variant	-	-	-	-	-	-	IMPACT=MODIFIER;DISTANCE=1126;STRAND=-1
3_32150839_A/T	3:32150839	T	ENSORLG00000028055	ENSORLT00000027375	Transcript	downstream_gene_variant	-	-	-	-	-	-	IMPACT=MODIFIER;DISTANCE=3738;STRAND=-1
3_32150839_A/T	3:32150839	T	ENSORLG00000028055	ENSORLT00000028982	Transcript	downstream_gene_variant	-	-	-	-	-	-	IMPACT=MODIFIER;DISTANCE=3738;STRAND=-1
3_32150839_A/T	3:32150839	T	ENSORLG00000028055	ENSORLT00000033273	Transcript	downstream_gene_variant	-	-	-	-	-	-	IMPACT=MODIFIER;DISTANCE=3738;STRAND=-1
3_32150839_A/T	3:32150839	T	ENSORLG00000028055	ENSORLT00000043227	Transcript	downstream_gene_variant	-	-	-	-	-	-	IMPACT=MODIFIER;DISTANCE=3738;STRAND=-1
3_32150841_T/C	3:32150841	C	ENSORLG00000014616	ENSORLT00000018322	Transcript	upstream_gene_variant	-	-	-	-	-	-	IMPACT=MODIFIER;DISTANCE=1128;STRAND=-1
3_32150841_T/C	3:32150841	C	ENSORLG00000028055	ENSORLT00000027375	Transcript	downstream_gene_variant	-	-	-	-	-	-	IMPACT=MODIFIER;DISTANCE=3736;STRAND=-1
3_32150841_T/C	3:32150841	C	ENSORLG00000028055	ENSORLT00000028982	Transcript	downstream_gene_variant	-	-	-	-	-	-	IMPACT=MODIFIER;DISTANCE=3736;STRAND=-1
3_32150841_T/C	3:32150841	C	ENSORLG00000028055	ENSORLT00000033273	Transcript	downstream_gene_variant	-	-	-	-	-	-	IMPACT=MODIFIER;DISTANCE=3736;STRAND=-1
3_32150841_T/C	3:32150841	C	ENSORLG00000028055	ENSORLT00000043227	Transcript	downstream_gene_variant	-	-	-	-	-	-	IMPACT=MODIFIER;DISTANCE=3736;STRAND=-1
3_32150884_A/G	3:32150884	G	ENSORLG00000014616	ENSORLT00000018322	Transcript	upstream_gene_variant	-	-	-	-	-	-	IMPACT=MODIFIER;DISTANCE=1171;STRAND=-1
3_32150884_A/G	3:32150884	G	ENSORLG00000028055	ENSORLT00000027375	Transcript	downstream_gene_variant	-	-	-	-	-	-	IMPACT=MODIFIER;DISTANCE=3693;STRAND=-1
3_32150884_A/G	3:32150884	G	ENSORLG00000028055	ENSORLT00000028982	Transcript	downstream_gene_variant	-	-	-	-	-	-	IMPACT=MODIFIER;DISTANCE=3693;STRAND=-1
3_32150884_A/G	3:32150884	G	ENSORLG00000028055	ENSORLT00000033273	Transcript	downstream_gene_variant	-	-	-	-	-	-	IMPACT=MODIFIER;DISTANCE=3693;STRAND=-1
3_32150884_A/G	3:32150884	G	ENSORLG00000028055	ENSORLT00000043227	Transcript	downstream_gene_variant	-	-	-	-	-	-	IMPACT=MODIFIER;DISTANCE=3693;STRAND=-1
3_32150897_C/G	3:32150897	G	ENSORLG00000014616	ENSORLT00000018322	Transcript	upstream_gene_variant	-	-	-	-	-	-	IMPACT=MODIFIER;DISTANCE=1184;STRAND=-1
3_32150897_C/G	3:32150897	G	ENSORLG00000028055	ENSORLT00000027375	Transcript	downstream_gene_variant	-	-	-	-	-	-	IMPACT=MODIFIER;DISTANCE=3680;STRAND=-1
3_32150897_C/G	3:32150897	G	ENSORLG00000028055	ENSORLT00000028982	Transcript	downstream_gene_variant	-	-	-	-	-	-	IMPACT=MODIFIER;DISTANCE=3680;STRAND=-1
3_32150897_C/G	3:32150897	G	ENSORLG00000028055	ENSORLT00000033273	Transcript	downstream_gene_variant	-	-	-	-	-	-	IMPACT=MODIFIER;DISTANCE=3680;STRAND=-1
3_32150897_C/G	3:32150897	G	ENSORLG00000028055	ENSORLT00000043227	Transcript	downstream_gene_variant	-	-	-	-	-	-	IMPACT=MODIFIER;DISTANCE=3680;STRAND=-1
3_32150928_C/T	3:32150928	T	ENSORLG00000014616	ENSORLT00000018322	Transcript	upstream_gene_variant	-	-	-	-	-	-	IMPACT=MODIFIER;DISTANCE=1215;STRAND=-1
3_32150928_C/T	3:32150928	T	ENSORLG00000028055	ENSORLT00000027375	Transcript	downstream_gene_variant	-	-	-	-	-	-	IMPACT=MODIFIER;DISTANCE=3649;STRAND=-1
3_32150928_C/T	3:32150928	T	ENSORLG00000028055	ENSORLT00000028982	Transcript	downstream_gene_variant	-	-	-	-	-	-	IMPACT=MODIFIER;DISTANCE=3649;STRAND=-1
3_32150928_C/T	3:32150928	T	ENSORLG00000028055	ENSORLT00000033273	Transcript	downstream_gene_variant	-	-	-	-	-	-	IMPACT=MODIFIER;DISTANCE=3649;STRAND=-1
3_32150928_C/T	3:32150928	T	ENSORLG00000028055	ENSORLT00000043227	Transcript	downstream_gene_variant	-	-	-	-	-	-	IMPACT=MODIFIER;DISTANCE=3649;STRAND=-1
3_32150955_C/G	3:32150955	G	ENSORLG00000014616	ENSORLT00000018322	Transcript	upstream_gene_variant	-	-	-	-	-	-	IMPACT=MODIFIER;DISTANCE=1242;STRAND=-1
3_32150955_C/G	3:32150955	G	ENSORLG00000028055	ENSORLT00000027375	Transcript	downstream_gene_variant	-	-	-	-	-	-	IMPACT=MODIFIER;DISTANCE=3622;STRAND=-1
3_32150955_C/G	3:32150955	G	ENSORLG00000028055	ENSORLT00000028982	Transcript	downstream_gene_variant	-	-	-	-	-	-	IMPACT=MODIFIER;DISTANCE=3622;STRAND=-1
3_32150955_C/G	3:32150955	G	ENSORLG00000028055	ENSORLT00000033273	Transcript	downstream_gene_variant	-	-	-	-	-	-	IMPACT=MODIFIER;DISTANCE=3622;STRAND=-1
3_32150955_C/G	3:32150955	G	ENSORLG00000028055	ENSORLT00000043227	Transcript	downstream_gene_variant	-	-	-	-	-	-	IMPACT=MODIFIER;DISTANCE=3622;STRAND=-1
3_32150968_A/G	3:32150968	G	ENSORLG00000014616	ENSORLT00000018322	Transcript	upstream_gene_variant	-	-	-	-	-	-	IMPACT=MODIFIER;DISTANCE=1255;STRAND=-1
3_32150968_A/G	3:32150968	G	ENSORLG00000028055	ENSORLT00000027375	Transcript	downstream_gene_variant	-	-	-	-	-	-	IMPACT=MODIFIER;DISTANCE=3609;STRAND=-1
3_32150968_A/G	3:32150968	G	ENSORLG00000028055	ENSORLT00000028982	Transcript	downstream_gene_variant	-	-	-	-	-	-	IMPACT=MODIFIER;DISTANCE=3609;STRAND=-1
3_32150968_A/G	3:32150968	G	ENSORLG00000028055	ENSORLT00000033273	Transcript	downstream_gene_variant	-	-	-	-	-	-	IMPACT=MODIFIER;DISTANCE=3609;STRAND=-1
3_32150968_A/G	3:32150968	G	ENSORLG00000028055	ENSORLT00000043227	Transcript	downstream_gene_variant	-	-	-	-	-	-	IMPACT=MODIFIER;DISTANCE=3609;STRAND=-1
3_32151035_G/C	3:32151035	C	ENSORLG00000014616	ENSORLT00000018322	Transcript	upstream_gene_variant	-	-	-	-	-	-	IMPACT=MODIFIER;DISTANCE=1322;STRAND=-1
3_32151035_G/C	3:32151035	C	ENSORLG00000028055	ENSORLT00000027375	Transcript	downstream_gene_variant	-	-	-	-	-	-	IMPACT=MODIFIER;DISTANCE=3542;STRAND=-1
3_32151035_G/C	3:32151035	C	ENSORLG00000028055	ENSORLT00000028982	Transcript	downstream_gene_variant	-	-	-	-	-	-	IMPACT=MODIFIER;DISTANCE=3542;STRAND=-1
3_32151035_G/C	3:32151035	C	ENSORLG00000028055	ENSORLT00000033273	Transcript	downstream_gene_variant	-	-	-	-	-	-	IMPACT=MODIFIER;DISTANCE=3542;STRAND=-1
3_32151035_G/C	3:32151035	C	ENSORLG00000028055	ENSORLT00000043227	Transcript	downstream_gene_variant	-	-	-	-	-	-	IMPACT=MODIFIER;DISTANCE=3542;STRAND=-1
3_32151053_G/C	3:32151053	C	ENSORLG00000014616	ENSORLT00000018322	Transcript	upstream_gene_variant	-	-	-	-	-	-	IMPACT=MODIFIER;DISTANCE=1340;STRAND=-1
3_32151053_G/C	3:32151053	C	ENSORLG00000028055	ENSORLT00000027375	Transcript	downstream_gene_variant	-	-	-	-	-	-	IMPACT=MODIFIER;DISTANCE=3524;STRAND=-1
3_32151053_G/C	3:32151053	C	ENSORLG00000028055	ENSORLT00000028982	Transcript	downstream_gene_variant	-	-	-	-	-	-	IMPACT=MODIFIER;DISTANCE=3524;STRAND=-1
3_32151053_G/C	3:32151053	C	ENSORLG00000028055	ENSORLT00000033273	Transcript	downstream_gene_variant	-	-	-	-	-	-	IMPACT=MODIFIER;DISTANCE=3524;STRAND=-1
3_32151053_G/C	3:32151053	C	ENSORLG00000028055	ENSORLT00000043227	Transcript	downstream_gene_variant	-	-	-	-	-	-	IMPACT=MODIFIER;DISTANCE=3524;STRAND=-1
3_32151092_G/C	3:32151092	C	ENSORLG00000014616	ENSORLT00000018322	Transcript	upstream_gene_variant	-	-	-	-	-	-	IMPACT=MODIFIER;DISTANCE=1379;STRAND=-1
3_32151092_G/C	3:32151092	C	ENSORLG00000028055	ENSORLT00000027375	Transcript	downstream_gene_variant	-	-	-	-	-	-	IMPACT=MODIFIER;DISTANCE=3485;STRAND=-1
3_32151092_G/C	3:32151092	C	ENSORLG00000028055	ENSORLT00000028982	Transcript	downstream_gene_variant	-	-	-	-	-	-	IMPACT=MODIFIER;DISTANCE=3485;STRAND=-1
3_32151092_G/C	3:32151092	C	ENSORLG00000028055	ENSORLT00000033273	Transcript	downstream_gene_variant	-	-	-	-	-	-	IMPACT=MODIFIER;DISTANCE=3485;STRAND=-1
3_32151092_G/C	3:32151092	C	ENSORLG00000028055	ENSORLT00000043227	Transcript	downstream_gene_variant	-	-	-	-	-	-	IMPACT=MODIFIER;DISTANCE=3485;STRAND=-1
3_32151178_T/G	3:32151178	G	ENSORLG00000014616	ENSORLT00000018322	Transcript	upstream_gene_variant	-	-	-	-	-	-	IMPACT=MODIFIER;DISTANCE=1465;STRAND=-1
3_32151178_T/G	3:32151178	G	ENSORLG00000028055	ENSORLT00000027375	Transcript	downstream_gene_variant	-	-	-	-	-	-	IMPACT=MODIFIER;DISTANCE=3399;STRAND=-1
3_32151178_T/G	3:32151178	G	ENSORLG00000028055	ENSORLT00000028982	Transcript	downstream_gene_variant	-	-	-	-	-	-	IMPACT=MODIFIER;DISTANCE=3399;STRAND=-1
3_32151178_T/G	3:32151178	G	ENSORLG00000028055	ENSORLT00000033273	Transcript	downstream_gene_variant	-	-	-	-	-	-	IMPACT=MODIFIER;DISTANCE=3399;STRAND=-1
3_32151178_T/G	3:32151178	G	ENSORLG00000028055	ENSORLT00000043227	Transcript	downstream_gene_variant	-	-	-	-	-	-	IMPACT=MODIFIER;DISTANCE=3399;STRAND=-1
3_32151225_A/G	3:32151225	G	ENSORLG00000014616	ENSORLT00000018322	Transcript	upstream_gene_variant	-	-	-	-	-	-	IMPACT=MODIFIER;DISTANCE=1512;STRAND=-1
3_32151225_A/G	3:32151225	G	ENSORLG00000028055	ENSORLT00000027375	Transcript	downstream_gene_variant	-	-	-	-	-	-	IMPACT=MODIFIER;DISTANCE=3352;STRAND=-1
3_32151225_A/G	3:32151225	G	ENSORLG00000028055	ENSORLT00000028982	Transcript	downstream_gene_variant	-	-	-	-	-	-	IMPACT=MODIFIER;DISTANCE=3352;STRAND=-1
3_32151225_A/G	3:32151225	G	ENSORLG00000028055	ENSORLT00000033273	Transcript	downstream_gene_variant	-	-	-	-	-	-	IMPACT=MODIFIER;DISTANCE=3352;STRAND=-1
3_32151225_A/G	3:32151225	G	ENSORLG00000028055	ENSORLT00000043227	Transcript	downstream_gene_variant	-	-	-	-	-	-	IMPACT=MODIFIER;DISTANCE=3352;STRAND=-1
3_32151232_C/T	3:32151232	T	ENSORLG00000014616	ENSORLT00000018322	Transcript	upstream_gene_variant	-	-	-	-	-	-	IMPACT=MODIFIER;DISTANCE=1519;STRAND=-1
3_32151232_C/T	3:32151232	T	ENSORLG00000028055	ENSORLT00000027375	Transcript	downstream_gene_variant	-	-	-	-	-	-	IMPACT=MODIFIER;DISTANCE=3345;STRAND=-1
3_32151232_C/T	3:32151232	T	ENSORLG00000028055	ENSORLT00000028982	Transcript	downstream_gene_variant	-	-	-	-	-	-	IMPACT=MODIFIER;DISTANCE=3345;STRAND=-1
3_32151232_C/T	3:32151232	T	ENSORLG00000028055	ENSORLT00000033273	Transcript	downstream_gene_variant	-	-	-	-	-	-	IMPACT=MODIFIER;DISTANCE=3345;STRAND=-1
3_32151232_C/T	3:32151232	T	ENSORLG00000028055	ENSORLT00000043227	Transcript	downstream_gene_variant	-	-	-	-	-	-	IMPACT=MODIFIER;DISTANCE=3345;STRAND=-1
3_32151255_T/C	3:32151255	C	ENSORLG00000014616	ENSORLT00000018322	Transcript	upstream_gene_variant	-	-	-	-	-	-	IMPACT=MODIFIER;DISTANCE=1542;STRAND=-1
3_32151255_T/C	3:32151255	C	ENSORLG00000028055	ENSORLT00000027375	Transcript	downstream_gene_variant	-	-	-	-	-	-	IMPACT=MODIFIER;DISTANCE=3322;STRAND=-1
3_32151255_T/C	3:32151255	C	ENSORLG00000028055	ENSORLT00000028982	Transcript	downstream_gene_variant	-	-	-	-	-	-	IMPACT=MODIFIER;DISTANCE=3322;STRAND=-1
3_32151255_T/C	3:32151255	C	ENSORLG00000028055	ENSORLT00000033273	Transcript	downstream_gene_variant	-	-	-	-	-	-	IMPACT=MODIFIER;DISTANCE=3322;STRAND=-1
3_32151255_T/C	3:32151255	C	ENSORLG00000028055	ENSORLT00000043227	Transcript	downstream_gene_variant	-	-	-	-	-	-	IMPACT=MODIFIER;DISTANCE=3322;STRAND=-1
3_32151261_A/G	3:32151261	G	ENSORLG00000014616	ENSORLT00000018322	Transcript	upstream_gene_variant	-	-	-	-	-	-	IMPACT=MODIFIER;DISTANCE=1548;STRAND=-1
3_32151261_A/G	3:32151261	G	ENSORLG00000028055	ENSORLT00000027375	Transcript	downstream_gene_variant	-	-	-	-	-	-	IMPACT=MODIFIER;DISTANCE=3316;STRAND=-1
3_32151261_A/G	3:32151261	G	ENSORLG00000028055	ENSORLT00000028982	Transcript	downstream_gene_variant	-	-	-	-	-	-	IMPACT=MODIFIER;DISTANCE=3316;STRAND=-1
3_32151261_A/G	3:32151261	G	ENSORLG00000028055	ENSORLT00000033273	Transcript	downstream_gene_variant	-	-	-	-	-	-	IMPACT=MODIFIER;DISTANCE=3316;STRAND=-1
3_32151261_A/G	3:32151261	G	ENSORLG00000028055	ENSORLT00000043227	Transcript	downstream_gene_variant	-	-	-	-	-	-	IMPACT=MODIFIER;DISTANCE=3316;STRAND=-1
3_32151350_A/T	3:32151350	T	ENSORLG00000014616	ENSORLT00000018322	Transcript	upstream_gene_variant	-	-	-	-	-	-	IMPACT=MODIFIER;DISTANCE=1637;STRAND=-1
3_32151350_A/T	3:32151350	T	ENSORLG00000028055	ENSORLT00000027375	Transcript	downstream_gene_variant	-	-	-	-	-	-	IMPACT=MODIFIER;DISTANCE=3227;STRAND=-1
3_32151350_A/T	3:32151350	T	ENSORLG00000028055	ENSORLT00000028982	Transcript	downstream_gene_variant	-	-	-	-	-	-	IMPACT=MODIFIER;DISTANCE=3227;STRAND=-1
3_32151350_A/T	3:32151350	T	ENSORLG00000028055	ENSORLT00000033273	Transcript	downstream_gene_variant	-	-	-	-	-	-	IMPACT=MODIFIER;DISTANCE=3227;STRAND=-1
3_32151350_A/T	3:32151350	T	ENSORLG00000028055	ENSORLT00000043227	Transcript	downstream_gene_variant	-	-	-	-	-	-	IMPACT=MODIFIER;DISTANCE=3227;STRAND=-1
3_32151352_A/T	3:32151352	T	ENSORLG00000014616	ENSORLT00000018322	Transcript	upstream_gene_variant	-	-	-	-	-	-	IMPACT=MODIFIER;DISTANCE=1639;STRAND=-1
3_32151352_A/T	3:32151352	T	ENSORLG00000028055	ENSORLT00000027375	Transcript	downstream_gene_variant	-	-	-	-	-	-	IMPACT=MODIFIER;DISTANCE=3225;STRAND=-1
3_32151352_A/T	3:32151352	T	ENSORLG00000028055	ENSORLT00000028982	Transcript	downstream_gene_variant	-	-	-	-	-	-	IMPACT=MODIFIER;DISTANCE=3225;STRAND=-1
3_32151352_A/T	3:32151352	T	ENSORLG00000028055	ENSORLT00000033273	Transcript	downstream_gene_variant	-	-	-	-	-	-	IMPACT=MODIFIER;DISTANCE=3225;STRAND=-1
3_32151352_A/T	3:32151352	T	ENSORLG00000028055	ENSORLT00000043227	Transcript	downstream_gene_variant	-	-	-	-	-	-	IMPACT=MODIFIER;DISTANCE=3225;STRAND=-1
3_32151354_G/T	3:32151354	T	ENSORLG00000014616	ENSORLT00000018322	Transcript	upstream_gene_variant	-	-	-	-	-	-	IMPACT=MODIFIER;DISTANCE=1641;STRAND=-1
3_32151354_G/T	3:32151354	T	ENSORLG00000028055	ENSORLT00000027375	Transcript	downstream_gene_variant	-	-	-	-	-	-	IMPACT=MODIFIER;DISTANCE=3223;STRAND=-1
3_32151354_G/T	3:32151354	T	ENSORLG00000028055	ENSORLT00000028982	Transcript	downstream_gene_variant	-	-	-	-	-	-	IMPACT=MODIFIER;DISTANCE=3223;STRAND=-1
3_32151354_G/T	3:32151354	T	ENSORLG00000028055	ENSORLT00000033273	Transcript	downstream_gene_variant	-	-	-	-	-	-	IMPACT=MODIFIER;DISTANCE=3223;STRAND=-1
3_32151354_G/T	3:32151354	T	ENSORLG00000028055	ENSORLT00000043227	Transcript	downstream_gene_variant	-	-	-	-	-	-	IMPACT=MODIFIER;DISTANCE=3223;STRAND=-1
3_32151357_A/T	3:32151357	T	ENSORLG00000014616	ENSORLT00000018322	Transcript	upstream_gene_variant	-	-	-	-	-	-	IMPACT=MODIFIER;DISTANCE=1644;STRAND=-1
3_32151357_A/T	3:32151357	T	ENSORLG00000028055	ENSORLT00000027375	Transcript	downstream_gene_variant	-	-	-	-	-	-	IMPACT=MODIFIER;DISTANCE=3220;STRAND=-1
3_32151357_A/T	3:32151357	T	ENSORLG00000028055	ENSORLT00000028982	Transcript	downstream_gene_variant	-	-	-	-	-	-	IMPACT=MODIFIER;DISTANCE=3220;STRAND=-1
3_32151357_A/T	3:32151357	T	ENSORLG00000028055	ENSORLT00000033273	Transcript	downstream_gene_variant	-	-	-	-	-	-	IMPACT=MODIFIER;DISTANCE=3220;STRAND=-1
3_32151357_A/T	3:32151357	T	ENSORLG00000028055	ENSORLT00000043227	Transcript	downstream_gene_variant	-	-	-	-	-	-	IMPACT=MODIFIER;DISTANCE=3220;STRAND=-1
3_32151456_A/G	3:32151456	G	ENSORLG00000014616	ENSORLT00000018322	Transcript	upstream_gene_variant	-	-	-	-	-	-	IMPACT=MODIFIER;DISTANCE=1743;STRAND=-1
3_32151456_A/G	3:32151456	G	ENSORLG00000028055	ENSORLT00000027375	Transcript	downstream_gene_variant	-	-	-	-	-	-	IMPACT=MODIFIER;DISTANCE=3121;STRAND=-1
3_32151456_A/G	3:32151456	G	ENSORLG00000028055	ENSORLT00000028982	Transcript	downstream_gene_variant	-	-	-	-	-	-	IMPACT=MODIFIER;DISTANCE=3121;STRAND=-1
3_32151456_A/G	3:32151456	G	ENSORLG00000028055	ENSORLT00000033273	Transcript	downstream_gene_variant	-	-	-	-	-	-	IMPACT=MODIFIER;DISTANCE=3121;STRAND=-1
3_32151456_A/G	3:32151456	G	ENSORLG00000028055	ENSORLT00000043227	Transcript	downstream_gene_variant	-	-	-	-	-	-	IMPACT=MODIFIER;DISTANCE=3121;STRAND=-1
3_32151498_T/G	3:32151498	G	ENSORLG00000014616	ENSORLT00000018322	Transcript	upstream_gene_variant	-	-	-	-	-	-	IMPACT=MODIFIER;DISTANCE=1785;STRAND=-1
3_32151498_T/G	3:32151498	G	ENSORLG00000028055	ENSORLT00000027375	Transcript	downstream_gene_variant	-	-	-	-	-	-	IMPACT=MODIFIER;DISTANCE=3079;STRAND=-1
3_32151498_T/G	3:32151498	G	ENSORLG00000028055	ENSORLT00000028982	Transcript	downstream_gene_variant	-	-	-	-	-	-	IMPACT=MODIFIER;DISTANCE=3079;STRAND=-1
3_32151498_T/G	3:32151498	G	ENSORLG00000028055	ENSORLT00000033273	Transcript	downstream_gene_variant	-	-	-	-	-	-	IMPACT=MODIFIER;DISTANCE=3079;STRAND=-1
3_32151498_T/G	3:32151498	G	ENSORLG00000028055	ENSORLT00000043227	Transcript	downstream_gene_variant	-	-	-	-	-	-	IMPACT=MODIFIER;DISTANCE=3079;STRAND=-1
3_32151499_T/A	3:32151499	A	ENSORLG00000014616	ENSORLT00000018322	Transcript	upstream_gene_variant	-	-	-	-	-	-	IMPACT=MODIFIER;DISTANCE=1786;STRAND=-1
3_32151499_T/A	3:32151499	A	ENSORLG00000028055	ENSORLT00000027375	Transcript	downstream_gene_variant	-	-	-	-	-	-	IMPACT=MODIFIER;DISTANCE=3078;STRAND=-1
3_32151499_T/A	3:32151499	A	ENSORLG00000028055	ENSORLT00000028982	Transcript	downstream_gene_variant	-	-	-	-	-	-	IMPACT=MODIFIER;DISTANCE=3078;STRAND=-1
3_32151499_T/A	3:32151499	A	ENSORLG00000028055	ENSORLT00000033273	Transcript	downstream_gene_variant	-	-	-	-	-	-	IMPACT=MODIFIER;DISTANCE=3078;STRAND=-1
3_32151499_T/A	3:32151499	A	ENSORLG00000028055	ENSORLT00000043227	Transcript	downstream_gene_variant	-	-	-	-	-	-	IMPACT=MODIFIER;DISTANCE=3078;STRAND=-1
3_32151500_C/A	3:32151500	A	ENSORLG00000014616	ENSORLT00000018322	Transcript	upstream_gene_variant	-	-	-	-	-	-	IMPACT=MODIFIER;DISTANCE=1787;STRAND=-1
3_32151500_C/A	3:32151500	A	ENSORLG00000028055	ENSORLT00000027375	Transcript	downstream_gene_variant	-	-	-	-	-	-	IMPACT=MODIFIER;DISTANCE=3077;STRAND=-1
3_32151500_C/A	3:32151500	A	ENSORLG00000028055	ENSORLT00000028982	Transcript	downstream_gene_variant	-	-	-	-	-	-	IMPACT=MODIFIER;DISTANCE=3077;STRAND=-1
3_32151500_C/A	3:32151500	A	ENSORLG00000028055	ENSORLT00000033273	Transcript	downstream_gene_variant	-	-	-	-	-	-	IMPACT=MODIFIER;DISTANCE=3077;STRAND=-1
3_32151500_C/A	3:32151500	A	ENSORLG00000028055	ENSORLT00000043227	Transcript	downstream_gene_variant	-	-	-	-	-	-	IMPACT=MODIFIER;DISTANCE=3077;STRAND=-1
3_32151504_A/T	3:32151504	T	ENSORLG00000014616	ENSORLT00000018322	Transcript	upstream_gene_variant	-	-	-	-	-	-	IMPACT=MODIFIER;DISTANCE=1791;STRAND=-1
3_32151504_A/T	3:32151504	T	ENSORLG00000028055	ENSORLT00000027375	Transcript	downstream_gene_variant	-	-	-	-	-	-	IMPACT=MODIFIER;DISTANCE=3073;STRAND=-1
3_32151504_A/T	3:32151504	T	ENSORLG00000028055	ENSORLT00000028982	Transcript	downstream_gene_variant	-	-	-	-	-	-	IMPACT=MODIFIER;DISTANCE=3073;STRAND=-1
3_32151504_A/T	3:32151504	T	ENSORLG00000028055	ENSORLT00000033273	Transcript	downstream_gene_variant	-	-	-	-	-	-	IMPACT=MODIFIER;DISTANCE=3073;STRAND=-1
3_32151504_A/T	3:32151504	T	ENSORLG00000028055	ENSORLT00000043227	Transcript	downstream_gene_variant	-	-	-	-	-	-	IMPACT=MODIFIER;DISTANCE=3073;STRAND=-1
3_32151514_G/A	3:32151514	A	ENSORLG00000014616	ENSORLT00000018322	Transcript	upstream_gene_variant	-	-	-	-	-	-	IMPACT=MODIFIER;DISTANCE=1801;STRAND=-1
3_32151514_G/A	3:32151514	A	ENSORLG00000028055	ENSORLT00000027375	Transcript	downstream_gene_variant	-	-	-	-	-	-	IMPACT=MODIFIER;DISTANCE=3063;STRAND=-1
3_32151514_G/A	3:32151514	A	ENSORLG00000028055	ENSORLT00000028982	Transcript	downstream_gene_variant	-	-	-	-	-	-	IMPACT=MODIFIER;DISTANCE=3063;STRAND=-1
3_32151514_G/A	3:32151514	A	ENSORLG00000028055	ENSORLT00000033273	Transcript	downstream_gene_variant	-	-	-	-	-	-	IMPACT=MODIFIER;DISTANCE=3063;STRAND=-1
3_32151514_G/A	3:32151514	A	ENSORLG00000028055	ENSORLT00000043227	Transcript	downstream_gene_variant	-	-	-	-	-	-	IMPACT=MODIFIER;DISTANCE=3063;STRAND=-1
3_32151520_G/A	3:32151520	A	ENSORLG00000014616	ENSORLT00000018322	Transcript	upstream_gene_variant	-	-	-	-	-	-	IMPACT=MODIFIER;DISTANCE=1807;STRAND=-1
3_32151520_G/A	3:32151520	A	ENSORLG00000028055	ENSORLT00000027375	Transcript	downstream_gene_variant	-	-	-	-	-	-	IMPACT=MODIFIER;DISTANCE=3057;STRAND=-1
3_32151520_G/A	3:32151520	A	ENSORLG00000028055	ENSORLT00000028982	Transcript	downstream_gene_variant	-	-	-	-	-	-	IMPACT=MODIFIER;DISTANCE=3057;STRAND=-1
3_32151520_G/A	3:32151520	A	ENSORLG00000028055	ENSORLT00000033273	Transcript	downstream_gene_variant	-	-	-	-	-	-	IMPACT=MODIFIER;DISTANCE=3057;STRAND=-1
3_32151520_G/A	3:32151520	A	ENSORLG00000028055	ENSORLT00000043227	Transcript	downstream_gene_variant	-	-	-	-	-	-	IMPACT=MODIFIER;DISTANCE=3057;STRAND=-1
3_32151563_G/A	3:32151563	A	ENSORLG00000014616	ENSORLT00000018322	Transcript	upstream_gene_variant	-	-	-	-	-	-	IMPACT=MODIFIER;DISTANCE=1850;STRAND=-1
3_32151563_G/A	3:32151563	A	ENSORLG00000028055	ENSORLT00000027375	Transcript	downstream_gene_variant	-	-	-	-	-	-	IMPACT=MODIFIER;DISTANCE=3014;STRAND=-1
3_32151563_G/A	3:32151563	A	ENSORLG00000028055	ENSORLT00000028982	Transcript	downstream_gene_variant	-	-	-	-	-	-	IMPACT=MODIFIER;DISTANCE=3014;STRAND=-1
3_32151563_G/A	3:32151563	A	ENSORLG00000028055	ENSORLT00000033273	Transcript	downstream_gene_variant	-	-	-	-	-	-	IMPACT=MODIFIER;DISTANCE=3014;STRAND=-1
3_32151563_G/A	3:32151563	A	ENSORLG00000028055	ENSORLT00000043227	Transcript	downstream_gene_variant	-	-	-	-	-	-	IMPACT=MODIFIER;DISTANCE=3014;STRAND=-1
3_32151596_C/T	3:32151596	T	ENSORLG00000014616	ENSORLT00000018322	Transcript	upstream_gene_variant	-	-	-	-	-	-	IMPACT=MODIFIER;DISTANCE=1883;STRAND=-1
3_32151596_C/T	3:32151596	T	ENSORLG00000028055	ENSORLT00000027375	Transcript	downstream_gene_variant	-	-	-	-	-	-	IMPACT=MODIFIER;DISTANCE=2981;STRAND=-1
3_32151596_C/T	3:32151596	T	ENSORLG00000028055	ENSORLT00000028982	Transcript	downstream_gene_variant	-	-	-	-	-	-	IMPACT=MODIFIER;DISTANCE=2981;STRAND=-1
3_32151596_C/T	3:32151596	T	ENSORLG00000028055	ENSORLT00000033273	Transcript	downstream_gene_variant	-	-	-	-	-	-	IMPACT=MODIFIER;DISTANCE=2981;STRAND=-1
3_32151596_C/T	3:32151596	T	ENSORLG00000028055	ENSORLT00000043227	Transcript	downstream_gene_variant	-	-	-	-	-	-	IMPACT=MODIFIER;DISTANCE=2981;STRAND=-1
3_32151598_T/A	3:32151598	A	ENSORLG00000014616	ENSORLT00000018322	Transcript	upstream_gene_variant	-	-	-	-	-	-	IMPACT=MODIFIER;DISTANCE=1885;STRAND=-1
3_32151598_T/A	3:32151598	A	ENSORLG00000028055	ENSORLT00000027375	Transcript	downstream_gene_variant	-	-	-	-	-	-	IMPACT=MODIFIER;DISTANCE=2979;STRAND=-1
3_32151598_T/A	3:32151598	A	ENSORLG00000028055	ENSORLT00000028982	Transcript	downstream_gene_variant	-	-	-	-	-	-	IMPACT=MODIFIER;DISTANCE=2979;STRAND=-1
3_32151598_T/A	3:32151598	A	ENSORLG00000028055	ENSORLT00000033273	Transcript	downstream_gene_variant	-	-	-	-	-	-	IMPACT=MODIFIER;DISTANCE=2979;STRAND=-1
3_32151598_T/A	3:32151598	A	ENSORLG00000028055	ENSORLT00000043227	Transcript	downstream_gene_variant	-	-	-	-	-	-	IMPACT=MODIFIER;DISTANCE=2979;STRAND=-1
3_32151603_T/C	3:32151603	C	ENSORLG00000014616	ENSORLT00000018322	Transcript	upstream_gene_variant	-	-	-	-	-	-	IMPACT=MODIFIER;DISTANCE=1890;STRAND=-1
3_32151603_T/C	3:32151603	C	ENSORLG00000028055	ENSORLT00000027375	Transcript	downstream_gene_variant	-	-	-	-	-	-	IMPACT=MODIFIER;DISTANCE=2974;STRAND=-1
3_32151603_T/C	3:32151603	C	ENSORLG00000028055	ENSORLT00000028982	Transcript	downstream_gene_variant	-	-	-	-	-	-	IMPACT=MODIFIER;DISTANCE=2974;STRAND=-1
3_32151603_T/C	3:32151603	C	ENSORLG00000028055	ENSORLT00000033273	Transcript	downstream_gene_variant	-	-	-	-	-	-	IMPACT=MODIFIER;DISTANCE=2974;STRAND=-1
3_32151603_T/C	3:32151603	C	ENSORLG00000028055	ENSORLT00000043227	Transcript	downstream_gene_variant	-	-	-	-	-	-	IMPACT=MODIFIER;DISTANCE=2974;STRAND=-1
3_32151660_T/C	3:32151660	C	ENSORLG00000014616	ENSORLT00000018322	Transcript	upstream_gene_variant	-	-	-	-	-	-	IMPACT=MODIFIER;DISTANCE=1947;STRAND=-1
3_32151660_T/C	3:32151660	C	ENSORLG00000028055	ENSORLT00000027375	Transcript	downstream_gene_variant	-	-	-	-	-	-	IMPACT=MODIFIER;DISTANCE=2917;STRAND=-1
3_32151660_T/C	3:32151660	C	ENSORLG00000028055	ENSORLT00000028982	Transcript	downstream_gene_variant	-	-	-	-	-	-	IMPACT=MODIFIER;DISTANCE=2917;STRAND=-1
3_32151660_T/C	3:32151660	C	ENSORLG00000028055	ENSORLT00000033273	Transcript	downstream_gene_variant	-	-	-	-	-	-	IMPACT=MODIFIER;DISTANCE=2917;STRAND=-1
3_32151660_T/C	3:32151660	C	ENSORLG00000028055	ENSORLT00000043227	Transcript	downstream_gene_variant	-	-	-	-	-	-	IMPACT=MODIFIER;DISTANCE=2917;STRAND=-1
3_32151717_T/G	3:32151717	G	ENSORLG00000014616	ENSORLT00000018322	Transcript	upstream_gene_variant	-	-	-	-	-	-	IMPACT=MODIFIER;DISTANCE=2004;STRAND=-1
3_32151717_T/G	3:32151717	G	ENSORLG00000028055	ENSORLT00000027375	Transcript	downstream_gene_variant	-	-	-	-	-	-	IMPACT=MODIFIER;DISTANCE=2860;STRAND=-1
3_32151717_T/G	3:32151717	G	ENSORLG00000028055	ENSORLT00000028982	Transcript	downstream_gene_variant	-	-	-	-	-	-	IMPACT=MODIFIER;DISTANCE=2860;STRAND=-1
3_32151717_T/G	3:32151717	G	ENSORLG00000028055	ENSORLT00000033273	Transcript	downstream_gene_variant	-	-	-	-	-	-	IMPACT=MODIFIER;DISTANCE=2860;STRAND=-1
3_32151717_T/G	3:32151717	G	ENSORLG00000028055	ENSORLT00000043227	Transcript	downstream_gene_variant	-	-	-	-	-	-	IMPACT=MODIFIER;DISTANCE=2860;STRAND=-1
3_32151741_C/T	3:32151741	T	ENSORLG00000014616	ENSORLT00000018322	Transcript	upstream_gene_variant	-	-	-	-	-	-	IMPACT=MODIFIER;DISTANCE=2028;STRAND=-1
3_32151741_C/T	3:32151741	T	ENSORLG00000028055	ENSORLT00000027375	Transcript	downstream_gene_variant	-	-	-	-	-	-	IMPACT=MODIFIER;DISTANCE=2836;STRAND=-1
3_32151741_C/T	3:32151741	T	ENSORLG00000028055	ENSORLT00000028982	Transcript	downstream_gene_variant	-	-	-	-	-	-	IMPACT=MODIFIER;DISTANCE=2836;STRAND=-1
3_32151741_C/T	3:32151741	T	ENSORLG00000028055	ENSORLT00000033273	Transcript	downstream_gene_variant	-	-	-	-	-	-	IMPACT=MODIFIER;DISTANCE=2836;STRAND=-1
3_32151741_C/T	3:32151741	T	ENSORLG00000028055	ENSORLT00000043227	Transcript	downstream_gene_variant	-	-	-	-	-	-	IMPACT=MODIFIER;DISTANCE=2836;STRAND=-1
3_32151750_T/A	3:32151750	A	ENSORLG00000014616	ENSORLT00000018322	Transcript	upstream_gene_variant	-	-	-	-	-	-	IMPACT=MODIFIER;DISTANCE=2037;STRAND=-1
3_32151750_T/A	3:32151750	A	ENSORLG00000028055	ENSORLT00000027375	Transcript	downstream_gene_variant	-	-	-	-	-	-	IMPACT=MODIFIER;DISTANCE=2827;STRAND=-1
3_32151750_T/A	3:32151750	A	ENSORLG00000028055	ENSORLT00000028982	Transcript	downstream_gene_variant	-	-	-	-	-	-	IMPACT=MODIFIER;DISTANCE=2827;STRAND=-1
3_32151750_T/A	3:32151750	A	ENSORLG00000028055	ENSORLT00000033273	Transcript	downstream_gene_variant	-	-	-	-	-	-	IMPACT=MODIFIER;DISTANCE=2827;STRAND=-1
3_32151750_T/A	3:32151750	A	ENSORLG00000028055	ENSORLT00000043227	Transcript	downstream_gene_variant	-	-	-	-	-	-	IMPACT=MODIFIER;DISTANCE=2827;STRAND=-1
3_32151778_A/T	3:32151778	T	ENSORLG00000014616	ENSORLT00000018322	Transcript	upstream_gene_variant	-	-	-	-	-	-	IMPACT=MODIFIER;DISTANCE=2065;STRAND=-1
3_32151778_A/T	3:32151778	T	ENSORLG00000028055	ENSORLT00000027375	Transcript	downstream_gene_variant	-	-	-	-	-	-	IMPACT=MODIFIER;DISTANCE=2799;STRAND=-1
3_32151778_A/T	3:32151778	T	ENSORLG00000028055	ENSORLT00000028982	Transcript	downstream_gene_variant	-	-	-	-	-	-	IMPACT=MODIFIER;DISTANCE=2799;STRAND=-1
3_32151778_A/T	3:32151778	T	ENSORLG00000028055	ENSORLT00000033273	Transcript	downstream_gene_variant	-	-	-	-	-	-	IMPACT=MODIFIER;DISTANCE=2799;STRAND=-1
3_32151778_A/T	3:32151778	T	ENSORLG00000028055	ENSORLT00000043227	Transcript	downstream_gene_variant	-	-	-	-	-	-	IMPACT=MODIFIER;DISTANCE=2799;STRAND=-1
3_32151795_A/G	3:32151795	G	ENSORLG00000014616	ENSORLT00000018322	Transcript	upstream_gene_variant	-	-	-	-	-	-	IMPACT=MODIFIER;DISTANCE=2082;STRAND=-1
3_32151795_A/G	3:32151795	G	ENSORLG00000028055	ENSORLT00000027375	Transcript	downstream_gene_variant	-	-	-	-	-	-	IMPACT=MODIFIER;DISTANCE=2782;STRAND=-1
3_32151795_A/G	3:32151795	G	ENSORLG00000028055	ENSORLT00000028982	Transcript	downstream_gene_variant	-	-	-	-	-	-	IMPACT=MODIFIER;DISTANCE=2782;STRAND=-1
3_32151795_A/G	3:32151795	G	ENSORLG00000028055	ENSORLT00000033273	Transcript	downstream_gene_variant	-	-	-	-	-	-	IMPACT=MODIFIER;DISTANCE=2782;STRAND=-1
3_32151795_A/G	3:32151795	G	ENSORLG00000028055	ENSORLT00000043227	Transcript	downstream_gene_variant	-	-	-	-	-	-	IMPACT=MODIFIER;DISTANCE=2782;STRAND=-1
3_32151798_T/C	3:32151798	C	ENSORLG00000014616	ENSORLT00000018322	Transcript	upstream_gene_variant	-	-	-	-	-	-	IMPACT=MODIFIER;DISTANCE=2085;STRAND=-1
3_32151798_T/C	3:32151798	C	ENSORLG00000028055	ENSORLT00000027375	Transcript	downstream_gene_variant	-	-	-	-	-	-	IMPACT=MODIFIER;DISTANCE=2779;STRAND=-1
3_32151798_T/C	3:32151798	C	ENSORLG00000028055	ENSORLT00000028982	Transcript	downstream_gene_variant	-	-	-	-	-	-	IMPACT=MODIFIER;DISTANCE=2779;STRAND=-1
3_32151798_T/C	3:32151798	C	ENSORLG00000028055	ENSORLT00000033273	Transcript	downstream_gene_variant	-	-	-	-	-	-	IMPACT=MODIFIER;DISTANCE=2779;STRAND=-1
3_32151798_T/C	3:32151798	C	ENSORLG00000028055	ENSORLT00000043227	Transcript	downstream_gene_variant	-	-	-	-	-	-	IMPACT=MODIFIER;DISTANCE=2779;STRAND=-1
3_32151967_G/C	3:32151967	C	ENSORLG00000014616	ENSORLT00000018322	Transcript	upstream_gene_variant	-	-	-	-	-	-	IMPACT=MODIFIER;DISTANCE=2254;STRAND=-1
3_32151967_G/C	3:32151967	C	ENSORLG00000028055	ENSORLT00000027375	Transcript	downstream_gene_variant	-	-	-	-	-	-	IMPACT=MODIFIER;DISTANCE=2610;STRAND=-1
3_32151967_G/C	3:32151967	C	ENSORLG00000028055	ENSORLT00000028982	Transcript	downstream_gene_variant	-	-	-	-	-	-	IMPACT=MODIFIER;DISTANCE=2610;STRAND=-1
3_32151967_G/C	3:32151967	C	ENSORLG00000028055	ENSORLT00000033273	Transcript	downstream_gene_variant	-	-	-	-	-	-	IMPACT=MODIFIER;DISTANCE=2610;STRAND=-1
3_32151967_G/C	3:32151967	C	ENSORLG00000028055	ENSORLT00000043227	Transcript	downstream_gene_variant	-	-	-	-	-	-	IMPACT=MODIFIER;DISTANCE=2610;STRAND=-1
3_32151995_G/T	3:32151995	T	ENSORLG00000014616	ENSORLT00000018322	Transcript	upstream_gene_variant	-	-	-	-	-	-	IMPACT=MODIFIER;DISTANCE=2282;STRAND=-1
3_32151995_G/T	3:32151995	T	ENSORLG00000028055	ENSORLT00000027375	Transcript	downstream_gene_variant	-	-	-	-	-	-	IMPACT=MODIFIER;DISTANCE=2582;STRAND=-1
3_32151995_G/T	3:32151995	T	ENSORLG00000028055	ENSORLT00000028982	Transcript	downstream_gene_variant	-	-	-	-	-	-	IMPACT=MODIFIER;DISTANCE=2582;STRAND=-1
3_32151995_G/T	3:32151995	T	ENSORLG00000028055	ENSORLT00000033273	Transcript	downstream_gene_variant	-	-	-	-	-	-	IMPACT=MODIFIER;DISTANCE=2582;STRAND=-1
3_32151995_G/T	3:32151995	T	ENSORLG00000028055	ENSORLT00000043227	Transcript	downstream_gene_variant	-	-	-	-	-	-	IMPACT=MODIFIER;DISTANCE=2582;STRAND=-1
3_32152006_C/T	3:32152006	T	ENSORLG00000014616	ENSORLT00000018322	Transcript	upstream_gene_variant	-	-	-	-	-	-	IMPACT=MODIFIER;DISTANCE=2293;STRAND=-1
3_32152006_C/T	3:32152006	T	ENSORLG00000028055	ENSORLT00000027375	Transcript	downstream_gene_variant	-	-	-	-	-	-	IMPACT=MODIFIER;DISTANCE=2571;STRAND=-1
3_32152006_C/T	3:32152006	T	ENSORLG00000028055	ENSORLT00000028982	Transcript	downstream_gene_variant	-	-	-	-	-	-	IMPACT=MODIFIER;DISTANCE=2571;STRAND=-1
3_32152006_C/T	3:32152006	T	ENSORLG00000028055	ENSORLT00000033273	Transcript	downstream_gene_variant	-	-	-	-	-	-	IMPACT=MODIFIER;DISTANCE=2571;STRAND=-1
3_32152006_C/T	3:32152006	T	ENSORLG00000028055	ENSORLT00000043227	Transcript	downstream_gene_variant	-	-	-	-	-	-	IMPACT=MODIFIER;DISTANCE=2571;STRAND=-1
3_32152045_A/T	3:32152045	T	ENSORLG00000014616	ENSORLT00000018322	Transcript	upstream_gene_variant	-	-	-	-	-	-	IMPACT=MODIFIER;DISTANCE=2332;STRAND=-1
3_32152045_A/T	3:32152045	T	ENSORLG00000028055	ENSORLT00000027375	Transcript	downstream_gene_variant	-	-	-	-	-	-	IMPACT=MODIFIER;DISTANCE=2532;STRAND=-1
3_32152045_A/T	3:32152045	T	ENSORLG00000028055	ENSORLT00000028982	Transcript	downstream_gene_variant	-	-	-	-	-	-	IMPACT=MODIFIER;DISTANCE=2532;STRAND=-1
3_32152045_A/T	3:32152045	T	ENSORLG00000028055	ENSORLT00000033273	Transcript	downstream_gene_variant	-	-	-	-	-	-	IMPACT=MODIFIER;DISTANCE=2532;STRAND=-1
3_32152045_A/T	3:32152045	T	ENSORLG00000028055	ENSORLT00000043227	Transcript	downstream_gene_variant	-	-	-	-	-	-	IMPACT=MODIFIER;DISTANCE=2532;STRAND=-1
3_32152500_C/T	3:32152500	T	ENSORLG00000014616	ENSORLT00000018322	Transcript	upstream_gene_variant	-	-	-	-	-	-	IMPACT=MODIFIER;DISTANCE=2787;STRAND=-1
3_32152500_C/T	3:32152500	T	ENSORLG00000028055	ENSORLT00000027375	Transcript	downstream_gene_variant	-	-	-	-	-	-	IMPACT=MODIFIER;DISTANCE=2077;STRAND=-1
3_32152500_C/T	3:32152500	T	ENSORLG00000028055	ENSORLT00000028982	Transcript	downstream_gene_variant	-	-	-	-	-	-	IMPACT=MODIFIER;DISTANCE=2077;STRAND=-1
3_32152500_C/T	3:32152500	T	ENSORLG00000028055	ENSORLT00000033273	Transcript	downstream_gene_variant	-	-	-	-	-	-	IMPACT=MODIFIER;DISTANCE=2077;STRAND=-1
3_32152500_C/T	3:32152500	T	ENSORLG00000028055	ENSORLT00000043227	Transcript	downstream_gene_variant	-	-	-	-	-	-	IMPACT=MODIFIER;DISTANCE=2077;STRAND=-1
3_32152676_A/G	3:32152676	G	ENSORLG00000014616	ENSORLT00000018322	Transcript	upstream_gene_variant	-	-	-	-	-	-	IMPACT=MODIFIER;DISTANCE=2963;STRAND=-1
3_32152676_A/G	3:32152676	G	ENSORLG00000028055	ENSORLT00000027375	Transcript	downstream_gene_variant	-	-	-	-	-	-	IMPACT=MODIFIER;DISTANCE=1901;STRAND=-1
3_32152676_A/G	3:32152676	G	ENSORLG00000028055	ENSORLT00000028982	Transcript	downstream_gene_variant	-	-	-	-	-	-	IMPACT=MODIFIER;DISTANCE=1901;STRAND=-1
3_32152676_A/G	3:32152676	G	ENSORLG00000028055	ENSORLT00000033273	Transcript	downstream_gene_variant	-	-	-	-	-	-	IMPACT=MODIFIER;DISTANCE=1901;STRAND=-1
3_32152676_A/G	3:32152676	G	ENSORLG00000028055	ENSORLT00000043227	Transcript	downstream_gene_variant	-	-	-	-	-	-	IMPACT=MODIFIER;DISTANCE=1901;STRAND=-1
3_32152759_C/G	3:32152759	G	ENSORLG00000014616	ENSORLT00000018322	Transcript	upstream_gene_variant	-	-	-	-	-	-	IMPACT=MODIFIER;DISTANCE=3046;STRAND=-1
3_32152759_C/G	3:32152759	G	ENSORLG00000028055	ENSORLT00000027375	Transcript	downstream_gene_variant	-	-	-	-	-	-	IMPACT=MODIFIER;DISTANCE=1818;STRAND=-1
3_32152759_C/G	3:32152759	G	ENSORLG00000028055	ENSORLT00000028982	Transcript	downstream_gene_variant	-	-	-	-	-	-	IMPACT=MODIFIER;DISTANCE=1818;STRAND=-1
3_32152759_C/G	3:32152759	G	ENSORLG00000028055	ENSORLT00000033273	Transcript	downstream_gene_variant	-	-	-	-	-	-	IMPACT=MODIFIER;DISTANCE=1818;STRAND=-1
3_32152759_C/G	3:32152759	G	ENSORLG00000028055	ENSORLT00000043227	Transcript	downstream_gene_variant	-	-	-	-	-	-	IMPACT=MODIFIER;DISTANCE=1818;STRAND=-1
3_32152779_C/T	3:32152779	T	ENSORLG00000014616	ENSORLT00000018322	Transcript	upstream_gene_variant	-	-	-	-	-	-	IMPACT=MODIFIER;DISTANCE=3066;STRAND=-1
3_32152779_C/T	3:32152779	T	ENSORLG00000028055	ENSORLT00000027375	Transcript	downstream_gene_variant	-	-	-	-	-	-	IMPACT=MODIFIER;DISTANCE=1798;STRAND=-1
3_32152779_C/T	3:32152779	T	ENSORLG00000028055	ENSORLT00000028982	Transcript	downstream_gene_variant	-	-	-	-	-	-	IMPACT=MODIFIER;DISTANCE=1798;STRAND=-1
3_32152779_C/T	3:32152779	T	ENSORLG00000028055	ENSORLT00000033273	Transcript	downstream_gene_variant	-	-	-	-	-	-	IMPACT=MODIFIER;DISTANCE=1798;STRAND=-1
3_32152779_C/T	3:32152779	T	ENSORLG00000028055	ENSORLT00000043227	Transcript	downstream_gene_variant	-	-	-	-	-	-	IMPACT=MODIFIER;DISTANCE=1798;STRAND=-1
3_32152990_C/T	3:32152990	T	ENSORLG00000014616	ENSORLT00000018322	Transcript	upstream_gene_variant	-	-	-	-	-	-	IMPACT=MODIFIER;DISTANCE=3277;STRAND=-1
3_32152990_C/T	3:32152990	T	ENSORLG00000028055	ENSORLT00000027375	Transcript	downstream_gene_variant	-	-	-	-	-	-	IMPACT=MODIFIER;DISTANCE=1587;STRAND=-1
3_32152990_C/T	3:32152990	T	ENSORLG00000028055	ENSORLT00000028982	Transcript	downstream_gene_variant	-	-	-	-	-	-	IMPACT=MODIFIER;DISTANCE=1587;STRAND=-1
3_32152990_C/T	3:32152990	T	ENSORLG00000028055	ENSORLT00000033273	Transcript	downstream_gene_variant	-	-	-	-	-	-	IMPACT=MODIFIER;DISTANCE=1587;STRAND=-1
3_32152990_C/T	3:32152990	T	ENSORLG00000028055	ENSORLT00000043227	Transcript	downstream_gene_variant	-	-	-	-	-	-	IMPACT=MODIFIER;DISTANCE=1587;STRAND=-1
3_32153019_C/T	3:32153019	T	ENSORLG00000014616	ENSORLT00000018322	Transcript	upstream_gene_variant	-	-	-	-	-	-	IMPACT=MODIFIER;DISTANCE=3306;STRAND=-1
3_32153019_C/T	3:32153019	T	ENSORLG00000028055	ENSORLT00000027375	Transcript	downstream_gene_variant	-	-	-	-	-	-	IMPACT=MODIFIER;DISTANCE=1558;STRAND=-1
3_32153019_C/T	3:32153019	T	ENSORLG00000028055	ENSORLT00000028982	Transcript	downstream_gene_variant	-	-	-	-	-	-	IMPACT=MODIFIER;DISTANCE=1558;STRAND=-1
3_32153019_C/T	3:32153019	T	ENSORLG00000028055	ENSORLT00000033273	Transcript	downstream_gene_variant	-	-	-	-	-	-	IMPACT=MODIFIER;DISTANCE=1558;STRAND=-1
3_32153019_C/T	3:32153019	T	ENSORLG00000028055	ENSORLT00000043227	Transcript	downstream_gene_variant	-	-	-	-	-	-	IMPACT=MODIFIER;DISTANCE=1558;STRAND=-1
3_32153141_G/A	3:32153141	A	ENSORLG00000014616	ENSORLT00000018322	Transcript	upstream_gene_variant	-	-	-	-	-	-	IMPACT=MODIFIER;DISTANCE=3428;STRAND=-1
3_32153141_G/A	3:32153141	A	ENSORLG00000028055	ENSORLT00000027375	Transcript	downstream_gene_variant	-	-	-	-	-	-	IMPACT=MODIFIER;DISTANCE=1436;STRAND=-1
3_32153141_G/A	3:32153141	A	ENSORLG00000028055	ENSORLT00000028982	Transcript	downstream_gene_variant	-	-	-	-	-	-	IMPACT=MODIFIER;DISTANCE=1436;STRAND=-1
3_32153141_G/A	3:32153141	A	ENSORLG00000028055	ENSORLT00000033273	Transcript	downstream_gene_variant	-	-	-	-	-	-	IMPACT=MODIFIER;DISTANCE=1436;STRAND=-1
3_32153141_G/A	3:32153141	A	ENSORLG00000028055	ENSORLT00000043227	Transcript	downstream_gene_variant	-	-	-	-	-	-	IMPACT=MODIFIER;DISTANCE=1436;STRAND=-1
3_32153149_A/G	3:32153149	G	ENSORLG00000014616	ENSORLT00000018322	Transcript	upstream_gene_variant	-	-	-	-	-	-	IMPACT=MODIFIER;DISTANCE=3436;STRAND=-1
3_32153149_A/G	3:32153149	G	ENSORLG00000028055	ENSORLT00000027375	Transcript	downstream_gene_variant	-	-	-	-	-	-	IMPACT=MODIFIER;DISTANCE=1428;STRAND=-1
3_32153149_A/G	3:32153149	G	ENSORLG00000028055	ENSORLT00000028982	Transcript	downstream_gene_variant	-	-	-	-	-	-	IMPACT=MODIFIER;DISTANCE=1428;STRAND=-1
3_32153149_A/G	3:32153149	G	ENSORLG00000028055	ENSORLT00000033273	Transcript	downstream_gene_variant	-	-	-	-	-	-	IMPACT=MODIFIER;DISTANCE=1428;STRAND=-1
3_32153149_A/G	3:32153149	G	ENSORLG00000028055	ENSORLT00000043227	Transcript	downstream_gene_variant	-	-	-	-	-	-	IMPACT=MODIFIER;DISTANCE=1428;STRAND=-1
3_32153159_A/C	3:32153159	C	ENSORLG00000014616	ENSORLT00000018322	Transcript	upstream_gene_variant	-	-	-	-	-	-	IMPACT=MODIFIER;DISTANCE=3446;STRAND=-1
3_32153159_A/C	3:32153159	C	ENSORLG00000028055	ENSORLT00000027375	Transcript	downstream_gene_variant	-	-	-	-	-	-	IMPACT=MODIFIER;DISTANCE=1418;STRAND=-1
3_32153159_A/C	3:32153159	C	ENSORLG00000028055	ENSORLT00000028982	Transcript	downstream_gene_variant	-	-	-	-	-	-	IMPACT=MODIFIER;DISTANCE=1418;STRAND=-1
3_32153159_A/C	3:32153159	C	ENSORLG00000028055	ENSORLT00000033273	Transcript	downstream_gene_variant	-	-	-	-	-	-	IMPACT=MODIFIER;DISTANCE=1418;STRAND=-1
3_32153159_A/C	3:32153159	C	ENSORLG00000028055	ENSORLT00000043227	Transcript	downstream_gene_variant	-	-	-	-	-	-	IMPACT=MODIFIER;DISTANCE=1418;STRAND=-1
3_32153294_A/G	3:32153294	G	ENSORLG00000014616	ENSORLT00000018322	Transcript	upstream_gene_variant	-	-	-	-	-	-	IMPACT=MODIFIER;DISTANCE=3581;STRAND=-1
3_32153294_A/G	3:32153294	G	ENSORLG00000028055	ENSORLT00000027375	Transcript	downstream_gene_variant	-	-	-	-	-	-	IMPACT=MODIFIER;DISTANCE=1283;STRAND=-1
3_32153294_A/G	3:32153294	G	ENSORLG00000028055	ENSORLT00000028982	Transcript	downstream_gene_variant	-	-	-	-	-	-	IMPACT=MODIFIER;DISTANCE=1283;STRAND=-1
3_32153294_A/G	3:32153294	G	ENSORLG00000028055	ENSORLT00000033273	Transcript	downstream_gene_variant	-	-	-	-	-	-	IMPACT=MODIFIER;DISTANCE=1283;STRAND=-1
3_32153294_A/G	3:32153294	G	ENSORLG00000028055	ENSORLT00000043227	Transcript	downstream_gene_variant	-	-	-	-	-	-	IMPACT=MODIFIER;DISTANCE=1283;STRAND=-1
3_32153363_G/A	3:32153363	A	ENSORLG00000014616	ENSORLT00000018322	Transcript	upstream_gene_variant	-	-	-	-	-	-	IMPACT=MODIFIER;DISTANCE=3650;STRAND=-1
3_32153363_G/A	3:32153363	A	ENSORLG00000028055	ENSORLT00000027375	Transcript	downstream_gene_variant	-	-	-	-	-	-	IMPACT=MODIFIER;DISTANCE=1214;STRAND=-1
3_32153363_G/A	3:32153363	A	ENSORLG00000028055	ENSORLT00000028982	Transcript	downstream_gene_variant	-	-	-	-	-	-	IMPACT=MODIFIER;DISTANCE=1214;STRAND=-1
3_32153363_G/A	3:32153363	A	ENSORLG00000028055	ENSORLT00000033273	Transcript	downstream_gene_variant	-	-	-	-	-	-	IMPACT=MODIFIER;DISTANCE=1214;STRAND=-1
3_32153363_G/A	3:32153363	A	ENSORLG00000028055	ENSORLT00000043227	Transcript	downstream_gene_variant	-	-	-	-	-	-	IMPACT=MODIFIER;DISTANCE=1214;STRAND=-1
3_32153545_A/G	3:32153545	G	ENSORLG00000014616	ENSORLT00000018322	Transcript	upstream_gene_variant	-	-	-	-	-	-	IMPACT=MODIFIER;DISTANCE=3832;STRAND=-1
3_32153545_A/G	3:32153545	G	ENSORLG00000028055	ENSORLT00000027375	Transcript	downstream_gene_variant	-	-	-	-	-	-	IMPACT=MODIFIER;DISTANCE=1032;STRAND=-1
3_32153545_A/G	3:32153545	G	ENSORLG00000028055	ENSORLT00000028982	Transcript	downstream_gene_variant	-	-	-	-	-	-	IMPACT=MODIFIER;DISTANCE=1032;STRAND=-1
3_32153545_A/G	3:32153545	G	ENSORLG00000028055	ENSORLT00000033273	Transcript	downstream_gene_variant	-	-	-	-	-	-	IMPACT=MODIFIER;DISTANCE=1032;STRAND=-1
3_32153545_A/G	3:32153545	G	ENSORLG00000028055	ENSORLT00000043227	Transcript	downstream_gene_variant	-	-	-	-	-	-	IMPACT=MODIFIER;DISTANCE=1032;STRAND=-1
3_32153565_T/C	3:32153565	C	ENSORLG00000014616	ENSORLT00000018322	Transcript	upstream_gene_variant	-	-	-	-	-	-	IMPACT=MODIFIER;DISTANCE=3852;STRAND=-1
3_32153565_T/C	3:32153565	C	ENSORLG00000028055	ENSORLT00000027375	Transcript	downstream_gene_variant	-	-	-	-	-	-	IMPACT=MODIFIER;DISTANCE=1012;STRAND=-1
3_32153565_T/C	3:32153565	C	ENSORLG00000028055	ENSORLT00000028982	Transcript	downstream_gene_variant	-	-	-	-	-	-	IMPACT=MODIFIER;DISTANCE=1012;STRAND=-1
3_32153565_T/C	3:32153565	C	ENSORLG00000028055	ENSORLT00000033273	Transcript	downstream_gene_variant	-	-	-	-	-	-	IMPACT=MODIFIER;DISTANCE=1012;STRAND=-1
3_32153565_T/C	3:32153565	C	ENSORLG00000028055	ENSORLT00000043227	Transcript	downstream_gene_variant	-	-	-	-	-	-	IMPACT=MODIFIER;DISTANCE=1012;STRAND=-1
3_32153613_T/C	3:32153613	C	ENSORLG00000014616	ENSORLT00000018322	Transcript	upstream_gene_variant	-	-	-	-	-	-	IMPACT=MODIFIER;DISTANCE=3900;STRAND=-1
3_32153613_T/C	3:32153613	C	ENSORLG00000028055	ENSORLT00000027375	Transcript	downstream_gene_variant	-	-	-	-	-	-	IMPACT=MODIFIER;DISTANCE=964;STRAND=-1
3_32153613_T/C	3:32153613	C	ENSORLG00000028055	ENSORLT00000028982	Transcript	downstream_gene_variant	-	-	-	-	-	-	IMPACT=MODIFIER;DISTANCE=964;STRAND=-1
3_32153613_T/C	3:32153613	C	ENSORLG00000028055	ENSORLT00000033273	Transcript	downstream_gene_variant	-	-	-	-	-	-	IMPACT=MODIFIER;DISTANCE=964;STRAND=-1
3_32153613_T/C	3:32153613	C	ENSORLG00000028055	ENSORLT00000043227	Transcript	downstream_gene_variant	-	-	-	-	-	-	IMPACT=MODIFIER;DISTANCE=964;STRAND=-1
3_32153671_T/C	3:32153671	C	ENSORLG00000014616	ENSORLT00000018322	Transcript	upstream_gene_variant	-	-	-	-	-	-	IMPACT=MODIFIER;DISTANCE=3958;STRAND=-1
3_32153671_T/C	3:32153671	C	ENSORLG00000028055	ENSORLT00000027375	Transcript	downstream_gene_variant	-	-	-	-	-	-	IMPACT=MODIFIER;DISTANCE=906;STRAND=-1
3_32153671_T/C	3:32153671	C	ENSORLG00000028055	ENSORLT00000028982	Transcript	downstream_gene_variant	-	-	-	-	-	-	IMPACT=MODIFIER;DISTANCE=906;STRAND=-1
3_32153671_T/C	3:32153671	C	ENSORLG00000028055	ENSORLT00000033273	Transcript	downstream_gene_variant	-	-	-	-	-	-	IMPACT=MODIFIER;DISTANCE=906;STRAND=-1
3_32153671_T/C	3:32153671	C	ENSORLG00000028055	ENSORLT00000043227	Transcript	downstream_gene_variant	-	-	-	-	-	-	IMPACT=MODIFIER;DISTANCE=906;STRAND=-1
3_32153879_A/G	3:32153879	G	ENSORLG00000014616	ENSORLT00000018322	Transcript	upstream_gene_variant	-	-	-	-	-	-	IMPACT=MODIFIER;DISTANCE=4166;STRAND=-1
3_32153879_A/G	3:32153879	G	ENSORLG00000028055	ENSORLT00000027375	Transcript	downstream_gene_variant	-	-	-	-	-	-	IMPACT=MODIFIER;DISTANCE=698;STRAND=-1
3_32153879_A/G	3:32153879	G	ENSORLG00000028055	ENSORLT00000028982	Transcript	downstream_gene_variant	-	-	-	-	-	-	IMPACT=MODIFIER;DISTANCE=698;STRAND=-1
3_32153879_A/G	3:32153879	G	ENSORLG00000028055	ENSORLT00000033273	Transcript	downstream_gene_variant	-	-	-	-	-	-	IMPACT=MODIFIER;DISTANCE=698;STRAND=-1
3_32153879_A/G	3:32153879	G	ENSORLG00000028055	ENSORLT00000043227	Transcript	downstream_gene_variant	-	-	-	-	-	-	IMPACT=MODIFIER;DISTANCE=698;STRAND=-1
3_32154239_G/A	3:32154239	A	ENSORLG00000014616	ENSORLT00000018322	Transcript	upstream_gene_variant	-	-	-	-	-	-	IMPACT=MODIFIER;DISTANCE=4526;STRAND=-1
3_32154239_G/A	3:32154239	A	ENSORLG00000028055	ENSORLT00000027375	Transcript	downstream_gene_variant	-	-	-	-	-	-	IMPACT=MODIFIER;DISTANCE=338;STRAND=-1
3_32154239_G/A	3:32154239	A	ENSORLG00000028055	ENSORLT00000028982	Transcript	downstream_gene_variant	-	-	-	-	-	-	IMPACT=MODIFIER;DISTANCE=338;STRAND=-1
3_32154239_G/A	3:32154239	A	ENSORLG00000028055	ENSORLT00000033273	Transcript	downstream_gene_variant	-	-	-	-	-	-	IMPACT=MODIFIER;DISTANCE=338;STRAND=-1
3_32154239_G/A	3:32154239	A	ENSORLG00000028055	ENSORLT00000043227	Transcript	downstream_gene_variant	-	-	-	-	-	-	IMPACT=MODIFIER;DISTANCE=338;STRAND=-1
3_32154318_G/T	3:32154318	T	ENSORLG00000014616	ENSORLT00000018322	Transcript	upstream_gene_variant	-	-	-	-	-	-	IMPACT=MODIFIER;DISTANCE=4605;STRAND=-1
3_32154318_G/T	3:32154318	T	ENSORLG00000028055	ENSORLT00000027375	Transcript	downstream_gene_variant	-	-	-	-	-	-	IMPACT=MODIFIER;DISTANCE=259;STRAND=-1
3_32154318_G/T	3:32154318	T	ENSORLG00000028055	ENSORLT00000028982	Transcript	downstream_gene_variant	-	-	-	-	-	-	IMPACT=MODIFIER;DISTANCE=259;STRAND=-1
3_32154318_G/T	3:32154318	T	ENSORLG00000028055	ENSORLT00000033273	Transcript	downstream_gene_variant	-	-	-	-	-	-	IMPACT=MODIFIER;DISTANCE=259;STRAND=-1
3_32154318_G/T	3:32154318	T	ENSORLG00000028055	ENSORLT00000043227	Transcript	downstream_gene_variant	-	-	-	-	-	-	IMPACT=MODIFIER;DISTANCE=259;STRAND=-1
3_32154419_C/T	3:32154419	T	ENSORLG00000014616	ENSORLT00000018322	Transcript	upstream_gene_variant	-	-	-	-	-	-	IMPACT=MODIFIER;DISTANCE=4706;STRAND=-1
3_32154419_C/T	3:32154419	T	ENSORLG00000028055	ENSORLT00000027375	Transcript	downstream_gene_variant	-	-	-	-	-	-	IMPACT=MODIFIER;DISTANCE=158;STRAND=-1
3_32154419_C/T	3:32154419	T	ENSORLG00000028055	ENSORLT00000028982	Transcript	downstream_gene_variant	-	-	-	-	-	-	IMPACT=MODIFIER;DISTANCE=158;STRAND=-1
3_32154419_C/T	3:32154419	T	ENSORLG00000028055	ENSORLT00000033273	Transcript	downstream_gene_variant	-	-	-	-	-	-	IMPACT=MODIFIER;DISTANCE=158;STRAND=-1
3_32154419_C/T	3:32154419	T	ENSORLG00000028055	ENSORLT00000043227	Transcript	downstream_gene_variant	-	-	-	-	-	-	IMPACT=MODIFIER;DISTANCE=158;STRAND=-1
3_32154431_G/T	3:32154431	T	ENSORLG00000014616	ENSORLT00000018322	Transcript	upstream_gene_variant	-	-	-	-	-	-	IMPACT=MODIFIER;DISTANCE=4718;STRAND=-1
3_32154431_G/T	3:32154431	T	ENSORLG00000028055	ENSORLT00000027375	Transcript	downstream_gene_variant	-	-	-	-	-	-	IMPACT=MODIFIER;DISTANCE=146;STRAND=-1
3_32154431_G/T	3:32154431	T	ENSORLG00000028055	ENSORLT00000028982	Transcript	downstream_gene_variant	-	-	-	-	-	-	IMPACT=MODIFIER;DISTANCE=146;STRAND=-1
3_32154431_G/T	3:32154431	T	ENSORLG00000028055	ENSORLT00000033273	Transcript	downstream_gene_variant	-	-	-	-	-	-	IMPACT=MODIFIER;DISTANCE=146;STRAND=-1
3_32154431_G/T	3:32154431	T	ENSORLG00000028055	ENSORLT00000043227	Transcript	downstream_gene_variant	-	-	-	-	-	-	IMPACT=MODIFIER;DISTANCE=146;STRAND=-1
3_32154501_C/T	3:32154501	T	ENSORLG00000014616	ENSORLT00000018322	Transcript	upstream_gene_variant	-	-	-	-	-	-	IMPACT=MODIFIER;DISTANCE=4788;STRAND=-1
3_32154501_C/T	3:32154501	T	ENSORLG00000028055	ENSORLT00000027375	Transcript	downstream_gene_variant	-	-	-	-	-	-	IMPACT=MODIFIER;DISTANCE=76;STRAND=-1
3_32154501_C/T	3:32154501	T	ENSORLG00000028055	ENSORLT00000028982	Transcript	downstream_gene_variant	-	-	-	-	-	-	IMPACT=MODIFIER;DISTANCE=76;STRAND=-1
3_32154501_C/T	3:32154501	T	ENSORLG00000028055	ENSORLT00000033273	Transcript	downstream_gene_variant	-	-	-	-	-	-	IMPACT=MODIFIER;DISTANCE=76;STRAND=-1
3_32154501_C/T	3:32154501	T	ENSORLG00000028055	ENSORLT00000043227	Transcript	downstream_gene_variant	-	-	-	-	-	-	IMPACT=MODIFIER;DISTANCE=76;STRAND=-1
3_32154505_G/T	3:32154505	T	ENSORLG00000014616	ENSORLT00000018322	Transcript	upstream_gene_variant	-	-	-	-	-	-	IMPACT=MODIFIER;DISTANCE=4792;STRAND=-1
3_32154505_G/T	3:32154505	T	ENSORLG00000028055	ENSORLT00000027375	Transcript	downstream_gene_variant	-	-	-	-	-	-	IMPACT=MODIFIER;DISTANCE=72;STRAND=-1
3_32154505_G/T	3:32154505	T	ENSORLG00000028055	ENSORLT00000028982	Transcript	downstream_gene_variant	-	-	-	-	-	-	IMPACT=MODIFIER;DISTANCE=72;STRAND=-1
3_32154505_G/T	3:32154505	T	ENSORLG00000028055	ENSORLT00000033273	Transcript	downstream_gene_variant	-	-	-	-	-	-	IMPACT=MODIFIER;DISTANCE=72;STRAND=-1
3_32154505_G/T	3:32154505	T	ENSORLG00000028055	ENSORLT00000043227	Transcript	downstream_gene_variant	-	-	-	-	-	-	IMPACT=MODIFIER;DISTANCE=72;STRAND=-1
3_32154563_G/A	3:32154563	A	ENSORLG00000014616	ENSORLT00000018322	Transcript	upstream_gene_variant	-	-	-	-	-	-	IMPACT=MODIFIER;DISTANCE=4850;STRAND=-1
3_32154563_G/A	3:32154563	A	ENSORLG00000028055	ENSORLT00000027375	Transcript	downstream_gene_variant	-	-	-	-	-	-	IMPACT=MODIFIER;DISTANCE=14;STRAND=-1
3_32154563_G/A	3:32154563	A	ENSORLG00000028055	ENSORLT00000028982	Transcript	downstream_gene_variant	-	-	-	-	-	-	IMPACT=MODIFIER;DISTANCE=14;STRAND=-1
3_32154563_G/A	3:32154563	A	ENSORLG00000028055	ENSORLT00000033273	Transcript	downstream_gene_variant	-	-	-	-	-	-	IMPACT=MODIFIER;DISTANCE=14;STRAND=-1
3_32154563_G/A	3:32154563	A	ENSORLG00000028055	ENSORLT00000043227	Transcript	downstream_gene_variant	-	-	-	-	-	-	IMPACT=MODIFIER;DISTANCE=14;STRAND=-1
3_32154685_A/C	3:32154685	C	ENSORLG00000014616	ENSORLT00000018322	Transcript	upstream_gene_variant	-	-	-	-	-	-	IMPACT=MODIFIER;DISTANCE=4972;STRAND=-1
3_32154685_A/C	3:32154685	C	ENSORLG00000028055	ENSORLT00000027375	Transcript	synonymous_variant	4487	3861	1287	V	gtT/gtG	-	IMPACT=LOW;STRAND=-1
3_32154685_A/C	3:32154685	C	ENSORLG00000028055	ENSORLT00000028982	Transcript	synonymous_variant	4535	3909	1303	V	gtT/gtG	-	IMPACT=LOW;STRAND=-1
3_32154685_A/C	3:32154685	C	ENSORLG00000028055	ENSORLT00000033273	Transcript	synonymous_variant	4193	3909	1303	V	gtT/gtG	-	IMPACT=LOW;STRAND=-1
3_32154685_A/C	3:32154685	C	ENSORLG00000028055	ENSORLT00000043227	Transcript	synonymous_variant	4252	3909	1303	V	gtT/gtG	-	IMPACT=LOW;STRAND=-1
3_32154716_C/T	3:32154716	T	ENSORLG00000028055	ENSORLT00000027375	Transcript	missense_variant	4456	3830	1277	S/N	aGt/aAt	-	IMPACT=MODERATE;STRAND=-1
3_32154716_C/T	3:32154716	T	ENSORLG00000028055	ENSORLT00000028982	Transcript	missense_variant	4504	3878	1293	S/N	aGt/aAt	-	IMPACT=MODERATE;STRAND=-1
3_32154716_C/T	3:32154716	T	ENSORLG00000028055	ENSORLT00000033273	Transcript	missense_variant	4162	3878	1293	S/N	aGt/aAt	-	IMPACT=MODERATE;STRAND=-1
3_32154716_C/T	3:32154716	T	ENSORLG00000028055	ENSORLT00000043227	Transcript	missense_variant	4221	3878	1293	S/N	aGt/aAt	-	IMPACT=MODERATE;STRAND=-1
3_32154719_T/C	3:32154719	C	ENSORLG00000028055	ENSORLT00000027375	Transcript	missense_variant	4453	3827	1276	K/R	aAg/aGg	-	IMPACT=MODERATE;STRAND=-1
3_32154719_T/C	3:32154719	C	ENSORLG00000028055	ENSORLT00000028982	Transcript	missense_variant	4501	3875	1292	K/R	aAg/aGg	-	IMPACT=MODERATE;STRAND=-1
3_32154719_T/C	3:32154719	C	ENSORLG00000028055	ENSORLT00000033273	Transcript	missense_variant	4159	3875	1292	K/R	aAg/aGg	-	IMPACT=MODERATE;STRAND=-1
3_32154719_T/C	3:32154719	C	ENSORLG00000028055	ENSORLT00000043227	Transcript	missense_variant	4218	3875	1292	K/R	aAg/aGg	-	IMPACT=MODERATE;STRAND=-1
3_32154752_A/G	3:32154752	G	ENSORLG00000028055	ENSORLT00000027375	Transcript	missense_variant	4420	3794	1265	V/A	gTg/gCg	-	IMPACT=MODERATE;STRAND=-1
3_32154752_A/G	3:32154752	G	ENSORLG00000028055	ENSORLT00000028982	Transcript	missense_variant	4468	3842	1281	V/A	gTg/gCg	-	IMPACT=MODERATE;STRAND=-1
3_32154752_A/G	3:32154752	G	ENSORLG00000028055	ENSORLT00000033273	Transcript	missense_variant	4126	3842	1281	V/A	gTg/gCg	-	IMPACT=MODERATE;STRAND=-1
3_32154752_A/G	3:32154752	G	ENSORLG00000028055	ENSORLT00000043227	Transcript	missense_variant	4185	3842	1281	V/A	gTg/gCg	-	IMPACT=MODERATE;STRAND=-1
3_32154784_G/C	3:32154784	C	ENSORLG00000028055	ENSORLT00000027375	Transcript	synonymous_variant	4388	3762	1254	G	ggC/ggG	-	IMPACT=LOW;STRAND=-1
3_32154784_G/C	3:32154784	C	ENSORLG00000028055	ENSORLT00000028982	Transcript	synonymous_variant	4436	3810	1270	G	ggC/ggG	-	IMPACT=LOW;STRAND=-1
3_32154784_G/C	3:32154784	C	ENSORLG00000028055	ENSORLT00000033273	Transcript	synonymous_variant	4094	3810	1270	G	ggC/ggG	-	IMPACT=LOW;STRAND=-1
3_32154784_G/C	3:32154784	C	ENSORLG00000028055	ENSORLT00000043227	Transcript	synonymous_variant	4153	3810	1270	G	ggC/ggG	-	IMPACT=LOW;STRAND=-1
3_32154855_A/T	3:32154855	T	ENSORLG00000028055	ENSORLT00000027375	Transcript	intron_variant	-	-	-	-	-	-	IMPACT=MODIFIER;STRAND=-1
3_32154855_A/T	3:32154855	T	ENSORLG00000028055	ENSORLT00000028982	Transcript	intron_variant	-	-	-	-	-	-	IMPACT=MODIFIER;STRAND=-1
3_32154855_A/T	3:32154855	T	ENSORLG00000028055	ENSORLT00000033273	Transcript	intron_variant	-	-	-	-	-	-	IMPACT=MODIFIER;STRAND=-1
3_32154855_A/T	3:32154855	T	ENSORLG00000028055	ENSORLT00000043227	Transcript	intron_variant	-	-	-	-	-	-	IMPACT=MODIFIER;STRAND=-1
3_32155105_A/G	3:32155105	G	ENSORLG00000028055	ENSORLT00000027375	Transcript	intron_variant	-	-	-	-	-	-	IMPACT=MODIFIER;STRAND=-1
3_32155105_A/G	3:32155105	G	ENSORLG00000028055	ENSORLT00000028982	Transcript	intron_variant	-	-	-	-	-	-	IMPACT=MODIFIER;STRAND=-1
3_32155105_A/G	3:32155105	G	ENSORLG00000028055	ENSORLT00000033273	Transcript	intron_variant	-	-	-	-	-	-	IMPACT=MODIFIER;STRAND=-1
3_32155105_A/G	3:32155105	G	ENSORLG00000028055	ENSORLT00000043227	Transcript	intron_variant	-	-	-	-	-	-	IMPACT=MODIFIER;STRAND=-1
3_32155122_G/A	3:32155122	A	ENSORLG00000028055	ENSORLT00000027375	Transcript	intron_variant	-	-	-	-	-	-	IMPACT=MODIFIER;STRAND=-1
3_32155122_G/A	3:32155122	A	ENSORLG00000028055	ENSORLT00000028982	Transcript	intron_variant	-	-	-	-	-	-	IMPACT=MODIFIER;STRAND=-1
3_32155122_G/A	3:32155122	A	ENSORLG00000028055	ENSORLT00000033273	Transcript	intron_variant	-	-	-	-	-	-	IMPACT=MODIFIER;STRAND=-1
3_32155122_G/A	3:32155122	A	ENSORLG00000028055	ENSORLT00000043227	Transcript	intron_variant	-	-	-	-	-	-	IMPACT=MODIFIER;STRAND=-1
3_32155205_C/G	3:32155205	G	ENSORLG00000028055	ENSORLT00000027375	Transcript	intron_variant	-	-	-	-	-	-	IMPACT=MODIFIER;STRAND=-1
3_32155205_C/G	3:32155205	G	ENSORLG00000028055	ENSORLT00000028982	Transcript	intron_variant	-	-	-	-	-	-	IMPACT=MODIFIER;STRAND=-1
3_32155205_C/G	3:32155205	G	ENSORLG00000028055	ENSORLT00000033273	Transcript	intron_variant	-	-	-	-	-	-	IMPACT=MODIFIER;STRAND=-1
3_32155205_C/G	3:32155205	G	ENSORLG00000028055	ENSORLT00000043227	Transcript	intron_variant	-	-	-	-	-	-	IMPACT=MODIFIER;STRAND=-1
3_32155239_A/T	3:32155239	T	ENSORLG00000028055	ENSORLT00000027375	Transcript	intron_variant	-	-	-	-	-	-	IMPACT=MODIFIER;STRAND=-1
3_32155239_A/T	3:32155239	T	ENSORLG00000028055	ENSORLT00000028982	Transcript	intron_variant	-	-	-	-	-	-	IMPACT=MODIFIER;STRAND=-1
3_32155239_A/T	3:32155239	T	ENSORLG00000028055	ENSORLT00000033273	Transcript	intron_variant	-	-	-	-	-	-	IMPACT=MODIFIER;STRAND=-1
3_32155239_A/T	3:32155239	T	ENSORLG00000028055	ENSORLT00000043227	Transcript	intron_variant	-	-	-	-	-	-	IMPACT=MODIFIER;STRAND=-1
3_32155304_A/G	3:32155304	G	ENSORLG00000028055	ENSORLT00000027375	Transcript	intron_variant	-	-	-	-	-	-	IMPACT=MODIFIER;STRAND=-1
3_32155304_A/G	3:32155304	G	ENSORLG00000028055	ENSORLT00000028982	Transcript	intron_variant	-	-	-	-	-	-	IMPACT=MODIFIER;STRAND=-1
3_32155304_A/G	3:32155304	G	ENSORLG00000028055	ENSORLT00000033273	Transcript	intron_variant	-	-	-	-	-	-	IMPACT=MODIFIER;STRAND=-1
3_32155304_A/G	3:32155304	G	ENSORLG00000028055	ENSORLT00000043227	Transcript	intron_variant	-	-	-	-	-	-	IMPACT=MODIFIER;STRAND=-1
3_32155532_G/C	3:32155532	C	ENSORLG00000028055	ENSORLT00000027375	Transcript	intron_variant	-	-	-	-	-	-	IMPACT=MODIFIER;STRAND=-1
3_32155532_G/C	3:32155532	C	ENSORLG00000028055	ENSORLT00000028982	Transcript	intron_variant	-	-	-	-	-	-	IMPACT=MODIFIER;STRAND=-1
3_32155532_G/C	3:32155532	C	ENSORLG00000028055	ENSORLT00000033273	Transcript	intron_variant	-	-	-	-	-	-	IMPACT=MODIFIER;STRAND=-1
3_32155532_G/C	3:32155532	C	ENSORLG00000028055	ENSORLT00000043227	Transcript	intron_variant	-	-	-	-	-	-	IMPACT=MODIFIER;STRAND=-1
3_32155538_G/C	3:32155538	C	ENSORLG00000028055	ENSORLT00000027375	Transcript	intron_variant	-	-	-	-	-	-	IMPACT=MODIFIER;STRAND=-1
3_32155538_G/C	3:32155538	C	ENSORLG00000028055	ENSORLT00000028982	Transcript	intron_variant	-	-	-	-	-	-	IMPACT=MODIFIER;STRAND=-1
3_32155538_G/C	3:32155538	C	ENSORLG00000028055	ENSORLT00000033273	Transcript	intron_variant	-	-	-	-	-	-	IMPACT=MODIFIER;STRAND=-1
3_32155538_G/C	3:32155538	C	ENSORLG00000028055	ENSORLT00000043227	Transcript	intron_variant	-	-	-	-	-	-	IMPACT=MODIFIER;STRAND=-1
3_32155684_G/T	3:32155684	T	ENSORLG00000028055	ENSORLT00000027375	Transcript	intron_variant	-	-	-	-	-	-	IMPACT=MODIFIER;STRAND=-1
3_32155684_G/T	3:32155684	T	ENSORLG00000028055	ENSORLT00000028982	Transcript	intron_variant	-	-	-	-	-	-	IMPACT=MODIFIER;STRAND=-1
3_32155684_G/T	3:32155684	T	ENSORLG00000028055	ENSORLT00000033273	Transcript	intron_variant	-	-	-	-	-	-	IMPACT=MODIFIER;STRAND=-1
3_32155684_G/T	3:32155684	T	ENSORLG00000028055	ENSORLT00000043227	Transcript	intron_variant	-	-	-	-	-	-	IMPACT=MODIFIER;STRAND=-1
3_32155697_G/A	3:32155697	A	ENSORLG00000028055	ENSORLT00000027375	Transcript	intron_variant	-	-	-	-	-	-	IMPACT=MODIFIER;STRAND=-1
3_32155697_G/A	3:32155697	A	ENSORLG00000028055	ENSORLT00000028982	Transcript	intron_variant	-	-	-	-	-	-	IMPACT=MODIFIER;STRAND=-1
3_32155697_G/A	3:32155697	A	ENSORLG00000028055	ENSORLT00000033273	Transcript	intron_variant	-	-	-	-	-	-	IMPACT=MODIFIER;STRAND=-1
3_32155697_G/A	3:32155697	A	ENSORLG00000028055	ENSORLT00000043227	Transcript	intron_variant	-	-	-	-	-	-	IMPACT=MODIFIER;STRAND=-1
3_32155766_T/C	3:32155766	C	ENSORLG00000028055	ENSORLT00000027375	Transcript	intron_variant	-	-	-	-	-	-	IMPACT=MODIFIER;STRAND=-1
3_32155766_T/C	3:32155766	C	ENSORLG00000028055	ENSORLT00000028982	Transcript	intron_variant	-	-	-	-	-	-	IMPACT=MODIFIER;STRAND=-1
3_32155766_T/C	3:32155766	C	ENSORLG00000028055	ENSORLT00000033273	Transcript	intron_variant	-	-	-	-	-	-	IMPACT=MODIFIER;STRAND=-1
3_32155766_T/C	3:32155766	C	ENSORLG00000028055	ENSORLT00000043227	Transcript	intron_variant	-	-	-	-	-	-	IMPACT=MODIFIER;STRAND=-1
3_32155839_G/A	3:32155839	A	ENSORLG00000028055	ENSORLT00000027375	Transcript	intron_variant	-	-	-	-	-	-	IMPACT=MODIFIER;STRAND=-1
3_32155839_G/A	3:32155839	A	ENSORLG00000028055	ENSORLT00000028982	Transcript	intron_variant	-	-	-	-	-	-	IMPACT=MODIFIER;STRAND=-1
3_32155839_G/A	3:32155839	A	ENSORLG00000028055	ENSORLT00000033273	Transcript	intron_variant	-	-	-	-	-	-	IMPACT=MODIFIER;STRAND=-1
3_32155839_G/A	3:32155839	A	ENSORLG00000028055	ENSORLT00000043227	Transcript	intron_variant	-	-	-	-	-	-	IMPACT=MODIFIER;STRAND=-1
3_32155851_C/T	3:32155851	T	ENSORLG00000028055	ENSORLT00000027375	Transcript	intron_variant	-	-	-	-	-	-	IMPACT=MODIFIER;STRAND=-1
3_32155851_C/T	3:32155851	T	ENSORLG00000028055	ENSORLT00000028982	Transcript	intron_variant	-	-	-	-	-	-	IMPACT=MODIFIER;STRAND=-1
3_32155851_C/T	3:32155851	T	ENSORLG00000028055	ENSORLT00000033273	Transcript	intron_variant	-	-	-	-	-	-	IMPACT=MODIFIER;STRAND=-1
3_32155851_C/T	3:32155851	T	ENSORLG00000028055	ENSORLT00000043227	Transcript	intron_variant	-	-	-	-	-	-	IMPACT=MODIFIER;STRAND=-1
3_32156023_C/T	3:32156023	T	ENSORLG00000028055	ENSORLT00000027375	Transcript	intron_variant	-	-	-	-	-	-	IMPACT=MODIFIER;STRAND=-1
3_32156023_C/T	3:32156023	T	ENSORLG00000028055	ENSORLT00000028982	Transcript	intron_variant	-	-	-	-	-	-	IMPACT=MODIFIER;STRAND=-1
3_32156023_C/T	3:32156023	T	ENSORLG00000028055	ENSORLT00000033273	Transcript	intron_variant	-	-	-	-	-	-	IMPACT=MODIFIER;STRAND=-1
3_32156023_C/T	3:32156023	T	ENSORLG00000028055	ENSORLT00000043227	Transcript	intron_variant	-	-	-	-	-	-	IMPACT=MODIFIER;STRAND=-1
3_32156106_T/C	3:32156106	C	ENSORLG00000028055	ENSORLT00000027375	Transcript	intron_variant	-	-	-	-	-	-	IMPACT=MODIFIER;STRAND=-1
3_32156106_T/C	3:32156106	C	ENSORLG00000028055	ENSORLT00000028982	Transcript	intron_variant	-	-	-	-	-	-	IMPACT=MODIFIER;STRAND=-1
3_32156106_T/C	3:32156106	C	ENSORLG00000028055	ENSORLT00000033273	Transcript	intron_variant	-	-	-	-	-	-	IMPACT=MODIFIER;STRAND=-1
3_32156106_T/C	3:32156106	C	ENSORLG00000028055	ENSORLT00000043227	Transcript	intron_variant	-	-	-	-	-	-	IMPACT=MODIFIER;STRAND=-1
3_32156119_T/C	3:32156119	C	ENSORLG00000028055	ENSORLT00000027375	Transcript	intron_variant	-	-	-	-	-	-	IMPACT=MODIFIER;STRAND=-1
3_32156119_T/C	3:32156119	C	ENSORLG00000028055	ENSORLT00000028982	Transcript	intron_variant	-	-	-	-	-	-	IMPACT=MODIFIER;STRAND=-1
3_32156119_T/C	3:32156119	C	ENSORLG00000028055	ENSORLT00000033273	Transcript	intron_variant	-	-	-	-	-	-	IMPACT=MODIFIER;STRAND=-1
3_32156119_T/C	3:32156119	C	ENSORLG00000028055	ENSORLT00000043227	Transcript	intron_variant	-	-	-	-	-	-	IMPACT=MODIFIER;STRAND=-1
3_32156167_A/T	3:32156167	T	ENSORLG00000028055	ENSORLT00000027375	Transcript	intron_variant	-	-	-	-	-	-	IMPACT=MODIFIER;STRAND=-1
3_32156167_A/T	3:32156167	T	ENSORLG00000028055	ENSORLT00000028982	Transcript	intron_variant	-	-	-	-	-	-	IMPACT=MODIFIER;STRAND=-1
3_32156167_A/T	3:32156167	T	ENSORLG00000028055	ENSORLT00000033273	Transcript	intron_variant	-	-	-	-	-	-	IMPACT=MODIFIER;STRAND=-1
3_32156167_A/T	3:32156167	T	ENSORLG00000028055	ENSORLT00000043227	Transcript	intron_variant	-	-	-	-	-	-	IMPACT=MODIFIER;STRAND=-1
3_32156279_A/G	3:32156279	G	ENSORLG00000028055	ENSORLT00000027375	Transcript	intron_variant	-	-	-	-	-	-	IMPACT=MODIFIER;STRAND=-1
3_32156279_A/G	3:32156279	G	ENSORLG00000028055	ENSORLT00000028982	Transcript	intron_variant	-	-	-	-	-	-	IMPACT=MODIFIER;STRAND=-1
3_32156279_A/G	3:32156279	G	ENSORLG00000028055	ENSORLT00000033273	Transcript	intron_variant	-	-	-	-	-	-	IMPACT=MODIFIER;STRAND=-1
3_32156279_A/G	3:32156279	G	ENSORLG00000028055	ENSORLT00000043227	Transcript	intron_variant	-	-	-	-	-	-	IMPACT=MODIFIER;STRAND=-1
3_32156283_T/C	3:32156283	C	ENSORLG00000028055	ENSORLT00000027375	Transcript	intron_variant	-	-	-	-	-	-	IMPACT=MODIFIER;STRAND=-1
3_32156283_T/C	3:32156283	C	ENSORLG00000028055	ENSORLT00000028982	Transcript	intron_variant	-	-	-	-	-	-	IMPACT=MODIFIER;STRAND=-1
3_32156283_T/C	3:32156283	C	ENSORLG00000028055	ENSORLT00000033273	Transcript	intron_variant	-	-	-	-	-	-	IMPACT=MODIFIER;STRAND=-1
3_32156283_T/C	3:32156283	C	ENSORLG00000028055	ENSORLT00000043227	Transcript	intron_variant	-	-	-	-	-	-	IMPACT=MODIFIER;STRAND=-1
3_32156290_C/T	3:32156290	T	ENSORLG00000028055	ENSORLT00000027375	Transcript	intron_variant	-	-	-	-	-	-	IMPACT=MODIFIER;STRAND=-1
3_32156290_C/T	3:32156290	T	ENSORLG00000028055	ENSORLT00000028982	Transcript	intron_variant	-	-	-	-	-	-	IMPACT=MODIFIER;STRAND=-1
3_32156290_C/T	3:32156290	T	ENSORLG00000028055	ENSORLT00000033273	Transcript	intron_variant	-	-	-	-	-	-	IMPACT=MODIFIER;STRAND=-1
3_32156290_C/T	3:32156290	T	ENSORLG00000028055	ENSORLT00000043227	Transcript	intron_variant	-	-	-	-	-	-	IMPACT=MODIFIER;STRAND=-1
3_32156301_T/C	3:32156301	C	ENSORLG00000028055	ENSORLT00000027375	Transcript	intron_variant	-	-	-	-	-	-	IMPACT=MODIFIER;STRAND=-1
3_32156301_T/C	3:32156301	C	ENSORLG00000028055	ENSORLT00000028982	Transcript	intron_variant	-	-	-	-	-	-	IMPACT=MODIFIER;STRAND=-1
3_32156301_T/C	3:32156301	C	ENSORLG00000028055	ENSORLT00000033273	Transcript	intron_variant	-	-	-	-	-	-	IMPACT=MODIFIER;STRAND=-1
3_32156301_T/C	3:32156301	C	ENSORLG00000028055	ENSORLT00000043227	Transcript	intron_variant	-	-	-	-	-	-	IMPACT=MODIFIER;STRAND=-1
3_32156495_A/T	3:32156495	T	ENSORLG00000028055	ENSORLT00000027375	Transcript	intron_variant	-	-	-	-	-	-	IMPACT=MODIFIER;STRAND=-1
3_32156495_A/T	3:32156495	T	ENSORLG00000028055	ENSORLT00000028982	Transcript	intron_variant	-	-	-	-	-	-	IMPACT=MODIFIER;STRAND=-1
3_32156495_A/T	3:32156495	T	ENSORLG00000028055	ENSORLT00000033273	Transcript	intron_variant	-	-	-	-	-	-	IMPACT=MODIFIER;STRAND=-1
3_32156495_A/T	3:32156495	T	ENSORLG00000028055	ENSORLT00000043227	Transcript	intron_variant	-	-	-	-	-	-	IMPACT=MODIFIER;STRAND=-1
3_32156544_C/G	3:32156544	G	ENSORLG00000028055	ENSORLT00000027375	Transcript	intron_variant	-	-	-	-	-	-	IMPACT=MODIFIER;STRAND=-1
3_32156544_C/G	3:32156544	G	ENSORLG00000028055	ENSORLT00000028982	Transcript	intron_variant	-	-	-	-	-	-	IMPACT=MODIFIER;STRAND=-1
3_32156544_C/G	3:32156544	G	ENSORLG00000028055	ENSORLT00000033273	Transcript	intron_variant	-	-	-	-	-	-	IMPACT=MODIFIER;STRAND=-1
3_32156544_C/G	3:32156544	G	ENSORLG00000028055	ENSORLT00000043227	Transcript	intron_variant	-	-	-	-	-	-	IMPACT=MODIFIER;STRAND=-1
3_32156551_A/G	3:32156551	G	ENSORLG00000028055	ENSORLT00000027375	Transcript	intron_variant	-	-	-	-	-	-	IMPACT=MODIFIER;STRAND=-1
3_32156551_A/G	3:32156551	G	ENSORLG00000028055	ENSORLT00000028982	Transcript	intron_variant	-	-	-	-	-	-	IMPACT=MODIFIER;STRAND=-1
3_32156551_A/G	3:32156551	G	ENSORLG00000028055	ENSORLT00000033273	Transcript	intron_variant	-	-	-	-	-	-	IMPACT=MODIFIER;STRAND=-1
3_32156551_A/G	3:32156551	G	ENSORLG00000028055	ENSORLT00000043227	Transcript	intron_variant	-	-	-	-	-	-	IMPACT=MODIFIER;STRAND=-1
3_32156553_A/G	3:32156553	G	ENSORLG00000028055	ENSORLT00000027375	Transcript	intron_variant	-	-	-	-	-	-	IMPACT=MODIFIER;STRAND=-1
3_32156553_A/G	3:32156553	G	ENSORLG00000028055	ENSORLT00000028982	Transcript	intron_variant	-	-	-	-	-	-	IMPACT=MODIFIER;STRAND=-1
3_32156553_A/G	3:32156553	G	ENSORLG00000028055	ENSORLT00000033273	Transcript	intron_variant	-	-	-	-	-	-	IMPACT=MODIFIER;STRAND=-1
3_32156553_A/G	3:32156553	G	ENSORLG00000028055	ENSORLT00000043227	Transcript	intron_variant	-	-	-	-	-	-	IMPACT=MODIFIER;STRAND=-1
3_32156591_C/T	3:32156591	T	ENSORLG00000028055	ENSORLT00000027375	Transcript	intron_variant	-	-	-	-	-	-	IMPACT=MODIFIER;STRAND=-1
3_32156591_C/T	3:32156591	T	ENSORLG00000028055	ENSORLT00000028982	Transcript	intron_variant	-	-	-	-	-	-	IMPACT=MODIFIER;STRAND=-1
3_32156591_C/T	3:32156591	T	ENSORLG00000028055	ENSORLT00000033273	Transcript	intron_variant	-	-	-	-	-	-	IMPACT=MODIFIER;STRAND=-1
3_32156591_C/T	3:32156591	T	ENSORLG00000028055	ENSORLT00000043227	Transcript	intron_variant	-	-	-	-	-	-	IMPACT=MODIFIER;STRAND=-1
3_32156632_G/T	3:32156632	T	ENSORLG00000028055	ENSORLT00000027375	Transcript	intron_variant	-	-	-	-	-	-	IMPACT=MODIFIER;STRAND=-1
3_32156632_G/T	3:32156632	T	ENSORLG00000028055	ENSORLT00000028982	Transcript	intron_variant	-	-	-	-	-	-	IMPACT=MODIFIER;STRAND=-1
3_32156632_G/T	3:32156632	T	ENSORLG00000028055	ENSORLT00000033273	Transcript	intron_variant	-	-	-	-	-	-	IMPACT=MODIFIER;STRAND=-1
3_32156632_G/T	3:32156632	T	ENSORLG00000028055	ENSORLT00000043227	Transcript	intron_variant	-	-	-	-	-	-	IMPACT=MODIFIER;STRAND=-1
3_32156659_A/T	3:32156659	T	ENSORLG00000028055	ENSORLT00000027375	Transcript	intron_variant	-	-	-	-	-	-	IMPACT=MODIFIER;STRAND=-1
3_32156659_A/T	3:32156659	T	ENSORLG00000028055	ENSORLT00000028982	Transcript	intron_variant	-	-	-	-	-	-	IMPACT=MODIFIER;STRAND=-1
3_32156659_A/T	3:32156659	T	ENSORLG00000028055	ENSORLT00000033273	Transcript	intron_variant	-	-	-	-	-	-	IMPACT=MODIFIER;STRAND=-1
3_32156659_A/T	3:32156659	T	ENSORLG00000028055	ENSORLT00000043227	Transcript	intron_variant	-	-	-	-	-	-	IMPACT=MODIFIER;STRAND=-1
3_32156685_C/A	3:32156685	A	ENSORLG00000028055	ENSORLT00000027375	Transcript	intron_variant	-	-	-	-	-	-	IMPACT=MODIFIER;STRAND=-1
3_32156685_C/A	3:32156685	A	ENSORLG00000028055	ENSORLT00000028982	Transcript	intron_variant	-	-	-	-	-	-	IMPACT=MODIFIER;STRAND=-1
3_32156685_C/A	3:32156685	A	ENSORLG00000028055	ENSORLT00000033273	Transcript	intron_variant	-	-	-	-	-	-	IMPACT=MODIFIER;STRAND=-1
3_32156685_C/A	3:32156685	A	ENSORLG00000028055	ENSORLT00000043227	Transcript	intron_variant	-	-	-	-	-	-	IMPACT=MODIFIER;STRAND=-1
3_32156719_T/C	3:32156719	C	ENSORLG00000028055	ENSORLT00000027375	Transcript	intron_variant	-	-	-	-	-	-	IMPACT=MODIFIER;STRAND=-1
3_32156719_T/C	3:32156719	C	ENSORLG00000028055	ENSORLT00000028982	Transcript	intron_variant	-	-	-	-	-	-	IMPACT=MODIFIER;STRAND=-1
3_32156719_T/C	3:32156719	C	ENSORLG00000028055	ENSORLT00000033273	Transcript	intron_variant	-	-	-	-	-	-	IMPACT=MODIFIER;STRAND=-1
3_32156719_T/C	3:32156719	C	ENSORLG00000028055	ENSORLT00000043227	Transcript	intron_variant	-	-	-	-	-	-	IMPACT=MODIFIER;STRAND=-1
3_32156768_A/C	3:32156768	C	ENSORLG00000028055	ENSORLT00000027375	Transcript	intron_variant	-	-	-	-	-	-	IMPACT=MODIFIER;STRAND=-1
3_32156768_A/C	3:32156768	C	ENSORLG00000028055	ENSORLT00000028982	Transcript	intron_variant	-	-	-	-	-	-	IMPACT=MODIFIER;STRAND=-1
3_32156768_A/C	3:32156768	C	ENSORLG00000028055	ENSORLT00000033273	Transcript	intron_variant	-	-	-	-	-	-	IMPACT=MODIFIER;STRAND=-1
3_32156768_A/C	3:32156768	C	ENSORLG00000028055	ENSORLT00000043227	Transcript	intron_variant	-	-	-	-	-	-	IMPACT=MODIFIER;STRAND=-1
3_32156815_G/A	3:32156815	A	ENSORLG00000028055	ENSORLT00000027375	Transcript	intron_variant	-	-	-	-	-	-	IMPACT=MODIFIER;STRAND=-1
3_32156815_G/A	3:32156815	A	ENSORLG00000028055	ENSORLT00000028982	Transcript	intron_variant	-	-	-	-	-	-	IMPACT=MODIFIER;STRAND=-1
3_32156815_G/A	3:32156815	A	ENSORLG00000028055	ENSORLT00000033273	Transcript	intron_variant	-	-	-	-	-	-	IMPACT=MODIFIER;STRAND=-1
3_32156815_G/A	3:32156815	A	ENSORLG00000028055	ENSORLT00000043227	Transcript	intron_variant	-	-	-	-	-	-	IMPACT=MODIFIER;STRAND=-1
3_32156824_G/T	3:32156824	T	ENSORLG00000028055	ENSORLT00000027375	Transcript	intron_variant	-	-	-	-	-	-	IMPACT=MODIFIER;STRAND=-1
3_32156824_G/T	3:32156824	T	ENSORLG00000028055	ENSORLT00000028982	Transcript	intron_variant	-	-	-	-	-	-	IMPACT=MODIFIER;STRAND=-1
3_32156824_G/T	3:32156824	T	ENSORLG00000028055	ENSORLT00000033273	Transcript	intron_variant	-	-	-	-	-	-	IMPACT=MODIFIER;STRAND=-1
3_32156824_G/T	3:32156824	T	ENSORLG00000028055	ENSORLT00000043227	Transcript	intron_variant	-	-	-	-	-	-	IMPACT=MODIFIER;STRAND=-1
3_32156836_A/T	3:32156836	T	ENSORLG00000028055	ENSORLT00000027375	Transcript	intron_variant	-	-	-	-	-	-	IMPACT=MODIFIER;STRAND=-1
3_32156836_A/T	3:32156836	T	ENSORLG00000028055	ENSORLT00000028982	Transcript	intron_variant	-	-	-	-	-	-	IMPACT=MODIFIER;STRAND=-1
3_32156836_A/T	3:32156836	T	ENSORLG00000028055	ENSORLT00000033273	Transcript	intron_variant	-	-	-	-	-	-	IMPACT=MODIFIER;STRAND=-1
3_32156836_A/T	3:32156836	T	ENSORLG00000028055	ENSORLT00000043227	Transcript	intron_variant	-	-	-	-	-	-	IMPACT=MODIFIER;STRAND=-1
3_32156994_A/C	3:32156994	C	ENSORLG00000028055	ENSORLT00000027375	Transcript	synonymous_variant	4232	3606	1202	R	cgT/cgG	-	IMPACT=LOW;STRAND=-1
3_32156994_A/C	3:32156994	C	ENSORLG00000028055	ENSORLT00000028982	Transcript	synonymous_variant	4280	3654	1218	R	cgT/cgG	-	IMPACT=LOW;STRAND=-1
3_32156994_A/C	3:32156994	C	ENSORLG00000028055	ENSORLT00000033273	Transcript	synonymous_variant	3938	3654	1218	R	cgT/cgG	-	IMPACT=LOW;STRAND=-1
3_32156994_A/C	3:32156994	C	ENSORLG00000028055	ENSORLT00000043227	Transcript	synonymous_variant	3997	3654	1218	R	cgT/cgG	-	IMPACT=LOW;STRAND=-1
3_32157010_A/G	3:32157010	G	ENSORLG00000028055	ENSORLT00000027375	Transcript	splice_region_variant,intron_variant	-	-	-	-	-	-	IMPACT=LOW;STRAND=-1
3_32157010_A/G	3:32157010	G	ENSORLG00000028055	ENSORLT00000028982	Transcript	splice_region_variant,intron_variant	-	-	-	-	-	-	IMPACT=LOW;STRAND=-1
3_32157010_A/G	3:32157010	G	ENSORLG00000028055	ENSORLT00000033273	Transcript	splice_region_variant,intron_variant	-	-	-	-	-	-	IMPACT=LOW;STRAND=-1
3_32157010_A/G	3:32157010	G	ENSORLG00000028055	ENSORLT00000043227	Transcript	splice_region_variant,intron_variant	-	-	-	-	-	-	IMPACT=LOW;STRAND=-1
3_32157013_A/G	3:32157013	G	ENSORLG00000028055	ENSORLT00000027375	Transcript	splice_region_variant,intron_variant	-	-	-	-	-	-	IMPACT=LOW;STRAND=-1
3_32157013_A/G	3:32157013	G	ENSORLG00000028055	ENSORLT00000028982	Transcript	splice_region_variant,intron_variant	-	-	-	-	-	-	IMPACT=LOW;STRAND=-1
3_32157013_A/G	3:32157013	G	ENSORLG00000028055	ENSORLT00000033273	Transcript	splice_region_variant,intron_variant	-	-	-	-	-	-	IMPACT=LOW;STRAND=-1
3_32157013_A/G	3:32157013	G	ENSORLG00000028055	ENSORLT00000043227	Transcript	splice_region_variant,intron_variant	-	-	-	-	-	-	IMPACT=LOW;STRAND=-1
3_32157060_T/G	3:32157060	G	ENSORLG00000028055	ENSORLT00000027375	Transcript	intron_variant	-	-	-	-	-	-	IMPACT=MODIFIER;STRAND=-1
3_32157060_T/G	3:32157060	G	ENSORLG00000028055	ENSORLT00000028982	Transcript	intron_variant	-	-	-	-	-	-	IMPACT=MODIFIER;STRAND=-1
3_32157060_T/G	3:32157060	G	ENSORLG00000028055	ENSORLT00000033273	Transcript	intron_variant	-	-	-	-	-	-	IMPACT=MODIFIER;STRAND=-1
3_32157060_T/G	3:32157060	G	ENSORLG00000028055	ENSORLT00000043227	Transcript	intron_variant	-	-	-	-	-	-	IMPACT=MODIFIER;STRAND=-1
3_32157065_A/T	3:32157065	T	ENSORLG00000028055	ENSORLT00000027375	Transcript	intron_variant	-	-	-	-	-	-	IMPACT=MODIFIER;STRAND=-1
3_32157065_A/T	3:32157065	T	ENSORLG00000028055	ENSORLT00000028982	Transcript	intron_variant	-	-	-	-	-	-	IMPACT=MODIFIER;STRAND=-1
3_32157065_A/T	3:32157065	T	ENSORLG00000028055	ENSORLT00000033273	Transcript	intron_variant	-	-	-	-	-	-	IMPACT=MODIFIER;STRAND=-1
3_32157065_A/T	3:32157065	T	ENSORLG00000028055	ENSORLT00000043227	Transcript	intron_variant	-	-	-	-	-	-	IMPACT=MODIFIER;STRAND=-1
3_32157067_G/A	3:32157067	A	ENSORLG00000028055	ENSORLT00000027375	Transcript	intron_variant	-	-	-	-	-	-	IMPACT=MODIFIER;STRAND=-1
3_32157067_G/A	3:32157067	A	ENSORLG00000028055	ENSORLT00000028982	Transcript	intron_variant	-	-	-	-	-	-	IMPACT=MODIFIER;STRAND=-1
3_32157067_G/A	3:32157067	A	ENSORLG00000028055	ENSORLT00000033273	Transcript	intron_variant	-	-	-	-	-	-	IMPACT=MODIFIER;STRAND=-1
3_32157067_G/A	3:32157067	A	ENSORLG00000028055	ENSORLT00000043227	Transcript	intron_variant	-	-	-	-	-	-	IMPACT=MODIFIER;STRAND=-1
3_32157078_A/T	3:32157078	T	ENSORLG00000028055	ENSORLT00000027375	Transcript	intron_variant	-	-	-	-	-	-	IMPACT=MODIFIER;STRAND=-1
3_32157078_A/T	3:32157078	T	ENSORLG00000028055	ENSORLT00000028982	Transcript	intron_variant	-	-	-	-	-	-	IMPACT=MODIFIER;STRAND=-1
3_32157078_A/T	3:32157078	T	ENSORLG00000028055	ENSORLT00000033273	Transcript	intron_variant	-	-	-	-	-	-	IMPACT=MODIFIER;STRAND=-1
3_32157078_A/T	3:32157078	T	ENSORLG00000028055	ENSORLT00000043227	Transcript	intron_variant	-	-	-	-	-	-	IMPACT=MODIFIER;STRAND=-1
3_32157104_A/C	3:32157104	C	ENSORLG00000028055	ENSORLT00000027375	Transcript	intron_variant	-	-	-	-	-	-	IMPACT=MODIFIER;STRAND=-1
3_32157104_A/C	3:32157104	C	ENSORLG00000028055	ENSORLT00000028982	Transcript	intron_variant	-	-	-	-	-	-	IMPACT=MODIFIER;STRAND=-1
3_32157104_A/C	3:32157104	C	ENSORLG00000028055	ENSORLT00000033273	Transcript	intron_variant	-	-	-	-	-	-	IMPACT=MODIFIER;STRAND=-1
3_32157104_A/C	3:32157104	C	ENSORLG00000028055	ENSORLT00000043227	Transcript	intron_variant	-	-	-	-	-	-	IMPACT=MODIFIER;STRAND=-1
3_32157111_A/T	3:32157111	T	ENSORLG00000028055	ENSORLT00000027375	Transcript	intron_variant	-	-	-	-	-	-	IMPACT=MODIFIER;STRAND=-1
3_32157111_A/T	3:32157111	T	ENSORLG00000028055	ENSORLT00000028982	Transcript	intron_variant	-	-	-	-	-	-	IMPACT=MODIFIER;STRAND=-1
3_32157111_A/T	3:32157111	T	ENSORLG00000028055	ENSORLT00000033273	Transcript	intron_variant	-	-	-	-	-	-	IMPACT=MODIFIER;STRAND=-1
3_32157111_A/T	3:32157111	T	ENSORLG00000028055	ENSORLT00000043227	Transcript	intron_variant	-	-	-	-	-	-	IMPACT=MODIFIER;STRAND=-1
3_32157132_G/T	3:32157132	T	ENSORLG00000028055	ENSORLT00000027375	Transcript	intron_variant	-	-	-	-	-	-	IMPACT=MODIFIER;STRAND=-1
3_32157132_G/T	3:32157132	T	ENSORLG00000028055	ENSORLT00000028982	Transcript	intron_variant	-	-	-	-	-	-	IMPACT=MODIFIER;STRAND=-1
3_32157132_G/T	3:32157132	T	ENSORLG00000028055	ENSORLT00000033273	Transcript	intron_variant	-	-	-	-	-	-	IMPACT=MODIFIER;STRAND=-1
3_32157132_G/T	3:32157132	T	ENSORLG00000028055	ENSORLT00000043227	Transcript	intron_variant	-	-	-	-	-	-	IMPACT=MODIFIER;STRAND=-1
3_32157149_T/G	3:32157149	G	ENSORLG00000028055	ENSORLT00000027375	Transcript	intron_variant	-	-	-	-	-	-	IMPACT=MODIFIER;STRAND=-1
3_32157149_T/G	3:32157149	G	ENSORLG00000028055	ENSORLT00000028982	Transcript	intron_variant	-	-	-	-	-	-	IMPACT=MODIFIER;STRAND=-1
3_32157149_T/G	3:32157149	G	ENSORLG00000028055	ENSORLT00000033273	Transcript	intron_variant	-	-	-	-	-	-	IMPACT=MODIFIER;STRAND=-1
3_32157149_T/G	3:32157149	G	ENSORLG00000028055	ENSORLT00000043227	Transcript	intron_variant	-	-	-	-	-	-	IMPACT=MODIFIER;STRAND=-1
3_32157223_C/G	3:32157223	G	ENSORLG00000028055	ENSORLT00000027375	Transcript	intron_variant	-	-	-	-	-	-	IMPACT=MODIFIER;STRAND=-1
3_32157223_C/G	3:32157223	G	ENSORLG00000028055	ENSORLT00000028982	Transcript	intron_variant	-	-	-	-	-	-	IMPACT=MODIFIER;STRAND=-1
3_32157223_C/G	3:32157223	G	ENSORLG00000028055	ENSORLT00000033273	Transcript	intron_variant	-	-	-	-	-	-	IMPACT=MODIFIER;STRAND=-1
3_32157223_C/G	3:32157223	G	ENSORLG00000028055	ENSORLT00000043227	Transcript	intron_variant	-	-	-	-	-	-	IMPACT=MODIFIER;STRAND=-1
3_32157263_G/A	3:32157263	A	ENSORLG00000028055	ENSORLT00000027375	Transcript	intron_variant	-	-	-	-	-	-	IMPACT=MODIFIER;STRAND=-1
3_32157263_G/A	3:32157263	A	ENSORLG00000028055	ENSORLT00000028982	Transcript	intron_variant	-	-	-	-	-	-	IMPACT=MODIFIER;STRAND=-1
3_32157263_G/A	3:32157263	A	ENSORLG00000028055	ENSORLT00000033273	Transcript	intron_variant	-	-	-	-	-	-	IMPACT=MODIFIER;STRAND=-1
3_32157263_G/A	3:32157263	A	ENSORLG00000028055	ENSORLT00000043227	Transcript	intron_variant	-	-	-	-	-	-	IMPACT=MODIFIER;STRAND=-1
3_32157269_A/C	3:32157269	C	ENSORLG00000028055	ENSORLT00000027375	Transcript	intron_variant	-	-	-	-	-	-	IMPACT=MODIFIER;STRAND=-1
3_32157269_A/C	3:32157269	C	ENSORLG00000028055	ENSORLT00000028982	Transcript	intron_variant	-	-	-	-	-	-	IMPACT=MODIFIER;STRAND=-1
3_32157269_A/C	3:32157269	C	ENSORLG00000028055	ENSORLT00000033273	Transcript	intron_variant	-	-	-	-	-	-	IMPACT=MODIFIER;STRAND=-1
3_32157269_A/C	3:32157269	C	ENSORLG00000028055	ENSORLT00000043227	Transcript	intron_variant	-	-	-	-	-	-	IMPACT=MODIFIER;STRAND=-1
3_32157280_T/C	3:32157280	C	ENSORLG00000028055	ENSORLT00000027375	Transcript	intron_variant	-	-	-	-	-	-	IMPACT=MODIFIER;STRAND=-1
3_32157280_T/C	3:32157280	C	ENSORLG00000028055	ENSORLT00000028982	Transcript	intron_variant	-	-	-	-	-	-	IMPACT=MODIFIER;STRAND=-1
3_32157280_T/C	3:32157280	C	ENSORLG00000028055	ENSORLT00000033273	Transcript	intron_variant	-	-	-	-	-	-	IMPACT=MODIFIER;STRAND=-1
3_32157280_T/C	3:32157280	C	ENSORLG00000028055	ENSORLT00000043227	Transcript	intron_variant	-	-	-	-	-	-	IMPACT=MODIFIER;STRAND=-1
3_32157323_C/A	3:32157323	A	ENSORLG00000028055	ENSORLT00000027375	Transcript	intron_variant	-	-	-	-	-	-	IMPACT=MODIFIER;STRAND=-1
3_32157323_C/A	3:32157323	A	ENSORLG00000028055	ENSORLT00000028982	Transcript	intron_variant	-	-	-	-	-	-	IMPACT=MODIFIER;STRAND=-1
3_32157323_C/A	3:32157323	A	ENSORLG00000028055	ENSORLT00000033273	Transcript	intron_variant	-	-	-	-	-	-	IMPACT=MODIFIER;STRAND=-1
3_32157323_C/A	3:32157323	A	ENSORLG00000028055	ENSORLT00000043227	Transcript	intron_variant	-	-	-	-	-	-	IMPACT=MODIFIER;STRAND=-1
3_32157324_A/G	3:32157324	G	ENSORLG00000028055	ENSORLT00000027375	Transcript	intron_variant	-	-	-	-	-	-	IMPACT=MODIFIER;STRAND=-1
3_32157324_A/G	3:32157324	G	ENSORLG00000028055	ENSORLT00000028982	Transcript	intron_variant	-	-	-	-	-	-	IMPACT=MODIFIER;STRAND=-1
3_32157324_A/G	3:32157324	G	ENSORLG00000028055	ENSORLT00000033273	Transcript	intron_variant	-	-	-	-	-	-	IMPACT=MODIFIER;STRAND=-1
3_32157324_A/G	3:32157324	G	ENSORLG00000028055	ENSORLT00000043227	Transcript	intron_variant	-	-	-	-	-	-	IMPACT=MODIFIER;STRAND=-1
3_32157335_T/C	3:32157335	C	ENSORLG00000028055	ENSORLT00000027375	Transcript	intron_variant	-	-	-	-	-	-	IMPACT=MODIFIER;STRAND=-1
3_32157335_T/C	3:32157335	C	ENSORLG00000028055	ENSORLT00000028982	Transcript	intron_variant	-	-	-	-	-	-	IMPACT=MODIFIER;STRAND=-1
3_32157335_T/C	3:32157335	C	ENSORLG00000028055	ENSORLT00000033273	Transcript	intron_variant	-	-	-	-	-	-	IMPACT=MODIFIER;STRAND=-1
3_32157335_T/C	3:32157335	C	ENSORLG00000028055	ENSORLT00000043227	Transcript	intron_variant	-	-	-	-	-	-	IMPACT=MODIFIER;STRAND=-1
3_32157336_C/T	3:32157336	T	ENSORLG00000028055	ENSORLT00000027375	Transcript	intron_variant	-	-	-	-	-	-	IMPACT=MODIFIER;STRAND=-1
3_32157336_C/T	3:32157336	T	ENSORLG00000028055	ENSORLT00000028982	Transcript	intron_variant	-	-	-	-	-	-	IMPACT=MODIFIER;STRAND=-1
3_32157336_C/T	3:32157336	T	ENSORLG00000028055	ENSORLT00000033273	Transcript	intron_variant	-	-	-	-	-	-	IMPACT=MODIFIER;STRAND=-1
3_32157336_C/T	3:32157336	T	ENSORLG00000028055	ENSORLT00000043227	Transcript	intron_variant	-	-	-	-	-	-	IMPACT=MODIFIER;STRAND=-1
3_32157355_T/A	3:32157355	A	ENSORLG00000028055	ENSORLT00000027375	Transcript	intron_variant	-	-	-	-	-	-	IMPACT=MODIFIER;STRAND=-1
3_32157355_T/A	3:32157355	A	ENSORLG00000028055	ENSORLT00000028982	Transcript	intron_variant	-	-	-	-	-	-	IMPACT=MODIFIER;STRAND=-1
3_32157355_T/A	3:32157355	A	ENSORLG00000028055	ENSORLT00000033273	Transcript	intron_variant	-	-	-	-	-	-	IMPACT=MODIFIER;STRAND=-1
3_32157355_T/A	3:32157355	A	ENSORLG00000028055	ENSORLT00000043227	Transcript	intron_variant	-	-	-	-	-	-	IMPACT=MODIFIER;STRAND=-1
3_32157357_C/A	3:32157357	A	ENSORLG00000028055	ENSORLT00000027375	Transcript	intron_variant	-	-	-	-	-	-	IMPACT=MODIFIER;STRAND=-1
3_32157357_C/A	3:32157357	A	ENSORLG00000028055	ENSORLT00000028982	Transcript	intron_variant	-	-	-	-	-	-	IMPACT=MODIFIER;STRAND=-1
3_32157357_C/A	3:32157357	A	ENSORLG00000028055	ENSORLT00000033273	Transcript	intron_variant	-	-	-	-	-	-	IMPACT=MODIFIER;STRAND=-1
3_32157357_C/A	3:32157357	A	ENSORLG00000028055	ENSORLT00000043227	Transcript	intron_variant	-	-	-	-	-	-	IMPACT=MODIFIER;STRAND=-1
3_32157477_A/T	3:32157477	T	ENSORLG00000028055	ENSORLT00000027375	Transcript	intron_variant	-	-	-	-	-	-	IMPACT=MODIFIER;STRAND=-1
3_32157477_A/T	3:32157477	T	ENSORLG00000028055	ENSORLT00000028982	Transcript	intron_variant	-	-	-	-	-	-	IMPACT=MODIFIER;STRAND=-1
3_32157477_A/T	3:32157477	T	ENSORLG00000028055	ENSORLT00000033273	Transcript	intron_variant	-	-	-	-	-	-	IMPACT=MODIFIER;STRAND=-1
3_32157477_A/T	3:32157477	T	ENSORLG00000028055	ENSORLT00000043227	Transcript	intron_variant	-	-	-	-	-	-	IMPACT=MODIFIER;STRAND=-1
3_32157524_A/T	3:32157524	T	ENSORLG00000028055	ENSORLT00000027375	Transcript	intron_variant	-	-	-	-	-	-	IMPACT=MODIFIER;STRAND=-1
3_32157524_A/T	3:32157524	T	ENSORLG00000028055	ENSORLT00000028982	Transcript	intron_variant	-	-	-	-	-	-	IMPACT=MODIFIER;STRAND=-1
3_32157524_A/T	3:32157524	T	ENSORLG00000028055	ENSORLT00000033273	Transcript	intron_variant	-	-	-	-	-	-	IMPACT=MODIFIER;STRAND=-1
3_32157524_A/T	3:32157524	T	ENSORLG00000028055	ENSORLT00000043227	Transcript	intron_variant	-	-	-	-	-	-	IMPACT=MODIFIER;STRAND=-1
3_32157528_T/C	3:32157528	C	ENSORLG00000028055	ENSORLT00000027375	Transcript	intron_variant	-	-	-	-	-	-	IMPACT=MODIFIER;STRAND=-1
3_32157528_T/C	3:32157528	C	ENSORLG00000028055	ENSORLT00000028982	Transcript	intron_variant	-	-	-	-	-	-	IMPACT=MODIFIER;STRAND=-1
3_32157528_T/C	3:32157528	C	ENSORLG00000028055	ENSORLT00000033273	Transcript	intron_variant	-	-	-	-	-	-	IMPACT=MODIFIER;STRAND=-1
3_32157528_T/C	3:32157528	C	ENSORLG00000028055	ENSORLT00000043227	Transcript	intron_variant	-	-	-	-	-	-	IMPACT=MODIFIER;STRAND=-1
3_32157542_A/G	3:32157542	G	ENSORLG00000028055	ENSORLT00000027375	Transcript	intron_variant	-	-	-	-	-	-	IMPACT=MODIFIER;STRAND=-1
3_32157542_A/G	3:32157542	G	ENSORLG00000028055	ENSORLT00000028982	Transcript	intron_variant	-	-	-	-	-	-	IMPACT=MODIFIER;STRAND=-1
3_32157542_A/G	3:32157542	G	ENSORLG00000028055	ENSORLT00000033273	Transcript	intron_variant	-	-	-	-	-	-	IMPACT=MODIFIER;STRAND=-1
3_32157542_A/G	3:32157542	G	ENSORLG00000028055	ENSORLT00000043227	Transcript	intron_variant	-	-	-	-	-	-	IMPACT=MODIFIER;STRAND=-1
3_32157549_T/C	3:32157549	C	ENSORLG00000028055	ENSORLT00000027375	Transcript	intron_variant	-	-	-	-	-	-	IMPACT=MODIFIER;STRAND=-1
3_32157549_T/C	3:32157549	C	ENSORLG00000028055	ENSORLT00000028982	Transcript	intron_variant	-	-	-	-	-	-	IMPACT=MODIFIER;STRAND=-1
3_32157549_T/C	3:32157549	C	ENSORLG00000028055	ENSORLT00000033273	Transcript	intron_variant	-	-	-	-	-	-	IMPACT=MODIFIER;STRAND=-1
3_32157549_T/C	3:32157549	C	ENSORLG00000028055	ENSORLT00000043227	Transcript	intron_variant	-	-	-	-	-	-	IMPACT=MODIFIER;STRAND=-1
3_32157575_A/C	3:32157575	C	ENSORLG00000028055	ENSORLT00000027375	Transcript	intron_variant	-	-	-	-	-	-	IMPACT=MODIFIER;STRAND=-1
3_32157575_A/C	3:32157575	C	ENSORLG00000028055	ENSORLT00000028982	Transcript	intron_variant	-	-	-	-	-	-	IMPACT=MODIFIER;STRAND=-1
3_32157575_A/C	3:32157575	C	ENSORLG00000028055	ENSORLT00000033273	Transcript	intron_variant	-	-	-	-	-	-	IMPACT=MODIFIER;STRAND=-1
3_32157575_A/C	3:32157575	C	ENSORLG00000028055	ENSORLT00000043227	Transcript	intron_variant	-	-	-	-	-	-	IMPACT=MODIFIER;STRAND=-1
3_32157599_C/T	3:32157599	T	ENSORLG00000028055	ENSORLT00000027375	Transcript	intron_variant	-	-	-	-	-	-	IMPACT=MODIFIER;STRAND=-1
3_32157599_C/T	3:32157599	T	ENSORLG00000028055	ENSORLT00000028982	Transcript	intron_variant	-	-	-	-	-	-	IMPACT=MODIFIER;STRAND=-1
3_32157599_C/T	3:32157599	T	ENSORLG00000028055	ENSORLT00000033273	Transcript	intron_variant	-	-	-	-	-	-	IMPACT=MODIFIER;STRAND=-1
3_32157599_C/T	3:32157599	T	ENSORLG00000028055	ENSORLT00000043227	Transcript	intron_variant	-	-	-	-	-	-	IMPACT=MODIFIER;STRAND=-1
3_32157615_C/T	3:32157615	T	ENSORLG00000028055	ENSORLT00000027375	Transcript	intron_variant	-	-	-	-	-	-	IMPACT=MODIFIER;STRAND=-1
3_32157615_C/T	3:32157615	T	ENSORLG00000028055	ENSORLT00000028982	Transcript	intron_variant	-	-	-	-	-	-	IMPACT=MODIFIER;STRAND=-1
3_32157615_C/T	3:32157615	T	ENSORLG00000028055	ENSORLT00000033273	Transcript	intron_variant	-	-	-	-	-	-	IMPACT=MODIFIER;STRAND=-1
3_32157615_C/T	3:32157615	T	ENSORLG00000028055	ENSORLT00000043227	Transcript	intron_variant	-	-	-	-	-	-	IMPACT=MODIFIER;STRAND=-1
3_32157626_A/C	3:32157626	C	ENSORLG00000028055	ENSORLT00000027375	Transcript	intron_variant	-	-	-	-	-	-	IMPACT=MODIFIER;STRAND=-1
3_32157626_A/C	3:32157626	C	ENSORLG00000028055	ENSORLT00000028982	Transcript	intron_variant	-	-	-	-	-	-	IMPACT=MODIFIER;STRAND=-1
3_32157626_A/C	3:32157626	C	ENSORLG00000028055	ENSORLT00000033273	Transcript	intron_variant	-	-	-	-	-	-	IMPACT=MODIFIER;STRAND=-1
3_32157626_A/C	3:32157626	C	ENSORLG00000028055	ENSORLT00000043227	Transcript	intron_variant	-	-	-	-	-	-	IMPACT=MODIFIER;STRAND=-1
3_32157642_A/G	3:32157642	G	ENSORLG00000028055	ENSORLT00000027375	Transcript	intron_variant	-	-	-	-	-	-	IMPACT=MODIFIER;STRAND=-1
3_32157642_A/G	3:32157642	G	ENSORLG00000028055	ENSORLT00000028982	Transcript	intron_variant	-	-	-	-	-	-	IMPACT=MODIFIER;STRAND=-1
3_32157642_A/G	3:32157642	G	ENSORLG00000028055	ENSORLT00000033273	Transcript	intron_variant	-	-	-	-	-	-	IMPACT=MODIFIER;STRAND=-1
3_32157642_A/G	3:32157642	G	ENSORLG00000028055	ENSORLT00000043227	Transcript	intron_variant	-	-	-	-	-	-	IMPACT=MODIFIER;STRAND=-1
3_32157646_A/T	3:32157646	T	ENSORLG00000028055	ENSORLT00000027375	Transcript	intron_variant	-	-	-	-	-	-	IMPACT=MODIFIER;STRAND=-1
3_32157646_A/T	3:32157646	T	ENSORLG00000028055	ENSORLT00000028982	Transcript	intron_variant	-	-	-	-	-	-	IMPACT=MODIFIER;STRAND=-1
3_32157646_A/T	3:32157646	T	ENSORLG00000028055	ENSORLT00000033273	Transcript	intron_variant	-	-	-	-	-	-	IMPACT=MODIFIER;STRAND=-1
3_32157646_A/T	3:32157646	T	ENSORLG00000028055	ENSORLT00000043227	Transcript	intron_variant	-	-	-	-	-	-	IMPACT=MODIFIER;STRAND=-1
3_32157660_T/A	3:32157660	A	ENSORLG00000028055	ENSORLT00000027375	Transcript	intron_variant	-	-	-	-	-	-	IMPACT=MODIFIER;STRAND=-1
3_32157660_T/A	3:32157660	A	ENSORLG00000028055	ENSORLT00000028982	Transcript	intron_variant	-	-	-	-	-	-	IMPACT=MODIFIER;STRAND=-1
3_32157660_T/A	3:32157660	A	ENSORLG00000028055	ENSORLT00000033273	Transcript	intron_variant	-	-	-	-	-	-	IMPACT=MODIFIER;STRAND=-1
3_32157660_T/A	3:32157660	A	ENSORLG00000028055	ENSORLT00000043227	Transcript	intron_variant	-	-	-	-	-	-	IMPACT=MODIFIER;STRAND=-1
3_32157666_G/T	3:32157666	T	ENSORLG00000028055	ENSORLT00000027375	Transcript	intron_variant	-	-	-	-	-	-	IMPACT=MODIFIER;STRAND=-1
3_32157666_G/T	3:32157666	T	ENSORLG00000028055	ENSORLT00000028982	Transcript	intron_variant	-	-	-	-	-	-	IMPACT=MODIFIER;STRAND=-1
3_32157666_G/T	3:32157666	T	ENSORLG00000028055	ENSORLT00000033273	Transcript	intron_variant	-	-	-	-	-	-	IMPACT=MODIFIER;STRAND=-1
3_32157666_G/T	3:32157666	T	ENSORLG00000028055	ENSORLT00000043227	Transcript	intron_variant	-	-	-	-	-	-	IMPACT=MODIFIER;STRAND=-1
3_32157714_C/A	3:32157714	A	ENSORLG00000028055	ENSORLT00000027375	Transcript	intron_variant	-	-	-	-	-	-	IMPACT=MODIFIER;STRAND=-1
3_32157714_C/A	3:32157714	A	ENSORLG00000028055	ENSORLT00000028982	Transcript	intron_variant	-	-	-	-	-	-	IMPACT=MODIFIER;STRAND=-1
3_32157714_C/A	3:32157714	A	ENSORLG00000028055	ENSORLT00000033273	Transcript	intron_variant	-	-	-	-	-	-	IMPACT=MODIFIER;STRAND=-1
3_32157714_C/A	3:32157714	A	ENSORLG00000028055	ENSORLT00000043227	Transcript	intron_variant	-	-	-	-	-	-	IMPACT=MODIFIER;STRAND=-1
3_32157821_A/G	3:32157821	G	ENSORLG00000028055	ENSORLT00000027375	Transcript	intron_variant	-	-	-	-	-	-	IMPACT=MODIFIER;STRAND=-1
3_32157821_A/G	3:32157821	G	ENSORLG00000028055	ENSORLT00000028982	Transcript	intron_variant	-	-	-	-	-	-	IMPACT=MODIFIER;STRAND=-1
3_32157821_A/G	3:32157821	G	ENSORLG00000028055	ENSORLT00000033273	Transcript	intron_variant	-	-	-	-	-	-	IMPACT=MODIFIER;STRAND=-1
3_32157821_A/G	3:32157821	G	ENSORLG00000028055	ENSORLT00000043227	Transcript	intron_variant	-	-	-	-	-	-	IMPACT=MODIFIER;STRAND=-1
3_32157824_T/C	3:32157824	C	ENSORLG00000028055	ENSORLT00000027375	Transcript	intron_variant	-	-	-	-	-	-	IMPACT=MODIFIER;STRAND=-1
3_32157824_T/C	3:32157824	C	ENSORLG00000028055	ENSORLT00000028982	Transcript	intron_variant	-	-	-	-	-	-	IMPACT=MODIFIER;STRAND=-1
3_32157824_T/C	3:32157824	C	ENSORLG00000028055	ENSORLT00000033273	Transcript	intron_variant	-	-	-	-	-	-	IMPACT=MODIFIER;STRAND=-1
3_32157824_T/C	3:32157824	C	ENSORLG00000028055	ENSORLT00000043227	Transcript	intron_variant	-	-	-	-	-	-	IMPACT=MODIFIER;STRAND=-1
3_32157894_A/G	3:32157894	G	ENSORLG00000028055	ENSORLT00000027375	Transcript	missense_variant,splice_region_variant	4219	3593	1198	L/P	cTg/cCg	-	IMPACT=MODERATE;STRAND=-1
3_32157894_A/G	3:32157894	G	ENSORLG00000028055	ENSORLT00000028982	Transcript	missense_variant,splice_region_variant	4267	3641	1214	L/P	cTg/cCg	-	IMPACT=MODERATE;STRAND=-1
3_32157894_A/G	3:32157894	G	ENSORLG00000028055	ENSORLT00000033273	Transcript	missense_variant,splice_region_variant	3925	3641	1214	L/P	cTg/cCg	-	IMPACT=MODERATE;STRAND=-1
3_32157894_A/G	3:32157894	G	ENSORLG00000028055	ENSORLT00000043227	Transcript	missense_variant,splice_region_variant	3984	3641	1214	L/P	cTg/cCg	-	IMPACT=MODERATE;STRAND=-1
3_32158033_G/A	3:32158033	A	ENSORLG00000028055	ENSORLT00000027375	Transcript	synonymous_variant	4080	3454	1152	L	Ctg/Ttg	-	IMPACT=LOW;STRAND=-1
3_32158033_G/A	3:32158033	A	ENSORLG00000028055	ENSORLT00000028982	Transcript	synonymous_variant	4128	3502	1168	L	Ctg/Ttg	-	IMPACT=LOW;STRAND=-1
3_32158033_G/A	3:32158033	A	ENSORLG00000028055	ENSORLT00000033273	Transcript	synonymous_variant	3786	3502	1168	L	Ctg/Ttg	-	IMPACT=LOW;STRAND=-1
3_32158033_G/A	3:32158033	A	ENSORLG00000028055	ENSORLT00000043227	Transcript	synonymous_variant	3845	3502	1168	L	Ctg/Ttg	-	IMPACT=LOW;STRAND=-1
3_32158037_G/A	3:32158037	A	ENSORLG00000028055	ENSORLT00000027375	Transcript	synonymous_variant	4076	3450	1150	D	gaC/gaT	-	IMPACT=LOW;STRAND=-1
3_32158037_G/A	3:32158037	A	ENSORLG00000028055	ENSORLT00000028982	Transcript	synonymous_variant	4124	3498	1166	D	gaC/gaT	-	IMPACT=LOW;STRAND=-1
3_32158037_G/A	3:32158037	A	ENSORLG00000028055	ENSORLT00000033273	Transcript	synonymous_variant	3782	3498	1166	D	gaC/gaT	-	IMPACT=LOW;STRAND=-1
3_32158037_G/A	3:32158037	A	ENSORLG00000028055	ENSORLT00000043227	Transcript	synonymous_variant	3841	3498	1166	D	gaC/gaT	-	IMPACT=LOW;STRAND=-1
3_32158076_C/A	3:32158076	A	ENSORLG00000028055	ENSORLT00000027375	Transcript	splice_region_variant,intron_variant	-	-	-	-	-	-	IMPACT=LOW;STRAND=-1
3_32158076_C/A	3:32158076	A	ENSORLG00000028055	ENSORLT00000028982	Transcript	splice_region_variant,intron_variant	-	-	-	-	-	-	IMPACT=LOW;STRAND=-1
3_32158076_C/A	3:32158076	A	ENSORLG00000028055	ENSORLT00000033273	Transcript	splice_region_variant,intron_variant	-	-	-	-	-	-	IMPACT=LOW;STRAND=-1
3_32158076_C/A	3:32158076	A	ENSORLG00000028055	ENSORLT00000043227	Transcript	splice_region_variant,intron_variant	-	-	-	-	-	-	IMPACT=LOW;STRAND=-1
3_32158097_T/C	3:32158097	C	ENSORLG00000028055	ENSORLT00000027375	Transcript	intron_variant	-	-	-	-	-	-	IMPACT=MODIFIER;STRAND=-1
3_32158097_T/C	3:32158097	C	ENSORLG00000028055	ENSORLT00000028982	Transcript	intron_variant	-	-	-	-	-	-	IMPACT=MODIFIER;STRAND=-1
3_32158097_T/C	3:32158097	C	ENSORLG00000028055	ENSORLT00000033273	Transcript	intron_variant	-	-	-	-	-	-	IMPACT=MODIFIER;STRAND=-1
3_32158097_T/C	3:32158097	C	ENSORLG00000028055	ENSORLT00000043227	Transcript	intron_variant	-	-	-	-	-	-	IMPACT=MODIFIER;STRAND=-1
3_32158098_C/G	3:32158098	G	ENSORLG00000028055	ENSORLT00000027375	Transcript	intron_variant	-	-	-	-	-	-	IMPACT=MODIFIER;STRAND=-1
3_32158098_C/G	3:32158098	G	ENSORLG00000028055	ENSORLT00000028982	Transcript	intron_variant	-	-	-	-	-	-	IMPACT=MODIFIER;STRAND=-1
3_32158098_C/G	3:32158098	G	ENSORLG00000028055	ENSORLT00000033273	Transcript	intron_variant	-	-	-	-	-	-	IMPACT=MODIFIER;STRAND=-1
3_32158098_C/G	3:32158098	G	ENSORLG00000028055	ENSORLT00000043227	Transcript	intron_variant	-	-	-	-	-	-	IMPACT=MODIFIER;STRAND=-1
3_32158112_C/G	3:32158112	G	ENSORLG00000028055	ENSORLT00000027375	Transcript	intron_variant	-	-	-	-	-	-	IMPACT=MODIFIER;STRAND=-1
3_32158112_C/G	3:32158112	G	ENSORLG00000028055	ENSORLT00000028982	Transcript	intron_variant	-	-	-	-	-	-	IMPACT=MODIFIER;STRAND=-1
3_32158112_C/G	3:32158112	G	ENSORLG00000028055	ENSORLT00000033273	Transcript	intron_variant	-	-	-	-	-	-	IMPACT=MODIFIER;STRAND=-1
3_32158112_C/G	3:32158112	G	ENSORLG00000028055	ENSORLT00000043227	Transcript	intron_variant	-	-	-	-	-	-	IMPACT=MODIFIER;STRAND=-1
3_32158136_A/G	3:32158136	G	ENSORLG00000028055	ENSORLT00000027375	Transcript	intron_variant	-	-	-	-	-	-	IMPACT=MODIFIER;STRAND=-1
3_32158136_A/G	3:32158136	G	ENSORLG00000028055	ENSORLT00000028982	Transcript	intron_variant	-	-	-	-	-	-	IMPACT=MODIFIER;STRAND=-1
3_32158136_A/G	3:32158136	G	ENSORLG00000028055	ENSORLT00000033273	Transcript	intron_variant	-	-	-	-	-	-	IMPACT=MODIFIER;STRAND=-1
3_32158136_A/G	3:32158136	G	ENSORLG00000028055	ENSORLT00000043227	Transcript	intron_variant	-	-	-	-	-	-	IMPACT=MODIFIER;STRAND=-1
3_32158143_T/C	3:32158143	C	ENSORLG00000028055	ENSORLT00000027375	Transcript	intron_variant	-	-	-	-	-	-	IMPACT=MODIFIER;STRAND=-1
3_32158143_T/C	3:32158143	C	ENSORLG00000028055	ENSORLT00000028982	Transcript	intron_variant	-	-	-	-	-	-	IMPACT=MODIFIER;STRAND=-1
3_32158143_T/C	3:32158143	C	ENSORLG00000028055	ENSORLT00000033273	Transcript	intron_variant	-	-	-	-	-	-	IMPACT=MODIFIER;STRAND=-1
3_32158143_T/C	3:32158143	C	ENSORLG00000028055	ENSORLT00000043227	Transcript	intron_variant	-	-	-	-	-	-	IMPACT=MODIFIER;STRAND=-1
3_32158144_G/C	3:32158144	C	ENSORLG00000028055	ENSORLT00000027375	Transcript	intron_variant	-	-	-	-	-	-	IMPACT=MODIFIER;STRAND=-1
3_32158144_G/C	3:32158144	C	ENSORLG00000028055	ENSORLT00000028982	Transcript	intron_variant	-	-	-	-	-	-	IMPACT=MODIFIER;STRAND=-1
3_32158144_G/C	3:32158144	C	ENSORLG00000028055	ENSORLT00000033273	Transcript	intron_variant	-	-	-	-	-	-	IMPACT=MODIFIER;STRAND=-1
3_32158144_G/C	3:32158144	C	ENSORLG00000028055	ENSORLT00000043227	Transcript	intron_variant	-	-	-	-	-	-	IMPACT=MODIFIER;STRAND=-1
3_32158145_T/A	3:32158145	A	ENSORLG00000028055	ENSORLT00000027375	Transcript	intron_variant	-	-	-	-	-	-	IMPACT=MODIFIER;STRAND=-1
3_32158145_T/A	3:32158145	A	ENSORLG00000028055	ENSORLT00000028982	Transcript	intron_variant	-	-	-	-	-	-	IMPACT=MODIFIER;STRAND=-1
3_32158145_T/A	3:32158145	A	ENSORLG00000028055	ENSORLT00000033273	Transcript	intron_variant	-	-	-	-	-	-	IMPACT=MODIFIER;STRAND=-1
3_32158145_T/A	3:32158145	A	ENSORLG00000028055	ENSORLT00000043227	Transcript	intron_variant	-	-	-	-	-	-	IMPACT=MODIFIER;STRAND=-1
3_32158148_A/G	3:32158148	G	ENSORLG00000028055	ENSORLT00000027375	Transcript	intron_variant	-	-	-	-	-	-	IMPACT=MODIFIER;STRAND=-1
3_32158148_A/G	3:32158148	G	ENSORLG00000028055	ENSORLT00000028982	Transcript	intron_variant	-	-	-	-	-	-	IMPACT=MODIFIER;STRAND=-1
3_32158148_A/G	3:32158148	G	ENSORLG00000028055	ENSORLT00000033273	Transcript	intron_variant	-	-	-	-	-	-	IMPACT=MODIFIER;STRAND=-1
3_32158148_A/G	3:32158148	G	ENSORLG00000028055	ENSORLT00000043227	Transcript	intron_variant	-	-	-	-	-	-	IMPACT=MODIFIER;STRAND=-1
3_32158151_A/G	3:32158151	G	ENSORLG00000028055	ENSORLT00000027375	Transcript	intron_variant	-	-	-	-	-	-	IMPACT=MODIFIER;STRAND=-1
3_32158151_A/G	3:32158151	G	ENSORLG00000028055	ENSORLT00000028982	Transcript	intron_variant	-	-	-	-	-	-	IMPACT=MODIFIER;STRAND=-1
3_32158151_A/G	3:32158151	G	ENSORLG00000028055	ENSORLT00000033273	Transcript	intron_variant	-	-	-	-	-	-	IMPACT=MODIFIER;STRAND=-1
3_32158151_A/G	3:32158151	G	ENSORLG00000028055	ENSORLT00000043227	Transcript	intron_variant	-	-	-	-	-	-	IMPACT=MODIFIER;STRAND=-1
3_32158157_T/C	3:32158157	C	ENSORLG00000028055	ENSORLT00000027375	Transcript	intron_variant	-	-	-	-	-	-	IMPACT=MODIFIER;STRAND=-1
3_32158157_T/C	3:32158157	C	ENSORLG00000028055	ENSORLT00000028982	Transcript	intron_variant	-	-	-	-	-	-	IMPACT=MODIFIER;STRAND=-1
3_32158157_T/C	3:32158157	C	ENSORLG00000028055	ENSORLT00000033273	Transcript	intron_variant	-	-	-	-	-	-	IMPACT=MODIFIER;STRAND=-1
3_32158157_T/C	3:32158157	C	ENSORLG00000028055	ENSORLT00000043227	Transcript	intron_variant	-	-	-	-	-	-	IMPACT=MODIFIER;STRAND=-1
3_32158264_A/T	3:32158264	T	ENSORLG00000028055	ENSORLT00000027375	Transcript	intron_variant	-	-	-	-	-	-	IMPACT=MODIFIER;STRAND=-1
3_32158264_A/T	3:32158264	T	ENSORLG00000028055	ENSORLT00000028982	Transcript	intron_variant	-	-	-	-	-	-	IMPACT=MODIFIER;STRAND=-1
3_32158264_A/T	3:32158264	T	ENSORLG00000028055	ENSORLT00000033273	Transcript	intron_variant	-	-	-	-	-	-	IMPACT=MODIFIER;STRAND=-1
3_32158264_A/T	3:32158264	T	ENSORLG00000028055	ENSORLT00000043227	Transcript	intron_variant	-	-	-	-	-	-	IMPACT=MODIFIER;STRAND=-1
3_32158646_T/C	3:32158646	C	ENSORLG00000028055	ENSORLT00000027375	Transcript	intron_variant	-	-	-	-	-	-	IMPACT=MODIFIER;STRAND=-1
3_32158646_T/C	3:32158646	C	ENSORLG00000028055	ENSORLT00000028982	Transcript	intron_variant	-	-	-	-	-	-	IMPACT=MODIFIER;STRAND=-1
3_32158646_T/C	3:32158646	C	ENSORLG00000028055	ENSORLT00000033273	Transcript	intron_variant	-	-	-	-	-	-	IMPACT=MODIFIER;STRAND=-1
3_32158646_T/C	3:32158646	C	ENSORLG00000028055	ENSORLT00000043227	Transcript	intron_variant	-	-	-	-	-	-	IMPACT=MODIFIER;STRAND=-1
3_32159122_G/A	3:32159122	A	ENSORLG00000028055	ENSORLT00000027375	Transcript	intron_variant	-	-	-	-	-	-	IMPACT=MODIFIER;STRAND=-1
3_32159122_G/A	3:32159122	A	ENSORLG00000028055	ENSORLT00000028982	Transcript	intron_variant	-	-	-	-	-	-	IMPACT=MODIFIER;STRAND=-1
3_32159122_G/A	3:32159122	A	ENSORLG00000028055	ENSORLT00000033273	Transcript	intron_variant	-	-	-	-	-	-	IMPACT=MODIFIER;STRAND=-1
3_32159122_G/A	3:32159122	A	ENSORLG00000028055	ENSORLT00000043227	Transcript	intron_variant	-	-	-	-	-	-	IMPACT=MODIFIER;STRAND=-1
3_32159146_G/A	3:32159146	A	ENSORLG00000028055	ENSORLT00000027375	Transcript	intron_variant	-	-	-	-	-	-	IMPACT=MODIFIER;STRAND=-1
3_32159146_G/A	3:32159146	A	ENSORLG00000028055	ENSORLT00000028982	Transcript	intron_variant	-	-	-	-	-	-	IMPACT=MODIFIER;STRAND=-1
3_32159146_G/A	3:32159146	A	ENSORLG00000028055	ENSORLT00000033273	Transcript	intron_variant	-	-	-	-	-	-	IMPACT=MODIFIER;STRAND=-1
3_32159146_G/A	3:32159146	A	ENSORLG00000028055	ENSORLT00000043227	Transcript	intron_variant	-	-	-	-	-	-	IMPACT=MODIFIER;STRAND=-1
3_32159623_T/G	3:32159623	G	ENSORLG00000028055	ENSORLT00000027375	Transcript	intron_variant	-	-	-	-	-	-	IMPACT=MODIFIER;STRAND=-1
3_32159623_T/G	3:32159623	G	ENSORLG00000028055	ENSORLT00000028982	Transcript	intron_variant	-	-	-	-	-	-	IMPACT=MODIFIER;STRAND=-1
3_32159623_T/G	3:32159623	G	ENSORLG00000028055	ENSORLT00000033273	Transcript	intron_variant	-	-	-	-	-	-	IMPACT=MODIFIER;STRAND=-1
3_32159623_T/G	3:32159623	G	ENSORLG00000028055	ENSORLT00000043227	Transcript	intron_variant	-	-	-	-	-	-	IMPACT=MODIFIER;STRAND=-1
3_32159658_A/G	3:32159658	G	ENSORLG00000028055	ENSORLT00000027375	Transcript	intron_variant	-	-	-	-	-	-	IMPACT=MODIFIER;STRAND=-1
3_32159658_A/G	3:32159658	G	ENSORLG00000028055	ENSORLT00000028982	Transcript	intron_variant	-	-	-	-	-	-	IMPACT=MODIFIER;STRAND=-1
3_32159658_A/G	3:32159658	G	ENSORLG00000028055	ENSORLT00000033273	Transcript	intron_variant	-	-	-	-	-	-	IMPACT=MODIFIER;STRAND=-1
3_32159658_A/G	3:32159658	G	ENSORLG00000028055	ENSORLT00000043227	Transcript	intron_variant	-	-	-	-	-	-	IMPACT=MODIFIER;STRAND=-1
3_32159671_A/G	3:32159671	G	ENSORLG00000028055	ENSORLT00000027375	Transcript	intron_variant	-	-	-	-	-	-	IMPACT=MODIFIER;STRAND=-1
3_32159671_A/G	3:32159671	G	ENSORLG00000028055	ENSORLT00000028982	Transcript	intron_variant	-	-	-	-	-	-	IMPACT=MODIFIER;STRAND=-1
3_32159671_A/G	3:32159671	G	ENSORLG00000028055	ENSORLT00000033273	Transcript	intron_variant	-	-	-	-	-	-	IMPACT=MODIFIER;STRAND=-1
3_32159671_A/G	3:32159671	G	ENSORLG00000028055	ENSORLT00000043227	Transcript	intron_variant	-	-	-	-	-	-	IMPACT=MODIFIER;STRAND=-1
3_32159679_T/G	3:32159679	G	ENSORLG00000028055	ENSORLT00000027375	Transcript	intron_variant	-	-	-	-	-	-	IMPACT=MODIFIER;STRAND=-1
3_32159679_T/G	3:32159679	G	ENSORLG00000028055	ENSORLT00000028982	Transcript	intron_variant	-	-	-	-	-	-	IMPACT=MODIFIER;STRAND=-1
3_32159679_T/G	3:32159679	G	ENSORLG00000028055	ENSORLT00000033273	Transcript	intron_variant	-	-	-	-	-	-	IMPACT=MODIFIER;STRAND=-1
3_32159679_T/G	3:32159679	G	ENSORLG00000028055	ENSORLT00000043227	Transcript	intron_variant	-	-	-	-	-	-	IMPACT=MODIFIER;STRAND=-1
3_32159681_T/C	3:32159681	C	ENSORLG00000028055	ENSORLT00000027375	Transcript	intron_variant	-	-	-	-	-	-	IMPACT=MODIFIER;STRAND=-1
3_32159681_T/C	3:32159681	C	ENSORLG00000028055	ENSORLT00000028982	Transcript	intron_variant	-	-	-	-	-	-	IMPACT=MODIFIER;STRAND=-1
3_32159681_T/C	3:32159681	C	ENSORLG00000028055	ENSORLT00000033273	Transcript	intron_variant	-	-	-	-	-	-	IMPACT=MODIFIER;STRAND=-1
3_32159681_T/C	3:32159681	C	ENSORLG00000028055	ENSORLT00000043227	Transcript	intron_variant	-	-	-	-	-	-	IMPACT=MODIFIER;STRAND=-1
3_32159701_T/G	3:32159701	G	ENSORLG00000028055	ENSORLT00000027375	Transcript	intron_variant	-	-	-	-	-	-	IMPACT=MODIFIER;STRAND=-1
3_32159701_T/G	3:32159701	G	ENSORLG00000028055	ENSORLT00000028982	Transcript	intron_variant	-	-	-	-	-	-	IMPACT=MODIFIER;STRAND=-1
3_32159701_T/G	3:32159701	G	ENSORLG00000028055	ENSORLT00000033273	Transcript	intron_variant	-	-	-	-	-	-	IMPACT=MODIFIER;STRAND=-1
3_32159701_T/G	3:32159701	G	ENSORLG00000028055	ENSORLT00000043227	Transcript	intron_variant	-	-	-	-	-	-	IMPACT=MODIFIER;STRAND=-1
3_32159728_C/T	3:32159728	T	ENSORLG00000028055	ENSORLT00000027375	Transcript	intron_variant	-	-	-	-	-	-	IMPACT=MODIFIER;STRAND=-1
3_32159728_C/T	3:32159728	T	ENSORLG00000028055	ENSORLT00000028982	Transcript	intron_variant	-	-	-	-	-	-	IMPACT=MODIFIER;STRAND=-1
3_32159728_C/T	3:32159728	T	ENSORLG00000028055	ENSORLT00000033273	Transcript	intron_variant	-	-	-	-	-	-	IMPACT=MODIFIER;STRAND=-1
3_32159728_C/T	3:32159728	T	ENSORLG00000028055	ENSORLT00000043227	Transcript	intron_variant	-	-	-	-	-	-	IMPACT=MODIFIER;STRAND=-1
3_32159730_G/A	3:32159730	A	ENSORLG00000028055	ENSORLT00000027375	Transcript	intron_variant	-	-	-	-	-	-	IMPACT=MODIFIER;STRAND=-1
3_32159730_G/A	3:32159730	A	ENSORLG00000028055	ENSORLT00000028982	Transcript	intron_variant	-	-	-	-	-	-	IMPACT=MODIFIER;STRAND=-1
3_32159730_G/A	3:32159730	A	ENSORLG00000028055	ENSORLT00000033273	Transcript	intron_variant	-	-	-	-	-	-	IMPACT=MODIFIER;STRAND=-1
3_32159730_G/A	3:32159730	A	ENSORLG00000028055	ENSORLT00000043227	Transcript	intron_variant	-	-	-	-	-	-	IMPACT=MODIFIER;STRAND=-1
3_32159770_C/A	3:32159770	A	ENSORLG00000028055	ENSORLT00000027375	Transcript	intron_variant	-	-	-	-	-	-	IMPACT=MODIFIER;STRAND=-1
3_32159770_C/A	3:32159770	A	ENSORLG00000028055	ENSORLT00000028982	Transcript	intron_variant	-	-	-	-	-	-	IMPACT=MODIFIER;STRAND=-1
3_32159770_C/A	3:32159770	A	ENSORLG00000028055	ENSORLT00000033273	Transcript	intron_variant	-	-	-	-	-	-	IMPACT=MODIFIER;STRAND=-1
3_32159770_C/A	3:32159770	A	ENSORLG00000028055	ENSORLT00000043227	Transcript	intron_variant	-	-	-	-	-	-	IMPACT=MODIFIER;STRAND=-1
3_32159782_T/G	3:32159782	G	ENSORLG00000028055	ENSORLT00000027375	Transcript	intron_variant	-	-	-	-	-	-	IMPACT=MODIFIER;STRAND=-1
3_32159782_T/G	3:32159782	G	ENSORLG00000028055	ENSORLT00000028982	Transcript	intron_variant	-	-	-	-	-	-	IMPACT=MODIFIER;STRAND=-1
3_32159782_T/G	3:32159782	G	ENSORLG00000028055	ENSORLT00000033273	Transcript	intron_variant	-	-	-	-	-	-	IMPACT=MODIFIER;STRAND=-1
3_32159782_T/G	3:32159782	G	ENSORLG00000028055	ENSORLT00000043227	Transcript	intron_variant	-	-	-	-	-	-	IMPACT=MODIFIER;STRAND=-1
3_32159800_A/T	3:32159800	T	ENSORLG00000028055	ENSORLT00000027375	Transcript	intron_variant	-	-	-	-	-	-	IMPACT=MODIFIER;STRAND=-1
3_32159800_A/T	3:32159800	T	ENSORLG00000028055	ENSORLT00000028982	Transcript	intron_variant	-	-	-	-	-	-	IMPACT=MODIFIER;STRAND=-1
3_32159800_A/T	3:32159800	T	ENSORLG00000028055	ENSORLT00000033273	Transcript	intron_variant	-	-	-	-	-	-	IMPACT=MODIFIER;STRAND=-1
3_32159800_A/T	3:32159800	T	ENSORLG00000028055	ENSORLT00000043227	Transcript	intron_variant	-	-	-	-	-	-	IMPACT=MODIFIER;STRAND=-1
3_32159803_A/T	3:32159803	T	ENSORLG00000028055	ENSORLT00000027375	Transcript	intron_variant	-	-	-	-	-	-	IMPACT=MODIFIER;STRAND=-1
3_32159803_A/T	3:32159803	T	ENSORLG00000028055	ENSORLT00000028982	Transcript	intron_variant	-	-	-	-	-	-	IMPACT=MODIFIER;STRAND=-1
3_32159803_A/T	3:32159803	T	ENSORLG00000028055	ENSORLT00000033273	Transcript	intron_variant	-	-	-	-	-	-	IMPACT=MODIFIER;STRAND=-1
3_32159803_A/T	3:32159803	T	ENSORLG00000028055	ENSORLT00000043227	Transcript	intron_variant	-	-	-	-	-	-	IMPACT=MODIFIER;STRAND=-1
3_32159805_C/T	3:32159805	T	ENSORLG00000028055	ENSORLT00000027375	Transcript	intron_variant	-	-	-	-	-	-	IMPACT=MODIFIER;STRAND=-1
3_32159805_C/T	3:32159805	T	ENSORLG00000028055	ENSORLT00000028982	Transcript	intron_variant	-	-	-	-	-	-	IMPACT=MODIFIER;STRAND=-1
3_32159805_C/T	3:32159805	T	ENSORLG00000028055	ENSORLT00000033273	Transcript	intron_variant	-	-	-	-	-	-	IMPACT=MODIFIER;STRAND=-1
3_32159805_C/T	3:32159805	T	ENSORLG00000028055	ENSORLT00000043227	Transcript	intron_variant	-	-	-	-	-	-	IMPACT=MODIFIER;STRAND=-1
3_32159815_A/C	3:32159815	C	ENSORLG00000028055	ENSORLT00000027375	Transcript	intron_variant	-	-	-	-	-	-	IMPACT=MODIFIER;STRAND=-1
3_32159815_A/C	3:32159815	C	ENSORLG00000028055	ENSORLT00000028982	Transcript	intron_variant	-	-	-	-	-	-	IMPACT=MODIFIER;STRAND=-1
3_32159815_A/C	3:32159815	C	ENSORLG00000028055	ENSORLT00000033273	Transcript	intron_variant	-	-	-	-	-	-	IMPACT=MODIFIER;STRAND=-1
3_32159815_A/C	3:32159815	C	ENSORLG00000028055	ENSORLT00000043227	Transcript	intron_variant	-	-	-	-	-	-	IMPACT=MODIFIER;STRAND=-1
3_32159851_G/C	3:32159851	C	ENSORLG00000028055	ENSORLT00000027375	Transcript	intron_variant	-	-	-	-	-	-	IMPACT=MODIFIER;STRAND=-1
3_32159851_G/C	3:32159851	C	ENSORLG00000028055	ENSORLT00000028982	Transcript	intron_variant	-	-	-	-	-	-	IMPACT=MODIFIER;STRAND=-1
3_32159851_G/C	3:32159851	C	ENSORLG00000028055	ENSORLT00000033273	Transcript	intron_variant	-	-	-	-	-	-	IMPACT=MODIFIER;STRAND=-1
3_32159851_G/C	3:32159851	C	ENSORLG00000028055	ENSORLT00000043227	Transcript	intron_variant	-	-	-	-	-	-	IMPACT=MODIFIER;STRAND=-1
3_32159891_G/C	3:32159891	C	ENSORLG00000028055	ENSORLT00000027375	Transcript	intron_variant	-	-	-	-	-	-	IMPACT=MODIFIER;STRAND=-1
3_32159891_G/C	3:32159891	C	ENSORLG00000028055	ENSORLT00000028982	Transcript	intron_variant	-	-	-	-	-	-	IMPACT=MODIFIER;STRAND=-1
3_32159891_G/C	3:32159891	C	ENSORLG00000028055	ENSORLT00000033273	Transcript	intron_variant	-	-	-	-	-	-	IMPACT=MODIFIER;STRAND=-1
3_32159891_G/C	3:32159891	C	ENSORLG00000028055	ENSORLT00000043227	Transcript	intron_variant	-	-	-	-	-	-	IMPACT=MODIFIER;STRAND=-1
3_32159896_A/C	3:32159896	C	ENSORLG00000028055	ENSORLT00000027375	Transcript	intron_variant	-	-	-	-	-	-	IMPACT=MODIFIER;STRAND=-1
3_32159896_A/C	3:32159896	C	ENSORLG00000028055	ENSORLT00000028982	Transcript	intron_variant	-	-	-	-	-	-	IMPACT=MODIFIER;STRAND=-1
3_32159896_A/C	3:32159896	C	ENSORLG00000028055	ENSORLT00000033273	Transcript	intron_variant	-	-	-	-	-	-	IMPACT=MODIFIER;STRAND=-1
3_32159896_A/C	3:32159896	C	ENSORLG00000028055	ENSORLT00000043227	Transcript	intron_variant	-	-	-	-	-	-	IMPACT=MODIFIER;STRAND=-1
3_32159920_G/T	3:32159920	T	ENSORLG00000028055	ENSORLT00000027375	Transcript	intron_variant	-	-	-	-	-	-	IMPACT=MODIFIER;STRAND=-1
3_32159920_G/T	3:32159920	T	ENSORLG00000028055	ENSORLT00000028982	Transcript	intron_variant	-	-	-	-	-	-	IMPACT=MODIFIER;STRAND=-1
3_32159920_G/T	3:32159920	T	ENSORLG00000028055	ENSORLT00000033273	Transcript	intron_variant	-	-	-	-	-	-	IMPACT=MODIFIER;STRAND=-1
3_32159920_G/T	3:32159920	T	ENSORLG00000028055	ENSORLT00000043227	Transcript	intron_variant	-	-	-	-	-	-	IMPACT=MODIFIER;STRAND=-1
3_32159988_C/A	3:32159988	A	ENSORLG00000028055	ENSORLT00000027375	Transcript	intron_variant	-	-	-	-	-	-	IMPACT=MODIFIER;STRAND=-1
3_32159988_C/A	3:32159988	A	ENSORLG00000028055	ENSORLT00000028982	Transcript	intron_variant	-	-	-	-	-	-	IMPACT=MODIFIER;STRAND=-1
3_32159988_C/A	3:32159988	A	ENSORLG00000028055	ENSORLT00000033273	Transcript	intron_variant	-	-	-	-	-	-	IMPACT=MODIFIER;STRAND=-1
3_32159988_C/A	3:32159988	A	ENSORLG00000028055	ENSORLT00000043227	Transcript	intron_variant	-	-	-	-	-	-	IMPACT=MODIFIER;STRAND=-1
3_32160004_C/G	3:32160004	G	ENSORLG00000028055	ENSORLT00000027375	Transcript	intron_variant	-	-	-	-	-	-	IMPACT=MODIFIER;STRAND=-1
3_32160004_C/G	3:32160004	G	ENSORLG00000028055	ENSORLT00000028982	Transcript	intron_variant	-	-	-	-	-	-	IMPACT=MODIFIER;STRAND=-1
3_32160004_C/G	3:32160004	G	ENSORLG00000028055	ENSORLT00000033273	Transcript	intron_variant	-	-	-	-	-	-	IMPACT=MODIFIER;STRAND=-1
3_32160004_C/G	3:32160004	G	ENSORLG00000028055	ENSORLT00000043227	Transcript	intron_variant	-	-	-	-	-	-	IMPACT=MODIFIER;STRAND=-1
3_32160040_A/C	3:32160040	C	ENSORLG00000028055	ENSORLT00000027375	Transcript	intron_variant	-	-	-	-	-	-	IMPACT=MODIFIER;STRAND=-1
3_32160040_A/C	3:32160040	C	ENSORLG00000028055	ENSORLT00000028982	Transcript	intron_variant	-	-	-	-	-	-	IMPACT=MODIFIER;STRAND=-1
3_32160040_A/C	3:32160040	C	ENSORLG00000028055	ENSORLT00000033273	Transcript	intron_variant	-	-	-	-	-	-	IMPACT=MODIFIER;STRAND=-1
3_32160040_A/C	3:32160040	C	ENSORLG00000028055	ENSORLT00000043227	Transcript	intron_variant	-	-	-	-	-	-	IMPACT=MODIFIER;STRAND=-1
3_32160050_C/T	3:32160050	T	ENSORLG00000028055	ENSORLT00000027375	Transcript	intron_variant	-	-	-	-	-	-	IMPACT=MODIFIER;STRAND=-1
3_32160050_C/T	3:32160050	T	ENSORLG00000028055	ENSORLT00000028982	Transcript	intron_variant	-	-	-	-	-	-	IMPACT=MODIFIER;STRAND=-1
3_32160050_C/T	3:32160050	T	ENSORLG00000028055	ENSORLT00000033273	Transcript	intron_variant	-	-	-	-	-	-	IMPACT=MODIFIER;STRAND=-1
3_32160050_C/T	3:32160050	T	ENSORLG00000028055	ENSORLT00000043227	Transcript	intron_variant	-	-	-	-	-	-	IMPACT=MODIFIER;STRAND=-1
3_32160061_C/G	3:32160061	G	ENSORLG00000028055	ENSORLT00000027375	Transcript	intron_variant	-	-	-	-	-	-	IMPACT=MODIFIER;STRAND=-1
3_32160061_C/G	3:32160061	G	ENSORLG00000028055	ENSORLT00000028982	Transcript	intron_variant	-	-	-	-	-	-	IMPACT=MODIFIER;STRAND=-1
3_32160061_C/G	3:32160061	G	ENSORLG00000028055	ENSORLT00000033273	Transcript	intron_variant	-	-	-	-	-	-	IMPACT=MODIFIER;STRAND=-1
3_32160061_C/G	3:32160061	G	ENSORLG00000028055	ENSORLT00000043227	Transcript	intron_variant	-	-	-	-	-	-	IMPACT=MODIFIER;STRAND=-1
3_32160067_C/T	3:32160067	T	ENSORLG00000028055	ENSORLT00000027375	Transcript	intron_variant	-	-	-	-	-	-	IMPACT=MODIFIER;STRAND=-1
3_32160067_C/T	3:32160067	T	ENSORLG00000028055	ENSORLT00000028982	Transcript	intron_variant	-	-	-	-	-	-	IMPACT=MODIFIER;STRAND=-1
3_32160067_C/T	3:32160067	T	ENSORLG00000028055	ENSORLT00000033273	Transcript	intron_variant	-	-	-	-	-	-	IMPACT=MODIFIER;STRAND=-1
3_32160067_C/T	3:32160067	T	ENSORLG00000028055	ENSORLT00000043227	Transcript	intron_variant	-	-	-	-	-	-	IMPACT=MODIFIER;STRAND=-1
3_32160078_T/C	3:32160078	C	ENSORLG00000028055	ENSORLT00000027375	Transcript	intron_variant	-	-	-	-	-	-	IMPACT=MODIFIER;STRAND=-1
3_32160078_T/C	3:32160078	C	ENSORLG00000028055	ENSORLT00000028982	Transcript	intron_variant	-	-	-	-	-	-	IMPACT=MODIFIER;STRAND=-1
3_32160078_T/C	3:32160078	C	ENSORLG00000028055	ENSORLT00000033273	Transcript	intron_variant	-	-	-	-	-	-	IMPACT=MODIFIER;STRAND=-1
3_32160078_T/C	3:32160078	C	ENSORLG00000028055	ENSORLT00000043227	Transcript	intron_variant	-	-	-	-	-	-	IMPACT=MODIFIER;STRAND=-1
3_32160088_C/A	3:32160088	A	ENSORLG00000028055	ENSORLT00000027375	Transcript	intron_variant	-	-	-	-	-	-	IMPACT=MODIFIER;STRAND=-1
3_32160088_C/A	3:32160088	A	ENSORLG00000028055	ENSORLT00000028982	Transcript	intron_variant	-	-	-	-	-	-	IMPACT=MODIFIER;STRAND=-1
3_32160088_C/A	3:32160088	A	ENSORLG00000028055	ENSORLT00000033273	Transcript	intron_variant	-	-	-	-	-	-	IMPACT=MODIFIER;STRAND=-1
3_32160088_C/A	3:32160088	A	ENSORLG00000028055	ENSORLT00000043227	Transcript	intron_variant	-	-	-	-	-	-	IMPACT=MODIFIER;STRAND=-1
3_32160089_A/T	3:32160089	T	ENSORLG00000028055	ENSORLT00000027375	Transcript	intron_variant	-	-	-	-	-	-	IMPACT=MODIFIER;STRAND=-1
3_32160089_A/T	3:32160089	T	ENSORLG00000028055	ENSORLT00000028982	Transcript	intron_variant	-	-	-	-	-	-	IMPACT=MODIFIER;STRAND=-1
3_32160089_A/T	3:32160089	T	ENSORLG00000028055	ENSORLT00000033273	Transcript	intron_variant	-	-	-	-	-	-	IMPACT=MODIFIER;STRAND=-1
3_32160089_A/T	3:32160089	T	ENSORLG00000028055	ENSORLT00000043227	Transcript	intron_variant	-	-	-	-	-	-	IMPACT=MODIFIER;STRAND=-1
3_32160124_A/T	3:32160124	T	ENSORLG00000028055	ENSORLT00000027375	Transcript	intron_variant	-	-	-	-	-	-	IMPACT=MODIFIER;STRAND=-1
3_32160124_A/T	3:32160124	T	ENSORLG00000028055	ENSORLT00000028982	Transcript	intron_variant	-	-	-	-	-	-	IMPACT=MODIFIER;STRAND=-1
3_32160124_A/T	3:32160124	T	ENSORLG00000028055	ENSORLT00000033273	Transcript	intron_variant	-	-	-	-	-	-	IMPACT=MODIFIER;STRAND=-1
3_32160124_A/T	3:32160124	T	ENSORLG00000028055	ENSORLT00000043227	Transcript	intron_variant	-	-	-	-	-	-	IMPACT=MODIFIER;STRAND=-1
3_32160134_T/G	3:32160134	G	ENSORLG00000028055	ENSORLT00000027375	Transcript	intron_variant	-	-	-	-	-	-	IMPACT=MODIFIER;STRAND=-1
3_32160134_T/G	3:32160134	G	ENSORLG00000028055	ENSORLT00000028982	Transcript	intron_variant	-	-	-	-	-	-	IMPACT=MODIFIER;STRAND=-1
3_32160134_T/G	3:32160134	G	ENSORLG00000028055	ENSORLT00000033273	Transcript	intron_variant	-	-	-	-	-	-	IMPACT=MODIFIER;STRAND=-1
3_32160134_T/G	3:32160134	G	ENSORLG00000028055	ENSORLT00000043227	Transcript	intron_variant	-	-	-	-	-	-	IMPACT=MODIFIER;STRAND=-1
3_32160337_A/G	3:32160337	G	ENSORLG00000028055	ENSORLT00000027375	Transcript	intron_variant	-	-	-	-	-	-	IMPACT=MODIFIER;STRAND=-1
3_32160337_A/G	3:32160337	G	ENSORLG00000028055	ENSORLT00000028982	Transcript	intron_variant	-	-	-	-	-	-	IMPACT=MODIFIER;STRAND=-1
3_32160337_A/G	3:32160337	G	ENSORLG00000028055	ENSORLT00000033273	Transcript	intron_variant	-	-	-	-	-	-	IMPACT=MODIFIER;STRAND=-1
3_32160337_A/G	3:32160337	G	ENSORLG00000028055	ENSORLT00000043227	Transcript	intron_variant	-	-	-	-	-	-	IMPACT=MODIFIER;STRAND=-1
3_32160346_A/G	3:32160346	G	ENSORLG00000028055	ENSORLT00000027375	Transcript	intron_variant	-	-	-	-	-	-	IMPACT=MODIFIER;STRAND=-1
3_32160346_A/G	3:32160346	G	ENSORLG00000028055	ENSORLT00000028982	Transcript	intron_variant	-	-	-	-	-	-	IMPACT=MODIFIER;STRAND=-1
3_32160346_A/G	3:32160346	G	ENSORLG00000028055	ENSORLT00000033273	Transcript	intron_variant	-	-	-	-	-	-	IMPACT=MODIFIER;STRAND=-1
3_32160346_A/G	3:32160346	G	ENSORLG00000028055	ENSORLT00000043227	Transcript	intron_variant	-	-	-	-	-	-	IMPACT=MODIFIER;STRAND=-1
3_32160356_T/C	3:32160356	C	ENSORLG00000028055	ENSORLT00000027375	Transcript	intron_variant	-	-	-	-	-	-	IMPACT=MODIFIER;STRAND=-1
3_32160356_T/C	3:32160356	C	ENSORLG00000028055	ENSORLT00000028982	Transcript	intron_variant	-	-	-	-	-	-	IMPACT=MODIFIER;STRAND=-1
3_32160356_T/C	3:32160356	C	ENSORLG00000028055	ENSORLT00000033273	Transcript	intron_variant	-	-	-	-	-	-	IMPACT=MODIFIER;STRAND=-1
3_32160356_T/C	3:32160356	C	ENSORLG00000028055	ENSORLT00000043227	Transcript	intron_variant	-	-	-	-	-	-	IMPACT=MODIFIER;STRAND=-1
3_32160362_C/G	3:32160362	G	ENSORLG00000028055	ENSORLT00000027375	Transcript	intron_variant	-	-	-	-	-	-	IMPACT=MODIFIER;STRAND=-1
3_32160362_C/G	3:32160362	G	ENSORLG00000028055	ENSORLT00000028982	Transcript	intron_variant	-	-	-	-	-	-	IMPACT=MODIFIER;STRAND=-1
3_32160362_C/G	3:32160362	G	ENSORLG00000028055	ENSORLT00000033273	Transcript	intron_variant	-	-	-	-	-	-	IMPACT=MODIFIER;STRAND=-1
3_32160362_C/G	3:32160362	G	ENSORLG00000028055	ENSORLT00000043227	Transcript	intron_variant	-	-	-	-	-	-	IMPACT=MODIFIER;STRAND=-1
3_32160415_T/G	3:32160415	G	ENSORLG00000028055	ENSORLT00000027375	Transcript	intron_variant	-	-	-	-	-	-	IMPACT=MODIFIER;STRAND=-1
3_32160415_T/G	3:32160415	G	ENSORLG00000028055	ENSORLT00000028982	Transcript	intron_variant	-	-	-	-	-	-	IMPACT=MODIFIER;STRAND=-1
3_32160415_T/G	3:32160415	G	ENSORLG00000028055	ENSORLT00000033273	Transcript	intron_variant	-	-	-	-	-	-	IMPACT=MODIFIER;STRAND=-1
3_32160415_T/G	3:32160415	G	ENSORLG00000028055	ENSORLT00000043227	Transcript	intron_variant	-	-	-	-	-	-	IMPACT=MODIFIER;STRAND=-1
3_32160432_C/T	3:32160432	T	ENSORLG00000028055	ENSORLT00000027375	Transcript	intron_variant	-	-	-	-	-	-	IMPACT=MODIFIER;STRAND=-1
3_32160432_C/T	3:32160432	T	ENSORLG00000028055	ENSORLT00000028982	Transcript	intron_variant	-	-	-	-	-	-	IMPACT=MODIFIER;STRAND=-1
3_32160432_C/T	3:32160432	T	ENSORLG00000028055	ENSORLT00000033273	Transcript	intron_variant	-	-	-	-	-	-	IMPACT=MODIFIER;STRAND=-1
3_32160432_C/T	3:32160432	T	ENSORLG00000028055	ENSORLT00000043227	Transcript	intron_variant	-	-	-	-	-	-	IMPACT=MODIFIER;STRAND=-1
3_32160505_T/C	3:32160505	C	ENSORLG00000028055	ENSORLT00000027375	Transcript	intron_variant	-	-	-	-	-	-	IMPACT=MODIFIER;STRAND=-1
3_32160505_T/C	3:32160505	C	ENSORLG00000028055	ENSORLT00000028982	Transcript	intron_variant	-	-	-	-	-	-	IMPACT=MODIFIER;STRAND=-1
3_32160505_T/C	3:32160505	C	ENSORLG00000028055	ENSORLT00000033273	Transcript	intron_variant	-	-	-	-	-	-	IMPACT=MODIFIER;STRAND=-1
3_32160505_T/C	3:32160505	C	ENSORLG00000028055	ENSORLT00000043227	Transcript	intron_variant	-	-	-	-	-	-	IMPACT=MODIFIER;STRAND=-1
3_32160513_C/T	3:32160513	T	ENSORLG00000028055	ENSORLT00000027375	Transcript	intron_variant	-	-	-	-	-	-	IMPACT=MODIFIER;STRAND=-1
3_32160513_C/T	3:32160513	T	ENSORLG00000028055	ENSORLT00000028982	Transcript	intron_variant	-	-	-	-	-	-	IMPACT=MODIFIER;STRAND=-1
3_32160513_C/T	3:32160513	T	ENSORLG00000028055	ENSORLT00000033273	Transcript	intron_variant	-	-	-	-	-	-	IMPACT=MODIFIER;STRAND=-1
3_32160513_C/T	3:32160513	T	ENSORLG00000028055	ENSORLT00000043227	Transcript	intron_variant	-	-	-	-	-	-	IMPACT=MODIFIER;STRAND=-1
3_32160600_A/C	3:32160600	C	ENSORLG00000028055	ENSORLT00000027375	Transcript	intron_variant	-	-	-	-	-	-	IMPACT=MODIFIER;STRAND=-1
3_32160600_A/C	3:32160600	C	ENSORLG00000028055	ENSORLT00000028982	Transcript	intron_variant	-	-	-	-	-	-	IMPACT=MODIFIER;STRAND=-1
3_32160600_A/C	3:32160600	C	ENSORLG00000028055	ENSORLT00000033273	Transcript	intron_variant	-	-	-	-	-	-	IMPACT=MODIFIER;STRAND=-1
3_32160600_A/C	3:32160600	C	ENSORLG00000028055	ENSORLT00000043227	Transcript	intron_variant	-	-	-	-	-	-	IMPACT=MODIFIER;STRAND=-1
3_32160624_T/G	3:32160624	G	ENSORLG00000028055	ENSORLT00000027375	Transcript	intron_variant	-	-	-	-	-	-	IMPACT=MODIFIER;STRAND=-1
3_32160624_T/G	3:32160624	G	ENSORLG00000028055	ENSORLT00000028982	Transcript	intron_variant	-	-	-	-	-	-	IMPACT=MODIFIER;STRAND=-1
3_32160624_T/G	3:32160624	G	ENSORLG00000028055	ENSORLT00000033273	Transcript	intron_variant	-	-	-	-	-	-	IMPACT=MODIFIER;STRAND=-1
3_32160624_T/G	3:32160624	G	ENSORLG00000028055	ENSORLT00000043227	Transcript	intron_variant	-	-	-	-	-	-	IMPACT=MODIFIER;STRAND=-1
3_32160628_A/G	3:32160628	G	ENSORLG00000028055	ENSORLT00000027375	Transcript	intron_variant	-	-	-	-	-	-	IMPACT=MODIFIER;STRAND=-1
3_32160628_A/G	3:32160628	G	ENSORLG00000028055	ENSORLT00000028982	Transcript	intron_variant	-	-	-	-	-	-	IMPACT=MODIFIER;STRAND=-1
3_32160628_A/G	3:32160628	G	ENSORLG00000028055	ENSORLT00000033273	Transcript	intron_variant	-	-	-	-	-	-	IMPACT=MODIFIER;STRAND=-1
3_32160628_A/G	3:32160628	G	ENSORLG00000028055	ENSORLT00000043227	Transcript	intron_variant	-	-	-	-	-	-	IMPACT=MODIFIER;STRAND=-1
3_32160723_C/T	3:32160723	T	ENSORLG00000028055	ENSORLT00000027375	Transcript	intron_variant	-	-	-	-	-	-	IMPACT=MODIFIER;STRAND=-1
3_32160723_C/T	3:32160723	T	ENSORLG00000028055	ENSORLT00000028982	Transcript	intron_variant	-	-	-	-	-	-	IMPACT=MODIFIER;STRAND=-1
3_32160723_C/T	3:32160723	T	ENSORLG00000028055	ENSORLT00000033273	Transcript	intron_variant	-	-	-	-	-	-	IMPACT=MODIFIER;STRAND=-1
3_32160723_C/T	3:32160723	T	ENSORLG00000028055	ENSORLT00000043227	Transcript	intron_variant	-	-	-	-	-	-	IMPACT=MODIFIER;STRAND=-1
3_32160807_C/T	3:32160807	T	ENSORLG00000028055	ENSORLT00000027375	Transcript	intron_variant	-	-	-	-	-	-	IMPACT=MODIFIER;STRAND=-1
3_32160807_C/T	3:32160807	T	ENSORLG00000028055	ENSORLT00000028982	Transcript	intron_variant	-	-	-	-	-	-	IMPACT=MODIFIER;STRAND=-1
3_32160807_C/T	3:32160807	T	ENSORLG00000028055	ENSORLT00000033273	Transcript	intron_variant	-	-	-	-	-	-	IMPACT=MODIFIER;STRAND=-1
3_32160807_C/T	3:32160807	T	ENSORLG00000028055	ENSORLT00000043227	Transcript	intron_variant	-	-	-	-	-	-	IMPACT=MODIFIER;STRAND=-1
3_32160812_C/A	3:32160812	A	ENSORLG00000028055	ENSORLT00000027375	Transcript	intron_variant	-	-	-	-	-	-	IMPACT=MODIFIER;STRAND=-1
3_32160812_C/A	3:32160812	A	ENSORLG00000028055	ENSORLT00000028982	Transcript	intron_variant	-	-	-	-	-	-	IMPACT=MODIFIER;STRAND=-1
3_32160812_C/A	3:32160812	A	ENSORLG00000028055	ENSORLT00000033273	Transcript	intron_variant	-	-	-	-	-	-	IMPACT=MODIFIER;STRAND=-1
3_32160812_C/A	3:32160812	A	ENSORLG00000028055	ENSORLT00000043227	Transcript	intron_variant	-	-	-	-	-	-	IMPACT=MODIFIER;STRAND=-1
3_32160823_A/C	3:32160823	C	ENSORLG00000028055	ENSORLT00000027375	Transcript	intron_variant	-	-	-	-	-	-	IMPACT=MODIFIER;STRAND=-1
3_32160823_A/C	3:32160823	C	ENSORLG00000028055	ENSORLT00000028982	Transcript	intron_variant	-	-	-	-	-	-	IMPACT=MODIFIER;STRAND=-1
3_32160823_A/C	3:32160823	C	ENSORLG00000028055	ENSORLT00000033273	Transcript	intron_variant	-	-	-	-	-	-	IMPACT=MODIFIER;STRAND=-1
3_32160823_A/C	3:32160823	C	ENSORLG00000028055	ENSORLT00000043227	Transcript	intron_variant	-	-	-	-	-	-	IMPACT=MODIFIER;STRAND=-1
3_32161097_C/T	3:32161097	T	ENSORLG00000028055	ENSORLT00000027375	Transcript	intron_variant	-	-	-	-	-	-	IMPACT=MODIFIER;STRAND=-1
3_32161097_C/T	3:32161097	T	ENSORLG00000028055	ENSORLT00000028982	Transcript	intron_variant	-	-	-	-	-	-	IMPACT=MODIFIER;STRAND=-1
3_32161097_C/T	3:32161097	T	ENSORLG00000028055	ENSORLT00000033273	Transcript	intron_variant	-	-	-	-	-	-	IMPACT=MODIFIER;STRAND=-1
3_32161097_C/T	3:32161097	T	ENSORLG00000028055	ENSORLT00000043227	Transcript	intron_variant	-	-	-	-	-	-	IMPACT=MODIFIER;STRAND=-1
3_32161256_T/G	3:32161256	G	ENSORLG00000028055	ENSORLT00000027375	Transcript	intron_variant	-	-	-	-	-	-	IMPACT=MODIFIER;STRAND=-1
3_32161256_T/G	3:32161256	G	ENSORLG00000028055	ENSORLT00000028982	Transcript	intron_variant	-	-	-	-	-	-	IMPACT=MODIFIER;STRAND=-1
3_32161256_T/G	3:32161256	G	ENSORLG00000028055	ENSORLT00000033273	Transcript	intron_variant	-	-	-	-	-	-	IMPACT=MODIFIER;STRAND=-1
3_32161256_T/G	3:32161256	G	ENSORLG00000028055	ENSORLT00000043227	Transcript	intron_variant	-	-	-	-	-	-	IMPACT=MODIFIER;STRAND=-1
3_32161340_T/C	3:32161340	C	ENSORLG00000028055	ENSORLT00000027375	Transcript	intron_variant	-	-	-	-	-	-	IMPACT=MODIFIER;STRAND=-1
3_32161340_T/C	3:32161340	C	ENSORLG00000028055	ENSORLT00000028982	Transcript	intron_variant	-	-	-	-	-	-	IMPACT=MODIFIER;STRAND=-1
3_32161340_T/C	3:32161340	C	ENSORLG00000028055	ENSORLT00000033273	Transcript	intron_variant	-	-	-	-	-	-	IMPACT=MODIFIER;STRAND=-1
3_32161340_T/C	3:32161340	C	ENSORLG00000028055	ENSORLT00000043227	Transcript	intron_variant	-	-	-	-	-	-	IMPACT=MODIFIER;STRAND=-1
3_32161356_C/T	3:32161356	T	ENSORLG00000028055	ENSORLT00000027375	Transcript	intron_variant	-	-	-	-	-	-	IMPACT=MODIFIER;STRAND=-1
3_32161356_C/T	3:32161356	T	ENSORLG00000028055	ENSORLT00000028982	Transcript	intron_variant	-	-	-	-	-	-	IMPACT=MODIFIER;STRAND=-1
3_32161356_C/T	3:32161356	T	ENSORLG00000028055	ENSORLT00000033273	Transcript	intron_variant	-	-	-	-	-	-	IMPACT=MODIFIER;STRAND=-1
3_32161356_C/T	3:32161356	T	ENSORLG00000028055	ENSORLT00000043227	Transcript	intron_variant	-	-	-	-	-	-	IMPACT=MODIFIER;STRAND=-1
3_32161397_C/A	3:32161397	A	ENSORLG00000028055	ENSORLT00000027375	Transcript	intron_variant	-	-	-	-	-	-	IMPACT=MODIFIER;STRAND=-1
3_32161397_C/A	3:32161397	A	ENSORLG00000028055	ENSORLT00000028982	Transcript	intron_variant	-	-	-	-	-	-	IMPACT=MODIFIER;STRAND=-1
3_32161397_C/A	3:32161397	A	ENSORLG00000028055	ENSORLT00000033273	Transcript	intron_variant	-	-	-	-	-	-	IMPACT=MODIFIER;STRAND=-1
3_32161397_C/A	3:32161397	A	ENSORLG00000028055	ENSORLT00000043227	Transcript	intron_variant	-	-	-	-	-	-	IMPACT=MODIFIER;STRAND=-1
3_32161521_A/T	3:32161521	T	ENSORLG00000028055	ENSORLT00000027375	Transcript	intron_variant	-	-	-	-	-	-	IMPACT=MODIFIER;STRAND=-1
3_32161521_A/T	3:32161521	T	ENSORLG00000028055	ENSORLT00000028982	Transcript	intron_variant	-	-	-	-	-	-	IMPACT=MODIFIER;STRAND=-1
3_32161521_A/T	3:32161521	T	ENSORLG00000028055	ENSORLT00000033273	Transcript	intron_variant	-	-	-	-	-	-	IMPACT=MODIFIER;STRAND=-1
3_32161521_A/T	3:32161521	T	ENSORLG00000028055	ENSORLT00000043227	Transcript	intron_variant	-	-	-	-	-	-	IMPACT=MODIFIER;STRAND=-1
3_32161550_A/C	3:32161550	C	ENSORLG00000028055	ENSORLT00000027375	Transcript	intron_variant	-	-	-	-	-	-	IMPACT=MODIFIER;STRAND=-1
3_32161550_A/C	3:32161550	C	ENSORLG00000028055	ENSORLT00000028982	Transcript	intron_variant	-	-	-	-	-	-	IMPACT=MODIFIER;STRAND=-1
3_32161550_A/C	3:32161550	C	ENSORLG00000028055	ENSORLT00000033273	Transcript	intron_variant	-	-	-	-	-	-	IMPACT=MODIFIER;STRAND=-1
3_32161550_A/C	3:32161550	C	ENSORLG00000028055	ENSORLT00000043227	Transcript	intron_variant	-	-	-	-	-	-	IMPACT=MODIFIER;STRAND=-1
3_32161590_A/T	3:32161590	T	ENSORLG00000028055	ENSORLT00000027375	Transcript	intron_variant	-	-	-	-	-	-	IMPACT=MODIFIER;STRAND=-1
3_32161590_A/T	3:32161590	T	ENSORLG00000028055	ENSORLT00000028982	Transcript	intron_variant	-	-	-	-	-	-	IMPACT=MODIFIER;STRAND=-1
3_32161590_A/T	3:32161590	T	ENSORLG00000028055	ENSORLT00000033273	Transcript	intron_variant	-	-	-	-	-	-	IMPACT=MODIFIER;STRAND=-1
3_32161590_A/T	3:32161590	T	ENSORLG00000028055	ENSORLT00000043227	Transcript	intron_variant	-	-	-	-	-	-	IMPACT=MODIFIER;STRAND=-1
3_32161591_T/A	3:32161591	A	ENSORLG00000028055	ENSORLT00000027375	Transcript	intron_variant	-	-	-	-	-	-	IMPACT=MODIFIER;STRAND=-1
3_32161591_T/A	3:32161591	A	ENSORLG00000028055	ENSORLT00000028982	Transcript	intron_variant	-	-	-	-	-	-	IMPACT=MODIFIER;STRAND=-1
3_32161591_T/A	3:32161591	A	ENSORLG00000028055	ENSORLT00000033273	Transcript	intron_variant	-	-	-	-	-	-	IMPACT=MODIFIER;STRAND=-1
3_32161591_T/A	3:32161591	A	ENSORLG00000028055	ENSORLT00000043227	Transcript	intron_variant	-	-	-	-	-	-	IMPACT=MODIFIER;STRAND=-1
3_32161606_A/G	3:32161606	G	ENSORLG00000028055	ENSORLT00000027375	Transcript	intron_variant	-	-	-	-	-	-	IMPACT=MODIFIER;STRAND=-1
3_32161606_A/G	3:32161606	G	ENSORLG00000028055	ENSORLT00000028982	Transcript	intron_variant	-	-	-	-	-	-	IMPACT=MODIFIER;STRAND=-1
3_32161606_A/G	3:32161606	G	ENSORLG00000028055	ENSORLT00000033273	Transcript	intron_variant	-	-	-	-	-	-	IMPACT=MODIFIER;STRAND=-1
3_32161606_A/G	3:32161606	G	ENSORLG00000028055	ENSORLT00000043227	Transcript	intron_variant	-	-	-	-	-	-	IMPACT=MODIFIER;STRAND=-1
3_32161656_T/C	3:32161656	C	ENSORLG00000028055	ENSORLT00000027375	Transcript	intron_variant	-	-	-	-	-	-	IMPACT=MODIFIER;STRAND=-1
3_32161656_T/C	3:32161656	C	ENSORLG00000028055	ENSORLT00000028982	Transcript	intron_variant	-	-	-	-	-	-	IMPACT=MODIFIER;STRAND=-1
3_32161656_T/C	3:32161656	C	ENSORLG00000028055	ENSORLT00000033273	Transcript	intron_variant	-	-	-	-	-	-	IMPACT=MODIFIER;STRAND=-1
3_32161656_T/C	3:32161656	C	ENSORLG00000028055	ENSORLT00000043227	Transcript	intron_variant	-	-	-	-	-	-	IMPACT=MODIFIER;STRAND=-1
3_32161674_A/G	3:32161674	G	ENSORLG00000028055	ENSORLT00000027375	Transcript	intron_variant	-	-	-	-	-	-	IMPACT=MODIFIER;STRAND=-1
3_32161674_A/G	3:32161674	G	ENSORLG00000028055	ENSORLT00000028982	Transcript	intron_variant	-	-	-	-	-	-	IMPACT=MODIFIER;STRAND=-1
3_32161674_A/G	3:32161674	G	ENSORLG00000028055	ENSORLT00000033273	Transcript	intron_variant	-	-	-	-	-	-	IMPACT=MODIFIER;STRAND=-1
3_32161674_A/G	3:32161674	G	ENSORLG00000028055	ENSORLT00000043227	Transcript	intron_variant	-	-	-	-	-	-	IMPACT=MODIFIER;STRAND=-1
3_32161681_T/A	3:32161681	A	ENSORLG00000028055	ENSORLT00000027375	Transcript	intron_variant	-	-	-	-	-	-	IMPACT=MODIFIER;STRAND=-1
3_32161681_T/A	3:32161681	A	ENSORLG00000028055	ENSORLT00000028982	Transcript	intron_variant	-	-	-	-	-	-	IMPACT=MODIFIER;STRAND=-1
3_32161681_T/A	3:32161681	A	ENSORLG00000028055	ENSORLT00000033273	Transcript	intron_variant	-	-	-	-	-	-	IMPACT=MODIFIER;STRAND=-1
3_32161681_T/A	3:32161681	A	ENSORLG00000028055	ENSORLT00000043227	Transcript	intron_variant	-	-	-	-	-	-	IMPACT=MODIFIER;STRAND=-1
3_32161800_G/C	3:32161800	C	ENSORLG00000028055	ENSORLT00000027375	Transcript	intron_variant	-	-	-	-	-	-	IMPACT=MODIFIER;STRAND=-1
3_32161800_G/C	3:32161800	C	ENSORLG00000028055	ENSORLT00000028982	Transcript	intron_variant	-	-	-	-	-	-	IMPACT=MODIFIER;STRAND=-1
3_32161800_G/C	3:32161800	C	ENSORLG00000028055	ENSORLT00000033273	Transcript	intron_variant	-	-	-	-	-	-	IMPACT=MODIFIER;STRAND=-1
3_32161800_G/C	3:32161800	C	ENSORLG00000028055	ENSORLT00000043227	Transcript	intron_variant	-	-	-	-	-	-	IMPACT=MODIFIER;STRAND=-1
3_32161875_G/T	3:32161875	T	ENSORLG00000028055	ENSORLT00000027375	Transcript	intron_variant	-	-	-	-	-	-	IMPACT=MODIFIER;STRAND=-1
3_32161875_G/T	3:32161875	T	ENSORLG00000028055	ENSORLT00000028982	Transcript	intron_variant	-	-	-	-	-	-	IMPACT=MODIFIER;STRAND=-1
3_32161875_G/T	3:32161875	T	ENSORLG00000028055	ENSORLT00000033273	Transcript	intron_variant	-	-	-	-	-	-	IMPACT=MODIFIER;STRAND=-1
3_32161875_G/T	3:32161875	T	ENSORLG00000028055	ENSORLT00000043227	Transcript	intron_variant	-	-	-	-	-	-	IMPACT=MODIFIER;STRAND=-1
3_32161913_C/T	3:32161913	T	ENSORLG00000028055	ENSORLT00000027375	Transcript	intron_variant	-	-	-	-	-	-	IMPACT=MODIFIER;STRAND=-1
3_32161913_C/T	3:32161913	T	ENSORLG00000028055	ENSORLT00000028982	Transcript	intron_variant	-	-	-	-	-	-	IMPACT=MODIFIER;STRAND=-1
3_32161913_C/T	3:32161913	T	ENSORLG00000028055	ENSORLT00000033273	Transcript	intron_variant	-	-	-	-	-	-	IMPACT=MODIFIER;STRAND=-1
3_32161913_C/T	3:32161913	T	ENSORLG00000028055	ENSORLT00000043227	Transcript	intron_variant	-	-	-	-	-	-	IMPACT=MODIFIER;STRAND=-1
3_32161914_C/T	3:32161914	T	ENSORLG00000028055	ENSORLT00000027375	Transcript	intron_variant	-	-	-	-	-	-	IMPACT=MODIFIER;STRAND=-1
3_32161914_C/T	3:32161914	T	ENSORLG00000028055	ENSORLT00000028982	Transcript	intron_variant	-	-	-	-	-	-	IMPACT=MODIFIER;STRAND=-1
3_32161914_C/T	3:32161914	T	ENSORLG00000028055	ENSORLT00000033273	Transcript	intron_variant	-	-	-	-	-	-	IMPACT=MODIFIER;STRAND=-1
3_32161914_C/T	3:32161914	T	ENSORLG00000028055	ENSORLT00000043227	Transcript	intron_variant	-	-	-	-	-	-	IMPACT=MODIFIER;STRAND=-1
3_32161923_C/T	3:32161923	T	ENSORLG00000028055	ENSORLT00000027375	Transcript	intron_variant	-	-	-	-	-	-	IMPACT=MODIFIER;STRAND=-1
3_32161923_C/T	3:32161923	T	ENSORLG00000028055	ENSORLT00000028982	Transcript	intron_variant	-	-	-	-	-	-	IMPACT=MODIFIER;STRAND=-1
3_32161923_C/T	3:32161923	T	ENSORLG00000028055	ENSORLT00000033273	Transcript	intron_variant	-	-	-	-	-	-	IMPACT=MODIFIER;STRAND=-1
3_32161923_C/T	3:32161923	T	ENSORLG00000028055	ENSORLT00000043227	Transcript	intron_variant	-	-	-	-	-	-	IMPACT=MODIFIER;STRAND=-1
3_32162022_C/T	3:32162022	T	ENSORLG00000028055	ENSORLT00000027375	Transcript	intron_variant	-	-	-	-	-	-	IMPACT=MODIFIER;STRAND=-1
3_32162022_C/T	3:32162022	T	ENSORLG00000028055	ENSORLT00000028982	Transcript	intron_variant	-	-	-	-	-	-	IMPACT=MODIFIER;STRAND=-1
3_32162022_C/T	3:32162022	T	ENSORLG00000028055	ENSORLT00000033273	Transcript	intron_variant	-	-	-	-	-	-	IMPACT=MODIFIER;STRAND=-1
3_32162022_C/T	3:32162022	T	ENSORLG00000028055	ENSORLT00000043227	Transcript	intron_variant	-	-	-	-	-	-	IMPACT=MODIFIER;STRAND=-1
3_32162140_G/A	3:32162140	A	ENSORLG00000028055	ENSORLT00000027375	Transcript	intron_variant	-	-	-	-	-	-	IMPACT=MODIFIER;STRAND=-1
3_32162140_G/A	3:32162140	A	ENSORLG00000028055	ENSORLT00000028982	Transcript	intron_variant	-	-	-	-	-	-	IMPACT=MODIFIER;STRAND=-1
3_32162140_G/A	3:32162140	A	ENSORLG00000028055	ENSORLT00000033273	Transcript	intron_variant	-	-	-	-	-	-	IMPACT=MODIFIER;STRAND=-1
3_32162140_G/A	3:32162140	A	ENSORLG00000028055	ENSORLT00000043227	Transcript	intron_variant	-	-	-	-	-	-	IMPACT=MODIFIER;STRAND=-1
3_32162200_T/C	3:32162200	C	ENSORLG00000028055	ENSORLT00000027375	Transcript	intron_variant	-	-	-	-	-	-	IMPACT=MODIFIER;STRAND=-1
3_32162200_T/C	3:32162200	C	ENSORLG00000028055	ENSORLT00000028982	Transcript	intron_variant	-	-	-	-	-	-	IMPACT=MODIFIER;STRAND=-1
3_32162200_T/C	3:32162200	C	ENSORLG00000028055	ENSORLT00000033273	Transcript	intron_variant	-	-	-	-	-	-	IMPACT=MODIFIER;STRAND=-1
3_32162200_T/C	3:32162200	C	ENSORLG00000028055	ENSORLT00000043227	Transcript	intron_variant	-	-	-	-	-	-	IMPACT=MODIFIER;STRAND=-1
3_32162202_T/C	3:32162202	C	ENSORLG00000028055	ENSORLT00000027375	Transcript	intron_variant	-	-	-	-	-	-	IMPACT=MODIFIER;STRAND=-1
3_32162202_T/C	3:32162202	C	ENSORLG00000028055	ENSORLT00000028982	Transcript	intron_variant	-	-	-	-	-	-	IMPACT=MODIFIER;STRAND=-1
3_32162202_T/C	3:32162202	C	ENSORLG00000028055	ENSORLT00000033273	Transcript	intron_variant	-	-	-	-	-	-	IMPACT=MODIFIER;STRAND=-1
3_32162202_T/C	3:32162202	C	ENSORLG00000028055	ENSORLT00000043227	Transcript	intron_variant	-	-	-	-	-	-	IMPACT=MODIFIER;STRAND=-1
3_32162253_T/C	3:32162253	C	ENSORLG00000028055	ENSORLT00000027375	Transcript	intron_variant	-	-	-	-	-	-	IMPACT=MODIFIER;STRAND=-1
3_32162253_T/C	3:32162253	C	ENSORLG00000028055	ENSORLT00000028982	Transcript	intron_variant	-	-	-	-	-	-	IMPACT=MODIFIER;STRAND=-1
3_32162253_T/C	3:32162253	C	ENSORLG00000028055	ENSORLT00000033273	Transcript	intron_variant	-	-	-	-	-	-	IMPACT=MODIFIER;STRAND=-1
3_32162253_T/C	3:32162253	C	ENSORLG00000028055	ENSORLT00000043227	Transcript	intron_variant	-	-	-	-	-	-	IMPACT=MODIFIER;STRAND=-1
3_32162533_A/T	3:32162533	T	ENSORLG00000028055	ENSORLT00000027375	Transcript	intron_variant	-	-	-	-	-	-	IMPACT=MODIFIER;STRAND=-1
3_32162533_A/T	3:32162533	T	ENSORLG00000028055	ENSORLT00000028982	Transcript	intron_variant	-	-	-	-	-	-	IMPACT=MODIFIER;STRAND=-1
3_32162533_A/T	3:32162533	T	ENSORLG00000028055	ENSORLT00000033273	Transcript	intron_variant	-	-	-	-	-	-	IMPACT=MODIFIER;STRAND=-1
3_32162533_A/T	3:32162533	T	ENSORLG00000028055	ENSORLT00000043227	Transcript	intron_variant	-	-	-	-	-	-	IMPACT=MODIFIER;STRAND=-1
3_32162534_A/G	3:32162534	G	ENSORLG00000028055	ENSORLT00000027375	Transcript	intron_variant	-	-	-	-	-	-	IMPACT=MODIFIER;STRAND=-1
3_32162534_A/G	3:32162534	G	ENSORLG00000028055	ENSORLT00000028982	Transcript	intron_variant	-	-	-	-	-	-	IMPACT=MODIFIER;STRAND=-1
3_32162534_A/G	3:32162534	G	ENSORLG00000028055	ENSORLT00000033273	Transcript	intron_variant	-	-	-	-	-	-	IMPACT=MODIFIER;STRAND=-1
3_32162534_A/G	3:32162534	G	ENSORLG00000028055	ENSORLT00000043227	Transcript	intron_variant	-	-	-	-	-	-	IMPACT=MODIFIER;STRAND=-1
3_32162552_A/C	3:32162552	C	ENSORLG00000028055	ENSORLT00000027375	Transcript	intron_variant	-	-	-	-	-	-	IMPACT=MODIFIER;STRAND=-1
3_32162552_A/C	3:32162552	C	ENSORLG00000028055	ENSORLT00000028982	Transcript	intron_variant	-	-	-	-	-	-	IMPACT=MODIFIER;STRAND=-1
3_32162552_A/C	3:32162552	C	ENSORLG00000028055	ENSORLT00000033273	Transcript	intron_variant	-	-	-	-	-	-	IMPACT=MODIFIER;STRAND=-1
3_32162552_A/C	3:32162552	C	ENSORLG00000028055	ENSORLT00000043227	Transcript	intron_variant	-	-	-	-	-	-	IMPACT=MODIFIER;STRAND=-1
3_32162553_A/G	3:32162553	G	ENSORLG00000028055	ENSORLT00000027375	Transcript	intron_variant	-	-	-	-	-	-	IMPACT=MODIFIER;STRAND=-1
3_32162553_A/G	3:32162553	G	ENSORLG00000028055	ENSORLT00000028982	Transcript	intron_variant	-	-	-	-	-	-	IMPACT=MODIFIER;STRAND=-1
3_32162553_A/G	3:32162553	G	ENSORLG00000028055	ENSORLT00000033273	Transcript	intron_variant	-	-	-	-	-	-	IMPACT=MODIFIER;STRAND=-1
3_32162553_A/G	3:32162553	G	ENSORLG00000028055	ENSORLT00000043227	Transcript	intron_variant	-	-	-	-	-	-	IMPACT=MODIFIER;STRAND=-1
3_32162560_C/A	3:32162560	A	ENSORLG00000028055	ENSORLT00000027375	Transcript	intron_variant	-	-	-	-	-	-	IMPACT=MODIFIER;STRAND=-1
3_32162560_C/A	3:32162560	A	ENSORLG00000028055	ENSORLT00000028982	Transcript	intron_variant	-	-	-	-	-	-	IMPACT=MODIFIER;STRAND=-1
3_32162560_C/A	3:32162560	A	ENSORLG00000028055	ENSORLT00000033273	Transcript	intron_variant	-	-	-	-	-	-	IMPACT=MODIFIER;STRAND=-1
3_32162560_C/A	3:32162560	A	ENSORLG00000028055	ENSORLT00000043227	Transcript	intron_variant	-	-	-	-	-	-	IMPACT=MODIFIER;STRAND=-1
3_32162566_G/T	3:32162566	T	ENSORLG00000028055	ENSORLT00000027375	Transcript	intron_variant	-	-	-	-	-	-	IMPACT=MODIFIER;STRAND=-1
3_32162566_G/T	3:32162566	T	ENSORLG00000028055	ENSORLT00000028982	Transcript	intron_variant	-	-	-	-	-	-	IMPACT=MODIFIER;STRAND=-1
3_32162566_G/T	3:32162566	T	ENSORLG00000028055	ENSORLT00000033273	Transcript	intron_variant	-	-	-	-	-	-	IMPACT=MODIFIER;STRAND=-1
3_32162566_G/T	3:32162566	T	ENSORLG00000028055	ENSORLT00000043227	Transcript	intron_variant	-	-	-	-	-	-	IMPACT=MODIFIER;STRAND=-1
3_32162632_G/T	3:32162632	T	ENSORLG00000028055	ENSORLT00000027375	Transcript	intron_variant	-	-	-	-	-	-	IMPACT=MODIFIER;STRAND=-1
3_32162632_G/T	3:32162632	T	ENSORLG00000028055	ENSORLT00000028982	Transcript	intron_variant	-	-	-	-	-	-	IMPACT=MODIFIER;STRAND=-1
3_32162632_G/T	3:32162632	T	ENSORLG00000028055	ENSORLT00000033273	Transcript	intron_variant	-	-	-	-	-	-	IMPACT=MODIFIER;STRAND=-1
3_32162632_G/T	3:32162632	T	ENSORLG00000028055	ENSORLT00000043227	Transcript	intron_variant	-	-	-	-	-	-	IMPACT=MODIFIER;STRAND=-1
3_32162643_C/T	3:32162643	T	ENSORLG00000028055	ENSORLT00000027375	Transcript	intron_variant	-	-	-	-	-	-	IMPACT=MODIFIER;STRAND=-1
3_32162643_C/T	3:32162643	T	ENSORLG00000028055	ENSORLT00000028982	Transcript	intron_variant	-	-	-	-	-	-	IMPACT=MODIFIER;STRAND=-1
3_32162643_C/T	3:32162643	T	ENSORLG00000028055	ENSORLT00000033273	Transcript	intron_variant	-	-	-	-	-	-	IMPACT=MODIFIER;STRAND=-1
3_32162643_C/T	3:32162643	T	ENSORLG00000028055	ENSORLT00000043227	Transcript	intron_variant	-	-	-	-	-	-	IMPACT=MODIFIER;STRAND=-1
3_32162696_G/A	3:32162696	A	ENSORLG00000028055	ENSORLT00000027375	Transcript	intron_variant	-	-	-	-	-	-	IMPACT=MODIFIER;STRAND=-1
3_32162696_G/A	3:32162696	A	ENSORLG00000028055	ENSORLT00000028982	Transcript	intron_variant	-	-	-	-	-	-	IMPACT=MODIFIER;STRAND=-1
3_32162696_G/A	3:32162696	A	ENSORLG00000028055	ENSORLT00000033273	Transcript	intron_variant	-	-	-	-	-	-	IMPACT=MODIFIER;STRAND=-1
3_32162696_G/A	3:32162696	A	ENSORLG00000028055	ENSORLT00000043227	Transcript	intron_variant	-	-	-	-	-	-	IMPACT=MODIFIER;STRAND=-1
3_32162748_C/T	3:32162748	T	ENSORLG00000028055	ENSORLT00000027375	Transcript	intron_variant	-	-	-	-	-	-	IMPACT=MODIFIER;STRAND=-1
3_32162748_C/T	3:32162748	T	ENSORLG00000028055	ENSORLT00000028982	Transcript	intron_variant	-	-	-	-	-	-	IMPACT=MODIFIER;STRAND=-1
3_32162748_C/T	3:32162748	T	ENSORLG00000028055	ENSORLT00000033273	Transcript	intron_variant	-	-	-	-	-	-	IMPACT=MODIFIER;STRAND=-1
3_32162748_C/T	3:32162748	T	ENSORLG00000028055	ENSORLT00000043227	Transcript	intron_variant	-	-	-	-	-	-	IMPACT=MODIFIER;STRAND=-1
3_32162758_A/T	3:32162758	T	ENSORLG00000028055	ENSORLT00000027375	Transcript	intron_variant	-	-	-	-	-	-	IMPACT=MODIFIER;STRAND=-1
3_32162758_A/T	3:32162758	T	ENSORLG00000028055	ENSORLT00000028982	Transcript	intron_variant	-	-	-	-	-	-	IMPACT=MODIFIER;STRAND=-1
3_32162758_A/T	3:32162758	T	ENSORLG00000028055	ENSORLT00000033273	Transcript	intron_variant	-	-	-	-	-	-	IMPACT=MODIFIER;STRAND=-1
3_32162758_A/T	3:32162758	T	ENSORLG00000028055	ENSORLT00000043227	Transcript	intron_variant	-	-	-	-	-	-	IMPACT=MODIFIER;STRAND=-1
3_32162767_C/T	3:32162767	T	ENSORLG00000028055	ENSORLT00000027375	Transcript	intron_variant	-	-	-	-	-	-	IMPACT=MODIFIER;STRAND=-1
3_32162767_C/T	3:32162767	T	ENSORLG00000028055	ENSORLT00000028982	Transcript	intron_variant	-	-	-	-	-	-	IMPACT=MODIFIER;STRAND=-1
3_32162767_C/T	3:32162767	T	ENSORLG00000028055	ENSORLT00000033273	Transcript	intron_variant	-	-	-	-	-	-	IMPACT=MODIFIER;STRAND=-1
3_32162767_C/T	3:32162767	T	ENSORLG00000028055	ENSORLT00000043227	Transcript	intron_variant	-	-	-	-	-	-	IMPACT=MODIFIER;STRAND=-1
3_32162785_T/C	3:32162785	C	ENSORLG00000028055	ENSORLT00000027375	Transcript	intron_variant	-	-	-	-	-	-	IMPACT=MODIFIER;STRAND=-1
3_32162785_T/C	3:32162785	C	ENSORLG00000028055	ENSORLT00000028982	Transcript	intron_variant	-	-	-	-	-	-	IMPACT=MODIFIER;STRAND=-1
3_32162785_T/C	3:32162785	C	ENSORLG00000028055	ENSORLT00000033273	Transcript	intron_variant	-	-	-	-	-	-	IMPACT=MODIFIER;STRAND=-1
3_32162785_T/C	3:32162785	C	ENSORLG00000028055	ENSORLT00000043227	Transcript	intron_variant	-	-	-	-	-	-	IMPACT=MODIFIER;STRAND=-1
3_32162812_T/G	3:32162812	G	ENSORLG00000028055	ENSORLT00000027375	Transcript	intron_variant	-	-	-	-	-	-	IMPACT=MODIFIER;STRAND=-1
3_32162812_T/G	3:32162812	G	ENSORLG00000028055	ENSORLT00000028982	Transcript	intron_variant	-	-	-	-	-	-	IMPACT=MODIFIER;STRAND=-1
3_32162812_T/G	3:32162812	G	ENSORLG00000028055	ENSORLT00000033273	Transcript	intron_variant	-	-	-	-	-	-	IMPACT=MODIFIER;STRAND=-1
3_32162812_T/G	3:32162812	G	ENSORLG00000028055	ENSORLT00000043227	Transcript	intron_variant	-	-	-	-	-	-	IMPACT=MODIFIER;STRAND=-1
3_32162822_A/T	3:32162822	T	ENSORLG00000028055	ENSORLT00000027375	Transcript	intron_variant	-	-	-	-	-	-	IMPACT=MODIFIER;STRAND=-1
3_32162822_A/T	3:32162822	T	ENSORLG00000028055	ENSORLT00000028982	Transcript	intron_variant	-	-	-	-	-	-	IMPACT=MODIFIER;STRAND=-1
3_32162822_A/T	3:32162822	T	ENSORLG00000028055	ENSORLT00000033273	Transcript	intron_variant	-	-	-	-	-	-	IMPACT=MODIFIER;STRAND=-1
3_32162822_A/T	3:32162822	T	ENSORLG00000028055	ENSORLT00000043227	Transcript	intron_variant	-	-	-	-	-	-	IMPACT=MODIFIER;STRAND=-1
3_32162826_G/A	3:32162826	A	ENSORLG00000028055	ENSORLT00000027375	Transcript	intron_variant	-	-	-	-	-	-	IMPACT=MODIFIER;STRAND=-1
3_32162826_G/A	3:32162826	A	ENSORLG00000028055	ENSORLT00000028982	Transcript	intron_variant	-	-	-	-	-	-	IMPACT=MODIFIER;STRAND=-1
3_32162826_G/A	3:32162826	A	ENSORLG00000028055	ENSORLT00000033273	Transcript	intron_variant	-	-	-	-	-	-	IMPACT=MODIFIER;STRAND=-1
3_32162826_G/A	3:32162826	A	ENSORLG00000028055	ENSORLT00000043227	Transcript	intron_variant	-	-	-	-	-	-	IMPACT=MODIFIER;STRAND=-1
3_32162844_C/T	3:32162844	T	ENSORLG00000028055	ENSORLT00000027375	Transcript	intron_variant	-	-	-	-	-	-	IMPACT=MODIFIER;STRAND=-1
3_32162844_C/T	3:32162844	T	ENSORLG00000028055	ENSORLT00000028982	Transcript	intron_variant	-	-	-	-	-	-	IMPACT=MODIFIER;STRAND=-1
3_32162844_C/T	3:32162844	T	ENSORLG00000028055	ENSORLT00000033273	Transcript	intron_variant	-	-	-	-	-	-	IMPACT=MODIFIER;STRAND=-1
3_32162844_C/T	3:32162844	T	ENSORLG00000028055	ENSORLT00000043227	Transcript	intron_variant	-	-	-	-	-	-	IMPACT=MODIFIER;STRAND=-1
3_32162894_C/T	3:32162894	T	ENSORLG00000028055	ENSORLT00000027375	Transcript	intron_variant	-	-	-	-	-	-	IMPACT=MODIFIER;STRAND=-1
3_32162894_C/T	3:32162894	T	ENSORLG00000028055	ENSORLT00000028982	Transcript	intron_variant	-	-	-	-	-	-	IMPACT=MODIFIER;STRAND=-1
3_32162894_C/T	3:32162894	T	ENSORLG00000028055	ENSORLT00000033273	Transcript	intron_variant	-	-	-	-	-	-	IMPACT=MODIFIER;STRAND=-1
3_32162894_C/T	3:32162894	T	ENSORLG00000028055	ENSORLT00000043227	Transcript	intron_variant	-	-	-	-	-	-	IMPACT=MODIFIER;STRAND=-1
3_32162897_C/A	3:32162897	A	ENSORLG00000028055	ENSORLT00000027375	Transcript	intron_variant	-	-	-	-	-	-	IMPACT=MODIFIER;STRAND=-1
3_32162897_C/A	3:32162897	A	ENSORLG00000028055	ENSORLT00000028982	Transcript	intron_variant	-	-	-	-	-	-	IMPACT=MODIFIER;STRAND=-1
3_32162897_C/A	3:32162897	A	ENSORLG00000028055	ENSORLT00000033273	Transcript	intron_variant	-	-	-	-	-	-	IMPACT=MODIFIER;STRAND=-1
3_32162897_C/A	3:32162897	A	ENSORLG00000028055	ENSORLT00000043227	Transcript	intron_variant	-	-	-	-	-	-	IMPACT=MODIFIER;STRAND=-1
3_32162911_G/C	3:32162911	C	ENSORLG00000028055	ENSORLT00000027375	Transcript	intron_variant	-	-	-	-	-	-	IMPACT=MODIFIER;STRAND=-1
3_32162911_G/C	3:32162911	C	ENSORLG00000028055	ENSORLT00000028982	Transcript	intron_variant	-	-	-	-	-	-	IMPACT=MODIFIER;STRAND=-1
3_32162911_G/C	3:32162911	C	ENSORLG00000028055	ENSORLT00000033273	Transcript	intron_variant	-	-	-	-	-	-	IMPACT=MODIFIER;STRAND=-1
3_32162911_G/C	3:32162911	C	ENSORLG00000028055	ENSORLT00000043227	Transcript	intron_variant	-	-	-	-	-	-	IMPACT=MODIFIER;STRAND=-1
3_32162931_C/G	3:32162931	G	ENSORLG00000028055	ENSORLT00000027375	Transcript	intron_variant	-	-	-	-	-	-	IMPACT=MODIFIER;STRAND=-1
3_32162931_C/G	3:32162931	G	ENSORLG00000028055	ENSORLT00000028982	Transcript	intron_variant	-	-	-	-	-	-	IMPACT=MODIFIER;STRAND=-1
3_32162931_C/G	3:32162931	G	ENSORLG00000028055	ENSORLT00000033273	Transcript	intron_variant	-	-	-	-	-	-	IMPACT=MODIFIER;STRAND=-1
3_32162931_C/G	3:32162931	G	ENSORLG00000028055	ENSORLT00000043227	Transcript	intron_variant	-	-	-	-	-	-	IMPACT=MODIFIER;STRAND=-1
3_32163152_A/C	3:32163152	C	ENSORLG00000028055	ENSORLT00000027375	Transcript	intron_variant	-	-	-	-	-	-	IMPACT=MODIFIER;STRAND=-1
3_32163152_A/C	3:32163152	C	ENSORLG00000028055	ENSORLT00000028982	Transcript	intron_variant	-	-	-	-	-	-	IMPACT=MODIFIER;STRAND=-1
3_32163152_A/C	3:32163152	C	ENSORLG00000028055	ENSORLT00000033273	Transcript	intron_variant	-	-	-	-	-	-	IMPACT=MODIFIER;STRAND=-1
3_32163152_A/C	3:32163152	C	ENSORLG00000028055	ENSORLT00000043227	Transcript	intron_variant	-	-	-	-	-	-	IMPACT=MODIFIER;STRAND=-1
3_32163265_T/C	3:32163265	C	ENSORLG00000028055	ENSORLT00000027375	Transcript	intron_variant	-	-	-	-	-	-	IMPACT=MODIFIER;STRAND=-1
3_32163265_T/C	3:32163265	C	ENSORLG00000028055	ENSORLT00000028982	Transcript	intron_variant	-	-	-	-	-	-	IMPACT=MODIFIER;STRAND=-1
3_32163265_T/C	3:32163265	C	ENSORLG00000028055	ENSORLT00000033273	Transcript	intron_variant	-	-	-	-	-	-	IMPACT=MODIFIER;STRAND=-1
3_32163265_T/C	3:32163265	C	ENSORLG00000028055	ENSORLT00000043227	Transcript	intron_variant	-	-	-	-	-	-	IMPACT=MODIFIER;STRAND=-1
3_32163278_A/G	3:32163278	G	ENSORLG00000028055	ENSORLT00000027375	Transcript	intron_variant	-	-	-	-	-	-	IMPACT=MODIFIER;STRAND=-1
3_32163278_A/G	3:32163278	G	ENSORLG00000028055	ENSORLT00000028982	Transcript	intron_variant	-	-	-	-	-	-	IMPACT=MODIFIER;STRAND=-1
3_32163278_A/G	3:32163278	G	ENSORLG00000028055	ENSORLT00000033273	Transcript	intron_variant	-	-	-	-	-	-	IMPACT=MODIFIER;STRAND=-1
3_32163278_A/G	3:32163278	G	ENSORLG00000028055	ENSORLT00000043227	Transcript	intron_variant	-	-	-	-	-	-	IMPACT=MODIFIER;STRAND=-1
3_32163301_A/G	3:32163301	G	ENSORLG00000028055	ENSORLT00000027375	Transcript	intron_variant	-	-	-	-	-	-	IMPACT=MODIFIER;STRAND=-1
3_32163301_A/G	3:32163301	G	ENSORLG00000028055	ENSORLT00000028982	Transcript	intron_variant	-	-	-	-	-	-	IMPACT=MODIFIER;STRAND=-1
3_32163301_A/G	3:32163301	G	ENSORLG00000028055	ENSORLT00000033273	Transcript	intron_variant	-	-	-	-	-	-	IMPACT=MODIFIER;STRAND=-1
3_32163301_A/G	3:32163301	G	ENSORLG00000028055	ENSORLT00000043227	Transcript	intron_variant	-	-	-	-	-	-	IMPACT=MODIFIER;STRAND=-1
3_32163335_G/A	3:32163335	A	ENSORLG00000028055	ENSORLT00000027375	Transcript	intron_variant	-	-	-	-	-	-	IMPACT=MODIFIER;STRAND=-1
3_32163335_G/A	3:32163335	A	ENSORLG00000028055	ENSORLT00000028982	Transcript	intron_variant	-	-	-	-	-	-	IMPACT=MODIFIER;STRAND=-1
3_32163335_G/A	3:32163335	A	ENSORLG00000028055	ENSORLT00000033273	Transcript	intron_variant	-	-	-	-	-	-	IMPACT=MODIFIER;STRAND=-1
3_32163335_G/A	3:32163335	A	ENSORLG00000028055	ENSORLT00000043227	Transcript	intron_variant	-	-	-	-	-	-	IMPACT=MODIFIER;STRAND=-1
3_32163449_G/A	3:32163449	A	ENSORLG00000028055	ENSORLT00000027375	Transcript	intron_variant	-	-	-	-	-	-	IMPACT=MODIFIER;STRAND=-1
3_32163449_G/A	3:32163449	A	ENSORLG00000028055	ENSORLT00000028982	Transcript	intron_variant	-	-	-	-	-	-	IMPACT=MODIFIER;STRAND=-1
3_32163449_G/A	3:32163449	A	ENSORLG00000028055	ENSORLT00000033273	Transcript	intron_variant	-	-	-	-	-	-	IMPACT=MODIFIER;STRAND=-1
3_32163449_G/A	3:32163449	A	ENSORLG00000028055	ENSORLT00000043227	Transcript	intron_variant	-	-	-	-	-	-	IMPACT=MODIFIER;STRAND=-1
3_32163475_T/C	3:32163475	C	ENSORLG00000028055	ENSORLT00000027375	Transcript	intron_variant	-	-	-	-	-	-	IMPACT=MODIFIER;STRAND=-1
3_32163475_T/C	3:32163475	C	ENSORLG00000028055	ENSORLT00000028982	Transcript	intron_variant	-	-	-	-	-	-	IMPACT=MODIFIER;STRAND=-1
3_32163475_T/C	3:32163475	C	ENSORLG00000028055	ENSORLT00000033273	Transcript	intron_variant	-	-	-	-	-	-	IMPACT=MODIFIER;STRAND=-1
3_32163475_T/C	3:32163475	C	ENSORLG00000028055	ENSORLT00000043227	Transcript	intron_variant	-	-	-	-	-	-	IMPACT=MODIFIER;STRAND=-1
3_32163482_T/C	3:32163482	C	ENSORLG00000028055	ENSORLT00000027375	Transcript	intron_variant	-	-	-	-	-	-	IMPACT=MODIFIER;STRAND=-1
3_32163482_T/C	3:32163482	C	ENSORLG00000028055	ENSORLT00000028982	Transcript	intron_variant	-	-	-	-	-	-	IMPACT=MODIFIER;STRAND=-1
3_32163482_T/C	3:32163482	C	ENSORLG00000028055	ENSORLT00000033273	Transcript	intron_variant	-	-	-	-	-	-	IMPACT=MODIFIER;STRAND=-1
3_32163482_T/C	3:32163482	C	ENSORLG00000028055	ENSORLT00000043227	Transcript	intron_variant	-	-	-	-	-	-	IMPACT=MODIFIER;STRAND=-1
3_32163496_C/T	3:32163496	T	ENSORLG00000028055	ENSORLT00000027375	Transcript	intron_variant	-	-	-	-	-	-	IMPACT=MODIFIER;STRAND=-1
3_32163496_C/T	3:32163496	T	ENSORLG00000028055	ENSORLT00000028982	Transcript	intron_variant	-	-	-	-	-	-	IMPACT=MODIFIER;STRAND=-1
3_32163496_C/T	3:32163496	T	ENSORLG00000028055	ENSORLT00000033273	Transcript	intron_variant	-	-	-	-	-	-	IMPACT=MODIFIER;STRAND=-1
3_32163496_C/T	3:32163496	T	ENSORLG00000028055	ENSORLT00000043227	Transcript	intron_variant	-	-	-	-	-	-	IMPACT=MODIFIER;STRAND=-1
3_32163498_T/C	3:32163498	C	ENSORLG00000028055	ENSORLT00000027375	Transcript	intron_variant	-	-	-	-	-	-	IMPACT=MODIFIER;STRAND=-1
3_32163498_T/C	3:32163498	C	ENSORLG00000028055	ENSORLT00000028982	Transcript	intron_variant	-	-	-	-	-	-	IMPACT=MODIFIER;STRAND=-1
3_32163498_T/C	3:32163498	C	ENSORLG00000028055	ENSORLT00000033273	Transcript	intron_variant	-	-	-	-	-	-	IMPACT=MODIFIER;STRAND=-1
3_32163498_T/C	3:32163498	C	ENSORLG00000028055	ENSORLT00000043227	Transcript	intron_variant	-	-	-	-	-	-	IMPACT=MODIFIER;STRAND=-1
3_32163548_C/A	3:32163548	A	ENSORLG00000028055	ENSORLT00000027375	Transcript	intron_variant	-	-	-	-	-	-	IMPACT=MODIFIER;STRAND=-1
3_32163548_C/A	3:32163548	A	ENSORLG00000028055	ENSORLT00000028982	Transcript	intron_variant	-	-	-	-	-	-	IMPACT=MODIFIER;STRAND=-1
3_32163548_C/A	3:32163548	A	ENSORLG00000028055	ENSORLT00000033273	Transcript	intron_variant	-	-	-	-	-	-	IMPACT=MODIFIER;STRAND=-1
3_32163548_C/A	3:32163548	A	ENSORLG00000028055	ENSORLT00000043227	Transcript	intron_variant	-	-	-	-	-	-	IMPACT=MODIFIER;STRAND=-1
3_32163549_C/G	3:32163549	G	ENSORLG00000028055	ENSORLT00000027375	Transcript	intron_variant	-	-	-	-	-	-	IMPACT=MODIFIER;STRAND=-1
3_32163549_C/G	3:32163549	G	ENSORLG00000028055	ENSORLT00000028982	Transcript	intron_variant	-	-	-	-	-	-	IMPACT=MODIFIER;STRAND=-1
3_32163549_C/G	3:32163549	G	ENSORLG00000028055	ENSORLT00000033273	Transcript	intron_variant	-	-	-	-	-	-	IMPACT=MODIFIER;STRAND=-1
3_32163549_C/G	3:32163549	G	ENSORLG00000028055	ENSORLT00000043227	Transcript	intron_variant	-	-	-	-	-	-	IMPACT=MODIFIER;STRAND=-1
3_32163577_G/C	3:32163577	C	ENSORLG00000028055	ENSORLT00000027375	Transcript	intron_variant	-	-	-	-	-	-	IMPACT=MODIFIER;STRAND=-1
3_32163577_G/C	3:32163577	C	ENSORLG00000028055	ENSORLT00000028982	Transcript	intron_variant	-	-	-	-	-	-	IMPACT=MODIFIER;STRAND=-1
3_32163577_G/C	3:32163577	C	ENSORLG00000028055	ENSORLT00000033273	Transcript	intron_variant	-	-	-	-	-	-	IMPACT=MODIFIER;STRAND=-1
3_32163577_G/C	3:32163577	C	ENSORLG00000028055	ENSORLT00000043227	Transcript	intron_variant	-	-	-	-	-	-	IMPACT=MODIFIER;STRAND=-1
3_32163579_A/C	3:32163579	C	ENSORLG00000028055	ENSORLT00000027375	Transcript	intron_variant	-	-	-	-	-	-	IMPACT=MODIFIER;STRAND=-1
3_32163579_A/C	3:32163579	C	ENSORLG00000028055	ENSORLT00000028982	Transcript	intron_variant	-	-	-	-	-	-	IMPACT=MODIFIER;STRAND=-1
3_32163579_A/C	3:32163579	C	ENSORLG00000028055	ENSORLT00000033273	Transcript	intron_variant	-	-	-	-	-	-	IMPACT=MODIFIER;STRAND=-1
3_32163579_A/C	3:32163579	C	ENSORLG00000028055	ENSORLT00000043227	Transcript	intron_variant	-	-	-	-	-	-	IMPACT=MODIFIER;STRAND=-1
3_32163601_C/G	3:32163601	G	ENSORLG00000028055	ENSORLT00000027375	Transcript	intron_variant	-	-	-	-	-	-	IMPACT=MODIFIER;STRAND=-1
3_32163601_C/G	3:32163601	G	ENSORLG00000028055	ENSORLT00000028982	Transcript	intron_variant	-	-	-	-	-	-	IMPACT=MODIFIER;STRAND=-1
3_32163601_C/G	3:32163601	G	ENSORLG00000028055	ENSORLT00000033273	Transcript	intron_variant	-	-	-	-	-	-	IMPACT=MODIFIER;STRAND=-1
3_32163601_C/G	3:32163601	G	ENSORLG00000028055	ENSORLT00000043227	Transcript	intron_variant	-	-	-	-	-	-	IMPACT=MODIFIER;STRAND=-1
3_32163609_G/A	3:32163609	A	ENSORLG00000028055	ENSORLT00000027375	Transcript	intron_variant	-	-	-	-	-	-	IMPACT=MODIFIER;STRAND=-1
3_32163609_G/A	3:32163609	A	ENSORLG00000028055	ENSORLT00000028982	Transcript	intron_variant	-	-	-	-	-	-	IMPACT=MODIFIER;STRAND=-1
3_32163609_G/A	3:32163609	A	ENSORLG00000028055	ENSORLT00000033273	Transcript	intron_variant	-	-	-	-	-	-	IMPACT=MODIFIER;STRAND=-1
3_32163609_G/A	3:32163609	A	ENSORLG00000028055	ENSORLT00000043227	Transcript	intron_variant	-	-	-	-	-	-	IMPACT=MODIFIER;STRAND=-1
3_32163614_G/A	3:32163614	A	ENSORLG00000028055	ENSORLT00000027375	Transcript	intron_variant	-	-	-	-	-	-	IMPACT=MODIFIER;STRAND=-1
3_32163614_G/A	3:32163614	A	ENSORLG00000028055	ENSORLT00000028982	Transcript	intron_variant	-	-	-	-	-	-	IMPACT=MODIFIER;STRAND=-1
3_32163614_G/A	3:32163614	A	ENSORLG00000028055	ENSORLT00000033273	Transcript	intron_variant	-	-	-	-	-	-	IMPACT=MODIFIER;STRAND=-1
3_32163614_G/A	3:32163614	A	ENSORLG00000028055	ENSORLT00000043227	Transcript	intron_variant	-	-	-	-	-	-	IMPACT=MODIFIER;STRAND=-1
3_32163647_C/T	3:32163647	T	ENSORLG00000028055	ENSORLT00000027375	Transcript	intron_variant	-	-	-	-	-	-	IMPACT=MODIFIER;STRAND=-1
3_32163647_C/T	3:32163647	T	ENSORLG00000028055	ENSORLT00000028982	Transcript	intron_variant	-	-	-	-	-	-	IMPACT=MODIFIER;STRAND=-1
3_32163647_C/T	3:32163647	T	ENSORLG00000028055	ENSORLT00000033273	Transcript	intron_variant	-	-	-	-	-	-	IMPACT=MODIFIER;STRAND=-1
3_32163647_C/T	3:32163647	T	ENSORLG00000028055	ENSORLT00000043227	Transcript	intron_variant	-	-	-	-	-	-	IMPACT=MODIFIER;STRAND=-1
3_32163648_A/G	3:32163648	G	ENSORLG00000028055	ENSORLT00000027375	Transcript	intron_variant	-	-	-	-	-	-	IMPACT=MODIFIER;STRAND=-1
3_32163648_A/G	3:32163648	G	ENSORLG00000028055	ENSORLT00000028982	Transcript	intron_variant	-	-	-	-	-	-	IMPACT=MODIFIER;STRAND=-1
3_32163648_A/G	3:32163648	G	ENSORLG00000028055	ENSORLT00000033273	Transcript	intron_variant	-	-	-	-	-	-	IMPACT=MODIFIER;STRAND=-1
3_32163648_A/G	3:32163648	G	ENSORLG00000028055	ENSORLT00000043227	Transcript	intron_variant	-	-	-	-	-	-	IMPACT=MODIFIER;STRAND=-1
3_32163730_A/T	3:32163730	T	ENSORLG00000028055	ENSORLT00000027375	Transcript	intron_variant	-	-	-	-	-	-	IMPACT=MODIFIER;STRAND=-1
3_32163730_A/T	3:32163730	T	ENSORLG00000028055	ENSORLT00000028982	Transcript	intron_variant	-	-	-	-	-	-	IMPACT=MODIFIER;STRAND=-1
3_32163730_A/T	3:32163730	T	ENSORLG00000028055	ENSORLT00000033273	Transcript	intron_variant	-	-	-	-	-	-	IMPACT=MODIFIER;STRAND=-1
3_32163730_A/T	3:32163730	T	ENSORLG00000028055	ENSORLT00000043227	Transcript	intron_variant	-	-	-	-	-	-	IMPACT=MODIFIER;STRAND=-1
3_32163751_C/T	3:32163751	T	ENSORLG00000028055	ENSORLT00000027375	Transcript	intron_variant	-	-	-	-	-	-	IMPACT=MODIFIER;STRAND=-1
3_32163751_C/T	3:32163751	T	ENSORLG00000028055	ENSORLT00000028982	Transcript	intron_variant	-	-	-	-	-	-	IMPACT=MODIFIER;STRAND=-1
3_32163751_C/T	3:32163751	T	ENSORLG00000028055	ENSORLT00000033273	Transcript	intron_variant	-	-	-	-	-	-	IMPACT=MODIFIER;STRAND=-1
3_32163751_C/T	3:32163751	T	ENSORLG00000028055	ENSORLT00000043227	Transcript	intron_variant	-	-	-	-	-	-	IMPACT=MODIFIER;STRAND=-1
3_32163831_A/G	3:32163831	G	ENSORLG00000028055	ENSORLT00000027375	Transcript	intron_variant	-	-	-	-	-	-	IMPACT=MODIFIER;STRAND=-1
3_32163831_A/G	3:32163831	G	ENSORLG00000028055	ENSORLT00000028982	Transcript	intron_variant	-	-	-	-	-	-	IMPACT=MODIFIER;STRAND=-1
3_32163831_A/G	3:32163831	G	ENSORLG00000028055	ENSORLT00000033273	Transcript	intron_variant	-	-	-	-	-	-	IMPACT=MODIFIER;STRAND=-1
3_32163831_A/G	3:32163831	G	ENSORLG00000028055	ENSORLT00000043227	Transcript	intron_variant	-	-	-	-	-	-	IMPACT=MODIFIER;STRAND=-1
3_32163837_C/A	3:32163837	A	ENSORLG00000028055	ENSORLT00000027375	Transcript	intron_variant	-	-	-	-	-	-	IMPACT=MODIFIER;STRAND=-1
3_32163837_C/A	3:32163837	A	ENSORLG00000028055	ENSORLT00000028982	Transcript	intron_variant	-	-	-	-	-	-	IMPACT=MODIFIER;STRAND=-1
3_32163837_C/A	3:32163837	A	ENSORLG00000028055	ENSORLT00000033273	Transcript	intron_variant	-	-	-	-	-	-	IMPACT=MODIFIER;STRAND=-1
3_32163837_C/A	3:32163837	A	ENSORLG00000028055	ENSORLT00000043227	Transcript	intron_variant	-	-	-	-	-	-	IMPACT=MODIFIER;STRAND=-1
3_32163847_T/G	3:32163847	G	ENSORLG00000028055	ENSORLT00000027375	Transcript	intron_variant	-	-	-	-	-	-	IMPACT=MODIFIER;STRAND=-1
3_32163847_T/G	3:32163847	G	ENSORLG00000028055	ENSORLT00000028982	Transcript	intron_variant	-	-	-	-	-	-	IMPACT=MODIFIER;STRAND=-1
3_32163847_T/G	3:32163847	G	ENSORLG00000028055	ENSORLT00000033273	Transcript	intron_variant	-	-	-	-	-	-	IMPACT=MODIFIER;STRAND=-1
3_32163847_T/G	3:32163847	G	ENSORLG00000028055	ENSORLT00000043227	Transcript	intron_variant	-	-	-	-	-	-	IMPACT=MODIFIER;STRAND=-1
3_32163900_A/G	3:32163900	G	ENSORLG00000028055	ENSORLT00000027375	Transcript	intron_variant	-	-	-	-	-	-	IMPACT=MODIFIER;STRAND=-1
3_32163900_A/G	3:32163900	G	ENSORLG00000028055	ENSORLT00000028982	Transcript	intron_variant	-	-	-	-	-	-	IMPACT=MODIFIER;STRAND=-1
3_32163900_A/G	3:32163900	G	ENSORLG00000028055	ENSORLT00000033273	Transcript	intron_variant	-	-	-	-	-	-	IMPACT=MODIFIER;STRAND=-1
3_32163900_A/G	3:32163900	G	ENSORLG00000028055	ENSORLT00000043227	Transcript	intron_variant	-	-	-	-	-	-	IMPACT=MODIFIER;STRAND=-1
3_32163911_C/G	3:32163911	G	ENSORLG00000028055	ENSORLT00000027375	Transcript	intron_variant	-	-	-	-	-	-	IMPACT=MODIFIER;STRAND=-1
3_32163911_C/G	3:32163911	G	ENSORLG00000028055	ENSORLT00000028982	Transcript	intron_variant	-	-	-	-	-	-	IMPACT=MODIFIER;STRAND=-1
3_32163911_C/G	3:32163911	G	ENSORLG00000028055	ENSORLT00000033273	Transcript	intron_variant	-	-	-	-	-	-	IMPACT=MODIFIER;STRAND=-1
3_32163911_C/G	3:32163911	G	ENSORLG00000028055	ENSORLT00000043227	Transcript	intron_variant	-	-	-	-	-	-	IMPACT=MODIFIER;STRAND=-1
3_32163934_T/C	3:32163934	C	ENSORLG00000028055	ENSORLT00000027375	Transcript	intron_variant	-	-	-	-	-	-	IMPACT=MODIFIER;STRAND=-1
3_32163934_T/C	3:32163934	C	ENSORLG00000028055	ENSORLT00000028982	Transcript	intron_variant	-	-	-	-	-	-	IMPACT=MODIFIER;STRAND=-1
3_32163934_T/C	3:32163934	C	ENSORLG00000028055	ENSORLT00000033273	Transcript	intron_variant	-	-	-	-	-	-	IMPACT=MODIFIER;STRAND=-1
3_32163934_T/C	3:32163934	C	ENSORLG00000028055	ENSORLT00000043227	Transcript	intron_variant	-	-	-	-	-	-	IMPACT=MODIFIER;STRAND=-1
3_32164008_T/A	3:32164008	A	ENSORLG00000028055	ENSORLT00000027375	Transcript	intron_variant	-	-	-	-	-	-	IMPACT=MODIFIER;STRAND=-1
3_32164008_T/A	3:32164008	A	ENSORLG00000028055	ENSORLT00000028982	Transcript	intron_variant	-	-	-	-	-	-	IMPACT=MODIFIER;STRAND=-1
3_32164008_T/A	3:32164008	A	ENSORLG00000028055	ENSORLT00000033273	Transcript	intron_variant	-	-	-	-	-	-	IMPACT=MODIFIER;STRAND=-1
3_32164008_T/A	3:32164008	A	ENSORLG00000028055	ENSORLT00000043227	Transcript	intron_variant	-	-	-	-	-	-	IMPACT=MODIFIER;STRAND=-1
3_32164021_C/T	3:32164021	T	ENSORLG00000028055	ENSORLT00000027375	Transcript	intron_variant	-	-	-	-	-	-	IMPACT=MODIFIER;STRAND=-1
3_32164021_C/T	3:32164021	T	ENSORLG00000028055	ENSORLT00000028982	Transcript	intron_variant	-	-	-	-	-	-	IMPACT=MODIFIER;STRAND=-1
3_32164021_C/T	3:32164021	T	ENSORLG00000028055	ENSORLT00000033273	Transcript	intron_variant	-	-	-	-	-	-	IMPACT=MODIFIER;STRAND=-1
3_32164021_C/T	3:32164021	T	ENSORLG00000028055	ENSORLT00000043227	Transcript	intron_variant	-	-	-	-	-	-	IMPACT=MODIFIER;STRAND=-1
3_32164029_C/A	3:32164029	A	ENSORLG00000028055	ENSORLT00000027375	Transcript	intron_variant	-	-	-	-	-	-	IMPACT=MODIFIER;STRAND=-1
3_32164029_C/A	3:32164029	A	ENSORLG00000028055	ENSORLT00000028982	Transcript	intron_variant	-	-	-	-	-	-	IMPACT=MODIFIER;STRAND=-1
3_32164029_C/A	3:32164029	A	ENSORLG00000028055	ENSORLT00000033273	Transcript	intron_variant	-	-	-	-	-	-	IMPACT=MODIFIER;STRAND=-1
3_32164029_C/A	3:32164029	A	ENSORLG00000028055	ENSORLT00000043227	Transcript	intron_variant	-	-	-	-	-	-	IMPACT=MODIFIER;STRAND=-1
3_32164141_A/T	3:32164141	T	ENSORLG00000028055	ENSORLT00000027375	Transcript	intron_variant	-	-	-	-	-	-	IMPACT=MODIFIER;STRAND=-1
3_32164141_A/T	3:32164141	T	ENSORLG00000028055	ENSORLT00000028982	Transcript	intron_variant	-	-	-	-	-	-	IMPACT=MODIFIER;STRAND=-1
3_32164141_A/T	3:32164141	T	ENSORLG00000028055	ENSORLT00000033273	Transcript	intron_variant	-	-	-	-	-	-	IMPACT=MODIFIER;STRAND=-1
3_32164141_A/T	3:32164141	T	ENSORLG00000028055	ENSORLT00000043227	Transcript	intron_variant	-	-	-	-	-	-	IMPACT=MODIFIER;STRAND=-1
3_32164264_C/T	3:32164264	T	ENSORLG00000028055	ENSORLT00000027375	Transcript	intron_variant	-	-	-	-	-	-	IMPACT=MODIFIER;STRAND=-1
3_32164264_C/T	3:32164264	T	ENSORLG00000028055	ENSORLT00000028982	Transcript	intron_variant	-	-	-	-	-	-	IMPACT=MODIFIER;STRAND=-1
3_32164264_C/T	3:32164264	T	ENSORLG00000028055	ENSORLT00000033273	Transcript	intron_variant	-	-	-	-	-	-	IMPACT=MODIFIER;STRAND=-1
3_32164264_C/T	3:32164264	T	ENSORLG00000028055	ENSORLT00000043227	Transcript	intron_variant	-	-	-	-	-	-	IMPACT=MODIFIER;STRAND=-1
3_32164265_T/C	3:32164265	C	ENSORLG00000028055	ENSORLT00000027375	Transcript	intron_variant	-	-	-	-	-	-	IMPACT=MODIFIER;STRAND=-1
3_32164265_T/C	3:32164265	C	ENSORLG00000028055	ENSORLT00000028982	Transcript	intron_variant	-	-	-	-	-	-	IMPACT=MODIFIER;STRAND=-1
3_32164265_T/C	3:32164265	C	ENSORLG00000028055	ENSORLT00000033273	Transcript	intron_variant	-	-	-	-	-	-	IMPACT=MODIFIER;STRAND=-1
3_32164265_T/C	3:32164265	C	ENSORLG00000028055	ENSORLT00000043227	Transcript	intron_variant	-	-	-	-	-	-	IMPACT=MODIFIER;STRAND=-1
3_32164276_A/G	3:32164276	G	ENSORLG00000028055	ENSORLT00000027375	Transcript	intron_variant	-	-	-	-	-	-	IMPACT=MODIFIER;STRAND=-1
3_32164276_A/G	3:32164276	G	ENSORLG00000028055	ENSORLT00000028982	Transcript	intron_variant	-	-	-	-	-	-	IMPACT=MODIFIER;STRAND=-1
3_32164276_A/G	3:32164276	G	ENSORLG00000028055	ENSORLT00000033273	Transcript	intron_variant	-	-	-	-	-	-	IMPACT=MODIFIER;STRAND=-1
3_32164276_A/G	3:32164276	G	ENSORLG00000028055	ENSORLT00000043227	Transcript	intron_variant	-	-	-	-	-	-	IMPACT=MODIFIER;STRAND=-1
3_32164307_C/T	3:32164307	T	ENSORLG00000028055	ENSORLT00000027375	Transcript	intron_variant	-	-	-	-	-	-	IMPACT=MODIFIER;STRAND=-1
3_32164307_C/T	3:32164307	T	ENSORLG00000028055	ENSORLT00000028982	Transcript	intron_variant	-	-	-	-	-	-	IMPACT=MODIFIER;STRAND=-1
3_32164307_C/T	3:32164307	T	ENSORLG00000028055	ENSORLT00000033273	Transcript	intron_variant	-	-	-	-	-	-	IMPACT=MODIFIER;STRAND=-1
3_32164307_C/T	3:32164307	T	ENSORLG00000028055	ENSORLT00000043227	Transcript	intron_variant	-	-	-	-	-	-	IMPACT=MODIFIER;STRAND=-1
3_32164310_G/T	3:32164310	T	ENSORLG00000028055	ENSORLT00000027375	Transcript	intron_variant	-	-	-	-	-	-	IMPACT=MODIFIER;STRAND=-1
[truncated: 9,591,804 more chars]
