# Supplementary material for: Modular control of vertebrate axis segmentation in time and space
Source: EMBO J. 2024 Aug 9;43(18):4068–91. doi: 10.1038/s44318-024-00186-2 (PMC11405765; doi:10.1038/s44318-024-00186-2)
Supplement: Supplementary file 3 — Data EV3 [file 44318_2024_186_MOESM3_ESM.zip › Data_EV3_DE_genesCabKagaPSM.txt]

	baseMean	log2FoldChange	lfcSE	stat	pvalue	padj
ENSORLG00000000008	604.021971268916	-0.945081073811086	0.260613091786458	-3.62637604785207	0.000287426692438906	0.00404168874452613
ENSORLG00000000021	59.4889173450582	-2.1436189675181	0.74880175163415	-2.8627323091058	0.00420005241375399	0.0332722902152074
ENSORLG00000000024	259.551748115491	1.60865235132623	0.372465907075855	4.3189250902328	1.56790985126702e-05	0.000369735020740642
ENSORLG00000000025	116.376397055412	-4.14931157482952	0.536617945502034	-7.73233845347387	1.05588768339221e-14	1.73622180155628e-12
ENSORLG00000000038	12.1433384836443	-7.06442355042098	1.88323728910294	-3.75121265455935	0.000175981358528749	0.00271973899734694
ENSORLG00000000039	61.9088237857913	2.1343005631499	0.633462705294023	3.36926001375133	0.0007537029274576	0.00881267510054843
ENSORLG00000000044	7.43476714252296	6.35118772824659	2.15307819665436	2.94981749298081	0.00317961693626233	0.0271315419918934
ENSORLG00000000052	655.311273494493	1.47250993242854	0.232026858088344	6.34629087580838	2.20568023313662e-10	1.73526187996593e-08
ENSORLG00000000053	1793.70784689551	0.651146332813296	0.158992213405704	4.09546051888561	4.21330027833437e-05	0.000848798638853852
ENSORLG00000000072	608.385045298447	0.864206748351581	0.229200751339113	3.77052319114324	0.000162905662310917	0.0025721056647914
ENSORLG00000000073	372.336673613211	0.758707607440765	0.256464875489217	2.95832950221156	0.00309311297961446	0.0265479970365959
ENSORLG00000000080	43.7674069585905	-8.9165204729127	1.44334397388285	-6.17768226719075	6.50494585688591e-10	4.58410315752438e-08
ENSORLG00000000104	369.415489376168	0.721340205172258	0.262902046682391	2.74376032547096	0.00607398668018687	0.0441331229644788
ENSORLG00000000110	1019.25265002318	-0.90227867354846	0.256265448311285	-3.52087524671865	0.000430124926619911	0.00555994345656276
ENSORLG00000000115	677.065611401293	0.812774332881059	0.195532153701412	4.15672981397325	3.22835409039122e-05	0.000673986981913305
ENSORLG00000000125	520.79518855159	-0.568850307248148	0.20963507808971	-2.71352634507435	0.00665712746361855	0.0473891928494406
ENSORLG00000000146	1868.59781308759	0.410818680692024	0.143566413999261	2.8615235920996	0.00421610123867006	0.03335142500879
ENSORLG00000000149	1405.79304180691	-0.811771646456826	0.150982771915242	-5.37658460074194	7.59120381172287e-08	3.54359723712445e-06
ENSORLG00000000190	9.98758814117283	-6.78041386816431	1.94875291595869	-3.47936047337673	0.000502612017767972	0.00632231188718196
ENSORLG00000000201	458.747729897734	-1.51071642298397	0.244923406573822	-6.16811779697595	6.91076549198894e-10	4.85135737537624e-08
ENSORLG00000000204	1337.23397259257	0.803236370724459	0.165688705064124	4.84786437562896	1.24797669049462e-06	4.23384211057766e-05
ENSORLG00000000211	67.0171215168824	-2.09408814019269	0.578516389526234	-3.61975594487064	0.000294881009897717	0.00413059723150662
ENSORLG00000000217	1167.09609787027	-2.19425677593091	0.213305942029533	-10.2868994414938	8.0734285102853e-25	4.21017763342078e-22
ENSORLG00000000220	838.391775174274	-2.50716270169449	0.28610943655556	-8.7629500511341	1.90205953921989e-18	5.03136097244078e-16
ENSORLG00000000227	17.8333091027728	-4.61713576329223	1.42599254862277	-3.23784003482449	0.0012043831927049	0.0127823836172267
ENSORLG00000000229	609.875976932543	-0.754996857935249	0.190688302167464	-3.95932445437689	7.51620680644573e-05	0.00137598602438563
ENSORLG00000000249	1977.65813588678	-0.425504899533923	0.153986215685324	-2.76326616405365	0.00572260799884148	0.0421714227948266
ENSORLG00000000252	50.7419045013072	4.25859312611864	0.788271572659584	5.40244412436489	6.57389384438496e-08	3.12465391790923e-06
ENSORLG00000000262	382.846052078669	1.1928876566811	0.265995606118692	4.48461414114042	7.30459968938948e-06	0.000194031141782778
ENSORLG00000000264	596.021074715323	0.666355614343589	0.227760079586453	2.9256909970944	0.00343692128683464	0.0288318564045463
ENSORLG00000000267	8.65298585423262	6.56925215670271	2.33191985832742	2.81710031039168	0.00484593881451738	0.03702305368044
ENSORLG00000000281	1575.53319135807	0.503685541639888	0.158178291591001	3.18428993367978	0.00145109590145636	0.0148211541093349
ENSORLG00000000283	292.113072498398	-1.23276702164247	0.274110510361321	-4.49733583735072	6.88102528579805e-06	0.000185887181369321
ENSORLG00000000290	8.7129280788748	5.59115965995526	2.04492964410743	2.73415746897037	0.00625401273587817	0.0451357218091137
ENSORLG00000000299	275.817567956519	-2.06292928070606	0.349343365355507	-5.90516232820605	3.5229968335416e-09	2.12216957774922e-07
ENSORLG00000000314	5524.34248359916	0.785731526181827	0.154677257420617	5.07981289094863	3.77806791040831e-07	1.46095965044009e-05
ENSORLG00000000317	7155.01439517714	0.369441373657792	0.101712806689654	3.63220115226033	0.000281013929670539	0.00397910492191363
ENSORLG00000000328	23.6037140913725	-3.82550148703593	1.13383172274255	-3.37395877210304	0.000740954641753229	0.00867473003289284
ENSORLG00000000330	330.975500723542	1.03722424312039	0.263099306088612	3.94232983180523	8.06939005967295e-05	0.00145392406089981
ENSORLG00000000332	229.469663443588	1.09052370085673	0.353941582495512	3.08108387030381	0.00206248544464518	0.0193843894622368
ENSORLG00000000343	896.918800205088	-0.544219025645256	0.167878763501441	-3.24173834911873	0.00118803042498368	0.0126510684462089
ENSORLG00000000356	10898.9804065358	-0.259912223475574	0.0789948935639314	-3.29024082126554	0.00100101671195876	0.0110462859895232
ENSORLG00000000372	1422.99366748879	0.632692088129607	0.197647337595177	3.20111616896906	0.0013689632796517	0.0141645792404778
ENSORLG00000000384	827.926417857354	-0.87386721761522	0.17184209368616	-5.08529196118379	3.67060978946958e-07	1.42544616760423e-05
ENSORLG00000000434	133.730003808796	2.62363695903349	0.50716215574122	5.17317179393844	2.30153221373506e-07	9.56892163213947e-06
ENSORLG00000000447	229.281741845029	-3.06117845496776	0.406456754960838	-7.5313755217642	5.0208562209849e-14	7.33125341963332e-12
ENSORLG00000000460	20.8956625943594	7.84230189830067	1.66525332033733	4.70937472546944	2.48477878514359e-06	7.64792283076574e-05
ENSORLG00000000475	447.537822819166	-1.19220995493297	0.254967625382578	-4.67592680891961	2.92628969926216e-06	8.68465684405413e-05
ENSORLG00000000479	4472.96294583447	-0.545575714779753	0.133251774283974	-4.09432232862484	4.23404945542781e-05	0.000851099897141723
ENSORLG00000000492	1347.11817904583	-2.52378543469875	0.204026008969551	-12.3699201265825	3.80199290751085e-35	3.65231444988885e-32
ENSORLG00000000502	1050.41533655689	-1.41280980037842	0.18278452021667	-7.7293733555976	1.08077267837733e-14	1.76127347551277e-12
ENSORLG00000000511	624.136439972083	-0.558710856201086	0.207397321646587	-2.69391548437232	0.00706180687459267	0.0496125122580558
ENSORLG00000000514	455.204828390524	-1.17457209460671	0.226635891708157	-5.18263936816868	2.18767782823772e-07	9.13718437551372e-06
ENSORLG00000000527	5515.93349789477	0.532860082486438	0.110615306838483	4.81723639988183	1.45560197453924e-06	4.8129795723352e-05
ENSORLG00000000528	85.4635782723154	-1.44446092972549	0.511709995944626	-2.82281163388061	0.0047604531826038	0.036599743676868
ENSORLG00000000531	326.89469173535	-1.02672037225631	0.306606486410125	-3.34865835448419	0.000812038611237316	0.00932159039767515
ENSORLG00000000532	280.752179456802	-1.31528247499116	0.352921295907853	-3.72684360576126	0.0001938926842444	0.00294175334399733
ENSORLG00000000548	1416.08238231159	-0.693095767296833	0.161060446437392	-4.30332699696232	1.68252238628193e-05	0.000392703306833987
ENSORLG00000000576	1023.92171182547	0.590417399179775	0.157727419997339	3.74327684552081	0.000181635915971377	0.00277656510746195
ENSORLG00000000578	2217.15694610213	0.474282823989307	0.11344542017106	4.18071371479037	2.90595543111548e-05	0.000618897299051573
ENSORLG00000000580	7.30878854028709	-6.33528743722316	2.19605941206151	-2.884843371007	0.00391608442115791	0.0317390643228127
ENSORLG00000000594	4768.16475033267	0.357321430961513	0.10632718337566	3.36058399759425	0.000777778764015554	0.00902480483204825
ENSORLG00000000599	1076.1675050952	0.568770503100786	0.195842545992396	2.90422339139152	0.00368165365631452	0.0302691633040778
ENSORLG00000000600	1219.37312882247	0.515478134449142	0.168604376565526	3.05732356982328	0.00223323064344155	0.0206186911456594
ENSORLG00000000616	11.8637208756721	7.02265972783517	1.87460546282249	3.74620679770213	0.00017952861275851	0.00276519513929817
ENSORLG00000000633	1212.86875301008	-0.455160069015825	0.169052590557464	-2.6924170018034	0.00709361892877455	0.0497589287809351
ENSORLG00000000639	718.50606164892	0.825351673022171	0.217096412418387	3.80177481436938	0.000143663271917697	0.00231444623362514
ENSORLG00000000682	61.5116842651624	-1.56754938222028	0.57096838260186	-2.74542239112625	0.00604330594265557	0.0439451872770316
ENSORLG00000000686	958.648733817638	-0.778924496045574	0.198853143008179	-3.91708415699287	8.96264669351169e-05	0.00158360336350412
ENSORLG00000000692	126.812029539754	-1.59935133382467	0.581256318913401	-2.75154227452442	0.00593153634024827	0.043356988899564
ENSORLG00000000702	179.565491178034	-1.03079316779507	0.341659799480699	-3.01701625231243	0.00255276124899147	0.022761601522517
ENSORLG00000000705	413.303337823507	-1.98628074749986	0.400093920123658	-4.96453619411651	6.88654431447814e-07	2.49887091109056e-05
ENSORLG00000000715	352.385993782315	-0.878719890887942	0.278585816038824	-3.15421618868594	0.00160929822796574	0.0161035697679993
ENSORLG00000000723	53.0755590145015	-2.89898313712817	0.975270491523174	-2.97249138810767	0.00295393496930532	0.0256251050664262
ENSORLG00000000751	642.976385130066	0.645523505455342	0.223879044739644	2.88335831612129	0.00393459601986041	0.031767476468491
ENSORLG00000000753	77.0469570801951	-3.12684384401578	0.579785116240972	-5.39310816443276	6.92492378480206e-08	3.28295347844694e-06
ENSORLG00000000766	772.071816168055	0.601519571240714	0.212943050134753	2.82479081078281	0.00473114931682207	0.0363944372930464
ENSORLG00000000767	2238.65641393497	0.503516688240046	0.132088164355579	3.81197430289505	0.000137861211896991	0.00224064366833827
ENSORLG00000000774	3237.77214949894	0.321557202832913	0.105260136865633	3.05488110131746	0.00225149761264197	0.0207287293807588
ENSORLG00000000794	1539.35042032373	0.437126852303239	0.14858365447167	2.94195787455602	0.00326144290221008	0.027687374814483
ENSORLG00000000800	470.892388735032	0.854959928369661	0.234069236607739	3.65259416726526	0.000259604348020678	0.00372800830847632
ENSORLG00000000805	632.636272442623	-0.858130291662196	0.225207626056821	-3.8103962405149	0.000138744235361492	0.00225098647450485
ENSORLG00000000866	3269.91417423584	0.429002426817141	0.137870512198683	3.11163293713534	0.00186055682449969	0.0179202549661046
ENSORLG00000000887	9.17912754862829	6.65444883325678	2.3072016014448	2.88420779055011	0.00392399739399702	0.031767476468491
ENSORLG00000000913	1075.81541662488	-0.540298176961377	0.189589227155688	-2.84983585337205	0.0043741797206173	0.0341770240842067
ENSORLG00000000976	728.342223046708	-0.891388280127785	0.212004638257836	-4.20456970872351	2.61579312882805e-05	0.00056810314801862
ENSORLG00000000980	3672.44525396134	0.399386040596407	0.112364158134403	3.5543900050289	0.000378856948929328	0.00503267615127955
ENSORLG00000000987	2939.49602169483	0.318275725564338	0.114437471410553	2.78121948729976	0.00541551095472196	0.0405097975186825
ENSORLG00000000994	2165.00925591214	0.4913872270762	0.124183764040154	3.95693616532122	7.59172072994841e-05	0.00138702789552571
ENSORLG00000001041	244.068890726633	1.35764749665762	0.317675432816102	4.27369370247635	1.92261106841352e-05	0.000437004946708389
ENSORLG00000001052	401.626816156507	2.03654458210991	0.266755638330376	7.63449498146185	2.26707320673369e-14	3.56712242838821e-12
ENSORLG00000001071	1168.69512198092	0.615563098982562	0.165739965257416	3.71402937141028	0.000203985103403306	0.00306178956193843
ENSORLG00000001081	48.9726063395468	-2.64496024890146	0.762019039291076	-3.47098971616526	0.00051854385810351	0.00650478522206547
ENSORLG00000001096	54.1240270059846	-2.31066595445464	0.728160355041183	-3.17329272111217	0.00150720480405158	0.0152576273341927
ENSORLG00000001116	292.642530376595	-1.04781001600218	0.314574760365139	-3.33087757830905	0.000865726665866125	0.00981443671142144
ENSORLG00000001150	216.410242974258	1.79972116332151	0.356952800119673	5.04190235436766	4.60926486473479e-07	1.74902915407774e-05
ENSORLG00000001168	91.6263555601448	1.87768516178182	0.598613068374358	3.13672597706731	0.00170845721659842	0.0168282574837314
ENSORLG00000001213	333.502235856207	-1.36580717460428	0.326202039379767	-4.18699765703855	2.8266874246794e-05	0.000602718444804303
ENSORLG00000001246	18.4160556697663	6.68229432085861	1.61487303867119	4.13796884388955	3.50393936598091e-05	0.000721827328531418
ENSORLG00000001251	132.314090851441	-3.13418361921854	0.60843848797872	-5.15119224234243	2.58835698103938e-07	1.05217575986483e-05
ENSORLG00000001256	338.444048375153	-0.834998786637142	0.287415432148332	-2.90519816697319	0.00367020647119925	0.0302022581209778
ENSORLG00000001260	171.855371451544	-1.50277931173521	0.473404808633773	-3.17440652128603	0.00150143244159493	0.0152245249577726
ENSORLG00000001261	30.1037690100755	-3.04714172844555	1.04587339637345	-2.91349004479075	0.00357413232917609	0.0296388292921953
ENSORLG00000001266	2038.53815106214	0.412760801040022	0.140685305738637	2.93392972971067	0.00334699974657252	0.0281777856893181
ENSORLG00000001283	5441.35011952447	0.319813055694793	0.108055335009356	2.9597155537679	0.003079232042273	0.0264854586407006
ENSORLG00000001298	173.575380309738	-1.0663309286584	0.378346135191222	-2.81840047902024	0.00482635703060164	0.0369254981386711
ENSORLG00000001314	173.76800988571	1.20814423738593	0.438786814936578	2.75337406745132	0.00589844581209525	0.0431669739223587
ENSORLG00000001316	881.169342402451	-0.50997847230932	0.181777248208792	-2.80551321650305	0.00502365211295441	0.0381571778467099
ENSORLG00000001328	1561.87135581728	0.51958112805544	0.165560311741077	3.13831933868319	0.00169919645162488	0.0167641803432742
ENSORLG00000001344	771.815269802696	0.631927009837833	0.200708341345716	3.14848404207254	0.00164119683895667	0.0163154273990398
ENSORLG00000001389	2707.29999482881	0.435612582948358	0.130754252580063	3.33153663726253	0.00086367930532608	0.00980950509073529
ENSORLG00000001395	109.290718699901	2.95636987018644	0.491683465064567	6.0127502351502	1.82401958562061e-09	1.18056757009742e-07
ENSORLG00000001408	12.2985772109801	-5.1170694691822	1.68503228770122	-3.03677828996564	0.00239121265331857	0.0217136384817764
ENSORLG00000001443	868.00319202649	-0.636881940646584	0.178861152775104	-3.5607616900881	0.000369780576018925	0.00494811955535001
ENSORLG00000001448	843.778684771924	-0.945783563035143	0.20223768769882	-4.67659403050355	2.91678885411526e-06	8.67055865884557e-05
ENSORLG00000001449	4051.50276703888	-0.643377811898073	0.106095044536174	-6.06416458667592	1.32641273314135e-09	8.77162507438258e-08
ENSORLG00000001450	640.416973965145	0.893048504793413	0.213894219334516	4.17518765851613	2.9774051156819e-05	0.000630436173682436
ENSORLG00000001459	383.442298256356	-1.10926552308979	0.2826260411783	-3.92485249577547	8.67828975089928e-05	0.00154563646139469
ENSORLG00000001463	512.67234838152	-1.27005991585083	0.255786215467519	-4.96531806270112	6.8588566883672e-07	2.49875952646862e-05
ENSORLG00000001469	217.935789334886	1.88309237445045	0.395243680711338	4.76438325607476	1.89432153396301e-06	6.05519380698648e-05
ENSORLG00000001481	5558.95354437881	-1.18717766629395	0.125408643908322	-9.46647399490121	2.89449484825557e-21	1.03588862686982e-18
ENSORLG00000001498	102.287751706244	-1.38244093534062	0.470809161795568	-2.93630848233342	0.0033214384365601	0.0280401916485176
ENSORLG00000001502	864.632088391198	0.624247095467169	0.185492764410136	3.36534472086965	0.000764480830787967	0.00891015588987354
ENSORLG00000001504	711.980773665215	0.57044632199436	0.19659738455934	2.90159669861823	0.00371266174981103	0.0304144983202653
ENSORLG00000001527	21.2307001458869	-5.39194124715249	1.35124266015897	-3.99035747325956	6.5973784935404e-05	0.00123502925399076
ENSORLG00000001529	1611.88050382259	0.687657423642526	0.138650159257193	4.95965837563112	7.06172555058338e-07	2.54222119821002e-05
ENSORLG00000001530	80.2224789493206	-2.43178305729633	0.549209224107421	-4.42778990328956	9.52035666085398e-06	0.000243436362585649
ENSORLG00000001540	8950.23736583499	-0.864598975653279	0.116690394567096	-7.40934143603518	1.2692813446557e-13	1.7160683779745e-11
ENSORLG00000001545	539.690679228982	-0.929954687187167	0.228420982090803	-4.07123145463706	4.67652539362508e-05	0.000925769430416975
ENSORLG00000001547	5354.11382967468	0.387473652205941	0.111779390822574	3.46641406215008	0.000527450317557227	0.00658933825876421
ENSORLG00000001553	457.264987279165	0.841159865428221	0.27060500672799	3.10844161975816	0.00188076799551813	0.0180577472142014
ENSORLG00000001561	182.154250024183	-1.21432174813774	0.399714958557161	-3.03796923818172	0.00238178266808084	0.0216387741452521
ENSORLG00000001562	1600.37973090459	0.549857521731659	0.163883254712244	3.35517818887069	0.000793138780248705	0.00915274111826135
ENSORLG00000001563	27.9868413095405	-3.3210833585486	1.08896840658334	-3.04975180039296	0.00229030554093152	0.0209469955229567
ENSORLG00000001572	7.84141143081389	6.42509658518646	2.11873519565015	3.03251515261438	0.00242524920980883	0.0219680638101393
ENSORLG00000001602	277.990754353603	1.19946463258792	0.30610216829153	3.91851073542724	8.90977617971732e-05	0.00157609000998751
ENSORLG00000001613	73.1567854559841	-2.72017582612418	0.563390329250551	-4.82822598276171	1.37754718952618e-06	4.61339289967556e-05
ENSORLG00000001620	2626.83955871819	0.629384436238311	0.148357793619398	4.24234157763868	2.21199680403992e-05	0.000492837507548272
ENSORLG00000001622	2688.14399554122	0.810038454867155	0.107836589596742	7.51172174394904	5.83547224534761e-14	8.45309836683212e-12
ENSORLG00000001624	969.249468124979	-0.726032740481082	0.182763172586479	-3.97253303390508	7.11123706226295e-05	0.00131370747834437
ENSORLG00000001633	760.867977781795	-0.709152336153561	0.196055663444523	-3.61709691877494	0.000297925771157278	0.00416366093044612
ENSORLG00000001650	59.6538546640684	-2.70216847747682	0.905397860104602	-2.98450945881917	0.00284033419525675	0.0247572969110918
ENSORLG00000001653	3299.4616541526	-0.718986111012792	0.136734555429586	-5.25826195692753	1.45423269239597e-07	6.30466867021646e-06
ENSORLG00000001666	115.392072436717	-2.27250965127447	0.457999778940475	-4.96181386054734	6.98379070462305e-07	2.52912991945992e-05
ENSORLG00000001674	3778.5460864871	0.296800606259159	0.110297938034165	2.69089895558361	0.00712597744746437	0.0499283456319078
ENSORLG00000001682	390.736517903725	-1.02233611382223	0.236184209316034	-4.32855404170674	1.50091505888301e-05	0.000358569393386554
ENSORLG00000001685	1862.56697031821	0.446878325209715	0.139132824156018	3.21188280278567	0.00131868158084217	0.0137534721220179
ENSORLG00000001687	331.043387603145	0.926088723878494	0.321205444745426	2.88316633179264	0.00393699494694973	0.031767476468491
ENSORLG00000001698	7221.01135825226	-0.516013377458308	0.106609055697016	-4.84023964085022	1.29682653678629e-06	4.36709925266113e-05
ENSORLG00000001714	563.402661599492	1.80788692158229	0.216171847239235	8.36319319407732	6.10431325943102e-17	1.2660900637629e-14
ENSORLG00000001723	665.775653352356	0.711186095996161	0.205073545750037	3.46795630511515	0.000524432553141901	0.00656606567913205
ENSORLG00000001739	2102.0966355695	0.534386079012413	0.12825146332573	4.16670551083845	3.09033297946007e-05	0.000648330546449486
ENSORLG00000001777	264.293059682734	-1.12983557729864	0.299537349937066	-3.77193554505314	0.000161986104804611	0.0025620193976549
ENSORLG00000001784	580.648576164029	0.676531495268263	0.221183220730543	3.05869266680246	0.00222305080504917	0.0205651917353054
ENSORLG00000001801	2801.30694328296	-0.853485093414818	0.195489467832807	-4.36588785511844	1.2660742836734e-05	0.000310805880046642
ENSORLG00000001813	167.375391771253	-2.73002428541189	0.418839072408571	-6.51807451896177	7.12156132637317e-11	6.34062133312015e-09
ENSORLG00000001816	314.579902633441	-1.14958414164089	0.295298074875186	-3.89296185600529	9.90277275796571e-05	0.00170514536206028
ENSORLG00000001819	51.0569705040093	-2.91036349021207	0.728620633613484	-3.99434679166107	6.48728536471763e-05	0.00122193944764527
ENSORLG00000001820	68.4610315658241	5.29067670351985	1.77713796008001	2.97707708819728	0.00291010828084338	0.0252634626292068
ENSORLG00000001832	1222.67734130204	-0.442811862764518	0.157985012520276	-2.80287259975174	0.00506496727264008	0.0384070555297992
ENSORLG00000001842	1248.47623867031	0.552098571987933	0.180172469122824	3.06427821451214	0.00218195891604337	0.0203085742659988
ENSORLG00000001869	6.9875291896967	6.26159096569748	2.18009179894977	2.87216848791135	0.00407665552014049	0.0326347002428089
ENSORLG00000001870	1106.82621752884	-0.636617706553439	0.169454303465744	-3.75686951309641	0.000172052150590332	0.00267341068664684
ENSORLG00000001881	59.2049415879234	-1.88194692497325	0.660276799847254	-2.8502393623532	0.00436863386863284	0.034162941461134
ENSORLG00000001892	134.442428352568	-1.22221533533247	0.421659435626998	-2.89858409907291	0.00374851764200074	0.0306257582819147
ENSORLG00000001924	1173.98109363311	0.437979815768053	0.15254188833388	2.871210134815	0.00408903605488813	0.0327051209788862
ENSORLG00000001925	272.098826608377	-1.40681866675707	0.332315723978219	-4.23337978087752	2.30205265414595e-05	0.000509915837906212
ENSORLG00000001929	5020.43766951064	0.435812002329575	0.0987743187467644	4.41219952573808	1.02325747609763e-05	0.000257606833844606
ENSORLG00000001946	718.312679903022	-0.896737033669788	0.2253851699042	-3.9786869475527	6.9296911975222e-05	0.00128406826129112
ENSORLG00000001958	606.878887378375	-1.08656300331598	0.222331190657625	-4.88713706836218	1.02312865305838e-06	3.56376797244685e-05
ENSORLG00000001971	374.309090777941	-1.15046158589084	0.326593390698297	-3.52261135300691	0.000427317488788575	0.00553148851444614
ENSORLG00000001982	17361.0721903471	-0.380151565876252	0.0766326867731016	-4.96069734579222	7.02405596020028e-07	2.53365749773865e-05
ENSORLG00000002004	5020.31308401844	-0.271922760280783	0.0922698877257075	-2.94703686092188	0.00320834956184778	0.0273511425515393
ENSORLG00000002005	1491.46098845685	-0.419718422626382	0.14871408025782	-2.8223179802392	0.00476778781147692	0.0366310495085738
ENSORLG00000002009	337.851021110194	-0.836394731513753	0.261573905245022	-3.19754652410868	0.00138602051389188	0.0142924556042682
ENSORLG00000002011	2011.19195254018	0.609123552330193	0.156195175193776	3.89975907754202	9.62884541469574e-05	0.00167217589447219
ENSORLG00000002013	212.859980767809	-2.82088375767257	0.437284476168435	-6.45091218967949	1.11178908042696e-10	9.30760110433197e-09
ENSORLG00000002026	102.505911527494	-1.44800170610845	0.507886494001079	-2.85103408578802	0.00435772977652001	0.0341068970330374
ENSORLG00000002036	850.689470842448	1.40469890063818	0.265207334511473	5.29660653324581	1.17974522423873e-07	5.21373119438384e-06
ENSORLG00000002039	96.1160494267096	1.5164989409232	0.496172223325246	3.0563962866763	0.00224014964585407	0.0206501067354185
ENSORLG00000002041	1031.42690860954	-0.491407245633242	0.182504823958292	-2.69257127003692	0.00709033795854301	0.0497550359166963
ENSORLG00000002043	479.667896693024	-3.41592876041804	0.241264767058188	-14.1584235529682	1.65668987424503e-45	3.35976706496892e-42
ENSORLG00000002080	2930.44610912913	0.318713269394244	0.11713202812955	2.72097456591241	0.00650897693341524	0.0465889596034098
ENSORLG00000002081	582.778669786072	-1.23606614835806	0.210455505425373	-5.87328968115956	4.27230957702058e-09	2.5317595584344e-07
ENSORLG00000002084	110.920227762699	-2.06843089969302	0.476316677315565	-4.34255401543009	1.40835844179671e-05	0.000340468321585081
ENSORLG00000002104	292.792269483535	1.16258284251728	0.307363086345584	3.78244133457889	0.000155297701530507	0.00247554030422254
ENSORLG00000002135	29.6139125890777	-2.91012751505874	0.951769231811533	-3.0575978060562	0.00223118816162891	0.0206186911456594
ENSORLG00000002136	318.16616483116	-1.55522855395438	0.256558206262702	-6.06189362098171	1.34528184644908e-09	8.86429034707168e-08
ENSORLG00000002153	3665.49326596884	0.378902760805991	0.104344604605675	3.63126356401359	0.000282036971133127	0.00398495401241817
ENSORLG00000002162	690.260359500308	-0.81342064025081	0.213170542027908	-3.81582104409303	0.000135730852079287	0.00221192813584924
ENSORLG00000002168	27.5175302093281	-8.24718854082939	1.55133835738116	-5.31617651403374	1.0597035550111e-07	4.72902427532094e-06
ENSORLG00000002175	12.5831361003185	7.10858266417427	1.81178348017813	3.92352769629811	8.7261728363793e-05	0.00155234022036642
ENSORLG00000002177	265.26054233803	-3.88436756487665	0.43617957333577	-8.9054320796597	5.31785062625818e-19	1.54065729572166e-16
ENSORLG00000002179	94.0393459552449	-2.41930421566272	0.571305980755585	-4.23469086121426	2.28866330894208e-05	0.000508802469120716
ENSORLG00000002191	1178.31579583972	-0.781730672250057	0.178687334421139	-4.37485216723664	1.21514800489071e-05	0.000299714613314394
ENSORLG00000002198	841.009805676376	-0.765747720315686	0.195417554587684	-3.91852063613914	8.90941028040724e-05	0.00157609000998751
ENSORLG00000002210	252.687361037707	-2.34147759075381	0.393518442427381	-5.95010891055228	2.67964121979531e-09	1.65792581504082e-07
ENSORLG00000002226	18767.6897893073	-0.344488857843662	0.0777309557372789	-4.43181039749456	9.34451711750551e-06	0.000239545121388638
ENSORLG00000002270	288.454159201285	-0.992257449372907	0.304105314706537	-3.2628744102366	0.00110288382846156	0.0118946262709877
ENSORLG00000002285	2900.67189864868	0.305461282892425	0.10609819477593	2.87904316880727	0.00398883729734658	0.0321289754418225
ENSORLG00000002300	876.092356635924	0.767426176997495	0.188559073407679	4.06995093435923	4.70230400939512e-05	0.0009298640604494
ENSORLG00000002332	17.0773857677262	7.55044595422568	1.71590853258498	4.40026132561455	1.08120590941401e-05	0.000271073767288797
ENSORLG00000002334	731.612673273734	-1.21273580383653	0.274071903707674	-4.42488189205283	9.64950613407128e-06	0.000246325574767929
ENSORLG00000002346	1196.05388361456	-1.65518855428014	0.147120337200097	-11.2505761323054	2.30084214529101e-29	1.61519118599429e-26
ENSORLG00000002353	443.707270906653	-1.17653232980658	0.255202725361993	-4.61018716840788	4.02306602515163e-06	0.000115454404231238
ENSORLG00000002368	69.3349571379307	-2.30987188271128	0.580444435696734	-3.97948837245487	6.90637376638481e-05	0.00128235131214706
ENSORLG00000002371	2379.03308649172	0.666232116339309	0.133101332562834	5.0054503851402	5.57315669713287e-07	2.06750520398514e-05
ENSORLG00000002380	2401.79772069579	-0.50853265652376	0.133609574661962	-3.80610938857016	0.000141169964529374	0.0022822269199204
ENSORLG00000002389	1413.58166006342	-0.657826849293228	0.147547765710676	-4.45839925887559	8.25739891550852e-06	0.000214998637668847
ENSORLG00000002395	2756.70945116361	0.446281991009597	0.111083157248545	4.01754867311752	5.88066913014589e-05	0.00112474671378332
ENSORLG00000002399	28.1597848059482	-3.17595867088246	1.06249276214069	-2.98915793504663	0.00279747489068074	0.0244537891306058
ENSORLG00000002403	72.7034235907522	1.84448449735831	0.5870856244514	3.14176402987533	0.00167933319392758	0.0166221200952094
ENSORLG00000002405	648.338821086222	-0.648679942035307	0.208432273145012	-3.11218571024269	0.00185707635721605	0.0179069989032553
ENSORLG00000002407	37.171181976295	-5.46249517518803	1.11086825424035	-4.91732044221885	8.77368694298161e-07	3.09743392811026e-05
ENSORLG00000002413	412.02644006156	-0.793113983968836	0.231982055939822	-3.4188591904478	0.000628842592041327	0.00763648369257372
ENSORLG00000002415	107.93909804756	-1.71974822012318	0.480493393520929	-3.57912979306815	0.000344740230427704	0.00468518144882089
ENSORLG00000002431	79.3306192876737	-5.09920593116057	0.8229496208659	-6.1962552772006	5.78223192114762e-10	4.15501169388923e-08
ENSORLG00000002438	325.001333635138	-0.874512801458467	0.281081869922885	-3.11123873517132	0.00186304252770449	0.0179347321812565
ENSORLG00000002449	948.463299986698	-0.582397269195558	0.18139808649048	-3.21060315719551	0.00132456717078187	0.0137990867586249
ENSORLG00000002453	57.5939676033699	3.51029553957126	0.819450737728802	4.28371759027325	1.8379617895414e-05	0.00042196828405924
ENSORLG00000002454	162.193521741083	-3.41446236454463	0.41483460775528	-8.23090046180258	1.85811324655787e-16	3.64669709421229e-14
ENSORLG00000002460	1110.2111400913	0.598596282304921	0.156445734738073	3.82622308819804	0.000130124373818799	0.00214546528540263
ENSORLG00000002474	145.292481117924	2.04593685094979	0.427325358081969	4.78777309198987	1.68642167236447e-06	5.47696945978582e-05
ENSORLG00000002475	6089.25010005624	-0.313357022437252	0.0903919331755951	-3.46664808936573	0.000526991348627426	0.00658811376379985
ENSORLG00000002520	277.993579440595	1.08146252039944	0.364977571727543	2.96309308892755	0.0030456444727763	0.0262708425884277
ENSORLG00000002529	1292.81534424481	-0.457452955792362	0.1661326671288	-2.75354006950183	0.00589545529629279	0.0431623947324252
ENSORLG00000002546	23.717613347609	5.00767698429707	1.29922370391066	3.8543608535035	0.00011603235187963	0.00195107777567411
ENSORLG00000002547	2680.77718113123	0.482514104902274	0.138451600063807	3.48507424023921	0.000492000513694635	0.0062059387532512
ENSORLG00000002557	288.427517527621	-6.6023737518185	1.28806003143368	-5.12582767161068	2.96233470993494e-07	1.1909368529897e-05
ENSORLG00000002564	2508.43458523973	0.4870001925468	0.112355844428308	4.33444468353887	1.46128525771611e-05	0.000351401561578845
ENSORLG00000002566	6.81653008387313	6.22484019301412	2.24308911729304	2.77511943017505	0.00551814397414013	0.0410922740987375
ENSORLG00000002582	2870.48777008614	-0.35501017440959	0.108157515543395	-3.28234402044075	0.00102947923297373	0.0112717786204179
ENSORLG00000002588	829.752238264184	-0.643938930825408	0.17519280654119	-3.67560143329292	0.0002372897364041	0.00347314536395159
ENSORLG00000002593	3508.58127590789	0.429755761116184	0.134353881040748	3.19868512756878	0.00138055862607775	0.0142683782803914
ENSORLG00000002594	259.421241233977	-1.38414510102471	0.345610030598701	-4.00493324405819	6.20349973880019e-05	0.00117821308254507
ENSORLG00000002646	5565.10192516431	-0.315542181560022	0.116310484064161	-2.7129298282858	0.00666912273838459	0.0474400695646737
ENSORLG00000002656	1371.77713974608	-0.663700242538645	0.180882711246243	-3.66922984494147	0.000243282277360795	0.00355515462481124
ENSORLG00000002664	3056.95464984749	-0.431890372803608	0.111779940311232	-3.86375562199339	0.000111656930786005	0.00189050306187956
ENSORLG00000002671	21817.6953869456	0.342371233255824	0.0957189158197414	3.57683985786655	0.000347773079059138	0.00471139803811493
ENSORLG00000002692	255.521368611788	0.932748249945885	0.304904376320466	3.05915008896275	0.00221965915870422	0.0205546519353979
ENSORLG00000002696	761.368750233087	0.632180678980561	0.20640274898234	3.06285009331272	0.00219239857286295	0.0203849509688714
ENSORLG00000002715	590.4059570647	-1.5042421058189	0.25055576878565	-6.00362192061831	1.92963744036718e-09	1.24013178033738e-07
ENSORLG00000002716	7613.91009969211	0.349435755934376	0.110166121056324	3.17189851638437	0.00151445919798898	0.0152971274386801
ENSORLG00000002782	359.887399004827	-2.82326682009297	0.408236560599135	-6.91576182189438	4.65355696393444e-12	5.14768010337766e-10
ENSORLG00000002793	188.440776190792	-2.18230643091128	0.433954110152859	-5.02888757095208	4.93333529340033e-07	1.86424918789115e-05
ENSORLG00000002799	1562.7283965231	0.458282512006145	0.129501152931185	3.53882959057259	0.000401905210759225	0.00525847591883682
ENSORLG00000002810	809.912226233307	0.901075417034747	0.174561340505194	5.16194143804674	2.44401755656005e-07	1.00695730118136e-05
ENSORLG00000002823	1282.93432138916	0.577927858254204	0.171597173604649	3.3679334345315	0.000757338789937805	0.00884385642606834
ENSORLG00000002858	21043.231015186	0.295065949838019	0.084745410113923	3.48179269462927	0.000498069120728974	0.00627381476297118
ENSORLG00000002859	191.895271792932	1.05537349349437	0.348341839444584	3.02970638031055	0.00244791593194727	0.0221082492843646
ENSORLG00000002877	4038.48163021686	0.582110350773025	0.0991764554910873	5.86944096651384	4.37267010624516e-09	2.58284708023258e-07
ENSORLG00000002885	1541.13432762388	-0.498121678521694	0.149869702749581	-3.32369831515588	0.000888322369121062	0.0100312485980083
ENSORLG00000002903	1215.11664689555	0.545166385116509	0.152587252677071	3.57281735893283	0.000353161085278955	0.00476415087103584
ENSORLG00000002909	600.117010841244	-1.07743686370713	0.232283464675	-4.63845700430991	3.51019938105659e-06	0.000102345302081541
ENSORLG00000002914	2421.55562444226	-0.681276040382006	0.111083261434917	-6.13302158742577	8.62254421730836e-10	5.91649161858316e-08
ENSORLG00000002917	269.911216114675	-1.12597836303487	0.359606324512756	-3.13114171326241	0.00174128113019534	0.0170870232195298
ENSORLG00000002926	354.072870428368	1.02947616779806	0.249126656557463	4.13234048103802	3.59087968813219e-05	0.000737241125621919
ENSORLG00000002937	10272.5983911342	0.295588023060806	0.0941811759823055	3.13850427092077	0.00169812460411282	0.0167626664544441
ENSORLG00000002960	175.992777442017	-1.53534324852078	0.358944298509981	-4.2773858085897	1.89100905341601e-05	0.000430895096666031
ENSORLG00000002966	103.726748958736	2.71533327903388	0.54079938691594	5.02096219916007	5.14132777752295e-07	1.92688941674228e-05
ENSORLG00000002986	361.578601914542	-1.49947194619465	0.29506576325711	-5.08182287786489	3.73829915750608e-07	1.44865045059026e-05
ENSORLG00000002989	249.645539669746	-1.54138658383643	0.343404203222424	-4.48854897340342	7.17099401073952e-06	0.000191913464346067
ENSORLG00000002990	90.4331555807831	-2.25106998202458	0.526009133160703	-4.27952641905335	1.87291406333019e-05	0.000427840143728443
ENSORLG00000002992	1799.91328634184	0.601018988379986	0.139801200706179	4.29909747086616	1.71495043562595e-05	0.000399250961110266
ENSORLG00000003000	2918.60435400627	0.34900071788495	0.119311536661768	2.92512130553075	0.003443219734952	0.028839879765314
ENSORLG00000003004	130.775423902901	-1.63060646131439	0.551203929223162	-2.95826349353584	0.00309377546005037	0.0265479970365959
ENSORLG00000003020	59.7039195280892	-3.32048440050263	0.857718804452302	-3.87129719351662	0.000108257706239764	0.00183806479468668
ENSORLG00000003028	164.449664722582	-1.03327772105942	0.363927613066147	-2.83923968383133	0.00452211755013792	0.0351074817205943
ENSORLG00000003039	195.447455147394	-1.57409684852913	0.408596050469984	-3.85245243246609	0.000116940698591504	0.00195816663366251
ENSORLG00000003054	43.6695049177173	-2.71906312256943	0.962225655990951	-2.82580609406968	0.00471618039418802	0.0363512350315539
ENSORLG00000003066	3430.37188866119	0.373455800181325	0.101850038699628	3.66672222170388	0.000245679422457172	0.00358500061182055
ENSORLG00000003091	8.90736078360169	-6.61631422532696	2.02061803335472	-3.27440125551205	0.00105886138497378	0.0115312279227574
ENSORLG00000003102	7.9197453511337	6.44291120741555	2.21516660931377	2.90854474797789	0.00363115206140614	0.0299526680529805
ENSORLG00000003110	2044.34253019936	0.36209572309751	0.119564228454329	3.02846200555564	0.00245801983842198	0.0221601704362176
ENSORLG00000003112	676.716260606168	0.738983806442471	0.187972318959475	3.93134377728131	8.4472379500627e-05	0.00151601757192276
ENSORLG00000003114	659.241736452457	0.754581168170422	0.222491827879204	3.39150060190122	0.000695110104445215	0.00824912199371526
ENSORLG00000003116	3374.87811467019	0.346082293883909	0.11203289956863	3.08911306604096	0.0020075502125536	0.018941591163164
ENSORLG00000003127	1005.81277736502	0.535300940014395	0.18084270693812	2.9600360947791	0.00307603000754168	0.0264703911822965
ENSORLG00000003128	79.8540014173294	-4.32777427233848	0.672306990117672	-6.43719957690905	1.21697874005804e-10	1.00508126531853e-08
ENSORLG00000003134	405.725516847803	0.884603782807734	0.251931854426043	3.51128198862767	0.000445951076765411	0.00572800777841118
ENSORLG00000003144	1638.63113124856	0.397146798157867	0.136391686009321	2.9118109012211	0.00359340103461455	0.0297580561178697
ENSORLG00000003147	68.5871315511984	-3.55000943206119	0.836847314479868	-4.24212322921494	2.21415053796616e-05	0.000492837507548272
ENSORLG00000003155	8.73699569953865	-6.58888070063056	2.32248773281764	-2.83699268139381	0.00455406558765925	0.0353254590335557
ENSORLG00000003162	9824.88765526733	0.465819831217103	0.0965648687793964	4.82390580658557	1.40773918120878e-06	4.68869626558808e-05
ENSORLG00000003163	86.8155750975247	9.89546022178522	1.28982308156927	7.671951574743	1.6939891102096e-14	2.71216572276716e-12
ENSORLG00000003173	631.48853240091	0.590667737037788	0.214593771552669	2.75249245476269	0.00591435092973193	0.0432486911736647
ENSORLG00000003181	710.633806622735	2.52512640587046	0.241021362618985	10.4767742511782	1.10446822167093e-25	6.29961061935558e-23
ENSORLG00000003229	3747.00243530737	-0.573942157714053	0.122644163007002	-4.67973480059776	2.87246226677016e-06	8.56669628972042e-05
ENSORLG00000003257	12514.2996096193	-0.250364967286835	0.0777014871271243	-3.22213868155731	0.00127237533173529	0.0133621372582466
ENSORLG00000003279	1800.6254857571	0.543071915485058	0.141360919056393	3.84174012952201	0.000122165140081128	0.00202934785237571
ENSORLG00000003282	1301.09929056058	0.708757960319928	0.186024992757711	3.81001471798497	0.00013895851909973	0.00225125663335893
ENSORLG00000003296	170.896128386124	-1.01153052135985	0.351171090291316	-2.88044930042713	0.00397108814532664	0.0320001328161156
ENSORLG00000003303	6701.84344123813	-0.348446728171486	0.0984538489876177	-3.53918848023209	0.00040135917389086	0.00525847591883682
ENSORLG00000003304	580.446469959124	0.662275922106892	0.214143308986791	3.09267623275469	0.00198360416550155	0.0187816409116412
ENSORLG00000003316	1524.82093754601	-0.465513032830529	0.159177140224459	-2.92449677242662	0.0034501365758658	0.0288729448797352
ENSORLG00000003320	420.683108080509	-0.818285744788848	0.249128908459765	-3.28458768533882	0.00102131712375308	0.0112080911232503
ENSORLG00000003327	191.476924986016	-1.68340055000129	0.389522258289324	-4.32170566425222	1.54827640190199e-05	0.00036557750177898
ENSORLG00000003344	810.02456382377	0.520561999693667	0.174319876990714	2.98624579525946	0.00282425538082356	0.0246406831791547
ENSORLG00000003349	201.466246248563	1.048021328167	0.373506946082412	2.80589514909786	0.00501770167484841	0.0381278480305301
ENSORLG00000003363	1233.49204190995	0.594965023061222	0.210625744902454	2.82474976331485	0.00473175540742928	0.0363944372930464
ENSORLG00000003371	1498.7999249627	-0.490399091243716	0.164988986586046	-2.97231410042004	0.00295564138210226	0.0256277275563565
ENSORLG00000003389	481.204997201947	-2.73211218635873	0.259154791577358	-10.5423950285835	5.50780563952813e-26	3.46649891491957e-23
ENSORLG00000003397	11.6134622873772	-6.9992546804055	1.84694718399895	-3.78963445248659	0.000150869135086848	0.00241641217342746
ENSORLG00000003417	1109.48188751397	-0.741610780064032	0.225214663065997	-3.29290628757467	0.000991575185925682	0.0109553452139925
ENSORLG00000003426	217.642339082916	-1.37035077678691	0.343727821390163	-3.98673220935303	6.69895623064861e-05	0.00124892082861898
ENSORLG00000003433	34.8216220535335	-4.18488895867846	1.13138304344086	-3.6989143358124	0.000216523659205845	0.00322085560539942
ENSORLG00000003473	245.137183995657	1.17525918400061	0.301363607242411	3.89980460731364	9.62703492735367e-05	0.00167217589447219
ENSORLG00000003477	218.761446921496	-1.12437995418084	0.309659299843775	-3.6310227231932	0.000282300325337316	0.00398495401241817
ENSORLG00000003480	327.422617982959	0.897371306681886	0.264820199202847	3.38860596504014	0.00070248879819052	0.00830967306842085
ENSORLG00000003486	525.315806906444	0.577095370880218	0.211993051042634	2.72223720561557	0.00648415817921224	0.0464659815810686
ENSORLG00000003489	138.900629058885	-1.30375506138079	0.451277284717252	-2.88903320759355	0.00386428263241948	0.0314308763845456
ENSORLG00000003520	2102.22839686232	-0.550233309231708	0.174492183511272	-3.15334072942105	0.00161413282736667	0.0161254254871901
ENSORLG00000003522	366.937107637304	0.84175179524905	0.29273500856757	2.87547362158002	0.00403421852877261	0.0323517383950605
ENSORLG00000003532	7851.92483248101	0.401690699633948	0.106827092895948	3.76019499122009	0.000169780967025209	0.00264947162479883
ENSORLG00000003550	855.789945781247	-0.456856328729156	0.166218458577475	-2.74852945117532	0.00598632566733573	0.0436525833320862
ENSORLG00000003556	646.474642437287	-0.643689085707913	0.195948762220842	-3.28498674047479	0.00101987171119521	0.0112041354645627
ENSORLG00000003560	353.178576056124	0.932607809895334	0.270898029232092	3.4426526192862	0.000576038728483363	0.00709437170868983
ENSORLG00000003565	613.693224311686	-0.790242131312687	0.220949913771134	-3.57656682378813	0.000348136352991982	0.00471139803811493
ENSORLG00000003570	497.056223878966	0.691011602921988	0.250057575980468	2.76340998753008	0.0057200866936968	0.0421714227948266
ENSORLG00000003578	11.2673348264997	5.96370182047707	1.93709883963791	3.07867709093865	0.00207921912669974	0.0194914779150096
ENSORLG00000003601	5077.03695938148	0.456182759437445	0.0978659680446935	4.66130125263887	3.14216404179105e-06	9.25012549851134e-05
ENSORLG00000003688	431.184034882644	-0.768394479106155	0.282668861958898	-2.71835558321201	0.00656072891151826	0.0468491487061938
ENSORLG00000003689	238.589670173198	-2.52542008352604	0.335092194111159	-7.53649332305334	4.82777676916573e-14	7.10617593474297e-12
ENSORLG00000003690	196.772167380776	2.10956262022565	0.361464044035887	5.83616172903829	5.34170481054576e-09	3.09513638736766e-07
ENSORLG00000003692	1893.78201745222	0.362552650466214	0.133205325145223	2.72175793325794	0.00649356883231914	0.0465151563294697
ENSORLG00000003699	267.775399031166	-1.12012326687751	0.29845966526798	-3.75301388169748	0.000174721175612668	0.00270484384841595
ENSORLG00000003711	35.3914751147834	-3.67309811273777	1.01593123603737	-3.61549874877816	0.000299769922920846	0.00418622848749142
ENSORLG00000003719	115.243759557037	-1.60956354218076	0.417980761620632	-3.85080771646047	0.000117728906089712	0.00196556860908225
ENSORLG00000003736	2656.758028372	0.57762630518365	0.126712745217568	4.55854937237651	5.15081566526934e-06	0.000143093892728304
ENSORLG00000003767	162.507888835228	1.76838489639381	0.451496001324874	3.91672327374914	8.97606830271071e-05	0.00158444099285373
ENSORLG00000003805	22.8379270612005	4.95414188029215	1.28572320215458	3.85319474050878	0.000116586589951475	0.00195402978860819
ENSORLG00000003811	93.9144632133923	3.94919807633292	0.709314761663654	5.56762426185847	2.58235915143219e-08	1.31657036960727e-06
ENSORLG00000003816	1453.7924378911	-0.871435660941569	0.195071710579971	-4.46725800655917	7.92285546517812e-06	0.000207471962626156
ENSORLG00000003836	1501.05220433168	-0.601896062080772	0.161894535403717	-3.71782815633536	0.000200942877058732	0.00303108214221155
ENSORLG00000003850	2362.91866336437	0.556756813474768	0.14119230656183	3.9432517750601	8.03841868548342e-05	0.00145120888078579
ENSORLG00000003851	851.160634120812	-0.829883230904472	0.181673509576479	-4.56799250941489	4.92417625421658e-06	0.000137215366399941
ENSORLG00000003890	10464.7217120314	-0.757118832831818	0.0848699941159603	-8.92092477109571	4.62410637598091e-19	1.36127725120006e-16
ENSORLG00000003906	60.9930768541059	-2.65411002974614	0.887360042249666	-2.99101819258995	0.00278048927755734	0.0243902423346538
ENSORLG00000003908	172.247986642497	-1.66931757091755	0.380578793921962	-4.38626007958773	1.15316229041894e-05	0.000286360790812606
ENSORLG00000003925	972.212987342235	0.796148467281178	0.190960573592236	4.16917718827772	3.0570126475541e-05	0.000645047339227254
ENSORLG00000003929	1026.15892034321	1.22893687573081	0.171330006554397	7.17292259800753	7.3413364723309e-13	9.05365360087727e-11
ENSORLG00000003951	1634.67728685747	0.87036737642017	0.173472237361264	5.01732951427604	5.23946601262167e-07	1.95547082208457e-05
ENSORLG00000003955	41.2802431727343	2.0749828551968	0.717594285435112	2.89158218970297	0.00383307318885214	0.0312048402510835
ENSORLG00000003959	7.42599882395734	6.34615361090603	2.19686057487278	2.88873753914654	0.00386791766487284	0.0314464290508949
ENSORLG00000003970	535.880796171173	-1.01315954449502	0.208652585025263	-4.85572486136394	1.19947153332978e-06	4.09210363109069e-05
ENSORLG00000004009	546.995789052661	-0.766052145765139	0.264715240943947	-2.893872460964	0.0038052268885892	0.0310058040939867
ENSORLG00000004020	48.5879421691372	-2.84396640876583	0.69087156671313	-4.11649074269506	3.84684773401463e-05	0.000780140720458167
ENSORLG00000004031	183.708340310063	1.17917960943109	0.39866271766177	2.95783768381252	0.00309805210858824	0.0265722025779852
ENSORLG00000004043	41.3784435666664	-4.13099182343959	0.938547860484079	-4.40147167487967	1.07519106054278e-05	0.000269936550715638
ENSORLG00000004051	317.11070368677	-1.46729893072797	0.292050588856763	-5.02412591075996	5.05730516957597e-07	1.90321513309486e-05
ENSORLG00000004054	45.2403933912048	2.57629864082742	0.850511252189804	3.02911764446884	0.00245269152321534	0.0221397258564424
ENSORLG00000004061	3268.10920036084	-1.19333192222764	0.161029478194388	-7.41064266995327	1.25688823644256e-13	1.71199433519026e-11
ENSORLG00000004070	11.5685883055849	-5.09534465200157	1.75286407492422	-2.9068680937065	0.00365067103089932	0.0300686135631653
ENSORLG00000004072	97.8504643099482	2.12065942959525	0.586082328057278	3.61836439707153	0.00029647077026748	0.00414650153174104
ENSORLG00000004084	17.3506860932871	7.57210878769764	1.65129989782982	4.58554427190911	4.52805310462712e-06	0.000127540162446997
ENSORLG00000004085	8.89006349729171	6.60993821366571	2.36271701368506	2.79760046394908	0.00514837534440922	0.0389102057085537
ENSORLG00000004096	1424.28819939076	0.47606466870115	0.163594245317812	2.91003309912464	0.00361390481522258	0.0298509763888692
ENSORLG00000004105	2424.0838129593	-2.8588316694594	0.153211874863263	-18.6593348068537	1.06043025542053e-77	3.87099460438711e-74
ENSORLG00000004106	638.946799373451	-1.4269884346575	0.242156721778782	-5.89283016459522	3.79636543251435e-09	2.27184465161482e-07
ENSORLG00000004116	3744.99395829106	-0.73434438040741	0.153005103331715	-4.79947638619184	1.59080990309609e-06	5.20348787657884e-05
ENSORLG00000004134	350.598777772726	1.0331263997775	0.285084337652641	3.62393251163558	0.000290157347228872	0.00407694526683709
ENSORLG00000004135	525.210533148714	-0.971845361771184	0.229824997416983	-4.22863210135457	2.3511645029802e-05	0.000518278436091722
ENSORLG00000004198	277.990216789883	-1.43549260384306	0.310152738735176	-4.62834089325503	3.68606899275962e-06	0.000106960463045864
ENSORLG00000004228	539.356788123592	1.00867930858829	0.233167124248361	4.32599283385199	1.51846358948284e-05	0.000360872362438031
ENSORLG00000004230	822.820409821378	0.6838878226229	0.189809875069876	3.60301497680844	0.000314547397419085	0.00435103154017096
ENSORLG00000004232	703.523853473989	0.613356500805511	0.196805344619257	3.116564247745	0.0018297180591496	0.0177167183106624
ENSORLG00000004256	1374.26850246192	-0.464463065234426	0.14953522762028	-3.10604445939556	0.00189608205305314	0.0181856487820946
ENSORLG00000004261	136.474331402566	2.48920856004382	0.604082013773371	4.12064670572641	3.77810399867993e-05	0.000767905948595837
ENSORLG00000004265	43.2378354793954	3.12950045141642	0.910472787272763	3.43722568665731	0.00058770568495674	0.00720403234508423
ENSORLG00000004290	1573.01380761171	0.619868289580435	0.193522273352685	3.2030849929649	0.00135963847735733	0.0141080849850631
ENSORLG00000004294	53.368894145868	1.98227623352011	0.669289242895827	2.96176317572856	0.00305882958005206	0.0263596588739897
ENSORLG00000004308	5517.47167797353	0.327635437351935	0.0933301190344968	3.51050058374868	0.000447263825947272	0.00573671244111117
ENSORLG00000004319	940.331781019522	-1.01878952021756	0.235196298758391	-4.33165626158145	1.4799185986852e-05	0.00035494709938505
ENSORLG00000004336	787.374129626412	-1.14343326735457	0.188728404359184	-6.05861778589728	1.37296194489575e-09	8.94975050651329e-08
ENSORLG00000004365	2005.24248389038	-0.790951986403609	0.14065417356882	-5.62338085202005	1.87255933553727e-08	9.76512942635035e-07
ENSORLG00000004367	819.951984622247	0.605825754033128	0.186939654249211	3.24075572123128	0.00119213293242929	0.0126873529345186
ENSORLG00000004371	264.457699934451	6.25068662716967	1.11085368542906	5.62692162717668	1.83454026698233e-08	9.62184740027629e-07
ENSORLG00000004391	317.891121068282	-0.913508069287336	0.264332602462639	-3.45590389069185	0.000548450838190598	0.00681665346233431
ENSORLG00000004396	366.292078878555	-0.902202474141196	0.252133325725335	-3.57827538880767	0.000345868920061796	0.00469702345905349
ENSORLG00000004397	4156.49111789917	0.381132953342345	0.108336683747252	3.518041536434	0.000434744308752696	0.00560774072321853
ENSORLG00000004401	171.318528919463	1.6201785919116	0.534229376340332	3.03273961273043	0.00242344613708536	0.0219626310298321
ENSORLG00000004404	37.4270129472325	6.31113058737746	1.19888684023367	5.26415869753592	1.40832761828105e-07	6.14947265283871e-06
ENSORLG00000004410	3212.40075310398	0.391458568353515	0.113328846202713	3.45418295050237	0.000551962795500436	0.00685335030168297
ENSORLG00000004426	2129.80616612648	0.583872787213568	0.121175038146961	4.8184246206339	1.44696171932465e-06	4.79309352107323e-05
ENSORLG00000004475	156.275745539959	-2.13276451205519	0.50692864056059	-4.20722827910583	2.5852196055533e-05	0.000563071936044855
ENSORLG00000004512	574.699831513525	0.596500160138657	0.198379034682079	3.00687096847005	0.00263951774848404	0.0233866397792867
ENSORLG00000004514	6.89581683255182	6.24115890003968	2.16989225156584	2.87625290865753	0.00402427130424782	0.0323003517348862
ENSORLG00000004531	353.694787966625	-1.83707886273025	0.288934084584491	-6.35812443302461	2.04232005431084e-10	1.6207141578818e-08
ENSORLG00000004547	1207.74928800182	-0.567622676171763	0.151962457387563	-3.73528229228425	0.000187504733176461	0.00285670817190048
ENSORLG00000004556	5021.52009240354	0.394430066176118	0.0924793506705087	4.26506093864584	1.99847648727658e-05	0.000453120408022015
ENSORLG00000004558	786.377846300975	0.659646998749322	0.18187334554501	3.62695807223755	0.000286779839182915	0.00404168874452613
ENSORLG00000004563	126.531180766791	-1.55445970291105	0.475848778375579	-3.26670945382599	0.00108805285987517	0.0117928389539439
ENSORLG00000004564	267.159745526475	1.44586811975972	0.344865692109425	4.19255424021985	2.75831103788589e-05	0.000590900153327387
ENSORLG00000004566	89.1677738721315	-1.7435025396967	0.531529303740516	-3.28016259391005	0.00103747276936941	0.0113456878289577
ENSORLG00000004567	746.415017565408	0.610942754010603	0.199994174115679	3.05480275469037	0.00225208581865246	0.0207287293807588
ENSORLG00000004570	778.013747118922	-0.861177834062777	0.211394570066434	-4.07379354063891	4.62534885871014e-05	0.000917628993143234
ENSORLG00000004604	548.914033105332	-0.619734120004319	0.219648170665283	-2.82148546071307	0.00478018042813932	0.0366587618379828
ENSORLG00000004618	1174.60936444495	-1.37486165314857	0.157658568164271	-8.72050069436155	2.76974248451612e-18	7.22190568962688e-16
ENSORLG00000004631	2509.38010586924	-1.49149607010307	0.155482001243632	-9.59272493390391	8.57887892789242e-22	3.26211871233109e-19
ENSORLG00000004632	257.26958999293	-1.47402124046589	0.322487092626792	-4.57079143372647	4.85885683555282e-06	0.000135602224713318
ENSORLG00000004649	205.921203094913	4.03749722947665	0.459353577369089	8.7895195082644	1.5020096603941e-18	4.09174333156911e-16
ENSORLG00000004661	228.076372258644	-2.77334641762556	0.325947010765803	-8.50858061594017	1.76075458216778e-17	3.91918202850321e-15
ENSORLG00000004663	1552.86919712459	0.564908862529277	0.163904648514534	3.44657011042116	0.000567751226631112	0.00701122827366106
ENSORLG00000004686	622.878317929665	-0.782146352591808	0.264968678809182	-2.95184455803198	0.00315881902971963	0.0269793003886021
ENSORLG00000004687	617.404545288195	0.854050134388547	0.253062071789222	3.3748642313333	0.000738521155837879	0.00865734626612265
ENSORLG00000004700	893.411412780843	-0.626619593731045	0.17398977875323	-3.60147359357115	0.000316418566450682	0.00437189377354871
ENSORLG00000004707	2762.10850485995	-1.10299219922268	0.40545034352943	-2.72041254083343	0.00652005169179924	0.0466316549681504
ENSORLG00000004720	3122.55542337414	0.327053643974631	0.106449936610875	3.07237049064828	0.00212365963491369	0.019846920459009
ENSORLG00000004723	940.078865783253	-0.871995334762806	0.177444683603701	-4.91418123695546	8.9154249480197e-07	3.14139645079644e-05
ENSORLG00000004737	229.161497777924	-1.89593782975457	0.324362683131207	-5.84511698895908	5.06212378952371e-09	2.96134241687137e-07
ENSORLG00000004740	576.285405027819	-0.738183278108548	0.209735971831457	-3.51958355861697	0.000432224863240177	0.00558313390223617
ENSORLG00000004747	2917.43553853021	0.405539924841088	0.107640597514008	3.76753691643445	0.000164866166645777	0.00258961899622953
ENSORLG00000004748	64.4508709944481	1.52810051556459	0.556249643671719	2.7471487540699	0.00601158619737845	0.0438017849399407
ENSORLG00000004764	80.5090238838338	-2.49214045935698	0.637955276604446	-3.9064501082608	9.36619711752721e-05	0.00163121974989606
ENSORLG00000004789	1073.62314710334	-0.638109736695947	0.184065444815453	-3.46675464987861	0.000526782487878202	0.00658811376379985
ENSORLG00000004817	405.100207629054	0.739358948416244	0.251735645828353	2.93704511327085	0.0033135589675603	0.0279995732758845
ENSORLG00000004834	228.776675179111	0.935835854620093	0.325310730430696	2.87674450019245	0.00401800783339734	0.0322784678587888
ENSORLG00000004843	156.699457770694	-1.17094595398202	0.396395433364693	-2.95398446960594	0.00313699791984986	0.0268340394769499
ENSORLG00000004856	6150.64840505454	0.451691812624627	0.0964014145089172	4.68553096368565	2.79235077539351e-06	8.41022877103668e-05
ENSORLG00000004867	482.372820784571	-1.00417901590761	0.256419718503831	-3.91615364749186	8.99729191557246e-05	0.00158665286998095
ENSORLG00000004869	1443.6586058774	0.773204899544571	0.148801642817878	5.19621211770434	2.03390173187365e-07	8.55363465671838e-06
ENSORLG00000004871	132.330016484679	1.60279321834343	0.401571340531975	3.99130380225879	6.57110383059842e-05	0.00123137358435403
ENSORLG00000004890	1263.86677583767	0.548034308282795	0.165786390763016	3.30566523440507	0.000947512185062718	0.0105347414681033
ENSORLG00000004904	273.752928681261	0.805980126685345	0.291399738997646	2.76589172474124	0.00567673797020097	0.0419141672459984
ENSORLG00000004920	10.423086471111	6.83685974913399	1.90218395263011	3.59421586943828	0.000325369994560775	0.00447524728012304
ENSORLG00000004936	705.483943552419	0.612650311837416	0.195299399782628	3.13698000362166	0.0017069776870925	0.0168227628211729
ENSORLG00000004948	579.346168771702	-0.956185807033472	0.257068485028889	-3.71957615468119	0.000199557372979132	0.00301516653279397
ENSORLG00000004949	167.525485025453	-3.09516731422163	0.40830584226953	-7.58051194422649	3.44194075110956e-14	5.19192583382245e-12
ENSORLG00000004967	1304.38507585311	-0.747672086725	0.16515493332879	-4.5270950837208	5.9800037375126e-06	0.000163393754815988
ENSORLG00000004981	144.285682832035	1.47091603285304	0.399247663656206	3.68421951272746	0.000229404482271512	0.00337668597614487
ENSORLG00000004987	239.458710545116	1.19536596792686	0.326911409595301	3.65654404478162	0.000255638503394043	0.00368555605367146
ENSORLG00000004991	1052.54523509073	0.543167256604891	0.188379386683924	2.88336885561824	0.00393446436274187	0.031767476468491
ENSORLG00000005008	35.7557532884176	-2.59103749618984	0.822879448145776	-3.14874493709658	0.00163973244688192	0.0163097529266969
ENSORLG00000005012	4211.45648536187	0.33896071852112	0.117385914540149	2.88757573554692	0.00388223131423957	0.0315487470825916
ENSORLG00000005014	358.032612629818	-1.1205622941876	0.316106593598448	-3.54488744265503	0.000392780775588145	0.00517993837863788
ENSORLG00000005022	117.757856791337	-4.3273610474555	1.29093157266253	-3.35212271439793	0.000801944637768423	0.00922893665103988
ENSORLG00000005024	16.2315155966962	7.47500889044629	1.70042890613347	4.39595496376462	1.10286800723636e-05	0.000275747217370932
ENSORLG00000005025	212.645510929577	1.6911416838574	0.346610565463666	4.87908290272437	1.06580260947261e-06	3.6998370019561e-05
ENSORLG00000005035	1183.21135782681	0.753281516436752	0.170410088291528	4.42040447246339	9.85163293857047e-06	0.000250783827607794
ENSORLG00000005051	612.612331261741	0.714891493873461	0.1923652437323	3.716323593613	0.000202142660303502	0.00304163877647116
ENSORLG00000005086	1386.79954933761	0.579313859781415	0.158461851036349	3.65585695227382	0.000256324266378823	0.00369252605362768
ENSORLG00000005092	465.98267910247	-0.743724042617436	0.261304619612985	-2.84619553882727	0.00442450166447474	0.0344816414944462
ENSORLG00000005094	47.1469518818729	-2.11800364028697	0.683956915365975	-3.0966916083503	0.00195693344654124	0.0186185726471578
ENSORLG00000005102	3277.25896811503	-0.708067826766586	0.113976475976563	-6.21240322355806	5.21803177403434e-10	3.80958063758699e-08
ENSORLG00000005104	282.588988825042	-0.97864301659485	0.327652736728285	-2.98682997849158	0.00281886444402795	0.0246087633809084
ENSORLG00000005106	10.4647180766962	6.8417606350474	1.92163451575613	3.56038600418003	0.000370310044892086	0.00494824622731582
ENSORLG00000005123	500.222812384508	0.812905274715015	0.22454308966382	3.62026404790313	0.000294302525187379	0.00412566028396317
ENSORLG00000005131	129.968450588459	1.2560893401847	0.414899522926448	3.02745428899271	0.00246623010952247	0.0221960709857023
ENSORLG00000005142	29.9218213858092	-3.3946660120756	1.06354556031521	-3.19183882547494	0.00141370194082692	0.0145286530540388
ENSORLG00000005147	2228.43087302909	-0.397632134162284	0.135627739879017	-2.9317906094799	0.00337013888818917	0.02835950898443
ENSORLG00000005154	721.721221413232	-0.552661666755412	0.189241931742792	-2.92039751267474	0.00349585159840428	0.0291352892119063
ENSORLG00000005170	1904.17967844994	-0.605662511791531	0.157065174802762	-3.85612222793567	0.000115199903044751	0.00193969430846198
ENSORLG00000005174	97.7191170572847	2.21743201873879	0.513579224278581	4.31760459518897	1.577316685471e-05	0.000371473343783442
ENSORLG00000005190	1620.54895339201	-2.11641705816371	0.201554570054254	-10.5004667351081	8.59540735227804e-26	5.06075403205738e-23
ENSORLG00000005200	394.536217951427	-0.848772269977709	0.273475501837069	-3.1036501049494	0.00191149243322696	0.0182776596492285
ENSORLG00000005210	1587.37815699977	-4.79968695409936	0.240287176951106	-19.9747943897814	9.12588123491512e-89	4.16413960749177e-85
ENSORLG00000005213	451.873513510665	0.744323442262559	0.237010376027309	3.14046774971909	0.00168678278227187	0.0166777677909134
ENSORLG00000005215	357.415244280616	1.54420427764062	0.301780714296944	5.11697469216393	3.104752612967e-07	1.23999878975654e-05
ENSORLG00000005217	772.701063982755	0.590123680108153	0.183614529778856	3.21392691972086	0.00130932993264627	0.0136637449574955
ENSORLG00000005253	2243.82175601679	0.590049342583715	0.132450181656426	4.45487756380959	8.39410843978221e-06	0.000217626800060945
ENSORLG00000005267	2532.66898898866	-1.74312723433914	0.387362727753085	-4.49998698752002	6.79576223786167e-06	0.000184030048019957
ENSORLG00000005288	1885.38183459559	0.861354091320295	0.161229039557524	5.34242524599904	9.17111963714824e-08	4.15362966792133e-06
ENSORLG00000005292	1372.23540927055	0.515780795814978	0.166463167718887	3.09846798473761	0.00194523986259952	0.0185305417391266
ENSORLG00000005297	12060.8071333349	-1.64190450942787	0.367404206736784	-4.46893225314691	7.8611021512305e-06	0.00020615062710382
ENSORLG00000005314	3373.4631580658	0.758911112160523	0.105688096281319	7.18066782223482	6.93717164825334e-13	8.6134188383619e-11
ENSORLG00000005316	3493.54343472535	-2.07546950550531	0.122141525625024	-16.9923332370763	9.35910037081379e-65	2.44031857097276e-61
ENSORLG00000005327	10848.2844985583	0.29232197167257	0.0922672411268389	3.1682097362239	0.00153380824752418	0.0154668884717189
ENSORLG00000005345	816.903160232141	-1.30405480886973	0.191697869371997	-6.8026567699569	1.0270715039355e-11	1.06366756823162e-09
ENSORLG00000005346	1507.68665953539	0.519621428361093	0.136088617487682	3.81825782312857	0.000134397429020012	0.00219411616679183
ENSORLG00000005364	1058.7994662957	0.461493717667723	0.164742318172392	2.80130644504347	0.00508961624389458	0.0385619243186234
ENSORLG00000005372	856.517223278254	-1.12920678476006	0.180731183927586	-6.24799085703165	4.15766006761147e-10	3.09737190016508e-08
ENSORLG00000005374	946.85788999248	0.79722456745306	0.202654474151648	3.93391051833619	8.35749073799594e-05	0.00150138701722344
ENSORLG00000005376	4391.44468115668	0.632741353950922	0.115729951137852	5.46739498055461	4.56697623945814e-08	2.25287703574568e-06
ENSORLG00000005385	643.77757134458	-0.745636244580762	0.228528939638537	-3.26276508244483	0.00110330935112766	0.0118946262709877
ENSORLG00000005387	9692.58181405012	-0.421313417768229	0.099675204200719	-4.22686285066261	2.36972003694965e-05	0.000521110001378374
ENSORLG00000005400	10854.0188511959	0.354488868910516	0.0972579686033038	3.6448311022864	0.000267567462001588	0.00382730510693807
ENSORLG00000005412	1069.73565460028	0.57428014908247	0.170490506179741	3.36839957807991	0.000756059340876527	0.00883456791912827
ENSORLG00000005414	7.29286764295468	6.31979879506325	2.20321780992703	2.86844031787877	0.00412501014839159	0.0328919551019848
ENSORLG00000005419	166.064222605367	-1.70060866622805	0.389464856100341	-4.36652663158369	1.26237902385532e-05	0.000310524824035139
ENSORLG00000005441	6142.42734577189	0.407244660685745	0.0884802410856684	4.60266219540974	4.17124487020667e-06	0.000118925818519541
ENSORLG00000005454	36.2209771474058	-2.24852767087499	0.792876257393051	-2.83591247676916	0.00456949665971541	0.0354150543665077
ENSORLG00000005463	767.997407252741	-0.625750906683998	0.18931004588322	-3.30542895261884	0.000948311430642874	0.0105347414681033
ENSORLG00000005474	27.2548077902246	-7.26232469135288	1.63667669884768	-4.43723839684771	9.1120359022423e-06	0.000234573877697781
ENSORLG00000005486	281.691772127622	0.864027521816027	0.314586574311042	2.7465492566181	0.00602258416770727	0.0438315768066311
ENSORLG00000005487	276.297030964537	-1.4179811344672	0.30101029770581	-4.71073961679893	2.46819415476916e-06	7.61548235738203e-05
ENSORLG00000005505	2773.97683166607	-0.390973680888122	0.122472286172462	-3.19234410581315	0.00141123100196856	0.0145200055837826
ENSORLG00000005510	29.0673877207723	4.69156499065216	1.17629073074488	3.98843999024057	6.65092222204515e-05	0.00124123346008965
ENSORLG00000005519	1002.66988119052	-0.977771500483909	0.246801024612992	-3.96178055588363	7.43928994859974e-05	0.00136464241348585
ENSORLG00000005538	1008.11335161195	0.593222571032326	0.177897968989503	3.33462250525936	0.000854152673739794	0.0097315821480017
ENSORLG00000005582	5728.24021860253	0.329399881136019	0.0883946722383505	3.72646758899466	0.00019418202838163	0.00294369633058265
ENSORLG00000005583	362.843814901642	-1.07471153653737	0.260904741899145	-4.11917211130184	3.80236067224201e-05	0.000771976495992895
ENSORLG00000005589	5540.82843618805	-0.355557412725232	0.100580924108385	-3.5350382378878	0.000407716154127762	0.0053230581152646
ENSORLG00000005594	11.1806835651616	-6.94214320014097	1.94692885965767	-3.56568919593786	0.000362901248328017	0.00487752104895654
ENSORLG00000005608	342.656102189849	-0.948794385377308	0.305005378020928	-3.11074641219017	0.00186615123290457	0.0179551883515942
ENSORLG00000005610	29.9595403501785	4.09756105595384	1.18687024093039	3.45240862450285	0.000555605622737776	0.00689108529679083
ENSORLG00000005618	459.685885906826	-0.883869095989894	0.223338969935075	-3.95752293586217	7.57310177718411e-05	0.00138501256149463
ENSORLG00000005625	4210.11606606866	-0.77870274353605	0.101788773648193	-7.65018297820777	2.0069353032438e-14	3.1852681004179e-12
ENSORLG00000005634	5351.52510715354	0.357722665030622	0.0977903339507672	3.65805750505687	0.00025413403556971	0.00367808608638453
ENSORLG00000005637	162.265877068093	1.95098865173908	0.378988410371788	5.14788473300584	2.63440285002624e-07	1.06851379597064e-05
ENSORLG00000005649	58.3311474376302	-3.58823377439535	0.844138275776901	-4.25076539870547	2.13041226728282e-05	0.000477924523741189
ENSORLG00000005650	116.869539636576	-1.7415892828461	0.584150103987479	-2.98140712628108	0.00286927062269105	0.0249737374369848
ENSORLG00000005662	942.751655744572	0.651055652197001	0.183861025715609	3.54102045097929	0.00039858268254787	0.0052413048428413
ENSORLG00000005664	1755.33358805372	-0.720491383059153	0.170492557125712	-4.22594038828276	2.37944981126404e-05	0.000522619951326009
ENSORLG00000005674	3575.76855262797	0.322367187011369	0.106674397591575	3.02197335339657	0.00251132653978502	0.0224486481505612
ENSORLG00000005697	149.938320362531	1.50746295931285	0.388225582580409	3.88295626808836	0.000103194133202846	0.00177187141977266
ENSORLG00000005742	435.583261124852	-2.01782842959053	0.281755788459694	-7.16162191599192	7.97280628438675e-13	9.7013106868418e-11
ENSORLG00000005790	760.550237580647	-1.29150718638414	0.19894948903848	-6.49163359315961	8.49105679270342e-11	7.31031927266146e-09
ENSORLG00000005814	2001.66818939533	0.351859159248925	0.122628077906194	2.86931969624513	0.00411355787924782	0.0328580561978255
ENSORLG00000005817	26587.8819001149	-0.824433228109597	0.0858566576985677	-9.60243794958899	7.80754539942012e-22	3.03198550277055e-19
ENSORLG00000005819	12974.2941802653	0.259283243730144	0.0938380356839266	2.7630932578713	0.00572564046665196	0.0421714227948266
ENSORLG00000005820	160.797882101296	-1.29177517586099	0.438694356484891	-2.94459036631231	0.00323382495842846	0.0275040881366432
ENSORLG00000005840	1832.78405267329	0.438761629567446	0.139778086173466	3.13898724455948	0.00169532827271943	0.0167441188493912
ENSORLG00000005853	454.670027938509	1.12213165814408	0.291193676966697	3.85355777581812	0.00011641377699912	0.00195292670752568
ENSORLG00000005854	5019.6856266919	0.395605733478732	0.0978160649107964	4.04438405735812	5.24608618294862e-05	0.00101755116908797
ENSORLG00000005858	1203.23633317864	-0.503212615275297	0.15825494445197	-3.17975919815903	0.00147397481899861	0.0150093263782505
ENSORLG00000005872	2469.69867725358	-0.440146414155184	0.153278526459706	-2.87154648678653	0.00408468699316655	0.0326846589212082
ENSORLG00000005874	506.773225303063	-1.08732528056049	0.263478630096826	-4.12680633780778	3.67835906644298e-05	0.000752374799961955
ENSORLG00000005875	621.544148243953	-0.78669898479038	0.213960899041487	-3.6768352924047	0.000236145404769309	0.00345917008655652
ENSORLG00000005906	1306.0006458869	0.457081489793765	0.139037714304098	3.2874640674404	0.00101094089426911	0.0111288861291917
ENSORLG00000005910	5910.30851298005	0.372585186068402	0.106709006119181	3.49160019026199	0.000480136354523682	0.00608572829358767
ENSORLG00000005927	6407.75111273374	-0.314841967461869	0.0971973248763388	-3.23920404046544	0.00119863791721744	0.0127343069063171
ENSORLG00000005932	517.546198066707	-0.896529024512788	0.21091538539505	-4.25065730901312	2.13144073156546e-05	0.000477924523741189
ENSORLG00000005939	805.277199725683	0.645169905793093	0.17297421650646	3.72986170322672	0.0001915848980237	0.00291157998228857
ENSORLG00000005961	553.443927314898	-3.73296535696464	0.631652476573399	-5.9098404509	3.42439242647784e-09	2.0764787564144e-07
ENSORLG00000005967	654.961248928648	-1.15520730937839	0.205018360896332	-5.63465293707293	1.75411234049533e-08	9.2265298094296e-07
ENSORLG00000005978	603.046225442109	-1.42421711704964	0.246343245168599	-5.78143360933195	7.40667108094083e-09	4.15623624544353e-07
ENSORLG00000005980	2612.70022114792	-0.300515064658209	0.109928297484611	-2.73373709531231	0.00626200216095679	0.0451576702654221
ENSORLG00000005996	7.00915676794794	-6.27048625006478	2.17377061310548	-2.88461266900037	0.00391895498264868	0.0317482318434548
ENSORLG00000005998	195.236523311291	-1.21879345819368	0.392152329267776	-3.10795924754395	0.0018838404286787	0.0180777368581722
ENSORLG00000006003	3015.75748825259	0.366563301574621	0.126236984071362	2.90377106417088	0.00368697653689142	0.0302856416522692
ENSORLG00000006018	167.441980585659	-1.05329580979661	0.34854829273683	-3.02195085084494	0.00251151323271126	0.0224486481505612
ENSORLG00000006029	561.448039413586	0.974534138340475	0.216093978849889	4.50976997844739	6.48979552065955e-06	0.000176530175623067
ENSORLG00000006040	192.973432727304	-1.21084525734997	0.398858719640007	-3.03577481882013	0.00239918470391255	0.0217751960297424
ENSORLG00000006053	1700.10931633356	0.717949479493992	0.126311318338422	5.68396790515964	1.31604985514399e-08	7.00307345658546e-07
ENSORLG00000006059	1300.03490232168	0.43583684891853	0.141466558075066	3.08084719702634	0.0020641254753618	0.019389818927588
ENSORLG00000006092	313.464718127623	-1.04056566562609	0.265940890905904	-3.91277047347436	9.12432513962028e-05	0.00159978081122334
ENSORLG00000006094	160.2313318506	-1.01961395465423	0.375412325996288	-2.71598422334249	0.00660790668380212	0.0471123096846704
ENSORLG00000006110	1643.73982614026	-0.388489524995354	0.13409869116744	-2.89704188469872	0.00376699458961885	0.0307354426686291
ENSORLG00000006126	292.531710478402	4.0465938154483	0.398039947518832	10.1663007461251	2.80354618446925e-24	1.38298175564683e-21
ENSORLG00000006132	9.27834598912896	6.66817810412266	1.99086927446614	3.34938018766239	0.000809925760941105	0.00930904596265557
ENSORLG00000006146	255.547441689938	4.62346061999276	1.21935960832777	3.79171213185695	0.000149612275886933	0.00239958107160659
ENSORLG00000006158	999.894621675099	-1.20978759450201	0.207931832018425	-5.81819331248332	5.94870823669025e-09	3.4143340483041e-07
ENSORLG00000006159	13.1257915094125	4.607457812392	1.58180412377584	2.91278657271028	0.0035821934256638	0.0296787083092218
ENSORLG00000006161	33.316973265958	2.66191211244029	0.879564212994313	3.02639883832734	0.00247485618752568	0.022262728011197
ENSORLG00000006169	190.078965347276	4.81677918201531	0.401507523542682	11.9967345555936	3.69592459024103e-33	3.21228645814663e-30
ENSORLG00000006173	8967.10303271419	0.333989991682333	0.08623682439488	3.87293936234233	0.000107530588351635	0.001830622167996
ENSORLG00000006177	296.866689890258	3.65061104757812	0.406856058365781	8.97273365484968	2.89244894921676e-19	8.94796241035665e-17
ENSORLG00000006192	2323.45453303088	-1.22732359137847	0.415517941199585	-2.95371985102552	0.00313968882291009	0.0268410306303302
ENSORLG00000006208	358.95288344731	-1.44977955031341	0.244348107626962	-5.93325466848609	2.96987641163316e-09	1.81899947198417e-07
ENSORLG00000006230	3062.38528868973	0.420670108401196	0.123124220079796	3.41663165970564	0.000634009983050337	0.00767879907805889
ENSORLG00000006264	1359.74584366879	0.566057959629065	0.138448017194311	4.08859564116837	4.33992608728989e-05	0.0008685562603642
ENSORLG00000006267	1061.59949970025	-0.559689395502968	0.189471851057257	-2.95394483338758	0.00313740084614349	0.0268340394769499
ENSORLG00000006269	159.433049631636	1.35524578319129	0.442840049786033	3.06035053479491	0.00221078075784379	0.0205115450879051
ENSORLG00000006272	1139.40818374533	0.659074192077635	0.177357693991261	3.71607330500198	0.000202342899612957	0.00304214382515296
ENSORLG00000006275	1753.04766214596	0.594970220680315	0.167276435826021	3.55680833192265	0.000375387832345565	0.00499022484775765
ENSORLG00000006298	4666.8636992303	0.535556577002535	0.0995345170347458	5.38061160045195	7.4233201736409e-08	3.47411384126394e-06
ENSORLG00000006334	417.856612856572	0.757827415286255	0.25943436414241	2.92107569400584	0.00348825065523503	0.0290985150636882
ENSORLG00000006341	50.7178548206782	-1.97716311594964	0.691961640510073	-2.85733052267491	0.00427220712095554	0.0336346394203306
ENSORLG00000006352	93.2676956296286	1.59885161267307	0.509617103389427	3.13735862089246	0.00170477468964632	0.0168101283821851
ENSORLG00000006355	108.11300890748	-1.91351452923603	0.442269104801425	-4.32658421866294	1.51439433499896e-05	0.000360374516328565
ENSORLG00000006356	565.370250742993	0.633722634209743	0.201178164471762	3.15005674633588	0.00163238752614596	0.0162666158547538
ENSORLG00000006361	3652.39195069078	0.387933233881116	0.103605166709211	3.74434254779907	0.000180866756520074	0.00277656510746195
ENSORLG00000006369	8.0001193090183	-6.46303128732327	2.38527326330888	-2.70955591828405	0.00673733472384523	0.0478109772082516
ENSORLG00000006399	961.956451897973	-0.771558428055836	0.217642302773271	-3.54507565038772	0.00039250041876092	0.00517993837863788
ENSORLG00000006420	780.783592266282	-0.586382390665518	0.211009790273573	-2.77893452197302	0.00545375172243802	0.0407457537609246
ENSORLG00000006431	1927.41572745095	0.400109573345068	0.145121138727382	2.7570730002105	0.00583213296452127	0.0427674129644203
ENSORLG00000006463	868.394701010187	0.879976849151094	0.175110992772363	5.02525190006219	5.02772162411585e-07	1.89599122073063e-05
ENSORLG00000006466	146.791087294576	-2.18222056868222	0.437185457451152	-4.99152140467996	5.99055426053953e-07	2.20442734603563e-05
ENSORLG00000006476	229.984305575064	-1.63077006752894	0.389259110712261	-4.18942042113023	2.79667835209772e-05	0.00059720746292599
ENSORLG00000006477	1204.29726262935	0.541759027226336	0.159358168282947	3.39963136539333	0.00067476757815157	0.00804958028524344
ENSORLG00000006482	395.382430700508	-0.922091932544297	0.299911292723673	-3.07454889134128	0.00210821163807045	0.0197227467032608
ENSORLG00000006484	443.503469810202	-0.679578096397976	0.233480511575271	-2.91064162834374	0.00360687456775565	0.0298425542206148
ENSORLG00000006517	12.8760511303635	-7.1478627401798	1.86340954294653	-3.83590540642889	0.000125102555536749	0.00207390721494708
ENSORLG00000006520	24.0680626169643	4.39493421291229	1.29868746946654	3.38413537994449	0.000714027869376652	0.00840635534297812
ENSORLG00000006529	926.277898710853	-1.18641705843479	0.187145641393266	-6.33953881908301	2.30453945923026e-10	1.7975407781996e-08
ENSORLG00000006533	88.1376301826987	6.44391984052911	0.828206598314003	7.78057051664058	7.21982090762804e-15	1.20895569913786e-12
ENSORLG00000006536	2263.96700831397	0.451432236011731	0.118314506990162	3.81552733891937	0.000135892408697874	0.00221258540905762
ENSORLG00000006551	61.1205442837305	-2.60215273147941	0.819523893478567	-3.17520056728824	0.00149732967506186	0.0151913625509889
ENSORLG00000006555	288.47148369185	-1.03673934374182	0.30041625247153	-3.45100950834898	0.000558493892993516	0.00691904101261567
ENSORLG00000006570	1387.74836643312	0.634486142753328	0.15230367883383	4.16592788573137	3.10088720569642e-05	0.000649797856238473
ENSORLG00000006574	1207.91056169886	0.862967913530902	0.171599755399492	5.02895771338293	4.93153122298268e-07	1.86424918789115e-05
ENSORLG00000006593	24.8079560717799	-4.27152744835339	1.43484408120555	-2.97699764337074	0.00291086247585042	0.0252634626292068
ENSORLG00000006594	45.5916974207006	-2.08210094321713	0.701632262997458	-2.96751026573685	0.00300222256921452	0.0259699366508547
ENSORLG00000006606	483.29004129924	0.934993335920287	0.231067921032283	4.04640043387787	5.20112319760527e-05	0.00101205650962358
ENSORLG00000006617	2330.31229548876	0.437193228630983	0.135710942574989	3.2215031473192	0.00127520061821417	0.0133687315816457
ENSORLG00000006623	500.788766057013	-0.883806334022497	0.283672527246182	-3.11558663294699	0.00183579415065417	0.0177661266371898
ENSORLG00000006632	9.17759181303243	-6.66351204692284	2.29882112082532	-2.89866487938414	0.00374755210422512	0.0306257582819147
ENSORLG00000006634	28.6826876771569	-5.83381973635205	1.26136240869811	-4.62501474288687	3.7457175753083e-06	0.000108518789181789
ENSORLG00000006650	1106.99956031084	-3.01121774062296	0.229721773529334	-13.1081076658955	2.95889362717984e-39	3.85755189166332e-36
ENSORLG00000006656	117.229464441027	-2.38378539044508	0.459522111251404	-5.18753142031269	2.130999795039e-07	8.92087345391097e-06
ENSORLG00000006658	507.527190806174	-0.719506332121908	0.242853133737573	-2.96272204129515	0.0030493179126408	0.0262901041764383
ENSORLG00000006708	195.023427208055	-1.17302280678738	0.36891394477579	-3.17966513166179	0.00147445333093377	0.0150093263782505
ENSORLG00000006712	12577.4341600085	0.328215336923906	0.0901023684278177	3.64269377876391	0.000269799730333059	0.00385018348556606
ENSORLG00000006724	252.689451970564	1.50670357220941	0.32292872038309	4.66574657844619	3.07498496798876e-06	9.08165463361341e-05
ENSORLG00000006725	571.069927134861	-2.48721074494822	0.280625475839273	-8.8630967573762	7.7821984464949e-19	2.21938571945976e-16
ENSORLG00000006731	6164.8683792333	0.37021389062838	0.0937386684425689	3.94942553355343	7.83389768166206e-05	0.00141849504450095
ENSORLG00000006736	10.4645904076597	6.84181091201967	1.92069059077614	3.56216193533543	0.000367813383995538	0.00493264502915986
ENSORLG00000006758	1286.94433351844	1.0562444745525	0.145458884003921	7.26146417103015	3.82922439877812e-13	4.8874827780768e-11
ENSORLG00000006765	3974.07980710481	0.450897330719121	0.119454607422213	3.77463323055779	0.000160243249775904	0.00253885398863699
ENSORLG00000006772	176.548397927999	-4.28125000593925	0.491408679949262	-8.71219858465113	2.98036969055844e-18	7.66164895662995e-16
ENSORLG00000006782	15.4739326006074	-4.58437718419679	1.47222628048232	-3.11390799428936	0.00184627052517358	0.0178485856067099
ENSORLG00000006792	2618.92994704246	0.39619673330508	0.119207815663495	3.32358017886581	0.000888698717016182	0.0100312485980083
ENSORLG00000006798	77.096527183582	-2.67892341546558	0.602731626312729	-4.44463721250893	8.80403042764796e-06	0.000227285945354216
ENSORLG00000006806	1057.57481364266	0.494337060996325	0.16842589044987	2.93504199191667	0.0033350255188571	0.0281158825728313
ENSORLG00000006826	195.823000020723	1.05121462754965	0.350710752105939	2.99738351686496	0.00272307900960917	0.023964145652549
ENSORLG00000006835	552.087353515374	-0.677336164039007	0.220833915039045	-3.06717455024627	0.00216092630512223	0.0201333470755952
ENSORLG00000006930	144.298211898827	-1.56343722442786	0.403272663121007	-3.87687380624342	0.000105807200563256	0.00180485329409397
ENSORLG00000006933	128.734146092307	1.43664931279912	0.532695602408093	2.69694231809804	0.00699793909928532	0.0492992415427627
ENSORLG00000006964	172.720844979301	-1.64795404626478	0.395308386680462	-4.16878088548338	3.06233206814961e-05	0.000645423613254811
ENSORLG00000006983	2223.18140369727	-2.10449056655285	0.166576956716013	-12.6337436344252	1.37573976668743e-36	1.47705895421053e-33
ENSORLG00000006991	150.998169670482	1.07991771839059	0.383173603296223	2.81835102705583	0.00482710051275856	0.0369254981386711
ENSORLG00000007006	403.335787106062	-0.853349436220154	0.270911068631184	-3.1499245879167	0.00163312611741373	0.0162666158547538
ENSORLG00000007008	30.5595447312401	-2.8451188217954	0.955403396117874	-2.97792412436054	0.00290207817794804	0.025223205192337
ENSORLG00000007043	493.640062864674	-0.84457673615401	0.264978434961869	-3.18734140110514	0.00143587180690297	0.0147068082040365
ENSORLG00000007053	1545.22790644832	0.431798424472172	0.141592433896755	3.04958685000801	0.00229156365256305	0.0209469955229567
ENSORLG00000007055	50089.394804115	0.41932776446458	0.0990645967872575	4.23287206594191	2.30725766409261e-05	0.000510449295575979
ENSORLG00000007056	1171.05690415141	-0.551112272854775	0.19529325667898	-2.82197287416168	0.00477292141634964	0.0366338779189292
ENSORLG00000007068	68.735431950187	-2.02588781751106	0.654014597730193	-3.09761865337878	0.00195082283937056	0.0185740315410493
ENSORLG00000007077	11843.9311005387	0.459072388438105	0.0833591459888145	5.50716280730258	3.64662985613311e-08	1.82351474340114e-06
ENSORLG00000007088	19.3923651589387	-3.56692930646768	1.20338908505028	-2.96406985137201	0.0030359936336644	0.0262371949818384
ENSORLG00000007090	425.095444540587	-0.715190099004804	0.258018736423821	-2.77185335033202	0.00557381411671969	0.0413213871886141
ENSORLG00000007121	935.71499794439	-0.498532688472815	0.18357992568408	-2.71561657199237	0.00661524829152311	0.0471462365548144
ENSORLG00000007124	236.431409978674	-0.955549890525296	0.333098409601082	-2.8686714285717	0.00412199756177608	0.0328919551019848
ENSORLG00000007126	414.945402956175	0.772251006081901	0.247131301459773	3.12486116295391	0.00177888998304741	0.0173349172293547
ENSORLG00000007131	10.3234925172957	-5.84739009156758	1.88851823848489	-3.0962846809776	0.00195962124923042	0.0186257070903804
ENSORLG00000007137	159.532377152676	-2.33054861819064	0.403135703340891	-5.78105238230396	7.42347696698768e-09	4.15623624544353e-07
ENSORLG00000007151	253.4638327502	1.58984750482778	0.411950777669312	3.85931424580052	0.000113705647531148	0.00191984780641861
ENSORLG00000007186	67.2506966381197	-2.07493030562764	0.59722060351121	-3.47431132387028	0.000512166415905642	0.00642920317958032
ENSORLG00000007190	393.543238506006	-1.44124790404411	0.287585393869762	-5.01154764729395	5.39940100371471e-07	2.0071256032546e-05
ENSORLG00000007197	706.794644398445	-0.619922850132058	0.203507055069123	-3.04619832428658	0.00231754914027456	0.0211288246295161
ENSORLG00000007214	157.09258066847	-1.18164936414471	0.387166563723021	-3.05204393887191	0.00227288827420102	0.0208570923985506
ENSORLG00000007227	11.8669961143302	6.03729798166423	1.82602132658394	3.30625819850561	0.000945509174728717	0.0105228252787491
ENSORLG00000007228	545.62178959285	-0.653740659035107	0.204606652311399	-3.19510950230569	0.00139777795756747	0.0144055580358676
ENSORLG00000007246	187.525883605848	1.15256018644198	0.385556421483942	2.98934247290181	0.00279578569094569	0.0244507333163109
ENSORLG00000007267	147.130933481029	-1.86450992961803	0.446666224038077	-4.17428009837404	2.98929797015661e-05	0.000632220933387004
ENSORLG00000007268	180.829190052117	-1.12977897956581	0.408891633864481	-2.76302786850429	0.00572678765779684	0.0421714227948266
ENSORLG00000007297	91.9030262040702	-1.86645762548465	0.503317550284358	-3.70831023958962	0.000208646931587039	0.00311383793567182
ENSORLG00000007305	7512.93214647658	0.347473571775159	0.121725406362541	2.85456900213798	0.00430952688766256	0.033860303380808
ENSORLG00000007311	686.572755273812	0.716143504554829	0.196973721704737	3.63573119478509	0.000277193262321258	0.00393416129384728
ENSORLG00000007318	875.176795374174	-0.559630936862673	0.199101871396011	-2.81077687988966	0.0049422045173179	0.0376639318789505
ENSORLG00000007357	1395.6283300022	-0.703962464776885	0.165418390233049	-4.25564814036161	2.08444295481501e-05	0.00046911532443013
ENSORLG00000007360	6374.5561099174	-0.30469741519187	0.109269148829338	-2.7885036028583	0.00529521584460059	0.0397729545661111
ENSORLG00000007361	177.132752856374	-1.01835928498157	0.359430311235188	-2.83325933609205	0.00460759883820125	0.0356311794201486
ENSORLG00000007388	3129.84351290558	0.504663396058467	0.163303065800192	3.09034857114039	0.00199921719136527	0.0188823882298916
ENSORLG00000007415	313.471131924059	-0.743777850312804	0.265638628946677	-2.79996118509596	0.00511087516923532	0.038674831504512
ENSORLG00000007419	14325.510348211	-0.282702588905034	0.0794815338330018	-3.55683358475465	0.000375351764038113	0.00499022484775765
ENSORLG00000007426	785.49478985635	0.594697183919904	0.195687340978214	3.03901714309723	0.00237351347675226	0.0215958962999413
ENSORLG00000007431	21.0273400365976	7.84926602014708	1.61401960207974	4.86317886724109	1.15515370960654e-06	3.95569709338436e-05
ENSORLG00000007432	10.8233145599385	-4.44380904166444	1.58642571669255	-2.80114536401305	0.00509215756204561	0.0385651700508118
ENSORLG00000007449	8.91099916480606	-6.61963588519933	2.30128795396787	-2.876491780955	0.00402122667596042	0.0322901140737482
ENSORLG00000007453	1029.47383988827	-0.547322947856155	0.173174236575509	-3.1605333372872	0.00157480582560631	0.0157930527082232
ENSORLG00000007468	526.261951160689	0.62651380942527	0.216185690480588	2.89803551767237	0.00375508062051632	0.0306656516714379
ENSORLG00000007473	1455.65535340053	-0.459598697554096	0.161701175759588	-2.84227183503855	0.00447932806794262	0.0348048939532093
ENSORLG00000007480	908.500239518655	1.11756260709174	0.196551179929928	5.68586058598152	1.30155544127979e-08	6.94619588135636e-07
ENSORLG00000007492	284.625276071331	0.853240846082815	0.31066101954147	2.74653333508717	0.00602287650016871	0.0438315768066311
ENSORLG00000007515	12.9009852747336	7.14352199043463	1.81955774143603	3.92596608931839	8.63823256774747e-05	0.00154422155559772
ENSORLG00000007518	7775.16689341811	0.52328093165823	0.0862384494419979	6.06783789648465	1.29643657943922e-09	8.60456743560897e-08
ENSORLG00000007539	110.295930300252	-1.65481426072824	0.529723697464147	-3.12391963706747	0.00178459190400267	0.0173441807411377
ENSORLG00000007544	318.302012162174	-0.857239462542627	0.290020889532071	-2.95578523300761	0.00311874174417841	0.0266994720050396
ENSORLG00000007548	377.844078186167	-1.31413602570466	0.24546346955352	-5.35369286556152	8.61770879825666e-08	3.94389372213817e-06
ENSORLG00000007566	3140.58709789061	0.327551359254074	0.118555985539702	2.76284118227321	0.00573006402208908	0.0421714227948266
ENSORLG00000007585	10425.6860255931	2.41436486581348	0.5541780507212	4.35665913269472	1.32062688731945e-05	0.000322247084857683
ENSORLG00000007589	1935.31949688078	0.677060831127284	0.160345025412596	4.22252470499216	2.41580909444631e-05	0.000529968120094159
ENSORLG00000007605	204.594909300607	-2.49682183906104	0.509510715085125	-4.90043048190634	9.56268909424792e-07	3.3500614462229e-05
ENSORLG00000007609	456.62616883467	-2.1884364062764	0.232102592098617	-9.42874608374287	4.15020503580766e-21	1.42923664742569e-18
ENSORLG00000007619	4837.92656703243	0.73626436087804	0.102715797364636	7.16797590797391	7.61146927120628e-13	9.32379443879577e-11
ENSORLG00000007624	406.604828642398	-0.842208167184962	0.231945727577069	-3.63105704072571	0.000282262785789337	0.00398495401241817
ENSORLG00000007635	2980.2078402595	0.65500866027834	0.113538585793191	5.76904015231816	7.972430928733e-09	4.42938045559643e-07
ENSORLG00000007663	1126.37075205949	-1.10117572493487	0.165184563402883	-6.66633553553742	2.62269280852044e-11	2.5462441032508e-09
ENSORLG00000007692	657.607682538658	0.763301835023579	0.223151896995892	3.4205482691354	0.000624950442357783	0.00759933076210144
ENSORLG00000007696	13220.3267875332	-0.268632130220738	0.0831932742773032	-3.22901259211559	0.00124218425182521	0.0131205711599038
ENSORLG00000007735	202.895946321925	-2.00245524091188	0.370534037348133	-5.40424101181961	6.50833856761802e-08	3.10157168501734e-06
ENSORLG00000007736	867.83192665318	1.1204583497145	0.187611959852892	5.97221174275381	2.34058467480235e-09	1.46891868367596e-07
ENSORLG00000007743	2048.7712191747	0.369402847484041	0.121872862032769	3.03105089453562	0.0024370416562033	0.02205299172485
ENSORLG00000007760	350.16895454077	4.32645707432348	0.437931882597781	9.87929229691896	5.11931670043937e-23	2.17297135852138e-20
ENSORLG00000007766	216.693522378748	-1.79676812537129	0.355554429591561	-5.05342635566462	4.3395368885021e-07	1.6604869452608e-05
ENSORLG00000007781	3060.62169454103	-0.399073341500469	0.117746022155571	-3.38927238640126	0.00070078360806028	0.00829487834910261
ENSORLG00000007809	774.764365674092	-2.52307110695088	0.213289157349104	-11.8293453746512	2.7528023183569e-32	2.28382490521137e-29
ENSORLG00000007826	251.478750207918	-1.85224667810425	0.440755223850079	-4.20243840089863	2.64055115909272e-05	0.000571034831229387
ENSORLG00000007827	441.832541864607	-0.826530558155973	0.249023706147347	-3.31908383721072	0.000903133103687526	0.0101439910206183
ENSORLG00000007842	273.040938282775	0.915718382476947	0.292575794726727	3.12985010715686	0.00174895521239432	0.0171254992149255
ENSORLG00000007844	141.275190407544	-1.67787518746771	0.41936097358722	-4.00102845316087	6.30677729189957e-05	0.00119534059326844
ENSORLG00000007845	11.4506158461188	-6.97847018921897	1.85626959954327	-3.75940552543445	0.000170317577131757	0.00265242015171402
ENSORLG00000007848	651.265886056139	-0.62581966745309	0.208922376192595	-2.99546500886136	0.00274026739299151	0.0240994260324721
ENSORLG00000007861	2434.10601095081	-0.531264778608573	0.113123863640312	-4.69631041154835	2.64902878297133e-06	8.07179855539111e-05
ENSORLG00000007871	990.921643394842	-1.72589251892832	0.227638727678081	-7.58171747194539	3.41010242866817e-14	5.18676579400428e-12
ENSORLG00000007881	5832.02313615104	0.534875710431212	0.099354258060832	5.38352075563507	7.30428205044852e-08	3.43602463878315e-06
ENSORLG00000007884	400.202199972903	0.861319471876902	0.257094598544195	3.35020446463732	0.000807519290250075	0.0092872350886228
ENSORLG00000007892	932.81676114505	-0.547812653196522	0.160375326093398	-3.41581630130242	0.0006359112939122	0.00769574966336375
ENSORLG00000007896	88.8579693133094	-1.86211856620528	0.688089886965141	-2.70621411748726	0.00680551505067911	0.0481733894660777
ENSORLG00000007902	673.876735637562	-3.04506142351684	0.198811033361727	-15.3163603248141	5.94548422093101e-53	1.35646222500541e-49
ENSORLG00000007946	1170.23269164059	0.736372265071315	0.164209635446205	4.48434260919207	7.31390672510142e-06	0.000194031141782778
ENSORLG00000007948	1217.83023006275	0.60518942109633	0.169140409344142	3.57802977681685	0.000346194018824272	0.00469794292310826
ENSORLG00000007960	250.010710894249	-0.983239068910264	0.332628115081028	-2.95597102088243	0.00311686374588376	0.0266994720050396
ENSORLG00000007995	1709.21174849927	-0.598118029483678	0.218737784925346	-2.73440653926259	0.00624928335273756	0.0451265781485557
ENSORLG00000007999	634.391664624733	-0.642617462906016	0.207066378538144	-3.10343701108211	0.00191286949229578	0.0182794209284725
ENSORLG00000008004	1268.82208640787	-0.888765193718821	0.201289035069589	-4.41536814666314	1.00838229060687e-05	0.000255270368490382
ENSORLG00000008018	691.11934557556	-0.548699696947874	0.190871179945092	-2.87471213362709	0.00404396011194221	0.0324156170237897
ENSORLG00000008024	2383.99482569416	-0.540183678732833	0.128060593818501	-4.21818814535899	2.46273286725676e-05	0.000539613448897603
ENSORLG00000008027	315.620191790479	0.888966693877389	0.281295392830973	3.16026041141583	0.00157628185360959	0.0157991742954872
ENSORLG00000008033	3093.49701893102	0.305760269074392	0.11139500902691	2.74482916016937	0.00605424057220753	0.0440071680302396
ENSORLG00000008036	10200.7574390162	0.432796841730807	0.113259264833515	3.8212930515397	0.000132753788471777	0.0021760174254047
ENSORLG00000008037	1569.57547129053	-0.563636404655737	0.153799482041949	-3.66474839298877	0.000247581855166269	0.00360643577054648
ENSORLG00000008050	89.1889524342756	-4.03814817628552	0.77335532889081	-5.22159481603012	1.77388764232195e-07	7.52953424364191e-06
ENSORLG00000008061	476.434768192502	0.671106058660739	0.211927003254806	3.16668498281858	0.00154187246039959	0.0155310464388595
ENSORLG00000008082	290.670585413557	0.787491242742702	0.289560721146944	2.71960658069736	0.00653596279368707	0.046708846088636
ENSORLG00000008085	806.93566074385	0.644795075930567	0.204535336839761	3.15248741803338	0.00161885798003587	0.016157294331443
ENSORLG00000008117	3419.2005146287	0.354453240229312	0.116442384491154	3.04402251618473	0.00233437668244721	0.0212609996048037
ENSORLG00000008119	656.096855165254	-0.718930861494491	0.226795447766346	-3.16995278597991	0.00152463709132114	0.0153829055781058
ENSORLG00000008120	4627.54114434441	0.322464357126683	0.0978556416766426	3.2953067559686	0.000983142955781297	0.010875348623588
ENSORLG00000008124	1165.92585845074	-0.489947204069839	0.168476630817508	-2.90810186369731	0.00363629870617381	0.0299772917728475
ENSORLG00000008125	242.72801991448	-1.28860074153239	0.329707874507148	-3.90831048078125	9.29438145923769e-05	0.00162180736514346
ENSORLG00000008127	1807.75505936697	-0.465431556139706	0.131738724010136	-3.53298970850739	0.000410888466300972	0.00534916996214361
ENSORLG00000008152	12.8492514268483	5.14378883563206	1.6833093727107	3.0557596357637	0.00224491143764051	0.0206835555577055
ENSORLG00000008167	1166.26008380571	-0.50748234186445	0.179822293160682	-2.82213252286236	0.00477054595013587	0.0366310495085738
ENSORLG00000008192	2221.7368220047	0.388548937646628	0.124133845843354	3.13008055947081	0.00174758370402583	0.0171254992149255
ENSORLG00000008194	155.712831138	-1.51937161112124	0.422642525143882	-3.59493311896146	0.000324474921743763	0.00446630186400239
ENSORLG00000008197	36.0578300451549	-3.10367683177039	0.959919180810977	-3.2332688978548	0.0012238230951686	0.0129566236270401
ENSORLG00000008215	784.774086535832	-1.00779568832843	0.188245957481533	-5.35361131687142	8.62159541493058e-08	3.94389372213817e-06
ENSORLG00000008233	41.2299974865574	3.08135035623037	1.02757876686247	2.99865125243753	0.00271177516795646	0.0239121798779243
ENSORLG00000008245	12146.4693416832	-0.385470408807092	0.118286160739647	-3.25879550402798	0.00111886285724913	0.0120267873206779
ENSORLG00000008246	52.6780391627021	-2.20590187073392	0.766705555762486	-2.87711736814031	0.0040132629482854	0.0322545466015434
ENSORLG00000008247	163.119360078366	-1.06472731469552	0.372096275537693	-2.86142964789676	0.00421735091607973	0.03335142500879
ENSORLG00000008252	882.380114752921	-1.19318617921349	0.187603292030938	-6.36015587091469	2.01549118596075e-10	1.6064080841116e-08
ENSORLG00000008253	4746.10253721675	-0.400003960868569	0.101916913910041	-3.92480448556008	8.68002067132128e-05	0.00154563646139469
ENSORLG00000008263	3198.84225376482	0.428036716683202	0.115781937185102	3.69692136001227	0.000218229907052175	0.00324359304846604
ENSORLG00000008276	92.5606933531184	-1.65029367589909	0.582952325084853	-2.83092391073125	0.00464137610789722	0.0358200408969726
ENSORLG00000008279	185.363510462736	4.40151910438569	1.31275911196355	3.35287644494209	0.000799764000607984	0.00920964828965106
ENSORLG00000008280	1064.77488898847	-0.647318200822506	0.177896003057376	-3.6387450515891	0.000273969856331653	0.00389750414478982
ENSORLG00000008286	1296.29017321718	0.519336642945852	0.144871637622521	3.5848054972571	0.000337329504934113	0.00461193866970594
ENSORLG00000008288	173.68046264771	-1.31037224391022	0.386601692533728	-3.38946328797022	0.000700295852331968	0.00829448403423951
ENSORLG00000008290	353.397873462577	3.00493193193983	0.904463865604558	3.32233497236652	0.000892674582393858	0.0100574669616375
ENSORLG00000008296	2410.31023313858	0.411789233805957	0.133440389975305	3.08594147455778	0.00202908756363198	0.0191296003158114
ENSORLG00000008299	20.2550970425043	7.79392316115019	1.82462399706352	4.27152288564297	1.94142598895362e-05	0.00044073267599977
ENSORLG00000008311	801.774159948739	0.789880645713526	0.252829834375745	3.12415917078694	0.00178313968640226	0.0173441807411377
ENSORLG00000008313	3606.09816712454	0.316898414824988	0.111774803368047	2.83515072517301	0.00458040698484806	0.0354694901516533
ENSORLG00000008317	1019.44804048001	0.587178367404848	0.172217178791578	3.40952262442685	0.000650766799225437	0.00783495753262709
ENSORLG00000008319	787.524097543337	0.639890413441444	0.202198720352884	3.16466104397043	0.00155263711656073	0.0156083910889519
ENSORLG00000008336	624.225398805992	-0.815123968205545	0.285283754666948	-2.85723934458573	0.00427343462720505	0.0336346394203306
ENSORLG00000008354	227.067262427	0.831891199751992	0.305297943066274	2.7248503261989	0.00643306425639853	0.0461542015753875
ENSORLG00000008362	1459.24422439433	0.814652920339018	0.142649125892007	5.71088617083957	1.12389402308733e-08	6.06902772467156e-07
ENSORLG00000008367	193.344131598538	-1.03654588570452	0.35685881708803	-2.9046385743324	0.0036767740317756	0.0302426677007518
ENSORLG00000008368	221.144145956095	-1.41956222618679	0.388442004773614	-3.65450236777076	0.000257681285491568	0.00370446175440543
ENSORLG00000008386	3722.6756237926	-0.608865627971211	0.111824196491709	-5.44484688531925	5.1849966763892e-08	2.53717317258594e-06
ENSORLG00000008402	1709.08074479318	-0.768128747036051	0.150778091438096	-5.09443208698141	3.49788190549396e-07	1.37593406334215e-05
ENSORLG00000008403	953.164936478043	-0.57071499734705	0.160590430551377	-3.5538543323381	0.000379629420490055	0.00503926995111599
ENSORLG00000008408	276.676161871721	-0.992945930705106	0.315106940451643	-3.15113951245223	0.00162634785803721	0.016220820275899
ENSORLG00000008415	216.584876907936	-1.25944253141526	0.431803437465817	-2.91670334726077	0.00353752047789102	0.0294154094589827
ENSORLG00000008429	465.753343199057	-0.686570827971052	0.254253183917555	-2.7003430886973	0.00692680030724508	0.04887049060991
ENSORLG00000008434	259.511999676336	-1.40503345968266	0.346893951584786	-4.050325620449	5.11464119967131e-05	0.000999490697820137
ENSORLG00000008444	329.149657258234	1.80639849565501	0.261855738149471	6.89844915532798	5.25732996356698e-12	5.7117134818467e-10
ENSORLG00000008457	73.3114893364699	1.85465322393241	0.667441364088488	2.7787507992785	0.00545683703483787	0.0407521233878317
ENSORLG00000008492	3066.74035930664	0.429003612763354	0.122064328563324	3.51456988141131	0.00044046676510866	0.00566553868693675
ENSORLG00000008495	243.148833489868	-1.63984098273323	0.355757006820881	-4.60944113901562	4.03752819304986e-06	0.00011554404049486
ENSORLG00000008500	10.8004822059375	6.88809064385191	1.91656943800568	3.59396873771474	0.000325678931044512	0.00447612338059069
ENSORLG00000008504	527.579180792903	-0.854129142618894	0.274211798361331	-3.11485190543626	0.00184037284093504	0.0178009989892667
ENSORLG00000008513	174.171353105794	-1.06157649628707	0.361299697434661	-2.93821584635856	0.00330107109388617	0.0279443913345083
ENSORLG00000008523	6.79091754213651	6.22043698885647	2.28097351342912	2.72709742232164	0.00638941713781261	0.0459171275909718
ENSORLG00000008534	663.014202802967	0.664863006000875	0.186018791544796	3.57417119248818	0.000351339013133751	0.00474307667730564
ENSORLG00000008542	27.5582685411298	-3.15560000092991	1.06662669632587	-2.95848586182943	0.00309154422942329	0.0265479970365959
ENSORLG00000008575	14.0359833316184	7.26626434887165	1.74363899329393	4.16729860757752	3.08230619896311e-05	0.000647390710511791
ENSORLG00000008601	564.702346125702	-0.82381991445307	0.240237849621099	-3.42918451756204	0.000605397795953982	0.00738291214451308
ENSORLG00000008619	9481.04176655956	0.481406643271262	0.10285612708392	4.68038858665644	2.86331682359964e-06	8.56669628972042e-05
ENSORLG00000008628	8628.93025033231	0.322743359050079	0.09712915227592	3.32282689066661	0.0008911019524029	0.0100459498673612
ENSORLG00000008630	2254.9124479175	0.444690498693243	0.137953129835532	3.22348974048943	0.00126638834880987	0.013313802758542
ENSORLG00000008670	173.794106285054	1.81573143940481	0.491385877963668	3.69512336603834	0.000219780049087181	0.00326132150889368
ENSORLG00000008680	259.76779806134	1.49818711732846	0.329660785074108	4.5446324984989	5.50311822262258e-06	0.000151497607540434
ENSORLG00000008699	700.385568225597	0.592021489995616	0.19644870455735	3.01361870178576	0.00258152030799501	0.0229619437921662
ENSORLG00000008709	31.9822262246228	4.70103393840135	1.13400243676134	4.14552366556397	3.3903798009788e-05	0.000701601044529083
ENSORLG00000008728	572.70235674591	-1.13728462306895	0.196811291185321	-5.77855374160451	7.53454779194318e-09	4.20552190515434e-07
ENSORLG00000008754	297.00414367593	-0.89495818871004	0.281048015834414	-3.18436045902322	0.00145074236996108	0.0148211541093349
ENSORLG00000008755	7030.02990543392	0.388804243953855	0.102826333445011	3.78117385817105	0.000156090614598092	0.00248384123595847
ENSORLG00000008788	229.024075147064	1.60230411519526	0.45681446180077	3.50755995963645	0.000452236427331933	0.00578026559640227
ENSORLG00000008825	13.4741887759705	7.20843221537927	1.79747085644428	4.01031938266795	6.06366703809397e-05	0.00115285469561762
ENSORLG00000008831	546.468670079326	0.851133987096707	0.239087806453379	3.55992218809651	0.000370964696723219	0.00495307069831177
ENSORLG00000008833	14900.4878772873	0.607957591592834	0.0775465325881906	7.83990684433798	4.50880796666714e-15	7.69109934650548e-13
ENSORLG00000008840	2988.30873355002	-0.433903556141205	0.160914096278022	-2.69649189336104	0.00700741032304573	0.0493248180548518
ENSORLG00000008846	4012.36556708214	-1.299428124969	0.151943746863905	-8.55203423496517	1.20937893245978e-17	2.75919803440699e-15
ENSORLG00000008861	16529.3230528201	0.232613841891339	0.0802290471528975	2.89937186276228	0.00373911142992444	0.0305762821769628
ENSORLG00000008862	501.313917241735	0.608253625312801	0.219662644739664	2.76903533613409	0.00562225371654422	0.0416099366536521
ENSORLG00000008868	137.051092313967	1.22339468780957	0.430978712560382	2.83864295881706	0.00453058196792013	0.0351582406796251
ENSORLG00000008870	1476.15234773808	-0.534523182107057	0.170199071010801	-3.14057637878138	0.00168615733721149	0.0166777677909134
ENSORLG00000008874	381.455944384423	-1.59394976899638	0.255483395481793	-6.23895641433172	4.40499698921825e-10	3.26829288809803e-08
ENSORLG00000008885	1231.64187171017	0.474037608772361	0.147847847038288	3.20625303829822	0.00134475679869115	0.0139690203374155
ENSORLG00000008887	1056.06703839409	-0.529445746344673	0.191494438006409	-2.76481004804408	0.00569559515169752	0.0420194028733966
ENSORLG00000008914	1747.19395316009	0.400160524024881	0.128660640549123	3.11020155283697	0.00186959722640007	0.0179788664785322
ENSORLG00000008971	49.6284705521539	-3.10129665625306	0.91093831651098	-3.40450785749299	0.000662833933263701	0.00795038754135379
ENSORLG00000008977	6200.89893789802	-0.365648004157067	0.0976794193827781	-3.74334743662015	0.000181584872630084	0.00277656510746195
ENSORLG00000008979	131.267433936421	-1.51917213949628	0.495200023587183	-3.06779496594434	0.00215644521142364	0.0201018580178265
ENSORLG00000008987	1333.80322180305	0.467679261884451	0.14967229247329	3.12468830507098	0.00177993556106574	0.0173358505125784
ENSORLG00000008993	456.491037105443	-1.23613940789875	0.253724708060667	-4.8719709536652	1.1049041597677e-06	3.81945278865153e-05
ENSORLG00000009000	185.807263148734	-1.55757966022207	0.427474558363175	-3.6436780382583	0.000268769588044578	0.00383848397573524
ENSORLG00000009005	5184.7194761296	-0.896850165528626	0.127264053512969	-7.04716014280681	1.82606123032062e-12	2.1228834124721e-10
ENSORLG00000009008	507.009879258476	1.45011808792121	0.213863527616443	6.78057686639279	1.19696971440769e-11	1.20702161477178e-09
ENSORLG00000009010	2838.08715712813	0.618720856147356	0.132625756617233	4.66516362981459	3.08371551151978e-06	9.09272625464605e-05
ENSORLG00000009012	472.829957100889	-0.991543534463862	0.268235551001201	-3.69654033838126	0.000218557545486201	0.0032458196258862
ENSORLG00000009031	1569.78126511077	-0.695537213335811	0.195355303958462	-3.56037025482401	0.000370332256547962	0.00494824622731582
ENSORLG00000009045	940.815515939511	0.488325727152814	0.170354044903915	2.86653438389588	0.00414993076242819	0.0330185424044635
ENSORLG00000009053	186.674186971205	-1.11532018390555	0.404266200803003	-2.75887566581171	0.00580005978765743	0.0425664218915655
ENSORLG00000009068	773.327076226056	-0.62312653392343	0.204327589010994	-3.04964462674643	0.00229112290508608	0.0209469955229567
ENSORLG00000009101	3842.00391321531	0.55223914737124	0.109389607432151	5.04836940487024	4.45596912110886e-07	1.69791959078244e-05
ENSORLG00000009114	1698.91451288684	0.421219583697419	0.154102345560784	2.73337555093392	0.00626888085209717	0.045171580462881
ENSORLG00000009132	138.326002140671	1.22674803329536	0.444385933985205	2.76054649681195	0.00577047432313308	0.0423833792136116
ENSORLG00000009133	1100.41609427377	-0.573328011549343	0.163996271628299	-3.49598198701006	0.000472320583153115	0.00600389867525333
ENSORLG00000009135	2336.30682692009	0.395721324325766	0.122361009093909	3.23404757165789	0.00122049124313105	0.0129288486184724
ENSORLG00000009155	288.856075665036	-0.892472996513646	0.298417575213729	-2.99068510249254	0.00278352371154306	0.0243902423346538
ENSORLG00000009158	110.606874001039	-2.00885095755788	0.524491202204401	-3.83009466910945	0.000128093969018587	0.00211418683957614
ENSORLG00000009166	163.251671548775	1.419824079348	0.369393051149345	3.84366753768189	0.000121209184797185	0.00201853105923196
ENSORLG00000009173	2342.52777041389	0.595250053146406	0.130908301848452	4.5470764248054	5.43962497307106e-06	0.00014997588369863
ENSORLG00000009174	90554.5458853383	-0.24008654147729	0.0843451769655309	-2.84647623153847	0.00442060291754461	0.034480702756848
ENSORLG00000009176	464.763720489296	-0.778736494572957	0.241592912437609	-3.22334163993352	0.00126704335917091	0.013313802758542
ENSORLG00000009178	3999.7484729474	0.611400599471996	0.119841095765499	5.10176075716433	3.36507971419185e-07	1.33230878402233e-05
ENSORLG00000009185	61.2656081132303	-1.90908932558505	0.615511134761452	-3.10163247708742	0.00192456735980849	0.0183527708731581
ENSORLG00000009188	108.495679666144	2.27098649451357	0.536404136252296	4.2337229358079	2.29854101682551e-05	0.000509915837906212
ENSORLG00000009233	18.0743975220843	-3.87485720686636	1.38923140179927	-2.78920934399253	0.00528368993997579	0.0397190728107241
ENSORLG00000009253	1270.90015801885	-0.816025459554253	0.197745915799009	-4.12663622536544	3.6810798617468e-05	0.000752374799961955
ENSORLG00000009269	6.61979076727651	6.18284917001224	2.22638466457133	2.7770803798645	0.0054849612776201	0.0409300956554654
ENSORLG00000009270	928.179137277595	-1.10082880923831	0.208844948105594	-5.27103393797067	1.35657380531813e-07	5.93769426730613e-06
ENSORLG00000009281	572.015862588681	0.622915455132259	0.217946817670757	2.85810759610755	0.00426175855677199	0.0336006985650982
ENSORLG00000009286	39.4745873848888	-2.11766125138781	0.770413780381783	-2.74873231153574	0.00598262230680035	0.0436430145258673
ENSORLG00000009290	287.354497116335	-0.997268767348801	0.322712748975827	-3.09026764673466	0.00199976202325118	0.0188823882298916
ENSORLG00000009298	199.801774359414	-1.23754466219397	0.37991454789072	-3.25742899045273	0.00112426383297552	0.0120777301232897
ENSORLG00000009309	7714.95717181141	-0.39767230760508	0.115402941402771	-3.44594602850852	0.000569064001494378	0.00702268840789411
ENSORLG00000009313	326.966516011799	-1.05258428182214	0.259958430121147	-4.04904846260076	5.14262958935077e-05	0.0010028127699234
ENSORLG00000009315	2719.1255173651	-1.05225789195614	0.116761678571018	-9.01201408573553	2.02306344149712e-19	6.36637136796644e-17
ENSORLG00000009321	193.940978917377	1.55482787130458	0.40364620383	3.85195712619513	0.000117177542080098	0.00195853891762449
ENSORLG00000009334	2843.64934608698	0.35396377469426	0.127875627280071	2.76803158055298	0.00563959905854319	0.0417074400391128
ENSORLG00000009349	464.273500056777	-2.01554239892678	0.330517240201428	-6.09814603830785	1.07305693432649e-09	7.20052763431145e-08
ENSORLG00000009350	499.725433858322	0.826887016789641	0.214663129553456	3.85202162341403	0.000117146675471798	0.00195853891762449
ENSORLG00000009363	68.4647026419079	-4.40416440708757	0.675092840039298	-6.5237907231118	6.85523427987073e-11	6.16363231902466e-09
ENSORLG00000009367	170.707922125687	-1.64885644339856	0.418312722539781	-3.94168370827344	8.09116285152084e-05	0.00145640931327375
ENSORLG00000009378	411.855670740293	-0.722576330364124	0.250645489157603	-2.88286189706681	0.00394080171360791	0.031784141792652
ENSORLG00000009385	65.6602449012754	-3.174852481369	0.906344378897464	-3.50292069470447	0.000460186452593959	0.00586954796138709
ENSORLG00000009397	1439.88016648107	0.437411249047165	0.15699127788684	2.78621369884289	0.00533277026843595	0.0400056403368241
ENSORLG00000009401	7532.92206438982	0.260760133113665	0.0940232342285151	2.7733584709489	0.00554809676755809	0.041231214251413
ENSORLG00000009413	587.758868065215	-0.635435776479223	0.227078111667527	-2.79831363671716	0.00513702042967039	0.0388565672947965
ENSORLG00000009416	7967.13348081033	-0.999248811310886	0.100806547184495	-9.91253881042143	3.6719469012868e-23	1.63464328883626e-20
ENSORLG00000009419	2421.93910474911	-0.530417371905986	0.127251024971508	-4.16827583137147	3.06912396488969e-05	0.000646109003542867
ENSORLG00000009431	5737.33166503652	-0.345220488007223	0.104727559108729	-3.29636717350409	0.000979439166330815	0.0108475264950668
ENSORLG00000009461	1124.581796008	-1.13959436170581	0.229534329766978	-4.96481011299146	6.87683203201155e-07	2.49887091109056e-05
ENSORLG00000009467	458.730986296881	0.896057171459401	0.223826067612041	4.00336377714744	6.24481653158056e-05	0.00118482735274853
ENSORLG00000009468	122.388551370745	-1.74612696746238	0.53242075910275	-3.27959971058417	0.00103954467952022	0.0113547393719946
ENSORLG00000009476	107.364698498923	1.25616837787195	0.445430428737983	2.82012250808951	0.00480053184021146	0.0367839240753735
ENSORLG00000009481	186.55314784523	-1.38858086454475	0.43501070900478	-3.19206133504518	0.00141261332596217	0.0145256441833586
ENSORLG00000009497	186.149079199493	-1.19765566085506	0.418447416347927	-2.86214136846107	0.00420789173303703	0.0333199305472416
ENSORLG00000009503	1281.19870867636	1.29002518217836	0.18018110948951	7.15960283424418	8.09111310568774e-13	9.78006598708693e-11
ENSORLG00000009506	572.723181425799	-0.616517055057224	0.228664057684286	-2.69616948680427	0.00701419673538114	0.0493535538990657
ENSORLG00000009515	962.400209642853	0.607640165941137	0.20181911811577	3.01081568294524	0.00260546956632819	0.0231165771942142
ENSORLG00000009524	954.247387124547	0.823598279323943	0.170028083620541	4.84389555999469	1.27317874075921e-06	4.30334414376614e-05
ENSORLG00000009527	3689.10919957336	-0.4928418584086	0.131078540584908	-3.75989735779333	0.000169983085285965	0.00264947162479883
ENSORLG00000009531	419.263532834103	-1.26713758039172	0.305089711792767	-4.15332779642346	3.27674821539701e-05	0.00068117549461761
ENSORLG00000009535	89.8612752372841	-2.97483176440474	0.636476471648981	-4.67390688723741	2.95523354856011e-06	8.75631862472715e-05
ENSORLG00000009541	463.04082489214	-1.01741555435399	0.263751247984633	-3.85748147972087	0.000114561356612282	0.00193250820784415
ENSORLG00000009543	4212.04692891406	0.35350599893304	0.10556445842202	3.34872175936159	0.000811852816561888	0.00932159039767515
ENSORLG00000009555	328.295836265224	0.810649759337536	0.296468432673477	2.73435438649337	0.00625027337056481	0.0451265781485557
ENSORLG00000009600	1586.45613465403	-0.848690784025655	0.147377979482594	-5.75859967008089	8.48145820971067e-09	4.66275829047106e-07
ENSORLG00000009618	637.762539709064	0.679261805631768	0.231069032383865	2.93964880808148	0.00328584445571716	0.0278556586185553
ENSORLG00000009624	244.117520524458	0.905754554455199	0.333867965594112	2.7129124318454	0.00666947285245194	0.0474400695646737
ENSORLG00000009627	377.775741787727	-3.9177818778445	0.365044578003451	-10.7323382236551	7.17571089480197e-27	4.67753840185448e-24
ENSORLG00000009629	571.402516279427	-0.593122317629504	0.194401163324452	-3.05102247068139	0.00228063505853481	0.0208861771642636
ENSORLG00000009638	457.430987034942	0.959020125336451	0.267483274624011	3.58534613681735	0.000336631425727168	0.00460584466444698
ENSORLG00000009641	110.763958687796	-1.50976636573807	0.499419585285762	-3.02304196755559	0.00250247536083235	0.0224227689179735
ENSORLG00000009642	19.3998576877462	7.73331990698342	1.62467006702267	4.7599325327359	1.93657683537696e-06	6.16865626514839e-05
ENSORLG00000009649	1060.76399489872	0.513360781562723	0.187556198610323	2.737103787379	0.0061982734506611	0.0448220630037505
ENSORLG00000009652	1617.8681575797	-0.652696086394847	0.137221129633396	-4.75652757078017	1.96951351151566e-06	6.24089593961524e-05
ENSORLG00000009693	813.254758749586	0.642822837460287	0.187318190966883	3.43171602363988	0.000599775238151302	0.00733440463854776
ENSORLG00000009694	582.745735323268	-0.800735606780412	0.267033507221152	-2.99863344908718	0.00271193361534644	0.0239121798779243
ENSORLG00000009702	4869.66302459435	-1.11513278098706	0.365079552541547	-3.05449257079429	0.0022544159807706	0.0207397179843876
ENSORLG00000009713	37.3265321670886	8.67792703517013	1.46175161597302	5.93666320621349	2.9088134409537e-09	1.78759807825882e-07
ENSORLG00000009716	7.9735057073894	-6.45590812259973	2.25973742674349	-2.85692844053274	0.00427762265045657	0.033638590528278
ENSORLG00000009725	115.961561980873	1.24673192125454	0.461291141010325	2.70270076837794	0.00687786334578159	0.0485627705172943
ENSORLG00000009733	53.4290840405533	-3.19447497540551	0.731714325835596	-4.36574064852088	1.26692732168914e-05	0.000310805880046642
ENSORLG00000009739	910.767181679689	0.551499844023445	0.174943527307682	3.15244497759265	0.00161909332304455	0.016157294331443
ENSORLG00000009745	1746.15570132356	-0.4688860757715	0.156776012765512	-2.99080240338046	0.00278245476152054	0.0243902423346538
ENSORLG00000009754	1021.56905042905	0.623728071155128	0.164632370635535	3.78861136936394	0.000151491679086675	0.00242333578149868
ENSORLG00000009767	215.713855114959	0.927255063826184	0.324750984821089	2.85528022135799	0.00429988716597834	0.0337991130721088
ENSORLG00000009810	943.554188293844	-0.614628965708428	0.18405439585945	-3.33938759157798	0.000839633242744964	0.00957811621661318
ENSORLG00000009821	97.4120353122867	2.22544762668139	0.518720932411938	4.29025992132909	1.78464121123695e-05	0.000411798626896293
ENSORLG00000009825	876.705644176099	-0.961272264277444	0.210455557194467	-4.56757843362246	4.93391080060632e-06	0.000137277042580284
ENSORLG00000009833	853.849983937285	1.07943895347008	0.274117748498851	3.93786596957476	8.22094903115635e-05	0.0014783129233169
ENSORLG00000009834	1390.82346312018	-1.17678528899891	0.166392470075487	-7.07234701465182	1.52334889798714e-12	1.81726562653995e-10
ENSORLG00000009845	2166.25878146699	-0.620865220937334	0.19115244910163	-3.24801080946254	0.00116214855541154	0.0124262070494267
ENSORLG00000009862	1413.74803319585	0.455579082311092	0.163106385449489	2.79314069192084	0.00521989833104019	0.0393331104172546
ENSORLG00000009880	92.9677536035363	-3.1084337407163	0.682410280805495	-4.55508046720398	5.23655288555101e-06	0.000144814489798602
ENSORLG00000009902	1478.38998975655	0.523267604385073	0.151338107759621	3.45760636320502	0.000544997059657438	0.00679459448966363
ENSORLG00000009938	2509.09270886116	0.385304129381397	0.112077666689847	3.43783146777716	0.000586392538430522	0.00720159245165726
ENSORLG00000009940	1863.13760822661	0.377138797779365	0.123366837374191	3.05705168266123	0.00223525732086897	0.020625842578615
ENSORLG00000009957	1855.18245640551	-0.576941467204466	0.126603839368154	-4.55706138205464	5.18742680409143e-06	0.000143673617645336
ENSORLG00000009964	14.6138290601455	-5.51086471428555	1.70113397938327	-3.23952421212788	0.00119729300867359	0.0127274269040829
ENSORLG00000009966	474.422441225757	1.18979278931988	0.244814421624974	4.85997835185745	1.1739858956917e-06	4.01265740976872e-05
ENSORLG00000009973	4514.11579444721	-0.398082116612383	0.108771204847225	-3.65981159417616	0.000252400757944487	0.00366201799205309
ENSORLG00000009976	10.8897667177863	6.89898460256262	1.91309269022074	3.6061946385706	0.000310720111572222	0.00430619853942005
ENSORLG00000009989	397.595463265285	-1.70215872958401	0.314140482664468	-5.41846346942198	6.01134183475067e-08	2.87976407264749e-06
ENSORLG00000009995	97.9748319332485	4.5936716776485	0.705934181468257	6.50722375858642	7.65523448444662e-11	6.65349237191046e-09
ENSORLG00000010010	14.4962592705059	7.31206841957181	1.93091010240043	3.78685077595365	0.00015256866167144	0.00243842663119713
ENSORLG00000010012	15.6193707683256	-7.42672337407059	1.74324626476514	-4.26028354351366	2.04167726811391e-05	0.00046069442530805
ENSORLG00000010030	154.420760796527	-2.78588229679697	0.429642368295421	-6.48418894963683	8.92103649956934e-11	7.57333759023905e-09
ENSORLG00000010037	674.625649436997	-0.796420510684239	0.233476468166345	-3.41113824848855	0.000646922814422959	0.00779896645234336
ENSORLG00000010046	190.884160931136	1.01503190462976	0.356391871130737	2.84807816017052	0.00439841208467934	0.0343516548436317
ENSORLG00000010049	2684.86941583421	-0.378493524217953	0.112824782194943	-3.3547020154134	0.000794505180043234	0.00916064974488257
ENSORLG00000010058	46.7536034041448	2.90170576841582	0.74429053207707	3.89861975043282	9.67425547488247e-05	0.00167687094897963
ENSORLG00000010063	1641.26888982904	-1.0464973562183	0.190641064412726	-5.48935959543689	4.03393627297081e-08	2.00619631755486e-06
ENSORLG00000010090	657.660809670691	-0.675123653979004	0.236074075800358	-2.85979581489473	0.00423913851421526	0.033465634338686
ENSORLG00000010101	64.892618032251	-9.48356207678288	1.36863793594746	-6.92919714388724	4.23235655696665e-12	4.71030316327776e-10
ENSORLG00000010131	476.110032689703	0.71833446517952	0.23197525262661	3.09659955984942	0.00195754114123909	0.0186185726471578
ENSORLG00000010158	97.3732087512074	-1.58574060236812	0.518672315270259	-3.05730719701485	0.00223335264053083	0.0206186911456594
ENSORLG00000010169	41.0159766836182	-3.20553129323241	0.860638761511791	-3.72459554064425	0.000195628614374739	0.00296070768620873
ENSORLG00000010185	178.792980822516	2.26052986724933	0.402355654780387	5.61823809456131	1.92914541130002e-08	1.00030573997295e-06
ENSORLG00000010190	486.096090755774	1.07278911762086	0.248835066121191	4.31124573535138	1.62337372534694e-05	0.000380357089024805
ENSORLG00000010194	1645.23328212792	-1.04814738386206	0.168908536657206	-6.20541391575275	5.45531268542104e-10	3.95716191694961e-08
ENSORLG00000010195	414.183996964106	-0.898356939676753	0.282571669659684	-3.1792180042631	0.00147672980536349	0.0150241206284807
ENSORLG00000010197	7.85353914486175	6.42904188051606	2.13417396904175	3.01242634095228	0.00259168324304422	0.0230168350471368
ENSORLG00000010201	1161.84615824823	-0.733950197509194	0.152262896271878	-4.82028265243731	1.43354964429638e-06	4.7588998589753e-05
ENSORLG00000010202	785.619912099023	0.826081147516721	0.187132121053361	4.41442731940799	1.01277733690633e-05	0.000255673747623988
ENSORLG00000010214	1820.40147452606	0.378042263171889	0.14013820476708	2.69763883303788	0.00698331589220882	0.0492501861146041
ENSORLG00000010243	427.665128417809	-0.853542025181174	0.233564145519722	-3.65442231418649	0.000257761693408662	0.00370446175440543
ENSORLG00000010245	1065.51897649138	0.70396022445128	0.193112221467691	3.64534268779595	0.000267035724701987	0.00382269493902797
ENSORLG00000010255	655.35922205905	1.27206067738491	0.237285246811877	5.36089240471582	8.28118325851146e-08	3.8168726473321e-06
ENSORLG00000010272	12.7483692435364	7.12729329875619	1.82800119912349	3.89895438918403	9.66089687735484e-05	0.00167614724149696
ENSORLG00000010277	2550.26813235171	-0.364660510812655	0.118501682205186	-3.07726020446902	0.002089128498683	0.0195743189722598
ENSORLG00000010280	81.6493979191184	-3.20986469400188	0.7722451004567	-4.15653617239344	3.23109034173867e-05	0.000673986981913305
ENSORLG00000010283	24250.0539411145	0.329344587699876	0.0840494013872635	3.91846440621745	8.91148855088271e-05	0.00157609000998751
ENSORLG00000010288	5090.67620503841	0.285552717503686	0.100886097416182	2.83044666031342	0.00464830611237383	0.0358583614383124
ENSORLG00000010289	2493.89582736855	-0.619000597273712	0.122111180671019	-5.06915577977554	3.99584089609521e-07	1.53541237969536e-05
ENSORLG00000010297	122.980535726688	-2.01192191915806	0.590200479265268	-3.40887882988959	0.000652304462124129	0.0078433685750249
ENSORLG00000010318	3061.01483392985	0.408761092604667	0.124510270584479	3.28295080145478	0.00102726592162198	0.0112542962793783
ENSORLG00000010319	23.8780324007134	5.43876353950048	1.54667396330454	3.51642535436513	0.000437399631552923	0.00563402828165416
ENSORLG00000010330	3465.13191754946	0.36217857268043	0.115931791605227	3.12406603629251	0.00178370420242937	0.0173441807411377
ENSORLG00000010332	6969.41210901971	0.298701073150372	0.0975391812247964	3.06237011014027	0.00219591754681454	0.0203968890913277
ENSORLG00000010382	628.696616862198	0.930343704609603	0.221585479502252	4.19857703085705	2.68597485797432e-05	0.000578118079100793
ENSORLG00000010395	2019.98384172019	-0.378940248252312	0.136709128873539	-2.77187230563692	0.00557348956789307	0.0413213871886141
ENSORLG00000010422	798.36984098382	0.589806600120893	0.170231316164867	3.4647361802083	0.000530751867397101	0.00662395513176447
ENSORLG00000010423	976.524147227898	0.520663656261265	0.193342984034632	2.69295345192357	0.00708221559850203	0.0497171535014842
ENSORLG00000010424	915.141698193553	-1.39302833692301	0.169189657001937	-8.23353130213543	1.81773853891917e-16	3.60623519699486e-14
ENSORLG00000010427	130.918282097578	1.43164920755074	0.420986996907918	3.40069697654792	0.000672142909343073	0.00802876464746713
ENSORLG00000010431	1483.0585587282	-0.910929906426151	0.143023642143622	-6.36908620682036	1.90157711697604e-10	1.53573387340915e-08
ENSORLG00000010438	1529.64911002186	-0.781557573054099	0.135051552002509	-5.78710545317967	7.16096273575050e-09	4.03400900780611e-07
ENSORLG00000010456	1448.71340773463	0.531495051977596	0.145163748920936	3.66134834577107	0.000250891356583035	0.00364448612247953
ENSORLG00000010459	244.63159408003	1.1105004062733	0.367054353211568	3.02543859392185	0.00248272812930284	0.0222805404197949
ENSORLG00000010467	1492.42677199426	-0.710146068196504	0.135313069311775	-5.24817057072483	1.53617035935817e-07	6.59721915270715e-06
ENSORLG00000010473	702.799407078777	-1.81800106553416	0.210522350216781	-8.6356677267858	5.83849882236438e-18	1.4400578446729e-15
ENSORLG00000010489	780.155862938025	-0.636317240453541	0.187847327356811	-3.38741705515391	0.000705540472434637	0.00832419179242211
ENSORLG00000010503	2338.83861023369	0.403872432793805	0.127325092443683	3.17197831976788	0.00151404309484653	0.0152971274386801
ENSORLG00000010511	1700.74821676096	-0.713298794021414	0.228205212404533	-3.12569019132205	0.00177388322182416	0.0172953614127855
ENSORLG00000010514	504.90074661954	-1.1162322398675	0.291230361283421	-3.83281548993857	0.000126684972526917	0.00209823422736959
ENSORLG00000010517	4310.3373149399	0.340260241804242	0.109633327661787	3.10362048713807	0.00191168377549733	0.0182776596492285
ENSORLG00000010533	1400.15576066768	-0.529954571566514	0.179801240496917	-2.94744669225795	0.00320409990874836	0.0273276782871379
ENSORLG00000010535	666.608964447915	-0.561372816755639	0.199658140650221	-2.81167006227461	0.00492850293980513	0.037575202864379
ENSORLG00000010541	1137.14900972045	0.606586159845944	0.213854434221688	2.83644415442486	0.00456189556402439	0.0353711630563183
ENSORLG00000010548	5440.13667816267	0.466483943111211	0.108780881796187	4.28828977490016	1.80054099380405e-05	0.000414419599229653
ENSORLG00000010553	975.384441052689	0.699039490843366	0.174216125037418	4.01248443961905	6.00830406138266e-05	0.00114471362973232
ENSORLG00000010559	240.400378404314	-1.09822666458186	0.366312004351184	-2.99806354019724	0.00271701019842867	0.0239441533340174
ENSORLG00000010589	1509.97975924751	-0.861326519787293	0.178277509231846	-4.83138071368922	1.3558944608904e-06	4.55760325970011e-05
ENSORLG00000010609	6361.23872214825	0.302299937650956	0.0913428950168119	3.30950685978714	0.000934604758311416	0.0104205290462431
ENSORLG00000010610	94.9868949825941	4.34680602148609	0.717457908579911	6.05862165501789	1.37292892648616e-09	8.94975050651329e-08
ENSORLG00000010611	57.7786654478291	-2.34158232231043	0.704994717030382	-3.32141825427255	0.000895612135284387	0.0100727968575174
ENSORLG00000010612	5174.25945599998	0.308805957768358	0.0993002518893072	3.10982048779285	0.00187201076629676	0.0179925963699044
ENSORLG00000010639	252.490753901219	-2.07922868803685	0.357866491953401	-5.81006809742779	6.24474362104196e-09	3.56184564285181e-07
ENSORLG00000010648	4772.32949348144	0.313008314339027	0.104570234513939	2.99328308666368	0.00275993619582461	0.024230089199707
ENSORLG00000010655	1835.16411818107	-0.486225060534633	0.153841400730724	-3.16056053978405	0.0015746587797896	0.0157930527082232
ENSORLG00000010662	6509.70338968457	0.461464130882363	0.115543687266675	3.9938497878928	6.50090572865459e-05	0.00122324259133406
ENSORLG00000010686	574.239478831279	0.85410336340845	0.20940993488254	4.07861911559987	4.53039888701496e-05	0.000901732175417635
ENSORLG00000010709	247.461374350788	-1.2885157891866	0.326286590870487	-3.94903077613157	7.84682637166357e-05	0.00141942789827159
ENSORLG00000010714	319.312942382406	-1.27075281553928	0.327559789823567	-3.87945301901598	0.000104691618480598	0.00179250873049997
ENSORLG00000010720	1092.06415758883	-0.4776665046432	0.166016579778282	-2.8772216924426	0.0040119362932859	0.0322545466015434
ENSORLG00000010731	17.9581594807109	-4.48046523031212	1.42956473233448	-3.13414644959485	0.00172354812519382	0.0169403340770262
ENSORLG00000010755	3722.09229536302	0.531537022683845	0.118381474672261	4.49003549039582	7.12113075409763e-06	0.000191139527240868
ENSORLG00000010756	2135.51849942514	-0.895907570089002	0.161239391184253	-5.55638149901732	2.75424552588809e-08	1.39640248162526e-06
ENSORLG00000010782	5524.97275343398	0.886703093491394	0.102006032486483	8.69265348212509	3.54071031081296e-18	8.97570063791086e-16
ENSORLG00000010794	25.106938421953	8.10471834473369	1.57008306325832	5.16196788207775	2.44367224509571e-07	1.00695730118136e-05
ENSORLG00000010806	278.977715771206	2.38210000958899	0.347820421728633	6.84864907514685	7.45506217263509e-12	7.91103457993812e-10
ENSORLG00000010812	624.727704479008	-0.64542158316139	0.20952934921408	-3.08033974993142	0.00206764587009362	0.019412897335879
ENSORLG00000010822	597.08918631045	0.607578873635871	0.201816731170078	3.01054758995102	0.00260777078911281	0.0231165771942142
ENSORLG00000010831	2335.0235722808	0.344280347972398	0.12516138285787	2.75069146817716	0.00594696260205579	0.0434349585485083
ENSORLG00000010841	394.184046642739	0.783828748857513	0.258870783025493	3.02787645518236	0.0024627875027876	0.0221869681643037
ENSORLG00000010843	18.676995177246	5.71602962464195	1.50352078566134	3.80176295476202	0.000143670150268315	0.00231444623362514
ENSORLG00000010870	125.559837075306	-1.25420091067668	0.456379617508732	-2.748152771421	0.00599320770391459	0.0436853143018567
ENSORLG00000010885	796.559712135285	0.718803790715254	0.190861354615995	3.76610441732144	0.000165814467601015	0.00260227486040733
ENSORLG00000010886	383.504486127812	-1.54424371510735	0.346440347192579	-4.45745920653098	8.29368134756852e-06	0.000215635715036782
ENSORLG00000010935	3786.7208876953	-0.31457958167385	0.102502741589467	-3.0689870026479	0.00214785935568227	0.0200320536330674
ENSORLG00000010941	496.690974408581	0.897377858647005	0.219398450863252	4.09017408790333	4.31049525789547e-05	0.000863656191119476
ENSORLG00000010944	2125.11307190698	-0.769096744002801	0.210387996120856	-3.65561133802044	0.000256569823628653	0.00369314859690077
ENSORLG00000010969	554.153104402263	-0.786794045986484	0.241013816013972	-3.26451843715413	0.00109650326436419	0.0118562663395588
ENSORLG00000010988	417.96866341251	-1.47738406091982	0.308739749574885	-4.7852084577839	1.70809958951741e-06	5.53751930868058e-05
ENSORLG00000010998	455.875884692662	-1.02409634881256	0.266356867204185	-3.84482802926009	0.00012063701078754	0.00201083718803122
ENSORLG00000011000	1404.79519750258	0.470735142960697	0.143862049434703	3.27212871504626	0.00106740968587683	0.0116041241341977
ENSORLG00000011017	98.4541713661997	1.77540609157188	0.572322196010488	3.10210944804828	0.00192146903182693	0.0183328033292761
ENSORLG00000011063	1576.39198375976	0.548636400538516	0.137990914716471	3.97588784497729	7.01171670706012e-05	0.00129669282548131
ENSORLG00000011064	665.678240469611	0.533755421403792	0.190044909306683	2.80857521178034	0.00497612574087363	0.037859210930565
ENSORLG00000011072	2767.01398712699	0.460892616578611	0.127091354457825	3.62646710741885	0.000287325400070333	0.00404168874452613
ENSORLG00000011080	1718.90118669658	-0.730939823204712	0.171693226641197	-4.25724320932138	2.06963169032053e-05	0.000466357007552225
ENSORLG00000011083	313.22097508867	0.979523705402423	0.280659928203771	3.49007324156104	0.000482888184002391	0.00610661514470664
ENSORLG00000011084	351.663643618969	-0.665285926182035	0.242913963888423	-2.73877184963981	0.00616691525804712	0.0446328609604815
ENSORLG00000011097	1048.18226485098	0.822542472578754	0.15735488934121	5.22730800436168	1.71995849839106e-07	7.33473890482094e-06
ENSORLG00000011111	185.677802194541	-1.13629373047827	0.369402569176138	-3.07603093560635	0.00209776079063634	0.0196451154185195
ENSORLG00000011145	611.007307125697	-1.35361654705365	0.215131797795164	-6.29203381799695	3.13333196247028e-10	2.37301140991732e-08
ENSORLG00000011156	2541.52483285739	-0.675705837335559	0.170803987245991	-3.95603081772566	7.62053346497722e-05	0.00138951025776987
ENSORLG00000011157	209.880436036996	-1.08492927462399	0.386064985401002	-2.81022448460867	0.00495069559197399	0.0377128948016316
ENSORLG00000011162	969.500798785777	-0.588586369393576	0.193017313234854	-3.04939675891879	0.00229301430280887	0.0209469955229567
ENSORLG00000011166	82.1234844010906	2.73225990319071	0.581580503835288	4.69799088032105	2.62733160131995e-06	8.0190729744635e-05
ENSORLG00000011173	1030.69808653362	-0.853381772295739	0.196768078941736	-4.33699295579558	1.44445251990228e-05	0.000347811970887288
ENSORLG00000011175	621.171531834627	-1.04326435092982	0.211846618399917	-4.9246212132609	8.45239220822893e-07	2.98978803458516e-05
ENSORLG00000011179	976.462189513228	-0.492063126321233	0.168366306445046	-2.92257481149794	0.00347150213643242	0.0289985615533934
ENSORLG00000011189	2271.23293143732	0.34935664590492	0.127942428916648	2.73057693888647	0.00632235736419443	0.0455209730221999
ENSORLG00000011191	2149.3716090037	0.450265106678748	0.135675232858672	3.31869787279283	0.00090438221911077	0.0101455342736385
ENSORLG00000011194	305.114157484744	1.01041255658735	0.30855107433484	3.27470114555768	0.00105773807260327	0.011525871821585
ENSORLG00000011201	404.705699767951	1.26686463068551	0.255349257063433	4.96130141616507	7.00224347215737e-07	2.53079104661022e-05
ENSORLG00000011233	92.7311882776682	-1.84728177266741	0.543018486663535	-3.40187639654342	0.000669248989977316	0.00802044160542743
ENSORLG00000011238	547.536218624557	-0.690437389405705	0.209266026693352	-3.29932861208015	0.000969163872785462	0.0107533003076476
ENSORLG00000011250	164.980184844838	1.35079690011626	0.410546026277277	3.29024473179032	0.00100100279947234	0.0110462859895232
ENSORLG00000011254	246.021417597639	-1.35714058766351	0.288009456638642	-4.71213898148585	2.45130098915326e-06	7.59442579584143e-05
ENSORLG00000011266	76.7409232319542	-1.55388422724988	0.565284593461096	-2.74885295871206	0.00598042078562712	0.0436430145258673
ENSORLG00000011269	1290.26179008382	-1.32104867985807	0.188195430614682	-7.01955767758694	2.22571723663266e-12	2.53898693768871e-10
ENSORLG00000011281	962.832088954662	-1.00084783359192	0.175865228382648	-5.69099328387008	1.2630247638333e-08	6.78021411455452e-07
ENSORLG00000011288	559.424969138587	-0.804158233060155	0.24375351376663	-3.29906314224482	0.000970080882858578	0.0107569357678826
ENSORLG00000011293	16.6652048873154	7.5144572629844	1.67319247030128	4.49108957658131	7.08597394286386e-06	0.000190475988814656
ENSORLG00000011306	1852.66138903554	-0.630793597307388	0.137067669696352	-4.60205968850856	4.1833327131377e-06	0.000118931758068831
ENSORLG00000011308	2635.23499408035	0.507471032388402	0.117391287784194	4.32290199696344	1.53990148824348e-05	0.000364543216127367
ENSORLG00000011329	5006.85592546776	0.492295171806318	0.104111477720233	4.72853889490653	2.26141308995842e-06	7.07981333068972e-05
ENSORLG00000011334	3163.4071881053	0.385224097284709	0.112664273621983	3.41922141687285	0.000628006017869594	0.00763140202274024
ENSORLG00000011349	85.5432489688813	-1.50863264169764	0.541137588141458	-2.78789105535813	0.00530523814921803	0.0398318415053589
ENSORLG00000011359	2327.52170668918	0.48644722862732	0.119820918281903	4.05978551660614	4.91178136518322e-05	0.000963976704057249
ENSORLG00000011368	30.7894959364901	4.53666143706327	1.17143464766793	3.87273967531589	0.00010761875883518	0.001830622167996
ENSORLG00000011369	2764.95962363086	-0.633767730276284	0.147633451614253	-4.29284639318896	1.76397046558195e-05	0.000407544163769643
ENSORLG00000011390	2296.7091429142	0.557492959445014	0.156657700133642	3.55866937258384	0.00037273839163592	0.00496585483513782
ENSORLG00000011453	4935.07740335312	0.29649709149017	0.109564274765582	2.70614752960799	0.00680687987250791	0.0481733894660777
ENSORLG00000011454	3126.23252553271	-0.816984423539119	0.141034558783749	-5.79279596848185	6.92241855055239e-09	3.91170227197159e-07
ENSORLG00000011469	1020.43067181003	0.914552643463773	0.184980458739819	4.94405003476675	7.65160515039714e-07	2.73837445500095e-05
ENSORLG00000011485	26.6283681021745	-2.7610304324671	0.880469147202009	-3.13586278547205	0.00171349353014794	0.0168596678772292
ENSORLG00000011500	312.842809234429	-2.23099848305195	0.328050191083376	-6.80078397663522	1.04051347980035e-11	1.06693550748967e-09
ENSORLG00000011505	41.3666124532106	2.11367712632521	0.746097498964094	2.83297709650535	0.00461166901144823	0.0356311794201486
ENSORLG00000011508	265.245086799031	1.1802568223907	0.385365524564069	3.06269436978261	0.00219353968572011	0.0203851763461117
ENSORLG00000011511	61.2497886771739	-2.30088004876852	0.715354905127856	-3.21641751845859	0.00129801839450792	0.0135689757941343
ENSORLG00000011513	376.154173612715	2.5299605162346	0.325687227098117	7.76806796746875	7.96922988454546e-15	1.32231258047931e-12
ENSORLG00000011553	1707.78194420193	-0.728895841010996	0.1378166252774	-5.28888179886758	1.23066383518478e-07	5.41254851079338e-06
ENSORLG00000011567	303.450515572608	-1.2727228592169	0.332840991799361	-3.82381644861854	0.000131401753059256	0.00216261929381202
ENSORLG00000011574	4005.60556238307	0.537933907587752	0.104081569027501	5.1683877617719	2.36122020366163e-07	9.79477071755274e-06
ENSORLG00000011616	103.977196227212	-1.99038108731239	0.45201260710747	-4.40337516258514	1.06579623797989e-05	0.000267946459168167
ENSORLG00000011618	771.446794112456	0.82421309090892	0.180291431402687	4.57155997096729	4.84106695502399e-06	0.000135312640219139
ENSORLG00000011623	124.18897370889	2.06678988331461	0.544390649321027	3.79651980777469	0.000146741642720525	0.00236184167807322
ENSORLG00000011624	144.888783922192	1.34926274320996	0.459829538744796	2.9342672219211	0.00334336229186667	0.028160151615667
ENSORLG00000011626	11.4876676379506	-6.98639698267524	2.17236790163939	-3.21602845328496	0.00129977944487391	0.013579607571745
ENSORLG00000011632	186.450695797685	-1.60990165924493	0.426556348709035	-3.77418285794426	0.000160532983198048	0.00254123851633198
ENSORLG00000011645	1030.50705731601	-0.836763563433026	0.277741836804571	-3.01273863909023	0.00258901787979365	0.0230062095141157
ENSORLG00000011656	789.897084005928	0.611470272626481	0.215057570305296	2.84328643608516	0.00446509222263964	0.0347300408900807
ENSORLG00000011679	212.803655651373	-0.913395869828045	0.3189027452158	-2.86418315154344	0.00418086194282048	0.033196083294824
ENSORLG00000011682	1213.44820041058	-0.835133685333538	0.16811157147064	-4.96773468969322	6.77395527866194e-07	2.47276463492276e-05
ENSORLG00000011700	359.105628586422	-1.34567449853576	0.291557996801318	-4.61546077726953	3.92224114795709e-06	0.00011309438456953
ENSORLG00000011729	881.715433795701	-0.569337738225886	0.210032301158797	-2.71071513802743	0.00671382782055871	0.0476997996811357
ENSORLG00000011785	166.444613992306	2.41213820512929	0.535213006417895	4.50687516223381	6.57893135000346e-06	0.000178688474702773
ENSORLG00000011822	5248.5007842698	0.43251726400193	0.106189262447084	4.07307908572638	4.63956612778929e-05	0.000919450173337786
ENSORLG00000011839	260.186888310889	-1.91535557083861	0.393821409895488	-4.8635130612805	1.15320412012467e-06	3.95569709338436e-05
ENSORLG00000011850	1241.94679387997	0.507086047666675	0.18272131671018	2.77518823088924	0.0055169766858213	0.0410922740987375
ENSORLG00000011853	3451.92153234953	0.414800417071638	0.116945658645441	3.54695011235295	0.00038971838115847	0.0051507167942827
ENSORLG00000011865	4440.76468254908	-0.495701969056401	0.149708365334314	-3.3111173710931	0.00092924224073635	0.0103801495104535
ENSORLG00000011880	8517.68517965376	-0.569128836230322	0.0924658468214428	-6.15501675261078	7.50695597975349e-10	5.2097703628312e-08
ENSORLG00000011899	326.430925741502	0.878909825704644	0.290023641961842	3.03047648032873	0.00244168203150167	0.022084033914256
ENSORLG00000011913	256.999460334523	-1.68778086836191	0.392466653291851	-4.3004440102248	1.70456235467951e-05	0.000397339362677017
ENSORLG00000011915	553.449463446792	-1.15670408774044	0.23198576899629	-4.9860993316316	6.1610477888571e-07	2.26260451191589e-05
ENSORLG00000011924	313.410363642336	0.934747731629422	0.286181958449942	3.26627065064595	0.0010897404154387	0.0117971186610837
ENSORLG00000011940	101.865237245281	1.9551287717964	0.465772741878651	4.1976023841811	2.69755713302717e-05	0.00057924485637661
ENSORLG00000011959	48.9699089942607	1.82245314588553	0.66922838007033	2.72321557208021	0.00646498574140226	0.0463649979379466
ENSORLG00000011961	1000.78819084362	-0.639621002339622	0.209792478197458	-3.04882714497327	0.00229736626035547	0.0209762526183132
ENSORLG00000011982	257.010128326523	0.99677826732142	0.344332410500868	2.8948139557107	0.00379383312235399	0.0309405907726564
ENSORLG00000011989	352.747509572116	0.950544667325862	0.255753898706595	3.71663803419217	0.000201891361098775	0.00304036396268551
ENSORLG00000012006	803.361649920425	-0.820290976484967	0.195125132310273	-4.2039227175544	2.62328537512929e-05	0.000568623257347189
ENSORLG00000012008	558.547006967683	0.715894653974616	0.224750050917578	3.18529251073297	0.00144607760520959	0.0147864473110843
ENSORLG00000012014	27.0109219668806	-4.98904990264418	1.21847032589576	-4.09451900191043	4.23045719205481e-05	0.000851099897141723
ENSORLG00000012018	16.4465112747496	6.51694309781138	1.66183323293102	3.92153855674031	8.79853659351186e-05	0.0015621681897352
ENSORLG00000012021	841.264277457902	0.7542601207811	0.164245110866364	4.59228354988778	4.3842213110416e-06	0.000123871218837664
ENSORLG00000012027	344.13054323625	-1.01942621293018	0.336140018811374	-3.0327427734876	0.00242342075570205	0.0219626310298321
ENSORLG00000012037	924.424836470109	0.543959354511021	0.179953176025615	3.02278274007008	0.00250461987947754	0.0224309725418175
ENSORLG00000012069	895.025498340348	0.715239618095694	0.204760555770035	3.493053705612	0.000477530459597354	0.00606111679316475
ENSORLG00000012070	160.667696729673	-1.43073590470352	0.441230248872629	-3.24260611859487	0.00118441830574182	0.0126199666762404
ENSORLG00000012071	328.682665298844	1.09155891803385	0.268398389446064	4.06693542493557	4.76354359664117e-05	0.000939937272712373
ENSORLG00000012072	705.343768451675	-0.699010012460398	0.199258880066254	-3.50804948932754	0.000451405067956526	0.00577773162716867
ENSORLG00000012075	106.789250773559	2.18230873748151	0.514023278669125	4.24554456586441	2.18063159832102e-05	0.000487158971022708
ENSORLG00000012084	1044.79409901189	-1.29747502561794	0.27384915309002	-4.73791870808317	2.15924390982888e-06	6.81842903844235e-05
ENSORLG00000012086	13.3226157785859	-6.21938894921547	1.76529573674505	-3.52314279118078	0.000426461532341522	0.00552432639339777
ENSORLG00000012088	267.918894038385	-1.22094150093013	0.319357003741391	-3.82312423596894	0.000131771343203926	0.00216674824879105
ENSORLG00000012125	156.843864126022	1.23863548460432	0.390364201683837	3.17302529089876	0.00150859382380293	0.0152632230998066
ENSORLG00000012132	1344.23185480841	-0.652760304071254	0.153590824127374	-4.24999545239705	2.1377485564888e-05	0.000478750756478939
ENSORLG00000012150	262.165859609146	-0.944615810018889	0.309450611268348	-3.05255758308954	0.00226900192731237	0.0208423871048341
ENSORLG00000012153	5740.61973735091	0.266911460216235	0.0931717580843855	2.86472495210935	0.0041737159039282	0.0331644156197202
ENSORLG00000012156	264.357548561994	-0.942277144479033	0.337017663162239	-2.79592806987515	0.00517509169383504	0.0390797573834825
ENSORLG00000012166	4224.17565207816	-0.63746541449109	0.103733312213517	-6.14523339598928	7.98460197048035e-10	5.52026345322755e-08
ENSORLG00000012171	17.0673764539349	-7.55513644159887	1.66494047188734	-4.53778172203031	5.68490574899093e-06	0.000155797146742616
ENSORLG00000012188	6731.23656268076	0.359167827111174	0.111225602843382	3.22918301118961	0.00124144422371199	0.013120347406596
ENSORLG00000012192	3737.92484060956	-0.908055815129249	0.109694810789441	-8.27801979504996	1.25240412821004e-16	2.51196485143843e-14
ENSORLG00000012214	2445.22714719715	0.389479234710145	0.128735898404369	3.02541279889749	0.00248293990871482	0.0222805404197949
ENSORLG00000012225	9.87073644614205	6.75926704226801	1.98733005191188	3.40117990756763	0.000670956547399821	0.00802876464746713
ENSORLG00000012252	424.645235685426	-0.758887733117488	0.265011384051269	-2.8636042781116	0.00418850921494201	0.0332241069930993
ENSORLG00000012260	1058.10825973785	-1.01788638239061	0.230339179164095	-4.41907619053145	9.91237003137791e-06	0.00025162806371726
ENSORLG00000012290	1969.47537398624	0.417008432857087	0.138512106858592	3.01062804049913	0.00260708003278929	0.0231165771942142
ENSORLG00000012301	893.621892768122	0.71782335249496	0.165821835756961	4.32888316076205	1.49867411735038e-05	0.000358503276407328
ENSORLG00000012303	867.873297614801	-0.473153434236963	0.175441868674762	-2.69692427361285	0.00699831830522483	0.0492992415427627
ENSORLG00000012313	3900.61196517038	0.311572552476306	0.111553320283848	2.79303701300425	0.00522157169302038	0.0393331104172546
ENSORLG00000012325	879.533439341714	0.611566526623528	0.180502712974849	3.38812927819397	0.000703710874060191	0.00831210207866375
ENSORLG00000012348	500.154801348174	-0.769174888538583	0.239490223207517	-3.21171728113551	0.00131944151833614	0.0137535388878762
ENSORLG00000012350	12.0053650371675	7.04211858554698	1.84291481488959	3.82118507521406	0.000132811933590885	0.0021760174254047
ENSORLG00000012353	4475.91563211199	0.651540476976578	0.100012671886314	6.51457924968941	7.28936893932873e-11	6.45852242138971e-09
ENSORLG00000012372	4534.44459646251	0.304825064250009	0.0963234603224488	3.16459835672004	0.00155297163146706	0.0156083910889519
ENSORLG00000012383	1743.69600476941	0.851830424569327	0.208195045630892	4.0915018990391	4.28588436002443e-05	0.000860571631894014
ENSORLG00000012399	264.914897629854	-1.1949790401615	0.355411314265782	-3.36224254039328	0.000773121841110492	0.00899363916121651
ENSORLG00000012413	30.7443918497551	4.48603109636723	1.24846529592702	3.59323652087279	0.000326595879229841	0.0044853483729895
ENSORLG00000012416	1337.91486152503	-0.399545250692199	0.14321667241348	-2.78979565688187	0.00527413173225639	0.0396799061735959
ENSORLG00000012418	824.955965463618	-0.891981391075995	0.190489853030041	-4.68256643011492	2.83305331481832e-06	8.50475149704998e-05
ENSORLG00000012419	17289.5640804478	-1.26405251886935	0.337618407350589	-3.7440272548787	0.000181093996310455	0.00277656510746195
ENSORLG00000012458	3633.84345773881	-0.475291021757347	0.105267571245558	-4.51507540388323	6.32942408375743e-06	0.000172682583522781
ENSORLG00000012486	13.1171881633519	7.16667196734399	1.88077877390317	3.81048109792894	0.000138696617169617	0.00225098647450485
ENSORLG00000012489	169.806271432473	-1.00838527466968	0.358174645634387	-2.81534521485645	0.00487248624023077	0.0371947381249234
ENSORLG00000012491	2816.74066861654	0.427892041705733	0.124548690427721	3.43554027132907	0.000591373562745176	0.00724412769612412
ENSORLG00000012496	2505.23246999249	-0.358544567758079	0.122894455650414	-2.91749994627907	0.00352849709528532	0.0293671358792283
ENSORLG00000012500	514.287287423129	-0.876590712157414	0.26789730217696	-3.27211474335184	0.00106746243816118	0.0116041241341977
ENSORLG00000012529	2372.24666061935	0.598731689925912	0.125337965744373	4.77693798818331	1.77984631468979e-06	5.73953267415514e-05
ENSORLG00000012542	5299.67101790645	-0.491747070168118	0.124733188111708	-3.94239157687303	8.0673123026185e-05	0.00145392406089981
ENSORLG00000012555	1333.33866321634	-0.877871481354349	0.227382831902901	-3.86076413072921	0.000113032978552616	0.00191202773358883
ENSORLG00000012556	1317.32173778062	0.629564106307753	0.194832720596005	3.23130583190481	0.00123226014034738	0.0130383838154322
ENSORLG00000012559	6.62338422265887	6.18159137215124	2.23362653859007	2.76751339821259	0.00564857235973474	0.0417568824260342
ENSORLG00000012572	11.948965090511	7.03338779217053	1.87054008194161	3.76008397792253	0.000169856327991564	0.00264947162479883
ENSORLG00000012594	736.282388086347	-0.996069622217584	0.201356536479453	-4.94679556786689	7.54451365270375e-07	2.70535291137817e-05
ENSORLG00000012599	2282.17108232723	-0.411166451188448	0.133540644836352	-3.07896110350758	0.00207723800410099	0.0194878727180006
ENSORLG00000012644	1225.07062585476	-2.01487184962643	0.51958161549086	-3.87787363824052	0.000105373420221108	0.00179913532822794
ENSORLG00000012649	3858.65912428175	-0.561556565198425	0.141548373966626	-3.96724137100174	7.27093460655856e-05	0.00133914327385375
ENSORLG00000012654	23.1948437637271	-4.39325523806241	1.30879593210335	-3.35671522985411	0.000788743044569094	0.00912302791474975
ENSORLG00000012662	9447.88624908591	-2.07387249535145	0.1022619920266	-20.2799931260091	1.93158292549876e-91	1.17517505187344e-87
ENSORLG00000012665	188.97719905081	-1.18571864093968	0.348819569238857	-3.39923199700917	0.000675753700446625	0.00805082019618264
ENSORLG00000012686	290.858507911768	-1.06358536376358	0.354561543894272	-2.99972002626639	0.00270227870798813	0.0238847413938011
ENSORLG00000012687	969.778512351828	-0.591348859773565	0.185640175293209	-3.18545734423898	0.00144525408084785	0.0147863102486743
ENSORLG00000012691	110.944310113802	-1.61510268967618	0.483708092482172	-3.33900282996754	0.000840797077447362	0.00958540178486524
ENSORLG00000012693	183.968009806195	-1.01360735709951	0.371829266787975	-2.72600208653691	0.00641065930947778	0.0460477582513138
ENSORLG00000012731	748.816625680404	-1.05147976642578	0.198758321310427	-5.29024274049663	1.22154129118571e-07	5.38540377940136e-06
ENSORLG00000012743	465.22891209953	0.693157871115951	0.242271574895968	2.86107799238766	0.0042220317393262	0.0333739815098233
ENSORLG00000012748	307.917376889757	-0.917202762987979	0.27512028447262	-3.33382456602999	0.000856606670592591	0.00974398179301156
ENSORLG00000012750	7496.19216136439	0.300713039552397	0.105237649282005	2.85746633076702	0.00427037936571367	0.0336346394203306
ENSORLG00000012756	19.9985529181392	-7.78551990205494	1.73798373084909	-4.47962760747554	7.4773377297143e-06	0.000197220185321887
ENSORLG00000012762	89.2672858661276	-2.16958327923231	0.542638023522387	-3.99821462040028	6.38220693684925e-05	0.00120588034173263
ENSORLG00000012780	1273.92041242058	0.47908289091175	0.169168580358033	2.83198505241224	0.00462600111424216	0.0357164857602148
ENSORLG00000012796	1370.07796697062	0.625139720972872	0.157612456648879	3.96630909932154	7.29941884104752e-05	0.00134106798182558
ENSORLG00000012797	1423.37568632459	-0.406986273395954	0.145449331839891	-2.79813092468489	0.00513992735521864	0.0388624499119513
ENSORLG00000012801	5207.98407898651	0.257613237781015	0.0930905433003703	2.76734057668767	0.00565156795212283	0.0417621126567392
ENSORLG00000012804	1704.11303350402	-0.975556278082529	0.204098636101842	-4.77982752219736	1.7544564219407e-06	5.66767055101977e-05
ENSORLG00000012851	25.6287456278974	-3.28486586622516	1.08710906261867	-3.02165254543317	0.00251398933027908	0.0224597813295417
ENSORLG00000012853	470.794895956222	0.742432987167747	0.221177529489314	3.35672881816694	0.000788704284807914	0.00912302791474975
ENSORLG00000012879	88.31946471785	-1.5435559959597	0.573398161453739	-2.69194444580414	0.00710367771433294	0.049810344080678
ENSORLG00000012891	1300.91321170209	0.582823962497654	0.171008240566909	3.40816302515911	0.000654018083379086	0.00785855040015476
ENSORLG00000012944	886.598460522347	-0.980777486654289	0.173991325675132	-5.63693323703704	1.73105184057755e-08	9.13154861104666e-07
ENSORLG00000012947	64.9679440019701	-2.97111129122341	0.845826662082232	-3.51267159622187	0.000443625435663127	0.00570214890966436
ENSORLG00000012948	365.752046436124	-2.16184368963696	0.349129526604806	-6.19209641378753	5.93692161320999e-10	4.23283958141831e-08
ENSORLG00000012950	9.44626803500484	-6.70275141156706	2.27146490814439	-2.95084964224373	0.00316901142836146	0.027053693447359
ENSORLG00000012961	681.348072810668	-0.849994445040733	0.259415156509615	-3.27657973603877	0.00105072639519795	0.0114700108643259
ENSORLG00000012965	1587.84155485384	0.555423493123819	0.150798662697849	3.68321232554102	0.000230313168391387	0.00338460221375169
ENSORLG00000012975	217.788082918826	-1.14827222216201	0.420080993317458	-2.73345435863188	0.00626738088874885	0.045171580462881
ENSORLG00000012982	373.486055709682	-4.35828383477178	0.319400801729768	-13.6451875235402	2.15658042060268e-42	3.28015881973667e-39
ENSORLG00000013020	2294.07615533984	-0.823145858155968	0.132688509168285	-6.20359564905502	5.51874723306024e-10	3.98135077066464e-08
ENSORLG00000013022	1235.16019239277	0.534251204430952	0.155541498472754	3.43478241933317	0.000593029770132638	0.00725954350399793
ENSORLG00000013023	317.430940331122	-1.25049995033354	0.43117951140661	-2.90018407009673	0.00372943581911909	0.0305108303767645
ENSORLG00000013026	251.40591615643	-0.997400755333223	0.330948846707828	-3.01376108499861	0.00258030916156702	0.0229619437921662
ENSORLG00000013033	681.171044247402	0.738434263182655	0.192483307748395	3.83635480822006	0.000124873964558118	0.00207199963737706
ENSORLG00000013046	678.590539417051	-1.53454356071056	0.298741190242039	-5.1366989582765	2.79606312803205e-07	1.12999929929697e-05
ENSORLG00000013059	3808.31738122781	0.40754923736536	0.105311911566059	3.86992536081464	0.000108868678804998	0.00184672037690411
ENSORLG00000013079	32.4300782509245	3.6301902270129	1.07376107780419	3.38081748542844	0.000722705302020115	0.00848829933878451
ENSORLG00000013086	289.629673420213	-1.0239426110671	0.30484479319469	-3.3588981472718	0.000782539037811052	0.00906275540490312
ENSORLG00000013109	731.121189985751	-0.873742888632689	0.211410229476267	-4.13292625809658	3.58173668363888e-05	0.000736192094029018
ENSORLG00000013110	8.27871545498827	6.5046280731665	2.08951298967154	3.11298762214874	0.00185203785044869	0.0178853940986188
ENSORLG00000013132	770.418626627423	-0.485356089275672	0.1778473204109	-2.72906045564421	0.00635150586503738	0.0456947911110218
ENSORLG00000013138	165.984425141501	-1.48830750088948	0.408227791411544	-3.64577702008799	0.000266585061360481	0.00381923904234812
ENSORLG00000013140	34.101923795766	-3.45254465941542	1.19747333095831	-2.88319127462523	0.00393668320042693	0.031767476468491
ENSORLG00000013172	47.7137142129736	-3.08873669156526	0.825624742892804	-3.74109026910097	0.000183223692567855	0.00279615287353552
ENSORLG00000013181	26.9384494921853	-3.03501570730123	0.897440354318016	-3.38185785016053	0.000719973904089454	0.00846166368154585
ENSORLG00000013184	2040.06834417605	-0.405560337044177	0.117474209358042	-3.45233510623678	0.000555757043440506	0.00689108529679083
ENSORLG00000013192	1515.63974002555	0.497836599832623	0.156431239475058	3.18246279645442	0.00146028275078152	0.0149066447244207
ENSORLG00000013250	2855.27621500255	0.496938782369035	0.118324607401733	4.19979236171763	2.67159863826882e-05	0.000576383195575444
ENSORLG00000013258	15.921236340155	7.44645258647983	1.76110052588985	4.2282950217832	2.35468902872523e-05	0.000518429241885317
ENSORLG00000013269	90.2719179058548	2.28229871077541	0.52804151159288	4.32219562414831	1.5448412063003e-05	0.000365238882090583
ENSORLG00000013280	10.5597047166323	6.85508501821393	2.21723956721061	3.0917204976808	0.00199000126294844	0.0188283205439145
ENSORLG00000013282	234.705000860928	-1.22602078175687	0.355963505506886	-3.44423167765761	0.000572684751364581	0.00705782719912649
ENSORLG00000013292	1219.48870170063	0.656265674792845	0.168877378106256	3.88604845807075	0.000101889176571928	0.00175276272459079
ENSORLG00000013304	1246.08101833449	-0.576205999381069	0.16222245456643	-3.55194970339395	0.000382387946598817	0.00506851474315295
ENSORLG00000013335	29.1808564368892	-3.79920751378069	1.14542055539161	-3.31686688867023	0.000910329766645545	0.0102059821258074
ENSORLG00000013372	152.513987536522	-2.23803709942579	0.419587820000754	-5.3338943428381	9.61284706284433e-08	4.31090134130306e-06
ENSORLG00000013379	1944.20432914971	0.504610619607083	0.146255054537538	3.45020978045971	0.00056015108898169	0.00692674639301748
ENSORLG00000013386	15.2031417440507	-7.38605982523486	1.74519709107412	-4.23222102707548	2.31394839646567e-05	0.00051130975947084
ENSORLG00000013391	75.3228828800237	-1.99990359254825	0.629728796783351	-3.17581727684002	0.00149415031955745	0.0151759775362062
ENSORLG00000013412	108.931504653458	-2.22285411476818	0.539176547327873	-4.12268323944079	3.74484501204998e-05	0.000762844990624288
ENSORLG00000013414	18.188847164974	7.63908679747649	1.66382821450754	4.59127134091635	4.40554129936761e-06	0.00012428120524893
ENSORLG00000013435	566.260251120338	0.630673119051304	0.223224475762652	2.82528659501424	0.00472383431197405	0.0363795037393039
ENSORLG00000013439	15426.9855513067	0.23633223667169	0.0841210001766547	2.809432082065	0.00496289894633693	0.037774325091135
ENSORLG00000013440	214.286439522343	1.24907432706579	0.345684617530425	3.61333499878933	0.000302283745245554	0.0042084537896429
ENSORLG00000013441	98.6936888689706	-1.80565195200404	0.633014745481602	-2.8524642828506	0.00433816873188521	0.0339975335742245
ENSORLG00000013465	264.113369524141	0.842242351824286	0.29184369889019	2.88593639344323	0.003902510184389	0.0316513828378445
ENSORLG00000013479	296.936229234866	1.74841019126608	0.266404366303458	6.56299375091504	5.27380585919841e-11	4.83706052975323e-09
ENSORLG00000013480	4760.59383987935	0.554853489672357	0.0979423008548272	5.66510572887986	1.46933907760353e-08	7.79603978035456e-07
ENSORLG00000013484	941.599551073865	-1.31884475791928	0.178555253089046	-7.38619970627	1.51084817588568e-13	2.01284678147923e-11
ENSORLG00000013502	711.352663870888	-0.898865624099286	0.195347952899046	-4.60135676243207	4.19747765051389e-06	0.000119148308051601
ENSORLG00000013547	704.58698503259	0.763656208984904	0.25795954086842	2.9603720273887	0.00307267747777389	0.0264540138322307
ENSORLG00000013570	1025.97521602621	-1.4663100824863	0.240010696253663	-6.10935306373421	1.00035806938334e-09	6.78755965887905e-08
ENSORLG00000013577	1145.38560983488	0.738370588147574	0.196380305069871	3.7599014213002	0.000169980324297991	0.00264947162479883
ENSORLG00000013582	19.1739188195457	5.21099085882311	1.39410045260764	3.73788764581207	0.000185572836307017	0.00282963693256113
ENSORLG00000013594	2505.59051877421	0.364709301999185	0.134786073518033	2.70583816621375	0.00681322398137706	0.0481995984915093
ENSORLG00000013611	4286.49322765541	0.36253948197068	0.130916655021416	2.76923881007633	0.00561874346906205	0.0416037751713268
ENSORLG00000013647	3372.44182927257	0.360110372336108	0.130548025604667	2.75845131068173	0.00580759560464295	0.0426045960514241
ENSORLG00000013653	284.970452120295	-1.61678030030262	0.319738913857732	-5.05656405970658	4.26877522124969e-07	1.63684212895482e-05
ENSORLG00000013656	158.281224536314	-1.53413333431748	0.4121602297603	-3.72217701647168	0.00019751247252185	0.00298674204512743
ENSORLG00000013658	359.749681878707	-1.03971560425035	0.255878800648058	-4.06331279346741	4.83811270144645e-05	0.00095149002785479
ENSORLG00000013660	660.467615355839	0.680014635500502	0.234937827733828	2.89444506259299	0.00379829368824667	0.0309631337194632
ENSORLG00000013666	2075.32850280937	0.477433729229581	0.158151170923499	3.01884409986776	0.00253741067516036	0.0226468555711623
ENSORLG00000013685	721.05400398429	-0.587076041409607	0.205724130745641	-2.85370529593086	0.00432125973191048	0.0339075784613699
ENSORLG00000013688	1648.85762433735	-0.9486177695187	0.162421347490554	-5.84047469236685	5.20522924679944e-09	3.03533048602503e-07
ENSORLG00000013699	208.246651397175	1.55705715354878	0.372755038355025	4.17715924222004	2.95172385520249e-05	0.000625724318294492
ENSORLG00000013704	1197.76785042319	0.420545763118944	0.154616947758813	2.71992022358993	0.00652976677309714	0.0466828449442103
ENSORLG00000013710	268.256662297465	-0.92522299368156	0.337795758101703	-2.73900122038535	0.00616261446856486	0.0446328609604815
ENSORLG00000013725	1153.73996120996	0.551536020974481	0.186589316435062	2.95588210253415	0.00311776242993076	0.0266994720050396
ENSORLG00000013733	4524.49549112356	-0.557826400275408	0.10988533774141	-5.07644069482794	3.84570756251531e-07	1.48397155245306e-05
ENSORLG00000013749	1643.33222995359	0.603668087820549	0.137334017248629	4.39561952613438	1.10457262722617e-05	0.000275795616855432
ENSORLG00000013752	322.845350540909	-1.05778339292886	0.338042561026842	-3.12914264320957	0.00175317178120767	0.0171483876476969
ENSORLG00000013759	63.1346987639667	1.79593543522263	0.655811155691124	2.73849479326102	0.00617211377535848	0.0446505828885624
ENSORLG00000013760	140.02987044946	-1.40833168223682	0.384659242702091	-3.66124487830788	0.000250992716193117	0.00364448612247953
ENSORLG00000013776	1908.07963834582	0.424568923932553	0.144609371477271	2.93597102037944	0.00332505383887116	0.0280447701788708
ENSORLG00000013809	2390.43309715176	0.711420936590857	0.131285762978278	5.41887345932984	5.99757471817287e-08	2.87976407264749e-06
ENSORLG00000013810	1097.19003896558	-0.51496685221292	0.168763513242789	-3.05141106817367	0.00227768510064285	0.0208794547477
ENSORLG00000013811	9.95636366809027	6.77201631521717	1.95461048000536	3.46463726890414	0.000530947093894994	0.00662395513176447
ENSORLG00000013866	510.538031865484	-0.658878936924384	0.222355261643084	-2.96318122654543	0.00304477248757433	0.0262708425884277
ENSORLG00000013878	2477.99185216569	-0.544497836759586	0.147493838623401	-3.69166496608625	0.000222790819610105	0.0032979546143744
ENSORLG00000013892	82.5708007630778	1.43439382900678	0.502760165414509	2.85303794469112	0.00433034505697632	0.0339507981013453
ENSORLG00000013896	10.5731646672311	-6.86342127196239	2.26635914036673	-3.02839084490898	0.00245859879100047	0.0221601704362176
ENSORLG00000013903	68.8411206471461	-1.67668208848043	0.585692078010048	-2.86273649829299	0.00419999688802388	0.0332722902152074
ENSORLG00000013905	1009.19198395712	0.434944257726254	0.15666408489987	2.77628569435199	0.00549838697968376	0.041012079752018
ENSORLG00000013907	1144.40368476961	-1.07114498699459	0.179598109908765	-5.96412171341182	2.45953359988575e-09	1.52691861445968e-07
ENSORLG00000013935	52.5703213713816	-9.17846141668083	1.3508975100574	-6.79434327796696	1.08807025172779e-11	1.10946694047685e-09
ENSORLG00000013939	179.357112637948	-1.8327568784796	0.403690107553283	-4.54000938885453	5.62517233289964e-06	0.000154624465994103
ENSORLG00000013940	46.0378662836957	-2.99391735158518	0.732976318389759	-4.08460311263859	4.41522171388433e-05	0.000881691758444385
ENSORLG00000013963	1280.51514573296	0.563351924336097	0.150486905945525	3.74352785577256	0.000181454475582646	0.00277656510746195
ENSORLG00000013971	18.5795857352376	-3.43610172178426	1.23960639472012	-2.7719296515569	0.00557250780668647	0.0413213871886141
ENSORLG00000013972	2180.20874623997	0.487957639499151	0.142808149963101	3.41687529475894	0.000633442884435152	0.00767702491813439
ENSORLG00000013982	2961.71448673137	0.498455426292236	0.127315084801743	3.91513250035093	9.0354573801169e-05	0.00159184525194878
ENSORLG00000013986	10295.4478424587	1.10409495273803	0.325207324347635	3.39504946560734	0.000686162022638721	0.00816871216085164
ENSORLG00000014004	23.9819958825704	-4.02981199601874	1.15380109296001	-3.49264012714747	0.000478270586357494	0.00606629238512647
ENSORLG00000014007	111.038458189854	-1.42976475543955	0.468503240295549	-3.05177132721131	0.00227495339116634	0.0208655524098332
ENSORLG00000014021	2510.86231625992	0.576565515327572	0.125025416807491	4.61158642818478	3.9960744255746e-06	0.000114860394355256
ENSORLG00000014027	637.024817889544	-1.50664562477671	0.295991598109423	-5.09016348572072	3.57754935215266e-07	1.39823192238737e-05
ENSORLG00000014028	324.758578488843	-1.374511200529	0.400869465721661	-3.4288248870603	0.000606200514765675	0.0073860959916576
ENSORLG00000014032	8261.37207303251	0.457316528024196	0.0858333068199175	5.32796119557259	9.93213361297413e-08	4.44316918392166e-06
ENSORLG00000014036	635.941059276298	0.850714468116413	0.210888606502937	4.03395177303979	5.48465793084853e-05	0.00105932250321532
ENSORLG00000014051	2455.781562667	-0.512555081064498	0.1273636940627	-4.02434213954389	5.71348034399257e-05	0.00109655565971138
ENSORLG00000014054	4610.07294567044	-0.661143530082232	0.142654917312475	-4.63456530302454	3.57688309214844e-06	0.000104123237955173
ENSORLG00000014055	192.165762812933	-1.57043013218032	0.35545952266151	-4.41802802305504	9.96055090222665e-06	0.000252499965371446
ENSORLG00000014063	2511.74885345045	-0.331180178694877	0.113956165179631	-2.90620676970685	0.00365839611529518	0.0301186494796426
ENSORLG00000014086	118.937503074575	1.60687902225997	0.446385802813132	3.59975387239778	0.000318518525706966	0.00439425557914099
ENSORLG00000014109	991.866154669609	-1.43022370411005	0.187760376946624	-7.61728181082972	2.59073313128676e-14	4.04154368480734e-12
ENSORLG00000014111	3465.05675074456	-0.383350071898847	0.140865873071378	-2.72138356537641	0.00650092819964155	0.046549604354593
ENSORLG00000014119	454.793515906417	-2.4001481420205	0.283487634808599	-8.46650028894911	2.52876205360769e-17	5.49463869076756e-15
ENSORLG00000014121	19.1957958550618	-3.6733112454282	1.2907016645859	-2.84598009456099	0.00442749624146184	0.0344902524110805
ENSORLG00000014128	204.388160925546	10.1670377124049	1.25670408255092	8.0902400601479	5.95472518385039e-16	1.09783478844078e-13
ENSORLG00000014135	74.6969807930953	2.18131599380412	0.59629210654203	3.65813327037621	0.000254058939092031	0.00367808608638453
ENSORLG00000014137	130.667957539681	-1.36095149801447	0.434762149356082	-3.13033574801797	0.00174606613489159	0.017124771141344
ENSORLG00000014141	429.911249106715	-1.03148690889631	0.251137366838704	-4.10726178218948	4.00377364474802e-05	0.000809267736034783
ENSORLG00000014147	1375.79818181882	0.646000935645787	0.154545419222684	4.18000700955729	2.9150011034657e-05	0.000620100234737249
ENSORLG00000014155	2813.76630895596	0.416887433272717	0.118974713732491	3.50400030556131	0.000458324832002064	0.00584989149209908
ENSORLG00000014157	493.006356007672	-0.894205588783938	0.212972645769185	-4.198687514795	2.68466490333118e-05	0.000578118079100793
ENSORLG00000014159	651.560798780661	-0.644619879492675	0.214950582249548	-2.9989212997074	0.00270937282108152	0.0239121798779243
ENSORLG00000014162	127.760364598851	1.70974191153917	0.502102259982249	3.405166731573	0.000661236684260038	0.00794006050073303
ENSORLG00000014164	6380.85995717754	-0.37051106713814	0.0964373652460789	-3.84198662201843	0.000122042489634195	0.00202934785237571
ENSORLG00000014167	1670.58791510403	-0.767843684002718	0.150370867525933	-5.10633274008543	3.28471087561505e-07	1.30331615003752e-05
ENSORLG00000014184	1177.31476251116	3.07978980496853	0.176127362124408	17.4861518836188	1.8268400288949e-68	5.55724736789828e-65
ENSORLG00000014196	360.411815401901	0.979037065595024	0.269058656168647	3.63874955571531	0.000273965065438439	0.00389750414478982
ENSORLG00000014197	16.2558986938283	7.47879493490515	1.6890809587919	4.42773029674924	9.52298722803821e-06	0.000243436362585649
ENSORLG00000014201	95.6660456147264	-2.42190580024402	0.55816087478342	-4.33908199169958	1.43079137779632e-05	0.00034497759877858
ENSORLG00000014208	11.7783132781761	-6.03943258857617	1.78406626287098	-3.38520643221922	0.000711247434198296	0.00838068958617644
ENSORLG00000014222	44.6027044071169	-5.79742031988822	1.01808233530884	-5.69445134133437	1.23769276479357e-08	6.66382546991513e-07
ENSORLG00000014234	1096.32080538012	0.558496468304939	0.153578050304474	3.63656438662751	0.000276298603159757	0.00392710470461717
ENSORLG00000014237	64.5220994492969	-2.18394160196271	0.607421861243583	-3.59542805636185	0.000323858621896697	0.00446251386001343
ENSORLG00000014252	944.597871398488	-0.461320441485202	0.166806841248079	-2.76559665079394	0.00568187648562192	0.0419351433948933
ENSORLG00000014266	205.536962446806	-1.66173739762101	0.47356228362852	-3.50901550877	0.000449768677460088	0.00576082659719405
ENSORLG00000014277	295.334003269079	-1.04185141197342	0.301376123011274	-3.45698060471247	0.000546264163948004	0.00680574301732353
ENSORLG00000014281	222.705737599619	-0.893933593604027	0.331480230129588	-2.69679308854876	0.00700107572204914	0.0492992415427627
ENSORLG00000014312	2959.27060690674	-1.12074328427791	0.13012197915827	-8.6130205790578	7.11603140619736e-18	1.70897112139361e-15
ENSORLG00000014314	1007.85771714607	0.595905470204093	0.158434528507071	3.76120960386168	0.000169093656776583	0.00264691031173773
ENSORLG00000014323	1296.02691158903	0.57599614461543	0.172093942103653	3.34698675371446	0.000816951140333263	0.00936620113904693
ENSORLG00000014328	192.874127616742	-1.81777439616767	0.407572763349519	-4.45999968503494	8.19597733799214e-06	0.000214009983366284
ENSORLG00000014333	401.674734325331	0.845437696390679	0.227766795645531	3.7118566558157	0.000205744500763353	0.00308059772594972
ENSORLG00000014348	83.9490464338114	-1.93522167692963	0.506607381349856	-3.81996344343273	0.000133471454519711	0.00218486187255047
ENSORLG00000014364	765.763185233891	-2.00125771506701	0.276037086866021	-7.24995955358114	4.16896106684565e-13	5.28415815222686e-11
ENSORLG00000014376	989.957889528423	0.620873692426282	0.160103107604143	3.87796153189857	0.000105335367629789	0.00179913532822794
ENSORLG00000014379	47.3878114091186	-2.37548665538852	0.76095241729315	-3.12172824660782	0.00179792817208131	0.0174644944102332
ENSORLG00000014384	50.1121421418046	-1.99372298602406	0.710831857521477	-2.80477438500823	0.00503518108077682	0.0382288373903238
ENSORLG00000014406	856.611305409629	-1.20679272186644	0.185292767769244	-6.51289705688532	7.37150321146011e-11	6.49974283167005e-09
ENSORLG00000014419	54.1425114588921	-3.7521218322573	0.864464287387879	-4.34040120222311	1.42222803771278e-05	0.000343366483390658
ENSORLG00000014420	29.1270919809214	3.46478356684383	1.21269236309126	2.85710017832699	0.00427530880200272	0.0336348863164456
ENSORLG00000014421	2476.59902300301	1.81848443535811	0.35740118477123	5.08807612521516	3.61714182312567e-07	1.41068531101901e-05
ENSORLG00000014422	6574.26097113541	-0.545945057168532	0.100483868438125	-5.43316121935244	5.53643436882802e-08	2.69412086235508e-06
ENSORLG00000014423	20.1448723458779	-5.3892066903383	1.41653065444326	-3.80451116496057	0.000142084503661153	0.00229497908037466
ENSORLG00000014435	297.339251494151	-0.998861959597832	0.288029328132863	-3.46791754184517	0.000524508205137767	0.00656606567913205
ENSORLG00000014436	336.886288845052	-0.882929359703514	0.276846887622999	-3.18923346866683	0.00142650617237506	0.0146355203250082
ENSORLG00000014442	2427.02692064731	0.381208182540646	0.1153573514827	3.30458507967578	0.000951171011884981	0.0105600810881537
ENSORLG00000014445	578.94066674936	-1.82434823882806	0.258760416634526	-7.05033738373043	1.78484492809292e-12	2.10174126629368e-10
ENSORLG00000014448	59.2766232322091	-1.88912536200643	0.597449457590499	-3.16198355861805	0.00156698411393952	0.0157318999161849
ENSORLG00000014453	10.8281504668927	-6.89784814499432	1.91854683156892	-3.59535041391379	0.000323955230359292	0.00446251386001343
ENSORLG00000014454	698.505449219128	0.701622056923305	0.204097462270985	3.43768143472428	0.000586717509073764	0.00720159245165726
ENSORLG00000014463	337.068113256408	-0.837020760294472	0.300050609527111	-2.78959860009498	0.00527734245340728	0.0396877027027563
ENSORLG00000014470	269.752252682107	5.92578493154585	1.09092915116959	5.43186963625714	5.57666578181599e-08	2.69987543367919e-06
ENSORLG00000014472	56.3150538077054	-2.68554330650373	0.703582463114403	-3.81695600344583	0.000135108250939324	0.00220374959440978
ENSORLG00000014506	463.335166919139	0.794108757035631	0.268421664009146	2.95843765057866	0.0030920278537196	0.0265479970365959
ENSORLG00000014516	1094.97482298893	0.921425401836973	0.194683920045824	4.73293018560593	2.21301623017488e-06	6.95214668384714e-05
ENSORLG00000014524	977.883271043066	0.702868443446935	0.169698632458606	4.14186274375773	3.4449649271065e-05	0.000710480224288676
ENSORLG00000014533	540.096906560089	-2.37902627728322	0.230290015773762	-10.3305663047954	5.12570718422781e-25	2.83498204625836e-22
ENSORLG00000014551	324.917647439584	-0.882629925180642	0.266755768177525	-3.30875666236111	0.000937112465289899	0.010442110327516
ENSORLG00000014565	375.265965833308	-0.995872050271476	0.308704482336483	-3.22597211007125	0.00125545590188084	0.0132353755950279
ENSORLG00000014570	2566.16919618853	0.387199265794314	0.138575408828073	2.79414124821167	0.0052037743864058	0.0392314292030891
ENSORLG00000014574	439.164572265725	1.49320203938446	0.242223553623669	6.16456169123988	7.06786386948161e-10	4.94263031976162e-08
ENSORLG00000014580	1798.10259920973	0.378686473935483	0.129902929341799	2.91514961097673	0.00355518067932525	0.0295236305653581
ENSORLG00000014598	704.247215348735	0.854043073979048	0.19844791402634	4.30361325877021	1.68034884421284e-05	0.000392703306833987
ENSORLG00000014602	1281.7983547107	0.442063204653505	0.150502493181047	2.93724838246848	0.00331138767129066	0.0279941860937458
ENSORLG00000014603	1755.52689886391	-0.603333676418456	0.131974808835619	-4.57158212041767	4.84055517188659e-06	0.000135312640219139
ENSORLG00000014624	627.609820427163	-1.68003761956083	0.197542113536365	-8.50470610790319	1.82056189357953e-17	4.00348140742333e-15
ENSORLG00000014640	834.659995640991	0.7259322613454	0.205952887998574	3.52474912296654	0.000423884030154739	0.00549874294128237
ENSORLG00000014641	1022.87086954966	0.892725236838521	0.167140567030348	5.34116434268424	9.2351484884597e-08	4.17227550028135e-06
ENSORLG00000014657	171.447289741529	-2.97223435661163	0.476743846062049	-6.23444724281725	4.53376086030688e-10	3.33670174283553e-08
ENSORLG00000014660	85.3106895125729	2.65292341956106	0.629652971236163	4.21331041184912	2.51654830736649e-05	0.000549507889633536
ENSORLG00000014664	1292.67868158956	0.462245395919996	0.165070190007454	2.80029601891852	0.0051055763556583	0.0386507588732788
ENSORLG00000014671	170.13918573827	-1.88405247474561	0.466734316921737	-4.0366701278182	5.42152147050022e-05	0.00104934899129979
ENSORLG00000014672	853.22738101138	0.796069642403994	0.222997948255302	3.56985186918673	0.00035718314831961	0.0048042054702502
ENSORLG00000014683	503.045507144854	-0.76305248731752	0.227162789311271	-3.35905581028917	0.000782092706860282	0.00906275540490312
ENSORLG00000014686	15.7610291129112	7.4342204699716	1.71136195949989	4.34403746600987	1.398876419162e-05	0.000339074268294088
ENSORLG00000014714	732.41993311147	0.660215305728687	0.197573013909245	3.34162693915251	0.000832889222543955	0.00951903199115358
ENSORLG00000014721	572.775050559889	-1.03308280747955	0.221281640238915	-4.6686331788039	3.0321019797793e-06	8.9695178824849e-05
ENSORLG00000014730	522.514739075129	-0.642852380645521	0.22692499535794	-2.83288484651731	0.00461300005313452	0.0356311794201486
ENSORLG00000014769	2024.26453993131	-0.756819146080636	0.137906895534214	-5.48789923193413	4.06741971129566e-08	2.01735175463501e-06
ENSORLG00000014784	3149.76132842869	-0.433972501834703	0.104726026752028	-4.14388395410313	3.41472589378576e-05	0.000705838924273813
ENSORLG00000014786	67.897997678617	-1.99982766959213	0.644427229580024	-3.10326376322649	0.00191398972911202	0.0182805549637638
ENSORLG00000014788	4837.13955023255	-0.289237226631979	0.0898041126905359	-3.22075702288477	0.00127852492690756	0.0133958880401359
ENSORLG00000014791	2983.34441725432	0.932966287784063	0.133800974391979	6.97279143162944	3.10713107923017e-12	3.50070101593266e-10
ENSORLG00000014803	333.215045998461	1.44257431757114	0.342018947329412	4.21781988639869	2.46675730969408e-05	0.000539847175258229
ENSORLG00000014812	417.564300511611	-2.82639115999001	0.334800860344994	-8.44200686066806	3.11935043592678e-17	6.69816284194537e-15
ENSORLG00000014820	511.571556921474	1.29180686229328	0.224141576475857	5.76335226424367	8.24594350794164e-09	4.56075639111972e-07
ENSORLG00000014821	810.143443462699	-0.592238127004808	0.188316826012018	-3.14490287217889	0.0016614197942426	0.0164805620024543
ENSORLG00000014823	259.982046497134	1.09796447147208	0.343296777632754	3.19829530309964	0.00138242637782934	0.0142752481178418
ENSORLG00000014828	3988.02728076802	-0.562873611127907	0.0996084707064184	-5.65086088699118	1.5964625571641e-08	8.44598104155339e-07
ENSORLG00000014830	27.1242846704424	8.21648508657393	1.59358062036504	5.15598958820908	2.5229491515876e-07	1.03248582768558e-05
ENSORLG00000014854	60.3878755528268	2.22262982432217	0.674194399254091	3.29671950224034	0.000978211427217474	0.0108405069639182
ENSORLG00000014856	144.60492314412	-1.33499204233811	0.439393686665308	-3.03825949906056	0.00237948953436121	0.0216366762047598
ENSORLG00000014859	448.354736896305	0.790696645195733	0.226521911217103	3.49059674160136	0.000481943092278928	0.00610438953523595
ENSORLG00000014871	563.878882870863	-0.713396401325299	0.23048337164075	-3.09521852377818	0.0019666794214287	0.0186568777546345
ENSORLG00000014886	271.335198703064	-1.37328011654852	0.399034546925705	-3.44150682473166	0.000578483878417616	0.00711488392781558
ENSORLG00000014904	292.768666666469	-1.90362544928829	0.324087605749725	-5.87379898371785	4.25919793798384e-09	2.5317595584344e-07
ENSORLG00000014911	424.312589228356	0.939530231945469	0.255114764882354	3.68277481853602	0.000230708939453382	0.00338769071834524
ENSORLG00000014913	129.591045058127	-1.77466461786261	0.473446025569864	-3.7483990191417	0.000177966963655979	0.00274577601069224
ENSORLG00000014924	2684.95709701673	-0.424306223682674	0.147137575561931	-2.88373803946552	0.0039298551217594	0.031767476468491
ENSORLG00000014926	8.38236716494186	-6.52719937204712	2.08123876819512	-3.13620881553518	0.00171147297140346	0.0168488698349816
ENSORLG00000014935	2703.3315213466	0.72315475920803	0.12578796551231	5.74899797657717	8.9773892333826e-09	4.89120323246864e-07
ENSORLG00000014936	52.0892023188455	-5.0301488282754	0.953835841814722	-5.27360013931253	1.33773206004091e-07	5.8692994134295e-06
ENSORLG00000014942	241.863526620479	-11.3790566087331	1.23683557560241	-9.20013689223875	3.57494037287341e-20	1.14473353834536e-17
ENSORLG00000014952	392.985551350173	0.843672792900379	0.294278100940777	2.86692346526379	0.00414483234683672	0.032992359352143
ENSORLG00000014973	104.278384400606	-2.08768241477692	0.499533850615016	-4.17926114958298	2.92457697522354e-05	0.00062141302621397
ENSORLG00000014976	617.276829276817	-0.928136370664055	0.238322606256712	-3.89445376266279	9.84202621885511e-05	0.00169788905998623
ENSORLG00000014994	11.2539116848241	6.94811113646197	1.86075867786072	3.73402054717276	0.000188447110002826	0.00286867110239498
ENSORLG00000015001	2215.39099582375	0.533587645988175	0.13640416362985	3.91181347980061	9.16056508249841e-05	0.00160459341541037
ENSORLG00000015006	352.031341561752	-1.3544559550863	0.280772721501572	-4.82402972711404	1.40686435331647e-06	4.68869626558808e-05
ENSORLG00000015024	924.885841952139	-0.750530265441422	0.234094447271224	-3.20610024795612	0.00134547105814028	0.0139690203374155
ENSORLG00000015028	49.3917943300063	2.19796556143375	0.69646727744936	3.15587771687316	0.00160015930909675	0.0160209038451091
ENSORLG00000015032	664.404068152804	-1.81882796529587	0.24566617923366	-7.40365633954819	1.32485018363038e-13	1.77802687879571e-11
ENSORLG00000015034	1115.73024020534	-0.572856527368945	0.201398060517954	-2.84439942418352	0.00444952307305596	0.0346322793728859
ENSORLG00000015035	948.882597519583	-0.649540441757828	0.229144137593439	-2.83463696073377	0.00458777878584748	0.0355115090751858
ENSORLG00000015043	43123.2595719467	0.30985523688881	0.0762375445706657	4.06433914725049	4.81687439328615e-05	0.000948409831998477
ENSORLG00000015053	29.2767423275758	4.06210196318578	1.1972777201008	3.39278172055503	0.000691867465587588	0.00821877549769655
ENSORLG00000015058	701.427047330429	-0.78887251828648	0.196645779910487	-4.01164224650829	6.02978277715617e-05	0.001147607875377
ENSORLG00000015071	30.2399616043026	-8.37879512391274	1.51063353819611	-5.54654382552508	2.91371619869322e-08	1.46909248780521e-06
ENSORLG00000015080	536.339701832179	0.969226704775547	0.255503008605997	3.79340623057069	0.000148594760437065	0.00238535757915331
ENSORLG00000015081	1945.40711928331	-0.378231379317661	0.132914070296485	-2.84568351923885	0.00443162150770098	0.0345076603065522
ENSORLG00000015093	2581.06407540346	-0.821332892204404	0.18717918450949	-4.38794994409627	1.14424101032839e-05	0.000285309930608111
ENSORLG00000015098	12523.3090240289	0.376494268984084	0.0876507464023595	4.29539147625501	1.74385330130601e-05	0.000403918914409103
ENSORLG00000015102	468.459222434513	0.697776111913301	0.254680381893427	2.73981100046132	0.0061474523729201	0.0445604847937004
ENSORLG00000015108	1131.62868788516	0.446973815980813	0.165927855215387	2.69378408706969	0.00706459124253162	0.0496125122580558
ENSORLG00000015110	39.5625945367811	-6.30888765588334	1.17595173109073	-5.36492059077259	8.09848402409055e-08	3.75161244689596e-06
ENSORLG00000015112	553.43657304535	1.44335116253582	0.218719068247564	6.599109872314	4.13633691731698e-11	3.9526922206738e-09
ENSORLG00000015114	568.050772471715	0.594727443006414	0.211097103222899	2.81731693105441	0.00484267131773952	0.0370214209044014
ENSORLG00000015121	502.896098662226	-1.76813107260005	0.222354643161083	-7.95185136439512	1.83744630510213e-15	3.2879480353651e-13
ENSORLG00000015128	1921.23906844222	-0.782634818420794	0.123444736386285	-6.3399610330226	2.29823282470566e-10	1.7975407781996e-08
ENSORLG00000015131	1038.0804981886	0.540112842409757	0.187407129830904	2.88202931711881	0.00395122968518455	0.0318541714726098
ENSORLG00000015143	1270.14687768708	0.613842049131614	0.140777364453183	4.36037463491338	1.29839953522889e-05	0.00031724750089689
ENSORLG00000015162	395.669760655037	0.771467112575136	0.272176026001071	2.83444182762849	0.00459058148738493	0.0355181404441499
ENSORLG00000015165	31.7629852261992	3.23564538226383	0.987692842808806	3.27596317602371	0.0010530228973012	0.0114813464286389
ENSORLG00000015182	522.177971689424	0.693280515251764	0.248109105155335	2.79425664293021	0.00520191770006087	0.0392314292030891
ENSORLG00000015184	734.600845617633	-0.854435500752116	0.223759989658682	-3.81853566428676	0.000134246178626171	0.00219411616679183
ENSORLG00000015193	3600.81700431666	0.351597756221587	0.113243200414641	3.10480236282803	0.00190406204923473	0.0182430133977073
ENSORLG00000015202	110.010067006663	-1.5839074194065	0.459516339703224	-3.44690119273987	0.000567055930605117	0.00700738310453933
ENSORLG00000015211	827.43017671723	-0.783454093992171	0.207905681191325	-3.76831498544379	0.000164353232998352	0.00258442212583901
ENSORLG00000015232	1312.78200155145	-1.1698589213803	0.23470174510437	-4.98444918191839	6.21385740595165e-07	2.27741617215722e-05
ENSORLG00000015235	684.745525950971	0.616270972783348	0.200545177594168	3.07297826941749	0.00211933920115745	0.019816690112462
ENSORLG00000015242	182.579021677387	1.24962318232575	0.363068428671236	3.4418392888061	0.000577773399646074	0.00711093735019565
ENSORLG00000015249	574.877345557677	-0.735878747818125	0.244898757131278	-3.00482842966678	0.00265730696859152	0.0235214193941476
ENSORLG00000015257	7218.40184266654	0.26937861802794	0.0993883704215793	2.71036356552891	0.00672094928109525	0.0477318156725878
ENSORLG00000015260	924.881946208871	-0.483609781808091	0.166646867021783	-2.90200344267424	0.00370784465501888	0.0303886756369127
ENSORLG00000015261	484.744180121974	-0.716130471434233	0.219410166983007	-3.26388918654667	0.00109894137922676	0.011868566895649
ENSORLG00000015266	720.682713077346	-0.93537867015365	0.198516695151901	-4.71183881757612	2.45491519808593e-06	7.59442579584143e-05
ENSORLG00000015270	2260.35811056755	0.318770833075144	0.118302780177812	2.69453374296042	0.00704871891869878	0.0495773478628479
ENSORLG00000015278	270.716929098324	-2.85553377260818	0.308285978066853	-9.26261320905405	1.99488934699911e-20	6.50191435025497e-18
ENSORLG00000015279	397.963881779277	2.09667960421779	0.398354717028007	5.26334825368812	1.4145526683285e-07	6.16191295998373e-06
ENSORLG00000015287	178.352730397204	-1.16081115787861	0.371574073234921	-3.12403701305798	0.00178388015450529	0.0173441807411377
ENSORLG00000015298	2235.23975529012	-0.785280449507521	0.136471645890573	-5.75416559522689	8.70707756176045e-09	4.77241980952708e-07
ENSORLG00000015307	537.775409809237	1.55290425666446	0.251286971591717	6.17980409739494	6.41811935337483e-10	4.54044629603866e-08
ENSORLG00000015308	239.92105596612	-2.02049565364607	0.319024516021068	-6.33335543877963	2.39886065505595e-10	1.86314913515239e-08
ENSORLG00000015321	1481.82155059316	-0.421362777013565	0.14037237556527	-3.00174999045763	0.00268432533228717	0.023737551339586
ENSORLG00000015324	3555.63033983277	0.314415680937634	0.107370925507281	2.92831303681286	0.00340806729859775	0.0286390627688794
ENSORLG00000015328	21.8028085184989	4.11389203468364	1.52836173663517	2.69170048953251	0.00710887555643302	0.049827648485413
ENSORLG00000015329	1043.19761881384	-1.01074606245303	0.212431521213231	-4.75798533419378	1.95534701189121e-06	6.20678150626756e-05
ENSORLG00000015346	2859.08274666282	0.388987664735809	0.112919768314375	3.44481458421739	0.000571451238729654	0.00704738379006328
ENSORLG00000015366	820.012025912459	-0.617009694041156	0.188688777570859	-3.26998617503602	0.00107552740666056	0.0116778859169355
ENSORLG00000015376	94.6797553992199	-1.76436457169659	0.506454660770577	-3.4837562142524	0.000494429624210703	0.006232271754899
ENSORLG00000015382	1981.48666888067	-0.434209075736235	0.159782957770252	-2.71749304053173	0.00657785387402716	0.0469347102848881
ENSORLG00000015391	1803.63401575322	-0.799845412805759	0.129240418673256	-6.18881787150442	6.06170700208062e-10	4.30499129190566e-08
ENSORLG00000015392	74.2181744514544	1.57759288441702	0.576025419140095	2.73875567292167	0.00616721867972465	0.0446328609604815
ENSORLG00000015399	552.743973368099	0.762354258630947	0.24639100629759	3.09408314080336	0.00197422153544995	0.018718696864952
ENSORLG00000015409	612.340513313834	-0.570998177477908	0.194074630105974	-2.9421577522323	0.00325933843541247	0.027687374814483
ENSORLG00000015418	775.939742805342	-0.698435617669907	0.239499870127408	-2.91622545472929	0.00354294382024204	0.0294470904403723
ENSORLG00000015426	1836.06169556204	-0.396868698296217	0.136374764345418	-2.91013297218981	0.00361275014238703	0.0298509763888692
ENSORLG00000015432	2632.42130423691	-1.13109150097031	0.179298551782782	-6.30842519208191	2.81888921575483e-10	2.15273497765511e-08
ENSORLG00000015436	1290.13015786565	-0.590373565983988	0.207142890409998	-2.850078826338	0.00437083952146617	0.034165551582784
ENSORLG00000015439	1117.82784086185	-0.826485538861897	0.172043751279017	-4.80392651704924	1.55583948552869e-06	5.09823739494968e-05
ENSORLG00000015449	276.344636944711	-0.783472151731713	0.273906663704897	-2.86036177847726	0.00423157970916264	0.0334349752604487
ENSORLG00000015457	1120.23790469322	0.675497732124427	0.150327217576539	4.49351583175878	7.00568105026283e-06	0.000188595413760173
ENSORLG00000015481	81.8711719269889	-5.73111821865806	1.63066851861324	-3.51458199704005	0.00044044667277845	0.00566553868693675
ENSORLG00000015503	403.597088453774	-0.809224645665008	0.269485015854478	-3.00285581036532	0.00267459118502946	0.0236629366501007
ENSORLG00000015508	1249.44952433968	0.7702544835402	0.238779178725214	3.22580254967124	0.00125619987031796	0.0132353755950279
ENSORLG00000015523	4994.790190859	0.279692687536673	0.0973132970078312	2.87414665967144	0.00405120793245689	0.0324594588161559
ENSORLG00000015529	562.999705782831	-0.665299062941546	0.214632344459564	-3.09971483849157	0.00193707039226327	0.0184623544645374
ENSORLG00000015540	2177.15260200597	0.759456038483355	0.117720682412465	6.45133907585079	1.10866133935489e-10	9.30760110433197e-09
ENSORLG00000015543	869.536722998466	0.927567296484914	0.173408894928867	5.34901797779985	8.84327581065422e-08	4.03518675240152e-06
ENSORLG00000015549	443.474497178873	-1.37025691978619	0.298034591591178	-4.59764389251102	4.27295512740112e-06	0.000120914693000504
ENSORLG00000015557	214.052100069124	-0.850067671023285	0.310094581349364	-2.74131739846678	0.00611933634364437	0.044374305500277
ENSORLG00000015580	111.977735007494	2.31831928430335	0.490236382895357	4.72898251780347	2.2564781028389e-06	7.07650143178961e-05
ENSORLG00000015590	13.2970194222593	7.1884056713091	1.83120493881162	3.925505834412	8.6547672151144e-05	0.00154563646139469
ENSORLG00000015598	2895.67803812578	0.699500049636676	0.132029716507433	5.29805007645603	1.1704587058083e-07	5.18524570349831e-06
ENSORLG00000015600	769.301987061672	-0.600243716200759	0.221564432352963	-2.7091158532365	0.00674627781037408	0.0478558346657395
ENSORLG00000015602	416.822210457018	-0.771115819418727	0.251920092460282	-3.06095401874427	0.00220632974338287	0.0204831792859737
ENSORLG00000015640	1385.24507506038	0.444780507211119	0.1469070841084	3.02763144412371	0.00246478494011942	0.0221940082521261
ENSORLG00000015661	116.596997847523	-1.91376567641152	0.509414745611407	-3.7567928547388	0.000172104840938529	0.00267341068664684
ENSORLG00000015665	871.292777130118	-1.08568083970828	0.199840967742245	-5.43272409043069	5.55001887051014e-08	2.69412086235508e-06
ENSORLG00000015670	702.476146380814	-0.975188741873853	0.194197401385845	-5.02163641178844	5.12330977039432e-07	1.92408744710364e-05
ENSORLG00000015675	856.133261899138	-0.520928247206604	0.189064710514044	-2.75529074564081	0.0058640000832102	0.0429493296624207
ENSORLG00000015692	1335.36249750883	-1.00778778526673	0.164374501965198	-6.13104692770479	8.73026467817881e-10	5.94570115321342e-08
ENSORLG00000015702	492.874373448755	0.703991948828324	0.235968131548925	2.98341960080469	0.00285046914261404	0.0248337769885401
ENSORLG00000015703	273.462785766621	-1.73622182666041	0.376672012454328	-4.60937305999321	4.0388504183498e-06	0.00011554404049486
ENSORLG00000015712	135.944663256649	-2.19308561781788	0.501244222681312	-4.37528358149721	1.21274711774937e-05	0.000299527204237638
ENSORLG00000015714	899.423802687602	-1.83655414695335	0.178731264695392	-10.2755057996336	9.08665396942203e-25	4.60693356249697e-22
ENSORLG00000015719	15.0027505787395	7.36400426007315	1.77165827981158	4.15656018092626	3.23075096967393e-05	0.000673986981913305
ENSORLG00000015721	41.3810925213713	8.82650665151561	1.39432247659347	6.33031942013876	2.4465419401007e-10	1.89213065638636e-08
ENSORLG00000015722	543.704396828399	-0.723194919328994	0.205649677711969	-3.5166353158204	0.000437053819607852	0.00563354965782663
ENSORLG00000015733	419.502004782124	-0.830356303196699	0.235531372207771	-3.52545945541476	0.000422748883492833	0.0054879179384859
ENSORLG00000015738	7.86962204322851	6.43177113748936	2.07765409484773	3.09568910120275	0.00196356123338639	0.0186369836878671
ENSORLG00000015741	44.8449216518772	4.27178744800449	1.0545421521689	4.05084561031403	5.10328724157352e-05	0.000998340822435153
ENSORLG00000015753	2070.1898045297	-0.96094107828739	0.137296963573119	-6.99899730685328	2.57800816638335e-12	2.92259658713223e-10
ENSORLG00000015758	345.750517886121	-3.06061429940338	0.296818188563532	-10.311410881575	6.25758332578644e-25	3.35921796653688e-22
ENSORLG00000015760	260.341996002548	-1.26836140642093	0.328843062595529	-3.85704170375336	0.000114767587422006	0.00193419945117863
ENSORLG00000015769	227.216945397013	-0.954353628740928	0.322045896041428	-2.96340875779445	0.00304252247085701	0.0262687417871722
ENSORLG00000015774	155.746912216775	-1.51768214333434	0.419957594607188	-3.61389379028594	0.000301632662983356	0.00420259493494062
ENSORLG00000015792	324.035369983788	-0.85225042652395	0.290261737121148	-2.93614458101394	0.00332319394771263	0.028042041578202
ENSORLG00000015795	19.0810462013114	-3.23297702223179	1.15859426462132	-2.7904307150083	0.0052637964913919	0.0396184798189216
ENSORLG00000015797	1136.44131443605	0.60010392341304	0.196621973881764	3.05206946896945	0.00227269496385332	0.0208570923985506
ENSORLG00000015799	58.2944213417545	-2.48294286355047	0.917420333596993	-2.70643975571745	0.00680089207362206	0.0481733894660777
ENSORLG00000015806	105.557379240897	-1.59025031946217	0.500995303313795	-3.17418209101678	0.00150259392913958	0.0152253752965955
ENSORLG00000015810	376.045128716813	-1.40389491214835	0.289636854889173	-4.84708657910796	1.25287759700659e-06	4.24258291290616e-05
ENSORLG00000015815	956.496894721321	1.32118128269347	0.176473108891002	7.4865869989829	7.06876943897387e-14	9.92455229231932e-12
ENSORLG00000015832	22.3382733550567	-3.78932502932028	1.16168411044741	-3.26192378396297	0.00110658891301108	0.0119088802124282
ENSORLG00000015842	71.5594058655312	2.40115797783392	0.670598562297742	3.58061903623322	0.000342781135384671	0.00466715643686403
ENSORLG00000015861	487.648578481263	1.16580168014888	0.24776307623578	4.70530838517464	2.53482490254373e-06	7.78882560963436e-05
ENSORLG00000015865	312.680566597086	0.944605745769998	0.257618630971216	3.66668257729986	0.000245717497555748	0.00358500061182055
ENSORLG00000015868	5145.7799228879	0.541331142233847	0.0914432823276503	5.91985686049856	3.2222193896501e-09	1.96695479263858e-07
ENSORLG00000015872	2319.90405455395	0.6681449142996	0.131712179609871	5.0727648443647	3.92076893833587e-07	1.50974419119212e-05
ENSORLG00000015884	172.614502405097	-2.80131885365255	0.410753031899716	-6.8199590413163	9.10664707763557e-12	9.4979727120574e-10
ENSORLG00000015887	8486.81911129052	0.382793113865749	0.105551835854744	3.62658887707584	0.000287189998833208	0.00404168874452613
ENSORLG00000015913	1710.46359138073	-0.495075673616665	0.139014505996872	-3.56132383499463	0.000368989644839641	0.00494115847220333
ENSORLG00000015943	30.6530608292808	3.41746550948773	1.00803526491233	3.39022416024795	0.000698354947694278	0.00827851656949565
ENSORLG00000015980	1066.27030546288	-1.12292569752811	0.18756416316324	-5.98688831912312	2.13893540849616e-09	1.36027348696418e-07
ENSORLG00000015981	95.7255515181608	-4.42458797490787	0.538471809511643	-8.21693521694417	2.08769770203194e-16	4.05368706994541e-14
ENSORLG00000015990	543.181618323596	0.654764195473468	0.236263744785336	2.77132742507054	0.00558282570377585	0.0413546001401448
ENSORLG00000015996	332.955919772087	-1.14919208915811	0.266323191014782	-4.31502823610404	1.59582504475529e-05	0.000375347921609195
ENSORLG00000016016	26.5237002222749	2.87344659714601	1.02461564956456	2.80441412188771	0.00504081141539971	0.0382556714984929
ENSORLG00000016028	225.73024893888	-1.18480160900265	0.368473869034925	-3.21542912148908	0.00130249655355825	0.0136002100088932
ENSORLG00000016047	34.8959930647256	8.58185716068658	1.47494372940293	5.81843021507039	5.94028501462193e-09	3.4143340483041e-07
ENSORLG00000016054	193.18755165783	-1.73791639039574	0.439747833079814	-3.95207493854849	7.74764684505264e-05	0.00140846663561654
ENSORLG00000016058	423.224965583295	-1.24830369504168	0.254943941031	-4.89638502485489	9.76157180442997e-07	3.41318407230758e-05
ENSORLG00000016067	107.220838206146	1.34105624921017	0.442637107599835	3.02969684688648	0.00244799319546903	0.0221082492843646
ENSORLG00000016082	124.742425413566	-4.967384417323	0.555663385954637	-8.93955683041625	3.90734171604412e-19	1.16912788526619e-16
ENSORLG00000016083	712.15844367286	-0.915934980733304	0.286694130364786	-3.19481595095052	0.00139920038926083	0.0144120798559755
ENSORLG00000016099	10151.4397530526	-0.661591696090114	0.0905185863392944	-7.30890442334399	2.69329246921966e-13	3.53654490274801e-11
ENSORLG00000016113	1138.5882838471	-1.06086404877274	0.160879257311002	-6.5941630170628	4.27661600205538e-11	4.02354614791313e-09
ENSORLG00000016120	145.628658170386	1.39228388332988	0.440214524799766	3.16273953923526	0.00156292096076619	0.0156997431898209
ENSORLG00000016126	612.01094654215	-0.762515630897439	0.238318942197758	-3.19955948052463	0.00137637783150701	0.0142332284309722
ENSORLG00000016133	387.484013027149	-0.836361312378942	0.24926072673806	-3.35536738307694	0.000792596485190416	0.00915274111826135
ENSORLG00000016134	1515.66205752031	0.589462418202497	0.156939896677542	3.75597557206019	0.000172667536164776	0.00267987063782269
ENSORLG00000016135	286.596655626355	-1.18708897348701	0.356082398648716	-3.33374796954822	0.000856842580417683	0.00974398179301156
ENSORLG00000016145	221.879592554237	-1.5101169575056	0.319885585156673	-4.72080339839626	2.34914917870008e-06	7.31683802212181e-05
ENSORLG00000016148	114.938105087676	-2.35865332089037	0.594530028688205	-3.96725683662202	7.27046296423918e-05	0.00133914327385375
ENSORLG00000016152	1298.91483075004	0.573613547143979	0.170192411568089	3.37038262669246	0.000750638761064377	0.00878247350445321
ENSORLG00000016161	9.16258505996834	-6.66038164752606	2.28540585343732	-2.91431022525327	0.0035647547068159	0.0295879503905428
ENSORLG00000016172	4223.12402420387	-0.335046937559947	0.110742275309416	-3.02546553810476	0.00248250693284602	0.0222805404197949
ENSORLG00000016178	6.88235980251433	-6.24593796199965	2.17573340921748	-2.87072760639644	0.004095282530529	0.0327407344490649
ENSORLG00000016187	3273.69122010624	0.748487821302904	0.110675880527625	6.76288110593419	1.35274246417527e-11	1.34811952613247e-09
ENSORLG00000016190	226.762632764946	-1.18397401776535	0.356441106998005	-3.32165396897383	0.000894855951036991	0.0100727968575174
ENSORLG00000016200	11162.3134264383	-0.308916557865766	0.095657550257088	-3.22940068019226	0.00124049960949787	0.0131179599493367
ENSORLG00000016202	13.5154603772263	-5.32702586960715	1.63139751213305	-3.26531444972112	0.0010934261748587	0.0118300026932549
ENSORLG00000016209	533.070865409197	-0.722289894648265	0.232664526138049	-3.104426388661	0.00190648361398811	0.0182566311240876
ENSORLG00000016210	88.5575834780475	2.39683014820073	0.528036601346376	4.53913638200335	5.64850949340534e-06	0.000155032474095691
ENSORLG00000016212	1683.6908880604	-0.454442373325561	0.161744467796045	-2.80963163388437	0.0049598231987879	0.0377666637564776
ENSORLG00000016216	2393.10080164092	0.537294043998015	0.137844910316817	3.89781561584769	9.70642743639916e-05	0.0016808511723829
ENSORLG00000016237	880.712839479649	-0.6224043929105	0.224503948284293	-2.77235388360449	0.00556524980678458	0.0413082307740676
ENSORLG00000016281	240.153925893447	-1.05413081698962	0.385583394959155	-2.73385947312718	0.00625967535795176	0.0451576702654221
ENSORLG00000016296	399.560525935598	-0.859956372433566	0.255765823644676	-3.36228023032611	0.000773016315240066	0.00899363916121651
ENSORLG00000016299	254.876333499391	-0.835684160256488	0.292378033804177	-2.85823168513472	0.0042600921976604	0.0336006985650982
ENSORLG00000016303	989.123748003735	-0.594803045117008	0.165089460127153	-3.60291350313271	0.000314670262602765	0.00435103154017096
ENSORLG00000016307	25.5027597877513	8.1279028524882	1.53003302254327	5.31224014954772	1.08285771280579e-07	4.82056560344666e-06
ENSORLG00000016308	16214.0594532534	0.568907874390119	0.090167154914145	6.30948015307591	2.79974265206004e-10	2.14787985593707e-08
ENSORLG00000016309	213.489735401089	-1.13106129366508	0.374993493431592	-3.01621578367841	0.0025595104228919	0.0227995042648233
ENSORLG00000016326	343.301017649311	-0.924157543759633	0.335216764251341	-2.75689536537233	0.00583530209653006	0.0427734674160107
ENSORLG00000016332	390.043313316298	-1.03439650999786	0.29930665035025	-3.45597569845977	0.000548304752020266	0.00681665346233431
ENSORLG00000016335	70.2985209612352	2.36529921063268	0.712674402299498	3.31890580467162	0.000903709080248088	0.0101442177937811
ENSORLG00000016340	17.1192584590514	-5.1221567648603	1.38778598923489	-3.69088375628021	0.000223476255378391	0.00330542026998897
ENSORLG00000016354	280.929973601146	1.24218420754374	0.355146892856555	3.49766317129363	0.000469353499162064	0.00597811588744312
ENSORLG00000016364	34.9116157638274	-2.48680450118201	0.845782656373869	-2.94024059543111	0.0032795748172149	0.0278283587000495
ENSORLG00000016367	93.2853796976074	-1.61290886771198	0.463440072271867	-3.48029651343098	0.000500859130756059	0.00630460748590316
ENSORLG00000016371	6320.29933754998	-0.257004233099246	0.0897315083952746	-2.86414702812218	0.00418133878450583	0.033196083294824
ENSORLG00000016385	17.2677846110533	7.56614713428744	1.66024097685183	4.55725839789503	5.18256507108286e-06	0.000143673617645336
ENSORLG00000016389	12.9157110594594	7.14769165907346	1.80058629712621	3.96964681475218	7.19792450514841e-05	0.00132837733132425
ENSORLG00000016393	179.60327278483	-1.19223009358693	0.357752559186647	-3.33255503831327	0.000860524479053338	0.00977975889892996
ENSORLG00000016394	370.869626837275	-0.752488786001653	0.277707796344739	-2.70964227834473	0.00673558094934791	0.0478109772082516
ENSORLG00000016406	2704.05858903712	0.572173426947663	0.121759126009104	4.69922416250658	2.6115168476669e-06	7.98415502573138e-05
ENSORLG00000016410	672.567060373982	-0.556741307914875	0.191230679600036	-2.91135977281111	0.00359859395454076	0.0297875450604435
ENSORLG00000016425	203.215919036481	6.56638254977946	0.52264561391776	12.5637379802305	3.34164552770928e-36	3.38842856509721e-33
ENSORLG00000016427	55.6061326413685	-3.95772698937137	0.759982094719862	-5.20765820256624	1.91238771940438e-07	8.07983811448349e-06
ENSORLG00000016438	1424.76902616354	-0.449326433226108	0.143615464457774	-3.12867722791941	0.00175595080618441	0.0171647441248291
ENSORLG00000016442	6249.76192843913	0.370056796996901	0.103264354424666	3.58358698951503	0.000338907823768199	0.00462658608782137
ENSORLG00000016444	307.043331160257	1.08276783706761	0.275495034404314	3.93026262491012	8.4853128547667e-05	0.00152135491380355
ENSORLG00000016479	2229.63605617195	0.42054596609091	0.141162923987868	2.9791531247047	0.00289046292244751	0.0251342207053416
ENSORLG00000016510	58.8182825577804	3.5482044523803	0.859934227136016	4.12613469776343	3.6891124689443e-05	0.000753173163122721
ENSORLG00000016513	38454.3555366224	0.32926992393072	0.106755819838218	3.08432762194801	0.00204012796621624	0.0191940286800922
ENSORLG00000016535	7666.3833571039	0.393375662479893	0.0952790421349581	4.12866936595243	3.64868629782941e-05	0.000748267666381824
ENSORLG00000016541	183.004330336028	-1.1344130709891	0.408492934465525	-2.77706901460455	0.00548515307765003	0.0409300956554654
ENSORLG00000016549	183.225578498685	-1.07994993801425	0.360066679087309	-2.99930540851958	0.00270595913005421	0.0239056950831314
ENSORLG00000016555	30.6543810640578	3.4261333039171	1.23101861528038	2.78316936997478	0.00538306968792606	0.04031669591466
ENSORLG00000016556	445.663036786305	-1.09003366518877	0.335044299919529	-3.25340161122148	0.00114032206909512	0.0122214670611416
ENSORLG00000016558	1920.92258266578	-0.555089820430442	0.13914496250949	-3.98929153035333	6.62709328071108e-05	0.00123805226775372
ENSORLG00000016570	348.40742041441	-3.29159298878308	0.324160559651204	-10.1542056576063	3.17384150119566e-24	1.52444618631114e-21
ENSORLG00000016577	16.2333292425833	4.87347542610501	1.50145996687883	3.24582441997157	0.00117111043855974	0.0125000629968376
ENSORLG00000016584	123.06739351646	1.42174374539868	0.495870799663705	2.86716569389222	0.0041416611204683	0.0329815003362947
ENSORLG00000016587	17.5876573454825	7.59300532062767	1.69356045599268	4.48345690510177	7.34434402862395e-06	0.000194555830494114
ENSORLG00000016591	8.66435611901961	-6.57796422439321	2.02130000372479	-3.25432356021943	0.00113662741096137	0.0121890267361145
ENSORLG00000016595	1562.090690842	0.412231289365959	0.136849206589954	3.01230310089513	0.00259273574714624	0.0230168350471368
ENSORLG00000016598	443.632429186298	-0.716186199923021	0.245024960506615	-2.92291119419927	0.00346775405213121	0.0289937915526793
ENSORLG00000016609	3803.26355268639	0.353208970272802	0.120698774628192	2.92636749097785	0.00342945566573445	0.0288055337372228
ENSORLG00000016618	13.065517194118	6.17937157872738	1.74540941639122	3.54035650357825	0.000399586865616309	0.00524317718995606
ENSORLG00000016620	1404.63217701372	1.02863284472512	0.196800011173517	5.22679261343222	1.72475769026346e-07	7.33805999130273e-06
ENSORLG00000016628	590.926865636321	2.2900190202087	0.227812261399117	10.0522202191597	8.98205753995373e-24	4.20360292869835e-21
ENSORLG00000016647	2124.42016641104	-0.546509194818808	0.124762991597315	-4.38037905168801	1.1847303776303e-05	0.000293401612652757
ENSORLG00000016655	2517.26590532972	-0.660064324823549	0.180787921455993	-3.6510421686784	0.000261178348901585	0.00374766291206897
ENSORLG00000016661	580.890454055923	0.582807151625157	0.214537141949247	2.71657926608825	0.00659603983464244	0.0470460801336045
ENSORLG00000016687	3379.56664740183	0.59079169858199	0.14797462149516	3.99252042419527	6.53747001467036e-05	0.00122759159164366
ENSORLG00000016698	8.46073393420653	-5.55226744381511	1.96519621167211	-2.82529928097658	0.00472364727246221	0.0363795037393039
ENSORLG00000016703	193.424443313305	-1.14040415165092	0.34473136694213	-3.30809511697947	0.000939329003203763	0.0104604227983375
ENSORLG00000016722	766.857142232592	0.528156228578561	0.183130287709996	2.88404629940267	0.00392601027005916	0.031767476468491
ENSORLG00000016724	132.967482219156	1.59922816779899	0.445780281207808	3.58748072809771	0.00033388840240384	0.00457861090959796
ENSORLG00000016730	1539.57433310987	-0.471466626550312	0.145329721034262	-3.24411705461929	0.00117815319049452	0.0125605444117441
ENSORLG00000016732	312.646717584666	-0.928563987950461	0.30060044978862	-3.08903060059764	0.00200810754441828	0.018941591163164
ENSORLG00000016738	159.69669670124	-3.82758814028213	0.402905395458007	-9.49996744504024	2.09955929011336e-21	7.6642312326298e-19
ENSORLG00000016741	2111.55387842312	0.491141044576676	0.133153171238021	3.6885418500377	0.000225542931865699	0.00332789781116632
ENSORLG00000016744	425.58398471583	0.735073747982153	0.245787724400918	2.99068535572238	0.00278352140348358	0.0243902423346538
ENSORLG00000016748	514.189699303658	-1.47789250633151	0.281319298119103	-5.25343450027311	1.49288782664309e-07	6.44165215411105e-06
ENSORLG00000016750	29.6379869815007	-4.28982308888715	1.07284803867969	-3.99853747616154	6.373509059173e-05	0.00120548484298472
ENSORLG00000016767	1248.63565518287	-0.579847182929653	0.162332033073566	-3.5719825098653	0.000354289077542338	0.00477583769815566
ENSORLG00000016794	844.046793527721	-1.15571273101925	0.170135326037458	-6.7929027905986	1.09899437092202e-11	1.11438029211493e-09
ENSORLG00000016818	1209.47913383271	-0.458795664962653	0.163087411274065	-2.81318871504837	0.0049052853849805	0.0374138189915019
ENSORLG00000016833	10.7961289250596	-6.89452296199753	2.23452147187691	-3.08545836268309	0.0020323867800388	0.0191409306033375
ENSORLG00000016860	1378.88829354339	-1.02772185552076	0.153779711712375	-6.68307830777433	2.33974464643939e-11	2.2836908709525e-09
ENSORLG00000016862	327.328128489676	-1.09064028221212	0.280954492581999	-3.88191081121015	0.000103638890505113	0.00177783555404071
ENSORLG00000016867	11.0191534546565	-6.92492660852524	1.89315524666963	-3.65787571870153	0.000254314302050037	0.00367808608638453
ENSORLG00000016896	30.2675550155406	3.40640209502122	0.85883115130214	3.96632340344957	7.29898100260983e-05	0.00134106798182558
ENSORLG00000016898	153.586492988585	1.59833933285893	0.465765780092356	3.43163753365907	0.00059994883439359	0.00733440463854776
ENSORLG00000016911	547.248478475627	2.82102295495447	0.239769642032633	11.7655551847156	5.8738664291645e-32	4.66129608978741e-29
ENSORLG00000016920	188.276095724891	-1.68859744551478	0.371160750222002	-4.54950434415486	5.37724239830971e-06	0.000148480224287366
ENSORLG00000016925	133.813234415755	-1.22757684980968	0.432939604144126	-2.8354459561085	0.00457617568933122	0.0354517651450227
ENSORLG00000016940	576.696287291052	-2.21949776633328	0.231524875173606	-9.58643327058928	9.11827089066994e-22	3.39646286319404e-19
ENSORLG00000016958	473.11040626112	-0.922871010236391	0.222759634175278	-4.14290054682991	3.42940687946307e-05	0.000708071655700904
ENSORLG00000016984	21.679034273814	-7.90219378844557	1.5904459318132	-4.96853972233852	6.74589825945719e-07	2.46745761586398e-05
ENSORLG00000016989	3531.97890170563	-0.471950237092693	0.1194587975081	-3.95073654630327	7.79110509078969e-05	0.00141355119400689
ENSORLG00000016997	2908.64719454042	-0.393793141620513	0.115806767146828	-3.40043290493754	0.000672792448626431	0.00803126734619334
ENSORLG00000017010	481.293147021139	-1.27565126448354	0.266159180948271	-4.79281330795598	1.64458652231196e-06	5.36017735807818e-05
ENSORLG00000017013	2451.92000470122	-1.50187257452823	0.184839382790423	-8.12528451380464	4.46314245379805e-16	8.39806969760021e-14
ENSORLG00000017014	238.893998972374	2.27722383012094	0.304028776915098	7.49015883702639	6.87903126912433e-14	9.75158406789569e-12
ENSORLG00000017017	27.4164223345572	4.26416535028228	1.21003067705688	3.52401425115426	0.000425061386859759	0.00551009973932125
ENSORLG00000017049	95.3660757487979	-1.54889191736076	0.465972252452849	-3.32400032235286	0.00088736093344252	0.0100285521716365
ENSORLG00000017051	54.3730622933163	2.3117173244605	0.694589939714052	3.32817565053157	0.000874167311191923	0.00989169359198697
ENSORLG00000017058	4605.47320552231	-1.02010879242624	0.118812685281684	-8.58585756232799	9.01613206439676e-18	2.08306889163759e-15
ENSORLG00000017066	4301.7441999509	-0.56484932630186	0.107898150098574	-5.23502326764472	1.64964081252585e-07	7.05134522487632e-06
ENSORLG00000017075	21.3401007935421	-7.88002214576588	1.6396504581607	-4.80591586246096	1.54044676548335e-06	5.05687668410109e-05
ENSORLG00000017076	8.61809527365149	5.56862891343157	1.98735800032577	2.80202606300362	0.00507827708236962	0.0384919905761671
ENSORLG00000017083	69.7617420833304	-3.23997439981984	0.802499140399239	-4.03735560166204	5.40570972516133e-05	0.00104739929834018
ENSORLG00000017091	11.2455176169842	-6.95482860548426	2.17229766981546	-3.20160017760139	0.0013666654514821	0.0141503168219612
ENSORLG00000017101	838.784733715305	0.619606339615855	0.173967177232211	3.56162782815523	0.000368562589278299	0.00493906342107747
ENSORLG00000017106	2300.24243080372	-1.15989928864191	0.358256224488572	-3.23762494370537	0.00120529148828722	0.0127826730065185
ENSORLG00000017118	492.055586125833	-1.07327736731883	0.234560838306572	-4.57568865743928	4.74656004259467e-06	0.000133488773339658
ENSORLG00000017121	918.881425190304	0.636535384041938	0.203625116480369	3.12601605855094	0.00177191875704366	0.0172854415572212
ENSORLG00000017125	5916.10543132843	-0.820786867022092	0.159793618552125	-5.13654346437088	2.79837652466705e-07	1.12999929929697e-05
ENSORLG00000017132	361.802304447151	1.0184252162911	0.264258441604694	3.85389851732559	0.000116251796196361	0.00195200348130265
ENSORLG00000017137	1340.39546332328	-0.580607861406205	0.161913012861525	-3.5859246341291	0.000335885961287881	0.00459909269724411
ENSORLG00000017145	6882.39127669752	-1.46609800937322	0.264123977050541	-5.5507948416689	2.84373657003693e-08	1.43778060599208e-06
ENSORLG00000017149	10.648057678295	6.8686548943933	1.8967700193955	3.62123759030225	0.000293197097557236	0.004113323154969
ENSORLG00000017158	6376.23164393232	0.609598197144531	0.103178455138699	5.9081927164452	3.45881254089034e-09	2.09040551312353e-07
ENSORLG00000017163	1627.11204434631	-1.20834815350632	0.152863945711022	-7.9047295808432	2.68515866994382e-15	4.66757295655377e-13
ENSORLG00000017170	6268.86477175831	0.398003011144877	0.110264297365246	3.60953654678003	0.000306744556357939	0.00426405304085689
ENSORLG00000017183	115.206625655329	-4.69899249069035	0.680351722037707	-6.90671065932852	4.96020156097355e-12	5.4538312584873e-10
ENSORLG00000017184	955.906115316723	-0.585163439663359	0.159697228407269	-3.66420535596924	0.000248107668457864	0.00361121304999437
ENSORLG00000017191	1174.04753459916	-0.711562663104238	0.198742102576464	-3.58033176604072	0.000343158225853141	0.00466715643686403
ENSORLG00000017192	1283.89268936323	0.725057175154146	0.156084322562715	4.64529148891821	3.39596617837214e-06	9.95887347370289e-05
ENSORLG00000017193	1673.61515801054	-0.970506208484678	0.148835416598106	-6.52066712794104	6.99953668248176e-11	6.26252664356162e-09
ENSORLG00000017194	517.662619636157	-0.691291096887043	0.251114197492705	-2.7528953113339	0.00590707823068485	0.0432128223913667
ENSORLG00000017205	768.190575363426	-0.497681026937467	0.179928806065965	-2.76598860304229	0.00567505181363556	0.0419141672459984
ENSORLG00000017232	218.91301243205	3.11662564983616	0.355487800050934	8.76718033471081	1.83196240080969e-18	4.91720260876155e-16
ENSORLG00000017237	5396.199319517	0.426887726154704	0.0909140612770251	4.69550826526086	2.65944613862476e-06	8.09003515369651e-05
ENSORLG00000017265	20.4246539219961	7.80691920269467	1.60010620280421	4.87900064946496	1.06624713074124e-06	3.6998370019561e-05
ENSORLG00000017272	380.973084974216	-1.13239389910704	0.32358100699954	-3.49956849942262	0.000466011853212791	0.00593969856483231
ENSORLG00000017280	719.783057805717	-1.13834881708953	0.211144375582452	-5.39132910336514	6.99384526793426e-08	3.3070379230657e-06
ENSORLG00000017282	8.28141991652996	6.5072749118909	2.10412678165155	3.09262491625304	0.00198394716620886	0.0187816409116412
ENSORLG00000017306	1036.14118254581	0.58484046801146	0.179196368914099	3.26368481434919	0.00109973432431996	0.0118701069707202
ENSORLG00000017318	933.404791834837	0.725546740782533	0.208653994221551	3.47727223477993	0.000506543217078515	0.00636737382790431
ENSORLG00000017322	963.867203590596	-0.604118322774581	0.195260158586515	-3.09391494479869	0.00197534108186063	0.0187195874486605
ENSORLG00000017327	1333.07750063311	-0.602268574412793	0.166254591888327	-3.62256806005896	0.00029169267842807	0.0040953652051301
ENSORLG00000017350	447.650091222984	-0.890398365483229	0.223032880291249	-3.9922291472024	6.54550757303734e-05	0.00122783765902444
ENSORLG00000017356	4764.82326211404	-1.1517930494483	0.352469148225449	-3.26778401811094	0.00108393048658811	0.0117551391807523
ENSORLG00000017371	1210.65695976234	-0.627469938668609	0.184308609847219	-3.40445266875348	0.000662967885050431	0.00795038754135379
ENSORLG00000017379	1057.08619321758	-0.549932425868369	0.180230677999916	-3.05126980584641	0.00227875705990677	0.0208794547477
ENSORLG00000017385	72.2686185719626	-1.97430035705209	0.58724248056027	-3.36198490812257	0.000773843529078559	0.00899630069601393
ENSORLG00000017388	396.767173778026	-0.708095745052771	0.247579211756031	-2.86007754863741	0.00423537425077289	0.0334504763414569
ENSORLG00000017400	1904.95837132415	0.452679041028571	0.131666819168685	3.4380646839248	0.000585887726391228	0.00720109278255401
ENSORLG00000017415	105.915893785795	-1.86262064869864	0.523504331985458	-3.55798516821132	0.000373710409648162	0.00497517315601623
ENSORLG00000017435	444.242496831884	1.0611790336806	0.24610801347366	4.31184266900831	1.61899622278419e-05	0.000379819011031582
ENSORLG00000017436	6.55986119975587	6.16805919482569	2.23247412476397	2.76288048600689	0.00572937409670597	0.0421714227948266
ENSORLG00000017437	3005.09825263253	-0.48259219150174	0.123308041525357	-3.91371224075844	9.0887940313406e-05	0.00159690497811093
ENSORLG00000017452	145.812730699753	-1.14280919807103	0.416845474801133	-2.74156556123402	0.00611471565929938	0.0443584221834389
ENSORLG00000017454	480.734924567485	-1.02528914518769	0.252342846612787	-4.0630798889297	4.84294453143272e-05	0.00095149002785479
ENSORLG00000017460	205.49933733947	1.06797240163281	0.32737162986201	3.26226314138145	0.00110526494182068	0.011908675158271
ENSORLG00000017467	2778.20728168554	0.876817760471164	0.137737192215574	6.36587508694709	1.94179418243323e-10	1.56130517258904e-08
ENSORLG00000017468	102.418325489704	-1.7426171142183	0.540887281361489	-3.22177498763123	0.00127399143591972	0.0133637308554062
ENSORLG00000017469	1441.86064999329	0.463909070720004	0.137319748428082	3.37831285033969	0.000729320563592618	0.00856048805575078
ENSORLG00000017470	320.366673580765	-0.892721665948519	0.298111483311259	-2.99458999711335	0.00274813970144311	0.0241381356259575
ENSORLG00000017481	635.875196985824	0.676251260190157	0.232072261311578	2.91396850432818	0.00356865908666229	0.0296068934771637
ENSORLG00000017491	3276.70579552361	0.354331649059708	0.121747654824823	2.91037761318311	0.00360992316654255	0.0298509763888692
ENSORLG00000017494	721.27004570774	0.578267652637655	0.200959480542604	2.8775335758049	0.00400797255761708	0.0322404209438638
ENSORLG00000017511	803.249543309984	-0.677963647377861	0.207562715423985	-3.26630746756707	0.00108959873141816	0.0117971186610837
ENSORLG00000017521	561.739363666353	0.873311684573464	0.220749583063487	3.95611929342716	7.61771316890239e-05	0.00138951025776987
ENSORLG00000017534	11.3444720506586	-6.96705959021433	1.85524487897246	-3.7553315301822	0.000173112174448797	0.00268221002380258
ENSORLG00000017536	557.6430747273	-1.14899334489248	0.225653183481265	-5.09185524071223	3.54576781437012e-07	1.39177105694373e-05
ENSORLG00000017541	204.942576307571	1.19418485185091	0.349429958175459	3.41752280796508	0.000631937989109818	0.00766387520081886
ENSORLG00000017552	637.205792044981	6.274620437337	0.29453834128899	21.3032381790342	1.05938540385507e-100	9.66795119558141e-97
ENSORLG00000017565	2852.35101731509	0.362733711378059	0.119889146064985	3.02557590310505	0.00248160108697412	0.0222805404197949
ENSORLG00000017574	323.360633816234	-0.859808463180544	0.260993528743419	-3.29436698036225	0.000986436206529255	0.0109051687713943
ENSORLG00000017576	152.66990032958	-2.19008200586367	0.449941297545317	-4.86748386469923	1.1302805670437e-06	3.88509998299089e-05
ENSORLG00000017580	134.602883077091	-1.79344676160826	0.482479836440256	-3.71714344549679	0.000201488054025935	0.00303679600502177
ENSORLG00000017582	1679.87479489784	0.440405773179181	0.149915945744121	2.93768465384511	0.0033067318496215	0.0279677802220999
ENSORLG00000017624	300.201969277829	-2.30936253047068	0.361515863465429	-6.38799777230666	1.68071787104652e-10	1.36339833699294e-08
ENSORLG00000017625	339.671737544368	0.714785964662795	0.25992878736013	2.74992997860011	0.00596080008067933	0.0435186092290237
ENSORLG00000017637	82.7047158162655	1.85117885398149	0.561691126700253	3.29572387026397	0.000981684528860697	0.0108658011041634
ENSORLG00000017641	1854.98806678244	0.704402988487159	0.128508467807114	5.48137411103864	4.22034978070382e-08	2.08752911104082e-06
ENSORLG00000017646	23.614381672347	-3.46048058023156	1.19238832285293	-2.90214229199423	0.00370620155534018	0.0303886756369127
ENSORLG00000017649	4587.70857105974	0.427840400358396	0.120397326779815	3.55357059663656	0.000380039180235683	0.00504104296341693
ENSORLG00000017650	250.830747813185	-1.0109857680747	0.30131420673222	-3.35525423457105	0.000792920765983971	0.00915274111826135
ENSORLG00000017658	2416.44688485488	2.20689959179209	0.432697224514698	5.10033221097568	3.39057837887337e-07	1.33949862708218e-05
ENSORLG00000017662	5508.62033523654	0.359233207699758	0.0958245239607004	3.74886503842259	0.000177636640971181	0.00274299828342302
ENSORLG00000017666	1215.51314980295	-0.612213814386203	0.167412581498751	-3.65691639723488	0.000255267590627658	0.00368419291803953
ENSORLG00000017671	1062.16619105581	-1.23120129360156	0.205527541003618	-5.99044433456186	2.0926849523869e-09	1.33835400986164e-07
ENSORLG00000017685	177.453490816745	1.37224677456392	0.361549093341099	3.79546457130592	0.000147367239698606	0.00236982102112684
ENSORLG00000017692	775.740370901907	-0.600427819478294	0.192872386698036	-3.1130833695667	0.00185143709821566	0.0178853940986188
ENSORLG00000017706	9.78445429025328	6.74818969462288	2.30790683561986	2.92394371838257	0.00345627232664679	0.0289110368954891
ENSORLG00000017708	127.555586827237	-1.71055380492781	0.448972801733142	-3.80992745735302	0.000139007573186254	0.00225125663335893
ENSORLG00000017722	70.0926659328946	-1.77960302060647	0.565579059446861	-3.14651504662661	0.00165228759709158	0.0163988870158323
ENSORLG00000017724	3740.20354460596	-0.300696480028947	0.108443210272515	-2.77284745880637	0.00555681618165944	0.0412792059208987
ENSORLG00000017733	612.423346988376	0.678753040880283	0.213536117479087	3.17863342695063	0.0014797109682883	0.0150460638402218
ENSORLG00000017744	644.643431411762	-1.67684441596847	0.213439004861553	-7.85631668895829	3.95594117711036e-15	6.81168286458663e-13
ENSORLG00000017757	1511.85294563365	-0.563790516766655	0.157301766620363	-3.58413340727015	0.000338199202706243	0.00462036814954666
ENSORLG00000017758	7640.61904744769	-0.279585512069289	0.0944841281332538	-2.9590738422752	0.00308565153503467	0.0265281732536282
ENSORLG00000017790	56.4920813669072	-3.24189516084392	0.760792041848151	-4.26121066273059	2.03322462935551e-05	0.00046042699671212
ENSORLG00000017807	967.241199068283	-0.837924119614397	0.163568464925307	-5.12277302349835	3.01074689280649e-07	1.20773961071437e-05
ENSORLG00000017831	230.435322239237	-1.03026108753675	0.324586960544942	-3.17406800879204	0.00150318465288544	0.0152253752965955
ENSORLG00000017833	1024.51786095271	-0.969967675444008	0.221101620166191	-4.38697678793549	1.14937050281006e-05	0.000285808043832278
ENSORLG00000017844	587.760530307899	-0.905489086140871	0.226778697123026	-3.99283132687569	6.52890120773798e-05	0.00122724515801888
ENSORLG00000017852	73.1388401523439	-2.54019106144579	0.680993780537982	-3.73012373099656	0.000191385761304829	0.00291097742944644
ENSORLG00000017866	451.944307446888	0.707793116248984	0.234500602614354	3.01829977560006	0.00254197315192155	0.0226764877658221
ENSORLG00000017877	524.029915073923	-1.43270080728962	0.220166649274441	-6.50734710280184	7.64895375250176e-11	6.65349237191046e-09
ENSORLG00000017885	319.69184275049	3.91794513335539	0.41482822428613	9.44474098911112	3.56284380948608e-21	1.25055817712961e-18
ENSORLG00000017887	54.6941157775346	-2.00226906837057	0.700177433707396	-2.85965952625562	0.00424096056461652	0.033465634338686
ENSORLG00000017891	861.446339018337	0.777336263853506	0.248168640377651	3.13229045648392	0.00173448189532757	0.0170386240869315
ENSORLG00000017899	392.647728596044	-1.13438502148033	0.265234386149858	-4.27691536511181	1.89500806105993e-05	0.000431267919332491
ENSORLG00000017902	953.810624767012	-0.57289236187105	0.169321480102112	-3.38345944959587	0.000715787768357814	0.00841788553354821
ENSORLG00000017908	824.223316414658	1.26218473543326	0.219096308601306	5.76086718891317	8.36828686489548e-09	4.614440237404e-07
ENSORLG00000017915	1579.49514680953	0.556606293380738	0.154217428965302	3.60923079262313	0.000307106294326458	0.00426583263626066
ENSORLG00000017921	750.196988718538	0.662959463504418	0.229614449312144	2.88727240594155	0.00388597630748788	0.0315651266418642
ENSORLG00000017939	133.519706158273	1.93442242262576	0.516355933283374	3.74629649421334	0.000179464464617769	0.00276519513929817
ENSORLG00000017941	691.919331053461	0.812587007643684	0.225652400156305	3.60105634631326	0.000316926874831345	0.00437560462891203
ENSORLG00000017943	9264.65541925473	0.281833884403304	0.0925432832759912	3.04542776554397	0.00232349583877267	0.0211724643281472
ENSORLG00000017962	161.9743565149	-2.28523566418094	0.628844377262184	-3.63402416688566	0.000279034708665657	0.0039541471293211
ENSORLG00000017965	1257.48722408962	0.446103999983498	0.154982705773249	2.87841148312498	0.00399683428711693	0.0321649997391791
ENSORLG00000017972	459.382764575361	-0.909125769333775	0.315292440758297	-2.88343661886493	0.00393361797445777	0.031767476468491
ENSORLG00000017974	121.048332155508	1.27326802137897	0.432399218387666	2.94465847123114	0.00323311329372097	0.0275040881366432
ENSORLG00000017991	4203.48879596901	0.512473189411886	0.110464758619602	4.63924599859624	3.49682619165932e-06	0.000102282166106035
ENSORLG00000017996	1001.22137686686	0.800977987382436	0.183645732852434	4.36153878961102	1.29150893188738e-05	0.000315986877008156
ENSORLG00000017997	335.604247478377	-0.961923308836248	0.263047576455535	-3.6568415561846	0.000255342101759808	0.00368419291803953
ENSORLG00000018015	424.942600381725	-1.20370221217966	0.29976948927361	-4.01542603650701	5.93385063153314e-05	0.00113289374191154
ENSORLG00000018016	1084.83397945267	-0.819143595073631	0.192576587554847	-4.25359907699234	2.10361798409305e-05	0.000472847727163379
ENSORLG00000018028	1329.16257303938	0.65269951526053	0.166805986806892	3.91292619500611	9.1184410198154e-05	0.00159978081122334
ENSORLG00000018030	1499.47373626877	-0.500017524912623	0.181742643392547	-2.75123942063852	0.00593702334947068	0.0433797238488946
ENSORLG00000018039	2612.49784881422	0.36685912808252	0.118663949005737	3.09158030856349	0.00199094119273257	0.0188283205439145
ENSORLG00000018062	1438.10643615793	0.539133818972984	0.15227308178462	3.54057206076351	0.000399260588680472	0.00524317718995606
ENSORLG00000018064	2050.0550645207	-0.723748998590595	0.210560462365322	-3.43725023425761	0.000587652420160469	0.00720403234508423
ENSORLG00000018065	12.4560900545125	7.09435680676599	1.81517698067907	3.90835542885298	9.29265278728968e-05	0.00162180736514346
ENSORLG00000018067	687.994752955763	-1.72210618593421	0.211279569874599	-8.15084102526492	3.61401960238573e-16	6.87115476903587e-14
ENSORLG00000018082	9.42119831705612	6.68972971043187	2.00651740425263	3.33400034121488	0.000856065527556934	0.00974398179301156
ENSORLG00000018093	1069.55211027034	0.474052030935209	0.158152498934758	2.99743623482527	0.00272260809011896	0.023964145652549
ENSORLG00000018095	25.7625251846572	-8.14995015781405	1.51935370062655	-5.36409010913863	8.13582838423813e-08	3.75937062453454e-06
ENSORLG00000018102	337.988831220606	0.750019211397944	0.270165716430405	2.7761450316778	0.00550076647264709	0.04101306767106
ENSORLG00000018110	234.354872759366	1.83559703714537	0.352138878785817	5.21270767793251	1.86104037138771e-07	7.88113894630359e-06
ENSORLG00000018112	312.394566442817	-1.32618419065657	0.334847966500482	-3.9605562026152	7.4775390598984e-05	0.00137028155543439
ENSORLG00000018113	1510.10172833913	0.612728319307347	0.213515900373453	2.86970814930244	0.00410850819382807	0.0328320891216068
ENSORLG00000018116	977.10566766891	-0.592505354625049	0.209746022553997	-2.82487051439802	0.00472997264559497	0.0363944372930464
ENSORLG00000018118	297.342693955711	-0.993391962571929	0.32867630076698	-3.02240216362971	0.00250777133111232	0.0224371776154226
ENSORLG00000018120	1195.73677912872	0.667268894593611	0.168918392762166	3.95024416040422	7.80715101255468e-05	0.00141505581212659
ENSORLG00000018126	96.6528056319654	-4.30975831254146	0.6634481652209	-6.4959985398505	8.24844568616336e-11	7.13510097932956e-09
ENSORLG00000018127	538.296487283616	0.688756686387365	0.224230911573043	3.0716402192523	0.00212886149684271	0.0198751816063289
ENSORLG00000018135	50.023962441601	-5.914403617252	0.969227312021183	-6.10218422850504	1.046286759669e-09	7.04679923892199e-08
ENSORLG00000018136	420.28214150929	-0.786118772734511	0.29215544863665	-2.69075513190992	0.00712905003982999	0.0499307065721323
ENSORLG00000018142	156.157595630231	-1.68878003684538	0.442962233920529	-3.81246956856453	0.000137585173397849	0.00223815025388372
ENSORLG00000018147	29.0977978670517	-4.50039059453988	1.15851703057177	-3.88461323897741	0.000102492914391243	0.00176148839309696
ENSORLG00000018157	2470.35160115924	0.36667288659352	0.122611554813041	2.99052472789066	0.00278498579452214	0.0243913439163235
ENSORLG00000018170	101.82340383302	-1.64860251554432	0.511143891191444	-3.22531980515609	0.00125832020478478	0.0132450175188764
ENSORLG00000018175	45.1734544925556	-2.80580162885128	0.755680824239878	-3.71294538494287	0.000204861107700653	0.00307241161688769
ENSORLG00000018185	136.326742718234	1.4009130260391	0.465952031272331	3.00656061572209	0.00264221369215589	0.0233991675445072
ENSORLG00000018203	1045.54436656537	0.888749522234127	0.18251806596152	4.86937836839394	1.11949866778284e-06	3.86258784203636e-05
ENSORLG00000018207	96.4391642717827	-2.31049132511453	0.717826596300167	-3.21873184557845	0.00128758833910638	0.0134753797966569
ENSORLG00000018211	1221.40138866239	0.489815501394766	0.15658534030739	3.12810573731371	0.00175936875352407	0.0171813796090537
ENSORLG00000018220	24.2967539027805	8.05869597708871	1.53319369893701	5.25614994548696	1.47102368898269e-07	6.36235174675643e-06
ENSORLG00000018236	4561.55049549861	0.294092580548474	0.105766994396587	2.78057046270726	0.00542634822281624	0.0405742350523728
ENSORLG00000018253	236.341340937669	0.971854069913181	0.309203308761141	3.14309078323588	0.0016717398318852	0.0165559389102381
ENSORLG00000018260	8.81149551707179	6.5951534274806	2.02040661779964	3.26427035497596	0.00109746389369194	0.0118596275829872
ENSORLG00000018274	4743.99722089991	0.367515869913426	0.0943386180448358	3.89570970542264	9.79116042455606e-05	0.00169071201578995
ENSORLG00000018296	1925.21363327607	0.725579295943367	0.15457233640235	4.69410835619831	2.67772080346013e-06	8.10695009751211e-05
ENSORLG00000018373	550.982086875399	-1.42641643438629	0.247264291237884	-5.76879268431846	7.98414513418379e-09	4.42938045559643e-07
ENSORLG00000018405	6859.53805515258	0.278426827063729	0.0895449217862531	3.10935362396478	0.00187497162853752	0.0180115695600352
ENSORLG00000018421	684.930681864868	0.57003480649348	0.181276918420183	3.14455260747644	0.00166341000705784	0.016490892325545
ENSORLG00000018430	415.177703126287	-0.823182480194747	0.263330217425668	-3.1260464075951	0.0017717359020755	0.0172854415572212
ENSORLG00000018433	455.394460514835	-1.32361984024708	0.27763587716068	-4.76746684824544	1.86556680574879e-06	5.98423995404691e-05
ENSORLG00000018435	1732.2044261989	-0.824722938796637	0.191203267756919	-4.31333077343178	1.60813241657134e-05	0.00037775589275753
ENSORLG00000018453	3173.76469016655	0.485071399064594	0.109744038085079	4.42002506494744	9.8689453835211e-06	0.00025087463947079
ENSORLG00000018493	411.839506536508	-1.03443090671019	0.31829729981732	-3.24988904179797	0.00115450044502743	0.0123516659569992
ENSORLG00000018503	7.84522606884774	-6.43383100032313	2.12032413561994	-3.03436200731735	0.0024104499922108	0.0218665672255624
ENSORLG00000018531	1694.74195752475	-0.610055404853153	0.156553689535576	-3.89678075721441	9.74797891053544e-05	0.00168644655047481
ENSORLG00000018559	39.0614024209053	4.38283159808934	1.03251946581546	4.24479319102024	2.18795118955792e-05	0.000488196639508694
ENSORLG00000018569	1315.02067903831	0.470955745306097	0.148024131717351	3.18161464514026	0.00146456544699177	0.0149420058907177
ENSORLG00000018574	217.222267220323	-1.28976006389762	0.337780276485111	-3.81834036409309	0.000134352478844939	0.00219411616679183
ENSORLG00000018577	907.79067128444	0.830513911793993	0.188190508860244	4.4131551416908	1.01874937951934e-05	0.000256826155731865
ENSORLG00000018582	3893.69065863787	0.42874557839939	0.110523454134575	3.87922709941134	0.000104788889735013	0.00179250873049997
ENSORLG00000018601	3853.03455863172	0.392818321432494	0.124926253302219	3.14440168538631	0.00166426822614803	0.016490892325545
ENSORLG00000018607	11.1244803500675	6.93002237324164	1.88353675541602	3.67926049402257	0.000233911248817636	0.00343102374081559
ENSORLG00000018611	576.414016336346	0.669544034338677	0.213793626863373	3.13173055792985	0.00173779279338053	0.0170619656077361
ENSORLG00000018612	1143.01064334056	1.08495263360695	0.164900124678096	6.57945308243342	4.72181872461923e-11	4.37475306404823e-09
ENSORLG00000018617	245.905086546675	3.61671275418938	0.373311365998891	9.6881935124368	3.38462053164e-22	1.34295856398898e-19
ENSORLG00000018625	1669.66447877871	0.466398057332445	0.140872496232554	3.31078152091881	0.000930358162467204	0.0103858698356889
ENSORLG00000018681	18.5799337117401	-4.05262525308115	1.37691822028519	-2.94325777186808	0.00324777870136791	0.027609900725369
ENSORLG00000018748	14374.8341595289	0.574637208410534	0.0787049500715653	7.30115714307708	2.85303291468679e-13	3.71953976849023e-11
ENSORLG00000018776	2284.52329250771	0.58913705329545	0.12475069997966	4.72251501107013	2.32945890108131e-06	7.2679117713737e-05
ENSORLG00000018802	818.415069505554	-1.10613396828277	0.22047921991183	-5.01695338329445	5.24972990807276e-07	1.95547082208457e-05
ENSORLG00000018805	2596.9820813976	0.371059598608838	0.131479410054505	2.82218788824057	0.00476972240013065	0.0366310495085738
ENSORLG00000018809	217.183835466186	0.94920614466089	0.313416273143894	3.02857964310327	0.00245706303017128	0.0221601704362176
ENSORLG00000018811	1997.25557522383	-0.436707525125916	0.14460574304715	-3.01998742182406	0.00252785183285738	0.022572579086748
ENSORLG00000018829	1794.76596450254	0.439952261287122	0.133097149671344	3.30549724297998	0.000948080367870819	0.0105347414681033
ENSORLG00000018854	2612.91480561874	0.340511720740718	0.124489871582623	2.73525642216381	0.00623316987891911	0.0450565610415967
ENSORLG00000018898	315.786049034242	1.8452099004532	0.265094706722265	6.96056863325601	3.38902003796789e-12	3.79487078116502e-10
ENSORLG00000018904	2132.98357958217	-0.401741687186802	0.125151598043772	-3.21004041072088	0.00132716312719087	0.013810365677017
ENSORLG00000018973	3000.93161288225	0.424929110190158	0.108575639808167	3.91366894950772	9.09042445900316e-05	0.00159690497811093
ENSORLG00000018980	214.753757010993	-1.85993059861712	0.413067049816943	-4.50273290847424	6.70851716505529e-06	0.000181937377855259
ENSORLG00000018997	853.477493371469	-0.580625937795086	0.186281915641471	-3.1169205867122	0.00182750793325743	0.0177047106145513
ENSORLG00000019002	620.810921635269	-5.00359840235859	0.582285490151639	-8.59303294858945	8.4703235865744e-18	2.0077967026254e-15
ENSORLG00000019015	373.999256182274	0.787839393709454	0.282848863398038	2.78537231595932	0.00534662926142053	0.0400931295314082
ENSORLG00000019016	719.186261545904	-0.963154527343488	0.186146019633593	-5.17418814132768	2.28904083865145e-07	9.53871538517493e-06
ENSORLG00000019028	275.814335464385	1.09475299272601	0.328917305507251	3.32835328028028	0.000873610072831635	0.00989152050206141
ENSORLG00000019044	606.398510864592	-0.984148342863581	0.219875906545152	-4.47592625461891	7.60807442587854e-06	0.000200378895268593
ENSORLG00000019047	36.2612535835151	-8.64236560556264	1.42645819344458	-6.05861822328858	1.37295821223485e-09	8.94975050651329e-08
ENSORLG00000019053	589.229022847711	-1.25725534615409	0.266446377623841	-4.71860551217189	2.37466795499315e-06	7.38372053058519e-05
ENSORLG00000019058	2554.93208438062	0.678303851296935	0.113500573377928	5.97621519530439	2.2838127744441e-09	1.44235815775618e-07
ENSORLG00000019071	225.245551997624	-2.46023785278328	0.406549793177412	-6.05150437675828	1.43499385549002e-09	9.32082129907609e-08
ENSORLG00000019097	1591.73374974409	-0.903704247834876	0.128230574573898	-7.04749433462206	1.82168241054134e-12	2.1228834124721e-10
ENSORLG00000019271	1082.20513280072	-1.45685927785982	0.194509613326198	-7.48990886849702	6.89214521563962e-14	9.75158406789569e-12
ENSORLG00000019295	399.714238740627	1.47912724443823	0.247672238093445	5.97211563082081	2.34196437075227e-09	1.46891868367596e-07
ENSORLG00000019327	509.58462715733	1.20229731717589	0.213696378749899	5.62619415550793	1.84228980314065e-08	9.63480615671153e-07
ENSORLG00000019363	624.82476942628	0.682290878078609	0.209515882420836	3.25651148827062	0.00112790366077452	0.0121025853124377
ENSORLG00000019370	414.639545315476	0.804771019036634	0.272182181374947	2.95673660550179	0.00310913586523898	0.0266547429837209
ENSORLG00000019374	93.831428843156	1.99520407060629	0.553557809120803	3.60432828826893	0.000312961275566753	0.00433396752780302
ENSORLG00000019375	5738.96254327203	-0.392088215795052	0.0947629243566628	-4.13756981917669	3.51003659721306e-05	0.000722268184580979
ENSORLG00000019376	88.2028806852714	-2.93202203519676	0.633148637240424	-4.63085895276656	3.64151884592654e-06	0.000105835990407406
ENSORLG00000019402	258.253940002793	-1.70590519303358	0.475577838545103	-3.5870157412135	0.000334484138801801	0.00458333671277062
ENSORLG00000019410	1728.75425255064	0.568078124153634	0.157428942003106	3.60847323830981	0.00030800427901241	0.00427505254793499
ENSORLG00000019492	379.635161530024	2.62416371248273	0.335538763380491	7.82074680744711	5.25108684816972e-15	8.87433677340682e-13
ENSORLG00000019525	1675.67908632028	0.520679779923442	0.16531206035556	3.14967812271858	0.00163450435446079	0.0162666158547538
ENSORLG00000019547	598.469027981561	-0.626268214888586	0.210971616352997	-2.96849512609656	0.00299261848136211	0.0259106578822722
ENSORLG00000019555	142.581910014614	-1.20421119932062	0.393640297541271	-3.05916646959744	0.00221953778927083	0.0205546519353979
ENSORLG00000019560	331.146454283859	-1.18759213305248	0.316214290729598	-3.75565611001438	0.000172887954252248	0.00268101184453018
ENSORLG00000019591	823.768018298631	0.661983237503645	0.184737272150841	3.58337670463773	0.000339180901379149	0.00462685337217656
ENSORLG00000019615	1068.93913722701	0.452376711070298	0.164141851110063	2.75601077976733	0.00585110686006664	0.0428721005258677
ENSORLG00000019616	1640.44334364243	0.376978898949108	0.13725626983571	2.74653317768533	0.00602287939026028	0.0438315768066311
ENSORLG00000019617	69.7686773673098	-1.68660056770865	0.605747179077809	-2.7843308660163	0.00536382873810247	0.0402055860894646
ENSORLG00000019631	1606.29693737041	-1.37107140635949	0.22558532285242	-6.07783959090487	1.21812516706228e-09	8.1440368312164e-08
ENSORLG00000019653	72.2122896347122	-2.38570443217806	0.59710571239405	-3.99544734317272	6.45722086675259e-05	0.00121844321432892
ENSORLG00000019677	2379.52002667489	-0.567882359001325	0.130496874120675	-4.35169319439932	1.3509021145619e-05	0.000328996794089606
ENSORLG00000019684	12012.8313116923	-1.06601110620716	0.256058938122316	-4.16314741451418	3.13890570531088e-05	0.000657010400611631
ENSORLG00000019706	2000.14591269946	0.383449680941603	0.137173689565148	2.7953588050097	0.00518421418976723	0.0391162783760362
ENSORLG00000019717	4022.89598124097	0.900931620767876	0.142791427855004	6.30942371192422	2.8007637832184e-10	2.14787985593707e-08
ENSORLG00000019721	1712.89945339088	0.546146235794702	0.187230180111911	2.91697756989958	0.00353441188596331	0.0294029561269838
ENSORLG00000019727	1133.29952557109	-0.866081070642352	0.193687049678199	-4.47154867649283	7.76551791023803e-06	0.000203937025752035
ENSORLG00000019729	185.232003993263	-1.27191314428568	0.348450821793982	-3.65019412994149	0.000262042185971689	0.00375710446060901
ENSORLG00000019737	667.657654138209	-1.55584571396387	0.225632761504798	-6.89547787115475	5.36840303467279e-12	5.79787527744661e-10
ENSORLG00000019745	2297.16882930231	0.463996539694622	0.124527485367978	3.72605725012044	0.00019449824628635	0.00294604314623939
ENSORLG00000019751	74.6970386337146	-2.05063847459008	0.721235631073214	-2.84322957192046	0.00446588899676855	0.0347300408900807
ENSORLG00000019754	729.496457393365	-0.68444681076295	0.208132126592279	-3.28852071983941	0.00100715370854955	0.0111005854398831
ENSORLG00000019755	164.570126834685	1.25183129016075	0.380978566232125	3.28583128059238	0.00101681895456734	0.0111801081679296
ENSORLG00000019756	1279.58314806256	0.952712296742713	0.15121396176545	6.30042547407415	2.96829706226524e-10	2.25738991585272e-08
ENSORLG00000019770	1553.45867284754	0.516324516487125	0.155736933682709	3.3153633134903	0.00091524088119403	0.0102547431329364
ENSORLG00000019796	202.026125847303	2.27870172649074	0.52241512716764	4.36186015294981	1.28961294374161e-05	0.000315946516096266
ENSORLG00000019880	6.24410856464953	-6.10551894058789	2.24997580638819	-2.7135931520921	0.00665578525896596	0.0473891928494406
ENSORLG00000019896	665.154007629271	1.05388680075011	0.218454687310907	4.8242810155417	1.40509196520067e-06	4.68869626558808e-05
ENSORLG00000019909	163.728102837936	-1.62706822939536	0.497465023762171	-3.27071884791087	0.00107274503018673	0.0116546085065287
ENSORLG00000019918	407.956000188344	-0.942715112083074	0.250074071549529	-3.7697435253553	0.00016341539010309	0.00257792368207571
ENSORLG00000019955	469.378324904236	0.912574954259858	0.260159797866373	3.50774778326276	0.000451917281080368	0.00578023420762359
ENSORLG00000019964	946.307266358495	0.744597563008344	0.205769372335306	3.61860248956295	0.000296198195771165	0.00414586615737369
ENSORLG00000019972	126.328727779308	1.56147100165764	0.403528461231349	3.86954366711306	0.000109039251209352	0.00184789639096851
ENSORLG00000019988	49.7791238699824	2.87832263622793	0.90502686710632	3.18037258433101	0.001470858059119	0.014989447959263
ENSORLG00000020038	619.519730992378	-1.26653446003427	0.294637790885282	-4.29861511053548	1.71868633171866e-05	0.000399610992694636
ENSORLG00000020079	2232.32998930713	0.723549174452227	0.133452640045664	5.42176740905725	5.90126350551494e-08	2.8419488523129e-06
ENSORLG00000020098	790.307677861162	-0.691877919125672	0.186545794924533	-3.70889045987646	0.000208169455697968	0.00310925442340369
ENSORLG00000020102	37.3787537709725	4.12499187696086	1.11977822337082	3.68375790033097	0.000229820531342887	0.00338008407580208
ENSORLG00000020105	937.093947673479	0.641421804387415	0.221097260297385	2.90108436226065	0.00371873747679037	0.030450604049519
ENSORLG00000020132	8.48764632015096	6.5416172741267	2.34960645240485	2.78413317576281	0.00536709921598187	0.0402135857512731
ENSORLG00000020149	764.516408904452	-0.959762977692777	0.215602575630617	-4.45153762604905	8.52575900620739e-06	0.000220726458696876
ENSORLG00000020153	287.248101187393	0.84998572806646	0.311346213801658	2.73003393131975	0.0063327807101843	0.0455780416097334
ENSORLG00000020178	669.891909930576	-0.714522372679605	0.23983720751761	-2.97919734838116	0.00289004575750294	0.0251342207053416
ENSORLG00000020187	6886.56077363814	0.330159967616399	0.0926808249519926	3.56233306929904	0.000367573631536716	0.00493264502915986
ENSORLG00000020223	4601.40879358222	0.260492418576519	0.0952446029500689	2.73498351096156	0.00623834009523127	0.0450760821132863
ENSORLG00000020292	88.6569581720228	-4.78504681026694	0.638627462685426	-7.49270441666546	6.74687312034943e-14	9.69637229863133e-12
ENSORLG00000020302	741.751202681796	-0.748106697768957	0.183617229135009	-4.07427288437563	4.61583334367907e-05	0.000916956646518082
ENSORLG00000020326	54.7307902760049	-4.59017852540875	0.855331999016126	-5.36654600867121	8.02587345580924e-08	3.72743619123232e-06
ENSORLG00000020338	1063.61691656437	-1.65032341965343	0.204743860104572	-8.06042935212092	7.60269413992377e-16	1.37390468754345e-13
ENSORLG00000020342	64.6315795857331	-2.64919696571409	0.929372331382124	-2.8505227412724	0.00436474290230503	0.0341471442146899
ENSORLG00000020351	3276.90163142898	0.568851204559365	0.151898240138829	3.74494927682809	0.00018043022529712	0.00277439972377677
ENSORLG00000020358	177.331085698111	-1.34101094295618	0.407830739915651	-3.28815562856672	0.00100846075779529	0.0111082834950391
ENSORLG00000020380	2669.90457298135	0.597615813772382	0.134085551640955	4.45697397265169	8.31246910107249e-06	0.000215816765338229
ENSORLG00000020390	385.337933075253	0.713274673208859	0.254021010766028	2.80793573357535	0.0049860175979771	0.0379028709697118
ENSORLG00000020457	386.445670862325	-1.03872286228524	0.27606274894263	-3.76263319214104	0.000168133713059167	0.00263640595425766
ENSORLG00000020488	508.277521667253	-0.872339429329513	0.231061261097946	-3.77535994213989	0.00015977677950986	0.00253366271035097
ENSORLG00000020576	374.167272710383	-1.03934420435542	0.257809352849308	-4.0314449141142	5.54349903665817e-05	0.00106955543781274
ENSORLG00000020583	2811.10606578173	0.595839301770167	0.125585641600377	4.74448586778873	2.09036571439474e-06	6.61236655444241e-05
ENSORLG00000020598	206.524213420597	-1.180027680514	0.344100670742415	-3.42930944588987	0.000605119179338727	0.00738291214451308
ENSORLG00000020605	2459.46469195432	0.331309018523923	0.120044984196044	2.75987389846181	0.00578236764376261	0.0424536501343344
ENSORLG00000020638	1061.9312546007	0.471988995052967	0.173878470511353	2.71447634468437	0.00663806409136617	0.0472903769694049
ENSORLG00000020649	31.9446125726267	-6.58623196248706	1.47690008674863	-4.45949730897946	8.21521047640818e-06	0.00021420574516486
ENSORLG00000020650	1023.58559757065	-0.705753172180204	0.214514160300541	-3.2900073878173	0.00100184752322718	0.0110487740144668
ENSORLG00000020656	808.886427201187	-0.56724030302789	0.193574838136264	-2.93034109437607	0.00338590117484208	0.0284658996974747
ENSORLG00000020663	1479.02573284404	-1.59265401508164	0.151278179249335	-10.5279824425745	6.4195629588845e-26	3.90566210418533e-23
ENSORLG00000020671	358.404395551058	-0.838889286520021	0.255378411745858	-3.28488724158426	0.00102023192757523	0.0112041354645627
ENSORLG00000020678	8.44293480606771	-6.53831696356462	2.35664341119018	-2.77441930014459	0.00553003521830547	0.0411304819904284
ENSORLG00000020695	36.1404677722548	3.79360344898032	1.11550455748481	3.40079601067159	0.0006718994645856	0.00802876464746713
ENSORLG00000020698	2544.64002366613	-0.320930112749225	0.111998716872802	-2.86548026361506	0.00416377226944091	0.033099813354458
ENSORLG00000020705	401.393622944528	-1.16416681258557	0.247138475052299	-4.71058507720908	2.4700665984934e-06	7.61548235738203e-05
ENSORLG00000020718	384.320518110969	0.833905829684151	0.267951489240546	3.11215224833304	0.00185728687577503	0.0179069989032553
ENSORLG00000020724	642.497174106847	0.725603683954606	0.201100877293178	3.60815772522351	0.000308379004538402	0.00427700120884112
ENSORLG00000020731	417.842205984088	-0.724533949583176	0.234015227283717	-3.096097454824	0.00196085903777932	0.0186257070903804
ENSORLG00000020741	2937.70497834356	-0.675953631259833	0.125443726282781	-5.38850089430592	7.10478094672084e-08	3.3508129674302e-06
ENSORLG00000020765	1939.12302772428	-0.730797855567531	0.163347579022744	-4.47388237976749	7.68120054692005e-06	0.000202013360781534
ENSORLG00000020784	1316.5189548983	0.542285062934483	0.174764036668804	3.10295569541101	0.00191598321263868	0.0182900238478458
ENSORLG00000020792	1744.76120584961	0.478269766584553	0.134772377721082	3.54872248061362	0.000387104827364019	0.00511988210800585
ENSORLG00000020799	667.125885400923	-0.618067346234575	0.211256116521465	-2.92567787580141	0.00343706623635484	0.0288318564045463
ENSORLG00000020800	1350.73330881036	-1.87036670850543	0.165208282477682	-11.3212647722919	1.02975414595019e-29	7.51802906875314e-27
ENSORLG00000020808	370.986297824945	-1.12047637146677	0.269877901479449	-4.1517899958626	3.29884906846769e-05	0.000684989683705032
ENSORLG00000020816	2160.71435200515	0.580362546450905	0.136636520077277	4.24749215014163	2.16176736911324e-05	0.000483536495356064
ENSORLG00000020832	159.938551391667	2.89182775176655	0.382214505621561	7.56598116825479	3.8494782123845e-14	5.75907183052802e-12
ENSORLG00000020839	2114.04229305342	-0.383989856231427	0.134882172906284	-2.84685402049553	0.00441536044500992	0.0344545356316037
ENSORLG00000020841	220.627996759744	-1.84570567207487	0.38503064463771	-4.79365914838173	1.63766428843813e-06	5.34716432783055e-05
ENSORLG00000020844	844.869745610796	0.647211865814127	0.185460355495245	3.48975857447185	0.000483457094241787	0.00610661514470664
ENSORLG00000020846	688.091377194428	1.30004965935956	0.211688601124596	6.14133048474523	8.18331250074326e-10	5.63629508541758e-08
ENSORLG00000020851	543.098332879644	-1.27552036219697	0.278965292377879	-4.5723263683612	4.82338874045256e-06	0.00013523270551573
ENSORLG00000020867	1914.37709085211	0.462565876472007	0.124111691583047	3.72701290726096	0.00019376253940565	0.00294175334399733
ENSORLG00000020880	129.291905303672	-2.08313237356065	0.526715399363866	-3.95494868021046	7.65510821044269e-05	0.00139442150755489
ENSORLG00000020889	75.5854428424541	1.57945129948861	0.57189914909587	2.76176543012103	0.0057489765501284	0.0422765189334986
ENSORLG00000020892	2327.54437974431	-1.02682581218822	0.176968222947173	-5.80231747309086	6.54045752040479e-09	3.70734256715615e-07
ENSORLG00000020896	736.087935261803	0.664873769361258	0.219742711616112	3.02569202168937	0.00248064834373716	0.0222805404197949
ENSORLG00000020897	607.170405699664	-0.724291936711301	0.205359106100342	-3.52695310407807	0.000420371212297012	0.00546482575986116
ENSORLG00000020911	10.6913651358119	-6.87809866627277	2.21018080564373	-3.11200723882383	0.00185819942596786	0.0179069989032553
ENSORLG00000021283	18.8705859683541	7.69248601423914	1.63533382871683	4.70392398124308	2.5520830414006e-06	7.82867557506617e-05
ENSORLG00000021696	6.86405532110032	6.23469538698779	2.17348898321379	2.86851943356482	0.00412397863048594	0.0328919551019848
ENSORLG00000021751	1852.27172170216	1.08137242203366	0.169963038215188	6.36239757413934	1.98628492754474e-10	1.59007335515555e-08
ENSORLG00000021757	2599.13049762284	-0.605891221754535	0.189446387878677	-3.1982199742048	0.00138278756697043	0.0142752481178418
ENSORLG00000021769	12614.3670680448	-1.5583424024018	0.116478739473878	-13.3787711769604	8.04666929613349e-41	1.12975236917714e-37
ENSORLG00000021770	15802.7363770647	-0.871814899676285	0.132522081769105	-6.57863872977231	4.74774771232228e-11	4.37656016390435e-09
ENSORLG00000021779	1882.89664264024	0.672723537828415	0.178375823836674	3.77138293384635	0.000162345316565483	0.00256547767788156
ENSORLG00000021782	15483.37723347	-1.37650167050278	0.252055784947059	-5.46109929907736	4.73195266122669e-08	2.32170967668574e-06
ENSORLG00000021786	157.526880149102	-1.96768368855858	0.398223308153964	-4.94115650256671	7.76605387543144e-07	2.7684768619995e-05
ENSORLG00000021792	479.409885324832	0.600574693607154	0.216385245375997	2.7754881926611	0.00551189007063232	0.0410792231805558
ENSORLG00000021798	19.2629628259793	7.72377669287861	1.61450530864349	4.78398965400006	1.71849533225528e-06	5.56134340502188e-05
ENSORLG00000021820	12.2153338433801	7.06539014760552	1.84421925875427	3.83110094641243	0.000127571148785398	0.00210908388372381
ENSORLG00000021843	4162.2491401003	-0.775347140548576	0.131972313859903	-5.87507423240042	4.22653910911635e-09	2.52100626861411e-07
ENSORLG00000021848	13.0367166749193	6.17884322852328	1.74321955735126	3.54450086477445	0.000393357214301862	0.00518005474418296
ENSORLG00000021864	42.645974149668	-2.68259441639137	0.92263887869195	-2.90752371089603	0.00364302725399893	0.0300192024559768
ENSORLG00000021867	615.893468601126	-1.32447411349933	0.25704431270195	-5.15270732729689	2.56752509154031e-07	1.04837735952559e-05
ENSORLG00000021881	12.8555337701996	-7.1431164187148	1.88836235041271	-3.78270431898499	0.000155133658281299	0.00247508700257891
ENSORLG00000021909	1076.33241333267	0.475600637703721	0.163774021833992	2.90400536286402	0.0036842184920061	0.0302766122990073
ENSORLG00000021914	80.3430003190352	-9.79192691461657	1.3167553281212	-7.43640576612519	1.03461710427268e-13	1.41983694640488e-11
ENSORLG00000021931	360.649106288304	-1.33062603095394	0.265078266677694	-5.01974774330266	5.17393780686739e-07	1.93513755842098e-05
ENSORLG00000021949	456.132289801694	-0.835622872459112	0.238047652225466	-3.51031763870393	0.000447571691658027	0.00573671244111117
ENSORLG00000021951	273.8154675628	-0.962371724503784	0.324383941166424	-2.96676747018757	0.00300948469891885	0.0260204238392548
ENSORLG00000021961	181.622503610738	-1.45462013640836	0.386019713980827	-3.76825349515858	0.000164393715105144	0.00258442212583901
ENSORLG00000021998	7351.66334340243	0.507966651520745	0.101512136403554	5.00399922134789	5.61529836893365e-07	2.07891330283523e-05
ENSORLG00000022010	983.882655008139	-0.519217617051974	0.178986493267984	-2.90087596875026	0.00372121137188441	0.0304571972913158
ENSORLG00000022029	70.5550619300728	-3.12187686996226	0.66625663946521	-4.68569719990801	2.79008507464624e-06	8.41022877103668e-05
ENSORLG00000022139	1958.82062064304	0.439602005819687	0.143766153040554	3.05775731298647	0.00223000095877368	0.0206186911456594
ENSORLG00000022144	574.751279288781	-1.130889168835	0.272596100366062	-4.14858894649029	3.34530868161293e-05	0.000693059864435859
ENSORLG00000022154	594.904158686667	-0.962054217715624	0.3003815092587	-3.20277443205423	0.00136110546249013	0.0141134640851407
ENSORLG00000022156	22.8769210542143	6.99734369462037	1.55592580337893	4.49722196227133	6.88471042108598e-06	0.000185887181369321
ENSORLG00000022186	2512.23043910658	-0.445770148310768	0.12463846459393	-3.57650545329709	0.00034821805574277	0.00471139803811493
ENSORLG00000022187	1132.3752502899	1.24255480986208	0.189528189692202	6.55604220079353	5.5254600601351e-11	5.01744761281521e-09
ENSORLG00000022206	2603.93770578525	0.549298347977511	0.135055160847435	4.06721479231752	4.75783851889417e-05	0.000939827582758187
ENSORLG00000022215	42.8923296430315	-8.88296973791832	1.4147224175933	-6.27894887891143	3.40869638850565e-10	2.57088952409112e-08
ENSORLG00000022235	1743.0155606724	-0.868220264002325	0.133415686595334	-6.50763254425803	7.63443828825431e-11	6.65349237191046e-09
ENSORLG00000022250	141.887946842614	1.28134620303111	0.378646974454663	3.38401278625436	0.000714346764023617	0.00840635534297812
ENSORLG00000022254	1293.58260031933	-0.749468570705014	0.188361252940372	-3.97888928325544	6.92379722844553e-05	0.00128406826129112
ENSORLG00000022259	12006.1634617781	0.57601016357363	0.0818455423887017	7.03777074184489	1.95339732567957e-12	2.24235270366689e-10
ENSORLG00000022301	365.556264955236	-0.84970640077887	0.271597711799973	-3.12854771547068	0.00175672485345062	0.0171647441248291
ENSORLG00000022313	523.514240617156	1.03647532877068	0.242072408892765	4.28167478281189	1.85491943654604e-05	0.000425326501957767
ENSORLG00000022320	18.4760268377656	7.66393847418216	1.63838275862495	4.67774604794688	2.90045442206216e-06	8.63606755489046e-05
ENSORLG00000022348	315.316588871222	-0.879464136032437	0.298937359299348	-2.94196796979051	0.00326133658209594	0.027687374814483
ENSORLG00000022372	18.5395073043231	7.66875790619171	1.63690917454344	4.68490129168631	2.80094884951433e-06	8.4222270842398e-05
ENSORLG00000022375	14.4959216873426	4.69724363426898	1.55336534086705	3.02391427868931	0.00249527129842624	0.022380192500676
ENSORLG00000022392	420.338117421642	-1.97576467186001	0.308530384178164	-6.40379286183718	1.51563707402175e-10	1.24051156390336e-08
ENSORLG00000022398	1193.99858804067	0.953956407682235	0.154984633308277	6.15516769191394	7.49980962793536e-10	5.2097703628312e-08
ENSORLG00000022423	15313.8233226009	0.408175218372654	0.0993000272551535	4.11052473655258	3.94760985261306e-05	0.000798800166628532
ENSORLG00000022430	84.5430396470799	-1.85555522870439	0.50257841535129	-3.69207107194885	0.000222435281249622	0.00329536424786372
ENSORLG00000022434	149448.173702664	-0.302998821460886	0.0753136983915432	-4.02315684838163	5.74232265546713e-05	0.00110035971201162
ENSORLG00000022457	29.7919362664627	4.44692674073387	1.25812021674185	3.53458014707851	0.000408423552128971	0.00532848225408004
ENSORLG00000022473	63.5097939938152	2.10405253531286	0.663313562704496	3.17203303779001	0.00151375785025109	0.0152971274386801
ENSORLG00000022488	885.510823951169	-0.688927678426322	0.182796803085088	-3.76881688738091	0.000164023156575322	0.00258403573772204
ENSORLG00000022497	121.950977673245	-1.80817697070188	0.496873558772678	-3.63910886135347	0.000273583136530703	0.00389750414478982
ENSORLG00000022499	1154.78846408599	1.0230529162726	0.175618814845337	5.82541749398307	5.69699993735721e-09	3.29055831824822e-07
ENSORLG00000022511	12.7511713963211	-7.13458554744719	1.83109840411672	-3.89634196141892	9.76564801988128e-05	0.00168790348161812
ENSORLG00000022521	50.117809057893	-2.59221228977386	0.738416310760127	-3.51050247942849	0.000447260636872178	0.00573671244111117
ENSORLG00000022530	11973.375145196	0.367397810946358	0.0922179385811129	3.98401673903394	6.776009654962e-05	0.00126199722675884
ENSORLG00000022534	872.765206985579	0.585083751135277	0.195357701880478	2.99493567698312	0.00274502722224997	0.0241224058066954
ENSORLG00000022544	157.818635133692	1.13241077253233	0.406071894128631	2.78869527516134	0.00529208327883874	0.0397657900392609
ENSORLG00000022555	24.9241832913142	-4.36417769084823	1.22965853056485	-3.54909723502144	0.000386554312308998	0.0051163084178853
ENSORLG00000022561	2486.78977571406	-0.472016036732354	0.12492941395955	-3.7782618342001	0.0001579267875432	0.00250868557549042
ENSORLG00000022576	511.01395475106	-0.66756595389269	0.234543235370688	-2.84623836128816	0.00442390667053779	0.0344816414944462
ENSORLG00000022580	3490.23681858366	-0.500954197498178	0.105275375244907	-4.75851258029511	1.95024739696396e-06	6.20137900511955e-05
ENSORLG00000022585	752.791618544252	-0.902902427721987	0.222068838503634	-4.06586729505145	4.78541618518263e-05	0.000943233436414183
ENSORLG00000022588	13.3849282143745	-5.30920661085211	1.66380829103117	-3.19099660668336	0.00141782945457452	0.0145628718091695
ENSORLG00000022602	52.5675607533269	-5.74006158502588	0.916116333055149	-6.26564703402176	3.71280476619272e-10	2.77729969641596e-08
ENSORLG00000022610	168.128144616189	1.27889827711148	0.434046459520492	2.94645480699078	0.00321439386595923	0.0273770960529575
ENSORLG00000022655	1583.8066686298	0.425652397923751	0.142709355238977	2.98265237910273	0.00285762358010852	0.0248842297634259
ENSORLG00000022662	857.135117453025	0.718583031117273	0.201585711743645	3.56465259815184	0.000364338433816355	0.00489323406476535
ENSORLG00000022681	6860.58972948162	-1.00259111438925	0.152178554333281	-6.58825495341155	4.45025989228238e-11	4.1441909976499e-09
ENSORLG00000022702	744.956121736062	0.741441680020248	0.186485055698302	3.97587719425497	7.01203056514385e-05	0.00129669282548131
ENSORLG00000022726	194.643630571551	1.25478319804988	0.393410701783001	3.18949940193036	0.00142519433998172	0.0146302852043568
ENSORLG00000022745	5893.05952246886	0.30123496915322	0.103065417683281	2.92275504164659	0.00346949349586456	0.0289950527868681
ENSORLG00000022750	342.634498766546	1.54629363970493	0.389869937931671	3.96617817703076	7.3034274267731e-05	0.00134106798182558
ENSORLG00000022778	2125.22911235806	0.389127775529502	0.131300865207005	2.96363451159302	0.00304029152991657	0.0262619029834535
ENSORLG00000022822	204.316283479201	-1.91253256054408	0.400655176534487	-4.77351266764291	1.81040156265118e-06	5.81750868336431e-05
ENSORLG00000022831	7.54358626080365	-6.37721054221886	2.11635036703277	-3.01330566127386	0.00258418493512402	0.022974448824103
ENSORLG00000022835	932.129482552304	-0.70010392312337	0.173064850887177	-4.0453270524572	5.22501276869765e-05	0.00101562229024781
ENSORLG00000022840	298.852372960776	1.57635359631915	0.332951551461958	4.73448340876482	2.19613734292792e-06	6.92295315770647e-05
ENSORLG00000022891	642.267076689311	-0.749147975862289	0.21976429458822	-3.40887029563194	0.000652324868337048	0.0078433685750249
ENSORLG00000022898	900.171091275047	0.661062628284595	0.191593558818706	3.45033847881139	0.000559884091438685	0.00692674639301748
ENSORLG00000022913	222.258514778197	-1.26776103138127	0.361527775474843	-3.50667671305792	0.000453740044896912	0.00579542568191633
ENSORLG00000022916	297.463995209742	-1.0602346705313	0.270107239044649	-3.92523604432549	8.66447331527587e-05	0.00154563646139469
ENSORLG00000022920	8.00777376163254	-6.46150924107107	2.39591935210454	-2.69688094275602	0.00699922898114936	0.0492992415427627
ENSORLG00000022922	4482.02950226351	0.328608375402156	0.104115918614259	3.15617803478855	0.00159851257443204	0.0160132006084158
ENSORLG00000022943	131.502261611235	10.4943464412647	1.25817126102383	8.34095227443437	7.36946363619633e-17	1.51131966615568e-14
ENSORLG00000022951	619.390061988132	-0.815081832971187	0.239654410357115	-3.40107170052332	0.000671222198032052	0.00802876464746713
ENSORLG00000022963	77.7487208074116	-3.60988336598198	0.6477515007146	-5.5729448129407	2.5046893302214e-08	1.28414577683149e-06
ENSORLG00000022976	1804.09239645321	-0.487730955519099	0.151243831875621	-3.22479898499395	0.00126061148224899	0.0132614874778148
ENSORLG00000022987	197.395044461226	-1.18327118410488	0.40994964964836	-2.88638174253801	0.00389699166232548	0.0316405212725821
ENSORLG00000023013	189.56473583837	-2.05620712115635	0.42579308948318	-4.8291228109224	1.3713581449116e-06	4.60110824649386e-05
ENSORLG00000023014	27.519361300195	8.23799552319532	1.52289419148363	5.40943393786914	6.32242670594806e-08	3.02086210044408e-06
ENSORLG00000023029	340.334465535559	-0.987410115693362	0.323058718098128	-3.0564416323643	0.00223981083886602	0.0206501067354185
ENSORLG00000023039	772.686587572849	-0.810917595614002	0.223612279636514	-3.62644483090179	0.000287350176816416	0.00404168874452613
ENSORLG00000023044	3446.45544263522	-0.685288457535758	0.117797157082099	-5.81752967992383	5.97236602167557e-09	3.41716691622641e-07
ENSORLG00000023047	1541.52786191661	-0.443911713507758	0.131423766498953	-3.37771261114551	0.000730914253512445	0.00857368056240947
ENSORLG00000023070	8.61854115941217	6.56169415990799	2.03419648714873	3.22569338869781	0.00125667904373128	0.0132353755950279
ENSORLG00000023071	35.0470509482113	-5.34078251653953	1.08350185864748	-4.92918629895692	8.25728065098111e-07	2.92644439692635e-05
ENSORLG00000023075	502.921243891363	-1.70394888669231	0.330138174036704	-5.16132038248586	2.45214099203282e-07	1.00802876996809e-05
ENSORLG00000023078	6406.32058092861	-0.313429746493842	0.109265523709502	-2.86851456756972	0.00412404206704092	0.0328919551019848
ENSORLG00000023081	2688.97899133896	-1.22433782616659	0.185586377136319	-6.59713199351522	4.19187542640196e-11	3.96425441879216e-09
ENSORLG00000023086	684.173763228081	-0.97705798511461	0.208677468190292	-4.68214414132931	2.83889738777021e-06	8.50830133359309e-05
ENSORLG00000023090	106.061652435258	-4.86648580666481	0.659026651005493	-7.38435357544326	1.53195843070233e-13	2.02618154182456e-11
ENSORLG00000023095	221.768468101431	3.73143639472286	0.44354062370603	8.41284021189451	4.00199977967033e-17	8.39591953776355e-15
ENSORLG00000023108	84.0633833970864	1.50494422297359	0.514465170115956	2.92525968790927	0.00344168882906288	0.028839879765314
ENSORLG00000023109	651.423528615675	6.3044849746235	1.01600405000639	6.205177011434	5.46353716344128e-10	3.95716191694961e-08
ENSORLG00000023115	97.3782463629098	-4.74063744007016	0.701586931322381	-6.75702073174995	1.4085804213137e-11	1.38969782971987e-09
[truncated: 607 more rows]
