# Supplementary material for: Modular control of vertebrate axis segmentation in time and space
Source: EMBO J. 2024 Aug 9;43(18):4068–91. doi: 10.1038/s44318-024-00186-2 (PMC11405765; doi:10.1038/s44318-024-00186-2)
Supplement: Supplementary file 4 — Data EV4 [file 44318_2024_186_MOESM4_ESM.zip]

Archive with 4 entries (4 files):
- Data EV4.docx
- __MACOSX/._Data EV4.docx
- Data_EV4_DE_genesCABWTvsCABmespbko.txt
- __MACOSX/._Data_EV4_DE_genesCABWTvsCABmespbko.txt
