# Supplementary material for: Modular control of vertebrate axis segmentation in time and space
Source: EMBO J. 2024 Aug 9;43(18):4068–91. doi: 10.1038/s44318-024-00186-2 (PMC11405765; doi:10.1038/s44318-024-00186-2)
Supplement: Supplementary file 4 — Data EV4 [file 44318_2024_186_MOESM4_ESM.zip › Data_EV4_DE_genesCABWTvsCABmespbko.txt]

	row	baseMean	log2FoldChange	lfcSE	stat	pvalue	padj
60	ENSORLG00000000084	4191.89417253638	0.339702314425084	0.104457212218863	3.25207141957156	0.00114567230279882	0.0417903390620493
93	ENSORLG00000000565	31372.5136678392	-0.319508807772904	0.0695771649007609	-4.59215043080046	4.38701952017953e-06	0.000662555395429219
143	ENSORLG00000001486	4983.11449329941	0.395214001550214	0.0972603987401162	4.06346269056785	4.83500535870044e-05	0.0043837979214322
155	ENSORLG00000001700	2159.78109118269	-0.6302788092787	0.126314185797369	-4.98977058910693	6.04510413111422e-07	0.000140646699764045
167	ENSORLG00000001992	1401.67954078152	0.486175231482393	0.138964833421485	3.49854865804651	0.000467797723846783	0.0229140337477823
178	ENSORLG00000002287	383.163665951339	1.09100073861889	0.323967105198222	3.36762813604594	0.000758177848242282	0.0312435908334177
189	ENSORLG00000002480	14693.3780898581	-0.306262024898963	0.102735464241681	-2.98107403475098	0.0028723934172776	0.0750315371161894
193	ENSORLG00000002730	5001.28369316392	-0.484077491062884	0.111157350079418	-4.35488513100598	1.33136714275736e-05	0.00154879379032794
207	ENSORLG00000003155	11.0793132187405	6.64305318917031	2.34193182125327	2.83656984754377	0.00456010027497261	0.0983850205942398
212	ENSORLG00000003341	347.753353773919	0.806486777834065	0.270118599756632	2.98567658265918	0.00282951722014245	0.0742618871634034
225	ENSORLG00000003607	1516.23885529591	-0.483429749495866	0.16430684361514	-2.94223745559994	0.00325849960177764	0.0810063416995169
229	ENSORLG00000003688	333.162353204164	0.885354313034458	0.306392988009659	2.88960370400692	0.00385727755620353	0.0887610246079013
238	ENSORLG00000003862	1331.51702583265	-1.10961542829785	0.199529821523192	-5.5611508085716	2.68001475993487e-08	1.06686460914487e-05
239	ENSORLG00000003873	3863.21077077084	0.372645484466884	0.0981267505329261	3.79759323979493	0.000146107824789543	0.00975014891240913
307	ENSORLG00000005633	31.5965184190466	5.67802775125946	1.25769792761243	4.51461962892667	6.34305089432348e-06	0.000854323596408912
309	ENSORLG00000005698	1674.78886631209	-0.515156331015704	0.13346978247512	-3.85972256388246	0.000113515828842275	0.00834512599350286
315	ENSORLG00000028726	3878.40494466799	-0.359496163433809	0.0998966840243298	-3.5986796453249	0.000319836881387482	0.017101340331827
375	ENSORLG00000007305	5485.36813646839	0.523368636425604	0.111272007437253	4.70350673524726	2.55730655855714e-06	0.000423357182871906
387	ENSORLG00000007654	21891.6612535196	-0.217892835432379	0.0620073163349417	-3.51398590216998	0.000441436240385863	0.021902615996321
410	ENSORLG00000008319	818.103961229304	-0.990421926745996	0.22397494013607	-4.42202116961965	9.7781873312092e-06	0.00119397908710233
412	ENSORLG00000022154	494.290352374763	0.78025035386001	0.25702310687369	3.03572065309852	0.00239961571337081	0.0679509600939232
429	ENSORLG00000008771	5003.58950287693	-0.303709518961403	0.0921441909377986	-3.29602458788118	0.000980634322274882	0.0373237147139904
441	ENSORLG00000008985	2181.16459529537	0.358153847321218	0.122794960928291	2.91668196002253	0.00353776302848145	0.0841293730129353
478	ENSORLG00000009762	2884.41808723855	-0.307653271100987	0.106956862645936	-2.87642385434794	0.00402209224483894	0.0905207348750223
499	ENSORLG00000010420	3424.90851739932	0.460961176923402	0.113556198510455	4.05932201826007	4.92154039892084e-05	0.00441323755459479
506	ENSORLG00000010606	2692.56794407582	-0.655452163805039	0.124152045229422	-5.27943106046963	1.29585622731038e-07	3.71845944426713e-05
513	ENSORLG00000010803	4103.53869152596	0.480347039758822	0.0969479946435186	4.9546877325836	7.24465406406852e-07	0.00015398914693959
517	ENSORLG00000010881	110.849970842457	3.78792414642398	0.798289865286044	4.7450485232788	2.08456359152347e-06	0.000362524559144036
518	ENSORLG00000010893	596.270801559261	-0.872931302324511	0.306519047161684	-2.84788599732288	0.00440106869468282	0.0964637696988148
550	ENSORLG00000011615	4601.20649425895	-0.372737791926312	0.119649878108475	-3.11523753988606	0.00183796832937663	0.0565076798694241
566	ENSORLG00000011955	633.000933358067	0.619583039333272	0.213381620445847	2.90363827043161	0.00368854055050625	0.0865198946295179
576	ENSORLG00000028747	11.1212860698092	6.64893703661429	2.33847979544769	2.84327324510468	0.00446527704166398	0.097255352150641
666	ENSORLG00000014455	783.432721169099	-0.598944698275972	0.175581779545835	-3.41120075115551	0.00064677452966329	0.0280491614035589
708	ENSORLG00000015149	1347.30282617329	-0.720946125598954	0.215396426789079	-3.34706632020837	0.000816716685330667	0.0328450380883038
709	ENSORLG00000015260	830.668228270701	-0.529406833339976	0.182647360969992	-2.89851893029516	0.00374929674555656	0.0874683496859719
713	ENSORLG00000015343	9.76433238482676	-7.03039590567219	2.05618931153425	-3.41913843547138	0.00062819757474225	0.0274509584881658
728	ENSORLG00000015522	138.526289572247	-1.39893979669169	0.444545363404282	-3.14689998334199	0.0016501139562799	0.0523204640612726
744	ENSORLG00000023828	632.538164349352	-0.860544320203211	0.206889274086739	-4.15944385711568	3.19023422668125e-05	0.00323095662828065
746	ENSORLG00000018354	84.1631147107867	3.13267307001509	0.558871141272772	5.60535844252174	2.07824417669831e-08	8.51931666433684e-06
750	ENSORLG00000018369	9.57219688362782	6.43205722295132	2.06995026274075	3.10734868307167	0.00188773598341346	0.0576261532383502
779	ENSORLG00000024928	1237.13762971729	-0.624084883497972	0.180806419706445	-3.45167436262069	0.000557119659458164	0.0255784778050432
802	ENSORLG00000023106	465.679910317449	-1.09600360974453	0.242336769332491	-4.52264678102063	6.10711075536495e-06	0.000843420354187352
803	ENSORLG00000020893	1254.33209251781	-0.641314060124354	0.173361877985547	-3.69927960850666	0.00021621229946262	0.0129704779088778
809	ENSORLG00000030658	13.3224677595426	6.90937137076662	1.85762440253216	3.71946630403236	0.000199644178181093	0.012311763286911
885	ENSORLG00000000081	3942.00834286183	0.57075195383264	0.0975785703261241	5.84915265641924	4.94083481775246e-09	2.53031395017186e-06
904	ENSORLG00000019722	4759.99873687826	0.373274615056666	0.121246508288682	3.07864218380555	0.00207946274009926	0.0614101372149039
941	ENSORLG00000030472	450.86596206523	1.31480235884568	0.233291829760485	5.63586971817896	1.74177025375929e-08	7.68924575871119e-06
999	ENSORLG00000001945	2584.0979347264	-0.511420298914644	0.113287989796245	-4.51433819096326	6.35147937157116e-06	0.000854323596408912
1036	ENSORLG00000025457	16.0843262261719	7.18184407691344	1.77635243434701	4.04302881457951	5.27651332460378e-05	0.00465875537998478
1102	ENSORLG00000003690	111.1962165109	-1.554509806474	0.523087656603459	-2.9717960017788	0.00296063329295466	0.0762833021045132
1128	ENSORLG00000004172	152.236535179059	1.78410519185291	0.51885882517637	3.43851757989556	0.00058490855810978	0.0264314190156852
1143	ENSORLG00000004556	5005.43651308955	-0.286881801312761	0.0901941470253807	-3.1807141679829	0.00146912502584431	0.0483854055626879
1154	ENSORLG00000004882	1144.52083935322	-0.443709844078892	0.150914302970581	-2.94014440874692	0.00328059311623281	0.0810063416995169
1167	ENSORLG00000005096	78.3405433299238	2.04928936004857	0.696902417956222	2.94056858929897	0.00327610461103194	0.0810063416995169
1236	ENSORLG00000006304	46994.3989902232	-0.211195389752424	0.0673380038599889	-3.1363476439181	0.00171066293281925	0.0532656029295516
1255	ENSORLG00000027369	152.285280195336	2.15384804791218	0.434502045127931	4.95704927528712	7.15718295538603e-07	0.00015398914693959
1257	ENSORLG00000022090	402.814464331718	0.788088478459889	0.269458127416939	2.92471593272992	0.00344770788847194	0.0830198415605893
1271	ENSORLG00000006924	526.602866752227	-0.784542779052372	0.238123855487524	-3.29468367394831	0.000985325279504933	0.0373663994212256
1272	ENSORLG00000028538	33.9821441044541	8.26005882460552	1.51095709948472	5.46677256913676	4.58303466063049e-08	1.6438772448349e-05
1310	ENSORLG00000022639	665.05713990802	-0.66301969387041	0.226823067419317	-2.92306995674614	0.00346598634840739	0.0831112631762256
1314	ENSORLG00000024662	3428.21582260831	0.473154278178035	0.159864484700835	2.95972103537243	0.0030791772584149	0.0781314242484426
1343	ENSORLG00000007809	1627.06370776464	1.08175939209799	0.154594814199654	6.99738472922469	2.60784459575813e-12	2.36311896869303e-09
1385	ENSORLG00000008705	574.272874838811	0.742528192860799	0.245768239156737	3.02125366324188	0.00251730375935307	0.0702437906398408
1407	ENSORLG00000009068	723.88930966543	0.565852487181922	0.200052151111205	2.82852488233118	0.00467630657211434	0.09972168886226
1419	ENSORLG00000009309	5799.86718839033	0.355279695575533	0.103872804171326	3.42033411353314	0.00062544267814268	0.0274509584881658
1422	ENSORLG00000009334	2907.49395050095	0.403418595618552	0.113638456686144	3.55001825423188	0.000385204440191218	0.0196214936295035
1460	ENSORLG00000024467	88.7293312931725	2.10501208570866	0.554734574338632	3.79462932920363	0.000147864192604216	0.00978783163023962
1481	ENSORLG00000010438	1548.63557704309	0.515303327764841	0.140655279263541	3.66359037828458	0.000248704405358496	0.0143689387485142
1527	ENSORLG00000024774	843.941776140988	0.566941816184206	0.171119430353746	3.31313524719078	0.000922563557849447	0.0356138492724079
1548	ENSORLG00000011469	721.496646637801	-0.702633483528032	0.197194159798939	-3.56315564438847	0.000366423271379524	0.018775921021849
1595	ENSORLG00000012355	485.157574588697	-0.83706884432766	0.241121680666097	-3.47156191851045	0.000517439986569206	0.0244522285728238
1601	ENSORLG00000012569	46180.1825885214	0.519647006590935	0.0941203413499814	5.52109139360912	3.36900478545669e-08	1.23413096577038e-05
1602	ENSORLG00000012618	195377.936287738	0.742048917679905	0.0981893314356561	7.55732732701386	4.1143566664385e-14	6.4397162478247e-11
1609	ENSORLG00000012857	374.960159745036	-1.21261126223876	0.34664233303374	-3.49816264974403	0.000468475337121412	0.0229140337477823
1676	ENSORLG00000023891	341.624011306943	-0.835475365312372	0.285457719934589	-2.92679197992549	0.0034247786502037	0.0828151882311195
1730	ENSORLG00000014929	698.778918773881	-0.739343608550966	0.211852567913273	-3.48989684587461	0.000483207026048875	0.0233141798996479
1740	ENSORLG00000015064	66.9725267971251	2.65038057516422	0.661532447180473	4.00642566583158	6.16445134621272e-05	0.00530666794138722
1743	ENSORLG00000015088	1641.64210313563	-0.472718074255406	0.149958832884819	-3.15231897422469	0.00161979222922085	0.0517401907430342
1752	ENSORLG00000015152	1551.40147976965	0.572842916679018	0.174377226940945	3.28507871542777	0.00101953883847088	0.038425295923283
1755	ENSORLG00000015257	5981.3436391544	-0.301873670829872	0.0813131854233114	-3.71248118319724	0.000205237323657036	0.012438603882784
1757	ENSORLG00000015298	2318.86814924551	-0.886494051910496	0.123123885215403	-7.20001688023077	6.02051057992958e-13	6.91034204364317e-10
1776	ENSORLG00000024892	606.894017831386	-0.900828106761369	0.239404825618479	-3.76278174190585	0.000168033839975565	0.0106754192725435
1793	ENSORLG00000024155	447.387175613005	0.833434353722635	0.229230013577839	3.63579943443849	0.000277119886458127	0.0153908809198373
1853	ENSORLG00000001350	316313.777805047	0.576676200184277	0.094999644768357	6.07029848996193	1.27672725729995e-09	7.65959277294913e-07
1854	ENSORLG00000001392	5185.54840474665	0.253782351109914	0.085571223861373	2.96574408613164	0.00301951632222222	0.0772010616345311
1860	ENSORLG00000001557	139.51762911796	1.50354812910367	0.499751912827004	3.00858904290807	0.00262463877302702	0.0718747586909603
1871	ENSORLG00000001709	437.837087319749	1.04209431639867	0.304052848931049	3.42734600271742	0.000609511904559455	0.0272268408566108
1875	ENSORLG00000001813	403.714943376017	-1.67855642710114	0.400898775698196	-4.18698317094583	2.82686777096561e-05	0.00294927928095474
1878	ENSORLG00000001861	497.865085259749	0.763418199315041	0.269786434827399	2.82971306471895	0.00465897669540566	0.0996442257947817
1901	ENSORLG00000002252	300.863967027739	0.958001803507299	0.313090811049396	3.05982088805588	0.00221469396279421	0.0641925689518988
1918	ENSORLG00000002498	3853.34173839519	0.556374580332609	0.106318322467862	5.23310157099958	1.66689081212617e-07	4.62884824393165e-05
1952	ENSORLG00000003333	109.773805878552	1.96100209286467	0.605184741410414	3.24033631167643	0.00119388796492888	0.0426364591281361
2011	ENSORLG00000004646	822.037298245449	-0.686521349115935	0.227601684604527	-3.01632806588761	0.0025585627293371	0.0708599995584606
2057	ENSORLG00000005650	174.617811204355	1.8245885632395	0.482499940166497	3.78153116995182	0.000155866701210304	0.0101266301688219
2062	ENSORLG00000005757	502.138431783402	0.755850775036492	0.245957817175072	3.07309108414505	0.0021185381380238	0.061926776099076
2077	ENSORLG00000006088	1953.60765128085	-0.489493539090717	0.12877243597037	-3.80122916369578	0.000143980060426307	0.00967688276591465
2143	ENSORLG00000023286	2720.92720564065	-0.526439596014453	0.109601842268178	-4.80320024846244	1.56149580678443e-06	0.000286002907504336
2171	ENSORLG00000007861	2397.34949913008	-0.620374055477542	0.155838138677031	-3.98088722532322	6.86585195482353e-05	0.00576088991177058
2174	ENSORLG00000007902	808.201644353898	1.01040782510583	0.218330616069191	4.62787969592693	3.69428502710458e-06	0.000588930604737588
2178	ENSORLG00000024149	1602.8967512606	-0.655333110727076	0.147156899845305	-4.45329516601652	8.45623786948824e-06	0.0010784522029554
2182	ENSORLG00000027670	2032.35077147462	-0.411058614970627	0.139804378293534	-2.94024135715955	0.00327956675417802	0.0810063416995169
2199	ENSORLG00000022573	804.931674137888	0.744126625969065	0.232441129017926	3.20135523826198	0.00136782785458066	0.0464558070990524
2213	ENSORLG00000008592	7943.33279978642	0.216231443846247	0.074248844002445	2.91225333877423	0.00358831477604066	0.0846301582179342
2278	ENSORLG00000010185	72.1245190493318	2.0937552373452	0.699386699320576	2.99370182386825	0.0027561515447659	0.0730530218061628
2301	ENSORLG00000010877	250.591766990726	-0.880780221904825	0.3021431982471	-2.91510855453546	0.00355564842413956	0.0843217615956073
2464	ENSORLG00000014990	2504.88024043325	-0.403651384044075	0.118744079244085	-3.39933903748032	0.000675489264272265	0.028715799167841
2468	ENSORLG00000015032	753.10705586776	1.4100471482623	0.232350674852217	6.06861653902723	1.29016780168162e-09	7.65959277294913e-07
2474	ENSORLG00000015082	1146.69575143536	-1.04469014474482	0.174841447837945	-5.97507145853146	2.29989348680339e-09	1.31990887207646e-06
2486	ENSORLG00000015279	107.844654149664	1.70693174100702	0.583088910484988	2.92739530852553	0.00341814117167691	0.0827709374863028
2501	ENSORLG00000028065	614.631421317133	0.668341655292649	0.222671531320334	3.00146880622641	0.00268680565645693	0.072359353277695
2502	ENSORLG00000015664	961.955205429253	-0.616444109512842	0.204300684660425	-3.01733746285508	0.00255005753226585	0.0708134524726147
2510	ENSORLG00000023785	45.321712519838	-2.87235584109124	0.81854650460694	-3.50909303860569	0.000449637585925002	0.0221816914523517
2515	ENSORLG00000015937	293.696404477639	1.02174011098523	0.337674882665074	3.02581021994061	0.0024796788807289	0.06964540177734
2535	ENSORLG00000026270	230.605911529263	1.04133524203779	0.337434129509666	3.0860400622515	0.00202841490305302	0.0605255102008039
2594	ENSORLG00000019097	1411.69766472388	-0.887040858333332	0.151716406218438	-5.84670359945246	5.01409770189115e-09	2.53031395017186e-06
2612	ENSORLG00000018298	210.203282583449	1.40738719098357	0.384413635960339	3.66112712798974	0.000251108114408968	0.0144110946859307
2615	ENSORLG00000018268	24.1068415918069	7.76435903080778	1.71294414384655	4.53275669186286	5.82188615057894e-06	0.00082046983299889
2617	ENSORLG00000026088	1022.43449718665	1.05812491160399	0.194991811367763	5.4265094733046	5.74667764979072e-08	1.940010766597e-05
2621	ENSORLG00000024041	223.765554066785	1.10646330146689	0.338423495223676	3.26946360723446	0.00107751597124664	0.0398958977998997
2625	ENSORLG00000030651	2868.48779027839	-0.451753279994031	0.111228180449178	-4.06150022565949	4.87583711383763e-05	0.00439514594706505
2648	ENSORLG00000019824	613.185678139014	0.684255568512375	0.215879342508656	3.1696204025864	0.00152638203846428	0.049305289974183
2673	ENSORLG00000018848	4790.00261564764	-0.321965240858829	0.0891978426476312	-3.60956309370313	0.000306713167505104	0.0166582984382819
2686	ENSORLG00000018356	501.495496651479	0.652184015034083	0.222742582959241	2.92797186047458	0.00341180921934728	0.0827709374863028
2691	ENSORLG00000026958	9.09082848502863	-6.92669962147799	2.09231441443489	-3.31054433009239	0.000931147018975038	0.0358647835026694
2701	ENSORLG00000016855	2030.44249360501	-0.692613641639922	0.145052701358793	-4.77491032674199	1.79787348879849e-06	0.000322437373506704
2702	ENSORLG00000016860	2077.11931613455	-0.496797553379476	0.165793172480487	-2.99648981889134	0.0027310735759084	0.0730138101807685
2764	ENSORLG00000000415	837.167576876089	-0.595160482395697	0.206251639137213	-2.88560364846242	0.00390663800985781	0.088969029914976
2767	ENSORLG00000000447	352.219041785437	-1.28391381501327	0.272965141968888	-4.70358158463913	2.55636876169168e-06	0.000423357182871906
2771	ENSORLG00000000490	2018.87848709552	0.795403260347769	0.150249132759595	5.29389584977139	1.19737643717873e-07	3.49410679981462e-05
2789	ENSORLG00000000724	5982.00430499084	0.278981405045789	0.0887677177506346	3.14282502823268	0.00167325828376945	0.0528596107736855
2790	ENSORLG00000000746	5579.68036968149	0.415576528356379	0.0930055626809482	4.46829755529782	7.88445814680769e-06	0.00101303519338499
2798	ENSORLG00000001002	6675.80613640853	-0.286346787591283	0.0981423263167679	-2.91766863837178	0.00352658894426425	0.0839796429507573
2826	ENSORLG00000001463	580.986706462479	1.00397528446211	0.221381112526914	4.5350539303124	5.7588768371303e-06	0.00082046983299889
2835	ENSORLG00000030295	470.639615157814	0.792552769777095	0.256954577907579	3.0844080546491	0.00203957642185601	0.0606483372281434
2841	ENSORLG00000025193	1709.94857593973	-0.511247409112228	0.166284972279416	-3.07452562973132	0.00210837605058522	0.0618568135033036
2917	ENSORLG00000029122	577.543019494923	0.859201481304284	0.247165196313708	3.47622357078851	0.000508528166452452	0.0241193648534762
2962	ENSORLG00000004580	591.444444541725	-0.628584524297286	0.218484134228452	-2.87702595209968	0.00401442578090688	0.0904664511385781
2968	ENSORLG00000004701	853.114180359548	-0.751436597753531	0.218728383125548	-3.43547822653731	0.000591508993246076	0.0265901053178008
2986	ENSORLG00000005091	729.585068017182	-0.933426317681052	0.208593747233387	-4.47485281827111	7.64639662768883e-06	0.000989834667209914
2992	ENSORLG00000005174	41.2428408275512	-2.33560363096857	0.820045300650467	-2.84813976632261	0.00439756070061923	0.0964637696988148
2999	ENSORLG00000005316	2928.01975283781	-1.92413192866566	0.131782087652385	-14.6008608828624	2.77321244791587e-48	4.77463987157675e-44
3056	ENSORLG00000006650	1324.55604044517	1.13333108499896	0.152689132000762	7.42247382081722	1.14952716374097e-13	1.52241609062526e-10
3057	ENSORLG00000028302	1262.77537799149	0.877521823573656	0.257727803400122	3.40483957103885	0.000662029342156175	0.0284243371169647
3161	ENSORLG00000027149	906.956151032426	0.939108142733431	0.270054501587482	3.47747635093287	0.000506157699354646	0.0240732516844999
3162	ENSORLG00000008415	256.461577453996	1.1176416125357	0.315196787495999	3.54585343783012	0.000391343797789189	0.0197588450631568
3175	ENSORLG00000008723	581.235863207997	-0.593667764968129	0.205640734300894	-2.88691716155551	0.0038903664272384	0.0888334731800577
3183	ENSORLG00000008991	498.862189110176	-0.740390959452496	0.260138027309815	-2.8461465903665	0.00442518186455205	0.0966857311700415
3185	ENSORLG00000009037	20.5022502878411	-3.55297670253451	1.2270249606778	-2.89560262944599	0.00378431263511025	0.0879278146271164
3197	ENSORLG00000009401	7288.39009501584	0.359933522001669	0.0877281324542558	4.10282895500311	4.08128976539045e-05	0.00386085526872128
3202	ENSORLG00000009503	1089.44779516442	-1.20886148285815	0.190810706272914	-6.33539651139455	2.36731668860517e-10	1.56761890106597e-07
3256	ENSORLG00000011120	2392.95265089987	-0.375279345531067	0.126695583152708	-2.96205547338409	0.00305592720930241	0.0778312111872184
3299	ENSORLG00000012312	31.4809446312002	3.26081363914092	1.01152355241806	3.22366556008103	0.00126561115020199	0.0444694432102606
3352	ENSORLG00000013548	1068.31322727379	-0.594758495927008	0.192974835470299	-3.08205209491447	0.00205578855986783	0.0609510196494054
3361	ENSORLG00000013656	159.978596927496	-1.65676348894559	0.516914189282743	-3.20510352258752	0.00135013911353909	0.0461217165035763
3362	ENSORLG00000013684	1150.53599415185	0.856261403079206	0.188824615537265	4.53469162716353	5.76877065162023e-06	0.00082046983299889
3392	ENSORLG00000014312	2646.01350275467	-1.17999293608143	0.145500808225257	-8.1098720376496	5.067309753689e-16	1.32769254817046e-12
3402	ENSORLG00000014676	1835.89748976813	0.395281300792531	0.133749595034141	2.95538315978923	0.00312280955078043	0.0787712395439167
3465	ENSORLG00000015432	3599.30948778028	-0.583009558132081	0.156913352914727	-3.71548722465265	0.000202812512878384	0.0123823511852026
3480	ENSORLG00000015714	937.569978483994	1.67968196150623	0.237034573810636	7.08623191335835	1.37812793798697e-12	1.31817937268453e-09
3492	ENSORLG00000022348	211.81837612063	1.27258803641753	0.409638203905565	3.10661462794351	0.00189242923418252	0.0576671754423372
3495	ENSORLG00000024985	610.18495953349	-1.00024887199097	0.231400317881075	-4.32259074296103	1.54207625217643e-05	0.0017699951222481
3529	ENSORLG00000022893	1036.04923960313	-0.702474516506314	0.202888926534702	-3.46236006323471	0.000535460282470847	0.0248928862962719
3557	ENSORLG00000000372	1115.70818547691	0.590049145017925	0.193427241538862	3.05049661218157	0.00228463257793199	0.065595334478639
3564	ENSORLG00000030010	79.8386145390086	-3.22916705800665	0.651189533281937	-4.95887432608435	7.09028136206939e-07	0.00015398914693959
3637	ENSORLG00000001714	224.932706561714	-1.02614410995413	0.350987775944448	-2.92358931074724	0.00346020945311293	0.0831112631762256
3638	ENSORLG00000024712	45.3442922607733	-2.73372161459115	0.785919916378285	-3.47837172416856	0.000504469821779496	0.0240594374558936
3648	ENSORLG00000001863	1299.39675597337	0.552396093593464	0.170802170293605	3.23412807134656	0.00122014727286171	0.0432248469071194
3654	ENSORLG00000001892	182.945585661057	1.20143059978313	0.391575552749344	3.06819614081524	0.00215355217167566	0.0628435724402369
3655	ENSORLG00000001925	201.328016246051	1.3800164929205	0.444342326247078	3.10575070481388	0.00189796653592687	0.0577337276485033
3684	ENSORLG00000002519	60350.5587971818	-0.186287488373321	0.0657673491508798	-2.83252238045889	0.00461823331434863	0.0993901537164254
3706	ENSORLG00000002965	2525.08029820313	-0.368252780357939	0.118702721066796	-3.10231119428776	0.0019201598990822	0.0581008664015785
3767	ENSORLG00000004169	2896.45405733016	-0.509933320826168	0.113059823068333	-4.51029646948915	6.47370872764351e-06	0.000857368024337218
3827	ENSORLG00000005537	319.687706433191	-1.25355880298997	0.374719270804276	-3.34532782447884	0.000821853678917389	0.0328450380883038
3876	ENSORLG00000026857	82.617036417987	-1.71592244336765	0.540916485140389	-3.1722502280963	0.00151262612713571	0.0490362961287768
3930	ENSORLG00000026567	16.5925904147782	5.32358204259462	1.66437809358802	3.19854128283928	0.00138124755297561	0.0466292923913354
3941	ENSORLG00000008476	8122.91889059826	0.439559366276882	0.0793263595174573	5.54115137705455	3.00489312348569e-08	1.14967210904563e-05
3995	ENSORLG00000010176	35.4287722048507	2.73982968646819	0.951598738219857	2.87918591778879	0.00398703214301455	0.0900849506644115
4119	ENSORLG00000013147	59.1331531239034	-1.8432851724597	0.651374170637602	-2.82984075136935	0.00465711782462481	0.0996442257947817
4157	ENSORLG00000014344	5077.22402872525	-0.697193060116219	0.139869190797113	-4.98460780492776	6.20876211245364e-07	0.000142528343053486
4196	ENSORLG00000021996	10888.0239006963	0.36479964928242	0.0905069876894139	4.03062413848393	5.56289392161007e-05	0.00483718912365457
4198	ENSORLG00000015160	2099.46746210787	0.385821072010652	0.116599104318336	3.3089539946833	0.000936452233234639	0.035988611829466
4227	ENSORLG00000029859	132.384290261686	-1.63764607961076	0.491334802542283	-3.33305532426603	0.000858978598933496	0.033919803985867
4228	ENSORLG00000015695	322.060189162604	-0.986803602748566	0.328241215406349	-3.0063366708137	0.00264416059927137	0.072032457338062
4235	ENSORLG00000015888	265.857375491753	1.16098567655041	0.389506171434231	2.98066054326034	0.00287627429265755	0.0750315371161894
4263	ENSORLG00000023004	2294.91015143882	-0.612189108521433	0.140970146747788	-4.34268618317262	1.40751116168156e-05	0.00162638387051486
4303	ENSORLG00000016659	1390.18535505875	-0.573199180274978	0.152486156899573	-3.75902437263526	0.000170577222266345	0.0107971618961752
4305	ENSORLG00000016664	8.96073814885409	6.33699786702391	2.12718674068854	2.97905103760317	0.00289142612691261	0.075198917865641
4311	ENSORLG00000016786	357.030756624435	-0.810318591125737	0.254526961852346	-3.18362575512065	0.00145442921232711	0.0483571033820172
4312	ENSORLG00000016798	506.298878791658	-0.670181909972774	0.2231064940763	-3.00386554298854	0.00266573104865836	0.0720500650938006
4379	ENSORLG00000017168	3072.00908398951	0.440878527489054	0.150703378457516	2.925472089621	0.00343934026238363	0.0829343435538641
4381	ENSORLG00000024176	8340.94244672638	0.407866459682207	0.11209091960893	3.63871097770631	0.000274006102161461	0.0153863326785605
4390	ENSORLG00000030560	530.77230026135	-0.698684457652014	0.210237426150351	-3.32331150759214	0.000889555175993974	0.0346503879300639
4438	ENSORLG00000017782	795.65957201453	-0.652412371327332	0.228129750244607	-2.8598302966965	0.00423867763764225	0.0939218956078335
4508	ENSORLG00000018817	901.797515514064	-0.685686632669394	0.186646784495564	-3.67371253955726	0.000239051658184114	0.0139517030473081
4515	ENSORLG00000018497	702.084270762411	0.606076354750496	0.205527016530749	2.94888898297136	0.00318918516232328	0.0800400600904461
4529	ENSORLG00000030088	1339.29862901446	0.487290535761656	0.151736358345588	3.21142896188285	0.00132076620520297	0.045702274787107
4536	ENSORLG00000000229	575.016290650595	0.900860557993994	0.276995519499971	3.25225678603111	0.00114492534178573	0.0417903390620493
4579	ENSORLG00000013369	766.970169179094	0.605009550231814	0.205594895125205	2.94272651985532	0.00325335677707237	0.0810063416995169
4595	ENSORLG00000001520	559.440859727606	0.779999882697962	0.248974725758243	3.13284764275772	0.00173119279541881	0.0537044078535598
4641	ENSORLG00000002681	169.665190671185	-1.53295464694507	0.421574655880569	-3.63625902449732	0.000276626178250026	0.0153908809198373
4650	ENSORLG00000002866	302.85675232436	1.24418585732792	0.327230752860747	3.80216665594809	0.00014343618544111	0.00967688276591465
4678	ENSORLG00000003453	620.825559893249	-1.16436144515249	0.234163658463562	-4.97242592122241	6.61202399907887e-07	0.000147843139210573
4703	ENSORLG00000003816	1075.20853644229	0.643758271417149	0.203930340717159	3.1567557292027	0.00159534928572324	0.0510541424763886
4752	ENSORLG00000004789	894.748148324417	0.640453365886001	0.224951220820206	2.84707663977466	0.00441227385813113	0.0965261995113643
4779	ENSORLG00000005536	1093.60151212384	0.677442139535527	0.168313352161491	4.02488650386776	5.70028007064604e-05	0.00493174482293029
4846	ENSORLG00000006990	25.8905330216249	4.33677706948028	1.33575931845846	3.24667551223612	0.00116761429662664	0.0421898587499595
4850	ENSORLG00000007159	18.1805787415577	7.36008270363098	1.71911821925558	4.28131272252939	1.85794045881913e-05	0.00205052313330058
4867	ENSORLG00000007619	3416.08060870419	-0.575196371485142	0.131823399235395	-4.36338597564173	1.28064703384955e-05	0.00152003450509723
4872	ENSORLG00000007763	19.2121016144861	7.43780013645933	1.67165985830628	4.44935020692264	8.61304759970092e-06	0.00109037382738273
4875	ENSORLG00000007871	768.557141270656	1.31139686141345	0.286848348145498	4.57174276892914	4.83684479293925e-06	0.000724138754782914
4900	ENSORLG00000008386	3403.16271659694	0.534524613032338	0.10653739280987	5.01724886384511	5.24166517768203e-07	0.000128922499091645
4904	ENSORLG00000008522	3851.17883748193	0.345069386593066	0.119460391277601	2.88856735611384	0.00387001135201696	0.0887610246079013
4906	ENSORLG00000026613	1177.76728494042	0.511818442121706	0.157022447672935	3.2595240343456	0.00111599324504288	0.0410789549733437
4934	ENSORLG00000009174	80523.8923680513	-0.22363647673765	0.0790717182770228	-2.82827389628937	0.00467997471108242	0.09972168886226
4969	ENSORLG00000010093	1286.68740459696	0.714381932536328	0.146553644980787	4.87454223762215	1.09061050213222e-06	0.000208633789057893
5043	ENSORLG00000012276	15124.3165103735	-0.213320857687095	0.0711451763471789	-2.99838820619571	0.00271411710463619	0.0728126107793495
5045	ENSORLG00000012418	721.80899979691	-0.889380167775721	0.20618643904061	-4.31347557052747	1.60707905261704e-05	0.00183238940721243
5074	ENSORLG00000013250	2782.88482665167	-0.351701900069992	0.109714065072249	-3.20562272338	0.00134770563174676	0.0461217165035763
5093	ENSORLG00000013769	2716.08041653875	-0.462659731681153	0.111719809800861	-4.14125062068971	3.45417287086328e-05	0.00345758687893331
5141	ENSORLG00000026706	118.289178416293	1.45119849913659	0.484881457702119	2.99289336823459	0.00276346283248999	0.0730853142657144
5144	ENSORLG00000015042	387.88154958208	1.1406222171636	0.32154520914664	3.54731522883123	0.00038917863156267	0.0197073191165132
5145	ENSORLG00000015066	1803.35445693424	-0.439057092959809	0.133743900555658	-3.28281956138324	0.00102774426298653	0.0385145850962455
5179	ENSORLG00000015557	97.5012872961036	1.69240146577775	0.550474146239992	3.07444314567302	0.00210895914075851	0.0618568135033036
5189	ENSORLG00000015648	586.591676559324	0.704380922432623	0.224173477534082	3.14212426100021	0.00167726836366076	0.0528892480167534
5211	ENSORLG00000015965	4141.52213533336	0.353856918009031	0.111253768556632	3.18062859892161	0.00146955898589847	0.0483854055626879
5246	ENSORLG00000016561	49711.5465531413	0.31595840101475	0.0880814140813659	3.58711771728461	0.000334353403032213	0.0176037447346657
5249	ENSORLG00000016585	3920.14172216763	-0.430343045076346	0.106166796347198	-4.0534617213935	5.0465260560873e-05	0.00450186731127746
5265	ENSORLG00000027438	21.8655187366933	7.62369037694892	1.67435320941172	4.55321513650485	5.28321951435466e-06	0.00077085754558173
5294	ENSORLG00000017128	14.2887551902851	7.0099436133532	1.847752058746	3.79376853088751	0.00014837800171299	0.00978783163023962
5305	ENSORLG00000017249	313.010826380498	1.21605553097704	0.381134815763968	3.19061780944758	0.0014196894693783	0.0475871437659696
5316	ENSORLG00000017397	1968.93435325528	-0.558926554860243	0.151899199170392	-3.67958855552142	0.000233610557969872	0.0137742225224907
5350	ENSORLG00000029834	12.8114587782754	5.86769433182396	1.8322555602482	3.20244318485195	0.00136267177170138	0.0464558070990524
5432	ENSORLG00000002691	30381.1196022862	0.222934424267911	0.0616411436492538	3.61664970942844	0.000298440739054669	0.0163119181089024
5495	ENSORLG00000026132	64.2072997238466	1.81131774096227	0.602076912242596	3.00844909368063	0.00262584789548783	0.0718747586909603
5508	ENSORLG00000004244	72.0133796091695	3.41858709628291	0.830424226638534	4.11667553356551	3.84376605295982e-05	0.00369350597730678
5546	ENSORLG00000025825	4976.39091050978	-0.611978994571388	0.153765340071348	-3.97995409295376	6.89285776746668e-05	0.00576088991177058
5547	ENSORLG00000028861	4553.5789678326	-0.594321653554731	0.155564972204744	-3.82040793072957	0.000133231133365265	0.00936035345784442
5596	ENSORLG00000005845	13894.3884429619	-0.222761543476446	0.0734708458633485	-3.03197194559008	0.00242961783686548	0.0684627337108232
5616	ENSORLG00000006211	5246.45653728953	0.394799963586424	0.0995690749068682	3.96508618720923	7.3369432310955e-05	0.00601524531475101
5636	ENSORLG00000006623	442.50740426363	0.784287333187345	0.256060738381824	3.0628956947623	0.00219206451699457	0.0637243646046247
5649	ENSORLG00000006853	3706.33663407964	-0.316308163897517	0.104871081843585	-3.01616192316286	0.00255996513477159	0.0708599995584606
5663	ENSORLG00000007251	206.911860762966	1.27373650922373	0.37224735312882	3.42174765923169	0.000622200304484895	0.0273975003639807
5678	ENSORLG00000007608	1605.22688019969	-0.612951124002379	0.181998410341453	-3.36789273517501	0.000757450595010739	0.0312435908334177
5681	ENSORLG00000007660	1063.07391792259	-0.722183157691553	0.203900094228292	-3.54184808214448	0.000397334238209372	0.0200026420445929
5706	ENSORLG00000008217	4641.00843240848	-0.537875811930164	0.101592842499926	-5.29442624789787	1.19390660358457e-07	3.49410679981462e-05
5732	ENSORLG00000008732	301.001507248351	1.44074370905061	0.403475105745927	3.57083668492267	0.000355842726242482	0.0185091970323771
5780	ENSORLG00000027199	231.907528012038	1.41014268466499	0.371048636179803	3.80042546223417	0.00014444786378812	0.00967688276591465
5800	ENSORLG00000026246	1002.05941701862	0.890041077678969	0.245790710918389	3.62113390841078	0.000293314639859949	0.0161341794072484
5802	ENSORLG00000026610	4946.34014988424	1.25410519434505	0.263298527156843	4.76305434704539	1.9068445811092e-06	0.000338455084051105
5803	ENSORLG00000030425	1283.03771532314	1.36500905482224	0.202305937883905	6.74725155919824	1.50671919040198e-11	1.17914474096141e-08
5821	ENSORLG00000010277	2141.09718985201	0.506902764677453	0.140696936661264	3.60279887186068	0.000314809113159861	0.0169377140664791
5836	ENSORLG00000010678	225.118898045496	1.89258585865442	0.351025213939005	5.39159520029032	6.98349447891416e-08	2.31220816237433e-05
5842	ENSORLG00000024922	193.136689890181	-1.28297152485744	0.427916954592979	-2.99817876129203	0.00271598314261017	0.0728126107793495
5914	ENSORLG00000012260	828.200821725321	0.695614698483546	0.225711313419346	3.08187785514841	0.00205699224394848	0.0609510196494054
5921	ENSORLG00000012372	4355.34878070716	-0.32990359646634	0.11410252341205	-2.89129097763232	0.00383662713181741	0.0887610246079013
5923	ENSORLG00000012477	7830.2232547456	-0.444184113704076	0.10332966047836	-4.29870873133372	1.71796062967259e-05	0.00190826633297245
5934	ENSORLG00000027006	1817.50062007917	-0.502912681242798	0.150338452278294	-3.34520326384528	0.00082222288529122	0.0328450380883038
5946	ENSORLG00000023985	1906.1183579935	-0.401909268565692	0.131966417434546	-3.04554201272484	0.00232261326782437	0.0661815935177343
5959	ENSORLG00000023273	1169.430937137	-0.484793034828933	0.161252994429672	-3.00641260364545	0.00264350031605728	0.072032457338062
6005	ENSORLG00000014309	3146.26511316736	0.371331984746938	0.113499360387931	3.27166587968213	0.0010691584759771	0.0396982503659875
6008	ENSORLG00000028106	5743.85729298574	-0.270519865441144	0.0837940269502184	-3.22839079689843	0.0012448877925374	0.0439205596805664
6026	ENSORLG00000014645	2888.92339568638	0.29594024532026	0.103280513120858	2.86540254669294	0.00416479441555209	0.0927623097704532
6035	ENSORLG00000014784	3166.07982939414	-0.382568842591246	0.102950423381194	-3.71604924027084	0.00020236216202368	0.0123823511852026
6082	ENSORLG00000015637	176.603445158211	-1.76597707404763	0.485486165230762	-3.63754356050131	0.000275250651390872	0.0153863326785605
6088	ENSORLG00000015661	132.116192169003	3.29906291826912	0.658888771240384	5.00701038212945	5.52819462456778e-07	0.000133259280882632
6089	ENSORLG00000015663	237.316912763546	1.69703202569847	0.382840305890369	4.4327412751165	9.30424908662901e-06	0.0011447630441576
6111	ENSORLG00000015887	7774.53784129399	-0.350961433180974	0.0966180870599533	-3.63246100042527	0.000280731014552618	0.0155413050725158
6142	ENSORLG00000016162	1387.13090331495	-1.07528361671024	0.194598624566209	-5.52564859647499	3.28270596734897e-08	1.22865975304016e-05
6162	ENSORLG00000016332	478.586847300729	1.54882985509963	0.297860685425559	5.19984654197242	1.99453130786916e-07	5.36560086368488e-05
6183	ENSORLG00000016560	69.9431959796647	-1.80352211831559	0.613759433245111	-2.93848374562633	0.0032982195232248	0.0810063416995169
6235	ENSORLG00000030571	1056.24695687988	-0.74809655270557	0.219842038138922	-3.40288217412193	0.000666790289562234	0.0285473128530798
6261	ENSORLG00000028678	1794.97173874138	-0.532080163912526	0.134384516814701	-3.95938592126796	7.51427272838767e-05	0.00610251101720049
6283	ENSORLG00000019791	15.2415795737702	7.10386513565645	1.82314717247266	3.8964847396394	9.75989541447145e-05	0.00740247221810374
6296	ENSORLG00000000187	178.033607033291	-1.85132305974608	0.394071104478267	-4.69794166257674	2.62796463895712e-06	0.000430911116084998
6312	ENSORLG00000000053	1542.84104624749	-0.469167273602618	0.147612181318866	-3.17837775589226	0.00148101655361291	0.0486615687090714
6371	ENSORLG00000001937	32.7541020510557	3.28032148061759	1.08895145755346	3.0123670415828	0.00259218962725351	0.0712934965054691
6380	ENSORLG00000002031	12.9206193970723	6.86462171556075	1.90480619694202	3.6038425990955	0.000313546980982657	0.0169377140664791
6469	ENSORLG00000004154	593.472711173557	-0.696624950853101	0.22205626264871	-3.13715516303701	0.00170595819082328	0.0532656029295516
6488	ENSORLG00000004622	48405.1201806845	-0.250934776008163	0.0676232358013408	-3.71077741303807	0.000206623727157822	0.012438603882784
6490	ENSORLG00000004741	8.62456944442313	6.28203116627063	2.17411015635876	2.88947234246487	0.0038588895101001	0.0887610246079013
6494	ENSORLG00000004923	2646.7820091353	-0.420556552904767	0.117228157385857	-3.58750459175524	0.000333857855332087	0.0176037447346657
6514	ENSORLG00000023951	2819.24517578784	0.440254509731913	0.119086899635546	3.69691805798344	0.000218232744466918	0.013046226255163
6531	ENSORLG00000005599	3099.71358215141	-0.712203810354988	0.175166800265076	-4.06586070692178	4.78555138834712e-05	0.0043837979214322
6546	ENSORLG00000005858	1032.45658904608	-0.736998999068344	0.160344459999258	-4.5963483806784	4.29959581691204e-06	0.00066094768910513
6556	ENSORLG00000024321	391.971266167296	0.801120221719345	0.276178414687966	2.90073437717597	0.00372289309680254	0.0869756502417811
6586	ENSORLG00000007055	42042.2308816996	0.28296724819141	0.0676262744222012	4.18427971389939	2.86071696532173e-05	0.00294927928095474
6603	ENSORLG00000007518	6457.22745526653	0.368757617054722	0.0863800039420191	4.26901597853878	1.96337205451766e-05	0.00215308131609112
6671	ENSORLG00000008874	349.652854915662	1.12622421533794	0.384905890235985	2.9259729297659	0.00343380815069805	0.0829170756389458
6685	ENSORLG00000009239	1852.56098450626	0.534410999021094	0.156940111320968	3.40519064580079	0.000661178778517349	0.0284243371169647
6691	ENSORLG00000009468	107.307702126983	2.10866003708961	0.537143116011127	3.92569498562824	8.64796834562811e-05	0.00664696745565532
6695	ENSORLG00000009672	4276.27115492215	-0.318569371832116	0.109030388544513	-2.92184019597488	0.00347970027999561	0.0833126586964577
6699	ENSORLG00000009796	169.757952082111	1.76101732017634	0.494589889263951	3.56056069564441	0.000370063757266982	0.0189061949817971
6713	ENSORLG00000010265	1088.10175828737	-0.598290671263407	0.169506096398946	-3.52961152415004	0.000416170259978892	0.0208290795524901
6725	ENSORLG00000010609	4810.09372269797	0.349536351351056	0.0980174184780971	3.56606363214068	0.000362383417744363	0.018680105698517
6767	ENSORLG00000011656	736.933108704467	-0.80951879929311	0.203274953883049	-3.98238338678386	6.82276033922669e-05	0.00576088991177058
6775	ENSORLG00000029868	71.0826716563808	2.34913009615284	0.643810967890489	3.64878856265839	0.000263479839626872	0.014993540161427
6808	ENSORLG00000012589	905.958160537858	-0.825465843814712	0.249911713226454	-3.30302983064555	0.000956462125601287	0.0365942409255052
6814	ENSORLG00000029476	800.633563937014	0.997897950356959	0.246383693066341	4.05017855661522	5.11785667306724e-05	0.00454196589382468
6816	ENSORLG00000012847	233.792109457541	-1.19444486041701	0.356059912817445	-3.3546176287175	0.000794747558997049	0.0321201143738314
6889	ENSORLG00000030375	144.595858357751	1.52642608777112	0.43342870683145	3.52174663032808	0.000428713676460887	0.0213328421029685
6922	ENSORLG00000014624	797.970054439019	1.0821226249829	0.221091468193486	4.89445673243208	9.8577660869878e-07	0.000192864953090533
6929	ENSORLG00000014694	12.6349353461482	6.83378256430764	2.21030709549888	3.09177967994769	0.00198960458427229	0.0597656527897955
6936	ENSORLG00000014936	71.7942127646125	2.08972592090192	0.595449336758812	3.50949407766049	0.000448960057044661	0.0221816914523517
6964	ENSORLG00000015610	1282.2581448031	0.567816252925273	0.164950771567121	3.4423376594769	0.000576709898592053	0.0261984546808954
6984	ENSORLG00000016036	84.2630131914637	1.52711551143134	0.517419304012251	2.95140807385722	0.0031632869001167	0.0796232610516216
7068	ENSORLG00000016989	4298.2387301074	-0.352811282071351	0.0955691206427323	-3.6916870187628	0.000222771499199331	0.0132714771685636
7072	ENSORLG00000017020	42.8135973448691	3.0302440021869	0.907219450814247	3.34014443745359	0.000837348279342889	0.0332947467100381
7082	ENSORLG00000017101	893.711915451484	0.675219634105088	0.176919134822625	3.81654383954594	0.000135334038627813	0.00939534735102846
7091	ENSORLG00000017152	703.405810639489	0.554225887818867	0.19296141033058	2.87221101291378	0.00407610694780975	0.0912592110798965
7165	ENSORLG00000019848	3886.89044553793	-0.368091908329325	0.126539191662111	-2.90891622978133	0.00362684027609608	0.0854217633837841
7181	ENSORLG00000026338	201.90211526106	1.01409617916428	0.339305438551122	2.98874130486857	0.00280129201657047	0.073633350609609
7252	ENSORLG00000000559	119.811799719533	3.77861635012476	0.692513948373487	5.45637580152664	4.85950896597361e-08	1.70747277279934e-05
7273	ENSORLG00000001060	27.8599564245899	4.21866297577882	1.11439852388357	3.78559634221085	0.00015334041110531	0.0100002343106066
7286	ENSORLG00000001217	3779.6124131801	0.396783528485065	0.10423749671152	3.80653355081209	0.000140928182046655	0.00960680344575113
7303	ENSORLG00000001421	1047.01012348588	0.661494660101463	0.167904639910693	3.93970446828215	8.15820452802422e-05	0.00644311042931161
7312	ENSORLG00000001529	1469.62533480824	-0.56523287241191	0.16338565512032	-3.45950121505871	0.000541176835625253	0.0250468859649462
7336	ENSORLG00000001872	955.925420913247	-0.591075265233557	0.204694912273848	-2.88759138499151	0.00388203819072717	0.0887610246079013
7344	ENSORLG00000022967	134.391542247913	1.60401172701679	0.566028477051519	2.83380040412843	0.00459980519831385	0.0991174544422648
7350	ENSORLG00000002107	356.018445772012	0.875197552795265	0.306624078317134	2.85430145472812	0.00431315824033458	0.0953268875787425
7382	ENSORLG00000025454	158.606036350175	1.48753211420327	0.513811576562126	2.89509264107328	0.00379046648380264	0.0879521043822508
7428	ENSORLG00000004360	19898.5619477775	-0.364935794734108	0.075938966763612	-4.80564603769373	1.54252594106747e-06	0.00028556633470278
7448	ENSORLG00000029196	4348.490433203	-0.700057327176016	0.139858651800364	-5.00546314557135	5.57278749117123e-07	0.000133259280882632
7449	ENSORLG00000004783	12033.5852538334	-0.244052416847213	0.0787895498545827	-3.09752267017194	0.00195145469767972	0.0588409729070957
7478	ENSORLG00000005369	5029.04034201449	0.670797713230726	0.140992331580465	4.75768934176325	1.95821551353894e-06	0.000344026494863264
7499	ENSORLG00000005902	942.411634436319	0.893704124711564	0.196194004818497	4.55520608562096	5.23342440424754e-06	0.000770118529640426
7506	ENSORLG00000006073	772.483639561814	0.640030809240344	0.215461141719949	2.97051618742576	0.00297299736958404	0.0762833021045132
7523	ENSORLG00000026488	669.312036207225	0.76779123464685	0.204840884058569	3.7482323813215	0.000178085219608331	0.0111901212627614
7547	ENSORLG00000006882	45271.3810475179	-0.188498579050156	0.0589024636742548	-3.20018157631912	0.00137341033939813	0.0464558070990524
7554	ENSORLG00000007056	1352.57329459933	-0.810536101961449	0.191664445146502	-4.228933025851	2.3480222586395e-05	0.00252702618224359
7561	ENSORLG00000007226	334.700500178934	-1.11305037808471	0.331051142659931	-3.36217047656616	0.00077332364569785	0.0314016820942922
7570	ENSORLG00000029992	30.5230729376664	3.69671454702065	1.07901302827936	3.42601474693553	0.000612507126155912	0.0272268408566108
7583	ENSORLG00000007576	428.647029492273	-0.799409301029395	0.273903637209262	-2.91857862558666	0.0035163118589433	0.083850888193112
7594	ENSORLG00000007859	337.701043664208	-0.994729142064941	0.346898804464597	-2.86749083381883	0.00413740789075915	0.092345242434063
7633	ENSORLG00000008677	46.4042858143978	-2.90492774696294	0.967944127101219	-3.00113164141257	0.00268978254618835	0.072359353277695
7640	ENSORLG00000008977	5214.54505679428	-0.489309312451123	0.113744240246044	-4.30183815367427	1.69387021953369e-05	0.00189372490712412
7690	ENSORLG00000010418	4049.03352541576	0.316630729073626	0.111598758360893	2.83722447923381	0.00455076043809108	0.0983820644216987
7718	ENSORLG00000011114	1222.15333829533	0.672110270614138	0.194073839083977	3.4631678014228	0.000533855352855911	0.0248928862962719
7765	ENSORLG00000022797	1091.45431095374	-0.976444364058456	0.229241153932922	-4.25946365783942	2.04918011606748e-05	0.00223295785179328
7817	ENSORLG00000023654	10.1499964329754	-7.08632470234079	2.05229132219914	-3.45288440568341	0.000554626616421688	0.0255321028206743
7825	ENSORLG00000013947	198.695297035877	1.08941905991641	0.380914580272447	2.86000882176054	0.00423629223550673	0.0939218956078335
7827	ENSORLG00000026867	218.639990644318	-1.24252333946581	0.395509078529071	-3.14157981932261	0.00168038998479307	0.0528908123732766
7897	ENSORLG00000015454	1574.82494999202	0.656249866553547	0.158864688069588	4.13087310042171	3.61388044528682e-05	0.00353763415623299
7933	ENSORLG00000026277	1657.62832759668	-0.480900565205399	0.157827443081116	-3.04700219313721	0.00231136023364006	0.0661029014704317
7951	ENSORLG00000016085	323.927982139992	-0.930399877014742	0.303762794646367	-3.06291584556262	0.00219191691608807	0.0637243646046247
7980	ENSORLG00000016483	2543.97860484415	-0.497440293884311	0.115519016424184	-4.30613339069402	1.66132900066095e-05	0.00188125778193683
7988	ENSORLG00000016552	14.6601631432562	7.04874173064269	1.84331458776773	3.82394941016487	0.000131330873395062	0.00930503558536125
7990	ENSORLG00000023597	316.841643320503	1.06091604060882	0.323137789824163	3.28316920526728	0.0010264703442118	0.0385145850962455
7997	ENSORLG00000026863	945.290853851633	0.914573198402191	0.245714717988011	3.72209367794897	0.000197577690101451	0.0122804876912515
8031	ENSORLG00000002322	1876.28491348993	-0.442557865039948	0.148779483079202	-2.97458934444848	0.00293381006819748	0.0759398461064335
8075	ENSORLG00000003239	39627.8523370373	-0.214957574180625	0.0721515482807816	-2.9792510251354	0.00288953949486814	0.075198917865641
8167	ENSORLG00000005190	1564.33044634856	0.473588423701741	0.145316171284769	3.25902079248753	0.0011179747394323	0.0410789549733437
8239	ENSORLG00000006701	10.6160903614189	6.58323014138153	2.04445596098517	3.22004008255049	0.00128172674259187	0.0447616416373309
8255	ENSORLG00000029789	601.947396247629	-0.751576529708816	0.255881023425247	-2.93721089453271	0.00331178801526785	0.0812237240154794
8282	ENSORLG00000007454	2564.58058788516	-0.349163805846735	0.113535240866043	-3.07537821017795	0.00210235770850952	0.0618568135033036
8326	ENSORLG00000008545	702.054511606727	0.553390340618841	0.188317576786038	2.93860164336964	0.00329696530840562	0.0810063416995169
8335	ENSORLG00000008749	4274.50154265636	-0.445049520786179	0.116460514457856	-3.82146277524156	0.000132662440946135	0.00936035345784442
8342	ENSORLG00000008838	2345.48318552803	-0.368767834648785	0.117599883992053	-3.13578400020959	0.0017139538841245	0.0532656029295516
8353	ENSORLG00000009010	3269.00000632456	-0.6815292767119	0.176367419367635	-3.86425837127697	0.000111427229285607	0.00823365925583814
8395	ENSORLG00000010168	194.118835295044	-1.32284306679501	0.379062541706766	-3.48977522505594	0.000483426974744398	0.0233141798996479
8419	ENSORLG00000010655	2215.40439231814	0.745535630398701	0.127709227652875	5.83775850892416	5.29077668619312e-09	2.53031395017186e-06
8423	ENSORLG00000010782	3994.90707561615	-0.304647631594516	0.100597084470858	-3.0283942441967	0.00245857113205666	0.0691653908180057
8437	ENSORLG00000011111	182.74594480441	1.5855463792224	0.42002682325205	3.77486934512025	0.000160091549389127	0.0103620158114007
8459	ENSORLG00000011736	116.305121810916	1.7743894668416	0.610099106819398	2.90836266929147	0.00363326714874506	0.08545623019118
8475	ENSORLG00000012159	1138.25433193466	-0.625974811091717	0.159979497534569	-3.91284396274875	9.12154781487552e-05	0.00694892428003149
8496	ENSORLG00000012539	1098.3913372483	-1.07454764585073	0.219530353995916	-4.8947565850995	9.84274803146522e-07	0.000192864953090533
8518	ENSORLG00000013145	1039.27482263033	0.465570292115059	0.164107720680301	2.83697982145544	0.00455424901806899	0.0983820644216987
8530	ENSORLG00000013557	1085.46487721979	0.492090104285434	0.164347888183323	2.99419791592654	0.00275167387697631	0.0730530218061628
8555	ENSORLG00000014364	1180.36356231567	-0.516665611840892	0.152876697088668	-3.37962306669425	0.000725853025985101	0.0304063541323248
8581	ENSORLG00000015199	116.435337773655	1.78114857390216	0.623798764199247	2.85532558915626	0.00429927292387796	0.0951421361573352
8597	ENSORLG00000015433	129720.617681765	0.205461941319521	0.0589638784921912	3.48453912078953	0.000492985389208598	0.0236453195409225
8609	ENSORLG00000015621	2544.48003749498	-0.384460575418141	0.125537445840939	-3.06251710669077	0.00219483929898022	0.0637243646046247
8648	ENSORLG00000030528	875.838593615268	-0.958710713888639	0.237573268366554	-4.0354317658729	5.4501977694491e-05	0.00476325152267031
8682	ENSORLG00000016672	2224.8014052412	-0.369188766172888	0.122852113855015	-3.00514785287773	0.00265451778559403	0.0720500650938006
8705	ENSORLG00000027101	4536.61853644165	0.425379744386531	0.115382797333303	3.68668254035954	0.00022719648959798	0.0134420685959052
8707	ENSORLG00000017084	3713.99581897508	-0.380634471848105	0.101105176944763	-3.76473770533091	0.000166723999613052	0.0106437707769239
8709	ENSORLG00000017110	1445.95783596605	0.596275440064695	0.166092300929293	3.59002456302014	0.000330646802166839	0.0175702036818101
8712	ENSORLG00000017125	4448.82781923189	0.395130185297131	0.111638143280975	3.53938334770269	0.000401062980898302	0.0201314907933705
8806	ENSORLG00000017750	5241.85014546754	-0.347901326443117	0.101540169009098	-3.42624332653952	0.000611991867825414	0.0272268408566108
8816	ENSORLG00000017868	549.828189758712	-0.765288427194257	0.26043358321459	-2.93851667572258	0.00329786916392398	0.0810063416995169
8825	ENSORLG00000029828	15748.4290200859	-0.235698393398575	0.0706236202623584	-3.33738758396955	0.000845699250931383	0.0334721931110014
8852	ENSORLG00000025552	1535.90518320435	-1.14625471397682	0.168229170559337	-6.81365015452252	9.51529417741628e-12	8.1912409926288e-09
8853	ENSORLG00000018030	1652.00779240984	-0.559846623832483	0.14657732132688	-3.81946278431422	0.000133742635222729	0.00936035345784442
8882	ENSORLG00000020038	942.484251018538	-0.66856421716206	0.181762368091794	-3.67823232157947	0.000234855993855697	0.0138003946969745
8902	ENSORLG00000020354	17.9953200329155	4.4085512858061	1.5056051479054	2.92809259581723	0.00341048460257824	0.0827709374863028
8918	ENSORLG00000020493	930.905463727998	-0.682652718166344	0.207969301534129	-3.28246867749525	0.00102902417054498	0.0385145850962455
8922	ENSORLG00000020514	83.0879589549161	1.64928494598686	0.571652615846992	2.88511746516403	0.00391267642544821	0.0889888375388928
8975	ENSORLG00000000305	364.87409365889	-0.997060177400624	0.312474584695048	-3.19085207641345	0.00141853887889406	0.0475871437659696
8976	ENSORLG00000000335	595.715687926971	0.81359458101344	0.237508473292655	3.4255391807051	0.000613580429364291	0.0272268408566108
8990	ENSORLG00000000606	558.168125648129	0.808226018815436	0.250927466464754	3.2209547651451	0.00127764312091936	0.0447097187253427
8994	ENSORLG00000000624	1336.54274290524	0.665959616087488	0.157959364524937	4.216018582313	2.48653280106299e-05	0.00265904566682618
9081	ENSORLG00000001963	11584.2728879562	-0.479972257851713	0.092814583883541	-5.17130215714761	2.32468313478569e-07	6.15754915870848e-05
9083	ENSORLG00000001972	1282.82630344711	-0.559158505658376	0.144901541453666	-3.85888583412464	0.000113905129144054	0.00834512599350286
9128	ENSORLG00000024136	697.770338902651	0.635347276695424	0.198510612347785	3.20057083689971	0.00137155650940399	0.0464558070990524
9135	ENSORLG00000002911	543.497717155657	1.08606043510417	0.320947529492233	3.38391897523691	0.000714590877624697	0.0300075881464986
9163	ENSORLG00000003515	56.6860018940139	2.33823846023874	0.738231627988956	3.16735069534805	0.00153834680708175	0.0495987209316975
9186	ENSORLG00000023171	665.0227913009	-0.797689706359661	0.24633695192567	-3.23820563713216	0.00120284076299226	0.0426996070442015
9218	ENSORLG00000024772	9.72746259552434	6.45504985289821	2.14232462187349	3.01310538421259	0.0025858910292379	0.0712340573606224
9272	ENSORLG00000005253	2025.97695117433	0.443006585297023	0.122233643046231	3.62426067207593	0.000289789220016791	0.0159913493622727
9283	ENSORLG00000025128	1235.26523126264	-0.826117685364335	0.186371497754857	-4.43263962202507	9.30863833316278e-06	0.0011447630441576
9304	ENSORLG00000005958	7032.13081016669	0.284691618601659	0.088662975639075	3.21094139407827	0.00132300913505984	0.045702274787107
9319	ENSORLG00000006161	21.1785797275653	7.57870045709149	1.62806821892183	4.65502634902511	3.23939277625425e-06	0.000521239489988499
9327	ENSORLG00000006232	1717.92996454715	-0.548555989572661	0.163866851729721	-3.347571420225	0.000815229785340986	0.0328450380883038
9363	ENSORLG00000006983	1935.26163447557	0.86458821378461	0.22335100244319	3.87098425494876	0.000108396794073712	0.00807908053492252
9401	ENSORLG00000007667	458.985062073868	-1.12790815469002	0.237804694497694	-4.743002054995	2.10574132887897e-06	0.000362545484593093
9413	ENSORLG00000008040	2388.53685903643	0.482888491477844	0.122302704812775	3.94830590392148	7.87061918799764e-05	0.00633217058690446
9421	ENSORLG00000008287	11.7847630309933	6.73186726741591	2.36624872852135	2.84495335856878	0.00444179265383764	0.096925657948191
9423	ENSORLG00000008374	13.0184188765417	6.87827277116469	2.00896594884425	3.42378763319594	0.000617548600273662	0.0273324787941173
9479	ENSORLG00000009764	205.313383869759	1.43987885680375	0.386971424074714	3.72089195021737	0.000198520369169141	0.0122946949495867
9491	ENSORLG00000010016	606.729778564772	-0.807522839688466	0.28351170041308	-2.84828752574195	0.00439551930526081	0.0964637696988148
9518	ENSORLG00000010650	31.1133041198361	-3.14246803198779	0.990766241986879	-3.17175525246591	0.0015152064552773	0.0490362961287768
9520	ENSORLG00000010714	340.209853209632	0.9167539367338	0.311688312766249	2.94125220351563	0.00326888265695387	0.0810063416995169
9561	ENSORLG00000011559	1034.66513039953	-0.754529920458577	0.19190247233655	-3.9318405399974	8.42979766069139e-05	0.00658060852996671
9578	ENSORLG00000020874	10267.0894726194	-0.281083772798832	0.0964610633368863	-2.91396096077811	0.00356874532040926	0.0844299499652002
9702	ENSORLG00000027657	11.9739802500083	6.7574172153716	2.23440539071345	3.02425747962144	0.00249244214628888	0.0698898638968333
9705	ENSORLG00000010680	42850.952789145	-0.197812513130353	0.0657445127596063	-3.00880643611508	0.00262276156543918	0.0718747586909603
9758	ENSORLG00000028593	85.4296778441322	1.55151090739247	0.528839236632098	2.93380445307583	0.00334835088155649	0.08188715501102
9838	ENSORLG00000013621	14019.3041865055	0.210757197313688	0.0712245586309962	2.95905234605369	0.00308586678799681	0.0781314242484426
9870	ENSORLG00000014452	81.7387524356692	1.98577896683302	0.644442900004713	3.08138854011504	0.00206037599093651	0.0609510196494054
9927	ENSORLG00000025237	169.578712436531	-1.68647845730349	0.386781068172815	-4.36029215512163	1.29888905936793e-05	0.00152129067585971
9934	ENSORLG00000029056	20.9062604414498	4.01698843992161	1.38993098029802	2.89006324548598	0.00385164327734517	0.0887610246079013
9947	ENSORLG00000015970	12.03215579459	-4.97221010412732	1.71307895802143	-2.90249908262845	0.00370198244134724	0.0867170499220073
9948	ENSORLG00000015981	189.318575912101	1.37926780917763	0.445900283705387	3.09322029965098	0.00197997095579336	0.059596433471843
9949	ENSORLG00000016011	233.591364950758	1.30758915453797	0.402734955505606	3.24677343414699	0.00116721266940021	0.0421898587499595
9956	ENSORLG00000028339	10701.8564932989	-0.230897849564164	0.0711778325989307	-3.24395729868899	0.00117881416981202	0.0422920303349575
9959	ENSORLG00000016133	455.582336555594	2.43886174820881	0.326915444556157	7.460221867217	8.63769065735478e-14	1.23929266706398e-10
9976	ENSORLG00000016342	254.530626917999	1.01563266426462	0.350131858318412	2.90071480253876	0.00372312564489706	0.0869756502417811
9994	ENSORLG00000016647	2344.81227057362	-0.460145263095265	0.129015870922425	-3.56657874574161	0.000361672164814161	0.018680105698517
10031	ENSORLG00000017126	1047.47350660016	-0.553656264239494	0.176018056124333	-3.14545153167929	0.0016583067005931	0.0524835780590284
10032	ENSORLG00000017136	8.77337140488324	-6.87520235245862	2.42034365980043	-2.8405893207023	0.00450302605711691	0.0977662038151096
10033	ENSORLG00000017145	5800.99315919426	0.440157685662835	0.13851022580822	3.17779920648077	0.00148397483809439	0.0486658948332783
10039	ENSORLG00000017192	1194.69292081901	0.776782746628376	0.158991025376139	4.885701848835	1.03061058787782e-06	0.000199371039230252
10058	ENSORLG00000017400	1630.199304386	-0.394890547070619	0.137411441467504	-2.87378214545551	0.00405588624999929	0.0909672888316498
10074	ENSORLG00000022474	5684.26571496994	0.333163494009761	0.0949686076649381	3.50814339813432	0.000451245747476384	0.0221974229551454
10080	ENSORLG00000017540	2410.29261593361	-0.682916355940711	0.142726589085565	-4.78478719568712	1.7116858757266e-06	0.000310211533919841
10083	ENSORLG00000017546	1008.77012760548	-0.747314965016841	0.203238345439274	-3.67703724118405	0.000235958603020016	0.0138180247217538
10172	ENSORLG00000018010	2807.03295415994	0.406874224110953	0.120810846218098	3.36786171811453	0.000757535812169824	0.0312435908334177
10191	ENSORLG00000028686	1501.02788844325	0.870868647767579	0.175886421070535	4.95131257130043	7.37145942581524e-07	0.000154280107536639
10207	ENSORLG00000018131	10.1543740659506	-6.10517687714621	2.03923722410797	-2.99385319420933	0.00275478458900888	0.0730530218061628
10237	ENSORLG00000018249	405.015170565115	0.951795202081229	0.27978585720453	3.40187031464369	0.000669263883253749	0.0285473128530798
10265	ENSORLG00000020577	3628.57617615697	-0.444132301744053	0.127530096082137	-3.48256854960734	0.000496628054029826	0.0237512366839764
10270	ENSORLG00000020849	448.089015569222	-1.32624669087789	0.268136815699935	-4.9461566380428	7.56930590326194e-07	0.000154280107536639
10292	ENSORLG00000019032	533.415057707127	1.14358386206443	0.294325818302934	3.88543508910726	0.000102146783846782	0.00767974313314434
10315	ENSORLG00000022908	2943.43803389587	-0.474946388010797	0.13197716939346	-3.59870112530487	0.00031981046990075	0.017101340331827
10355	ENSORLG00000020222	9568.41484267592	-0.239369746822039	0.0832730343801656	-2.87451692620263	0.00404646080275664	0.0909502815157456
10372	ENSORLG00000002838	870.0378367854	0.631805673884623	0.174564973002468	3.61931527853352	0.000295383578918842	0.0161962391026933
10398	ENSORLG00000003201	432.739417606704	-0.848088492869569	0.233142601447847	-3.63763845647609	0.00027514928809543	0.0153863326785605
10407	ENSORLG00000028413	3313.7567656098	-0.289853795475738	0.101955372892977	-2.84294772557009	0.00446984009749137	0.097255352150641
10408	ENSORLG00000021850	797.605983844179	-0.588545599905139	0.192945305701487	-3.05032349849289	0.00228594997311863	0.065595334478639
10417	ENSORLG00000029679	786.010637799203	-0.634266716556078	0.212106944244497	-2.99031565805293	0.0027868928693122	0.0734792259279451
10448	ENSORLG00000003689	418.808406306897	-0.762746780778883	0.240428495723913	-3.17244750245725	0.00151159885646026	0.0490362961287768
10486	ENSORLG00000004686	560.703230960663	0.796879929256977	0.208769650912435	3.81702956236303	0.000135067991936292	0.00939534735102846
10502	ENSORLG00000004922	20.2562461540136	7.51341646632343	1.84876470799958	4.06401984731372	4.82347216720998e-05	0.0043837979214322
10585	ENSORLG00000006341	137.602594694024	1.83892518189706	0.467759039456064	3.93135145829669	8.4469680265008e-05	0.00658060852996671
10587	ENSORLG00000006396	13.276833417966	6.90509895504157	1.89206292609161	3.64950808972578	0.000262742965870131	0.014993540161427
10675	ENSORLG00000007663	1124.7419094705	-0.510458495992459	0.175054577001807	-2.91599628376007	0.00354554723949521	0.0841981887205367
10684	ENSORLG00000007839	384.625017867776	0.999581333597382	0.328252971116538	3.0451554793163	0.00232560051566645	0.0661815935177343
10732	ENSORLG00000008946	441.443056303834	0.90460556040457	0.287352920383043	3.14806461405969	0.00164355359236904	0.0523051057297924
10739	ENSORLG00000009315	2258.3045099522	0.47742368142789	0.117162920426219	4.07487010131792	4.60400388315204e-05	0.00430799645957765
10741	ENSORLG00000009416	6301.88200437899	0.46477825658225	0.112930444602978	4.11561521975975	3.86148037355648e-05	0.00369350597730678
10748	ENSORLG00000009584	37688.3581347646	-0.194583063562642	0.0622455879723867	-3.12605390841457	0.00177169071182314	0.0546652311567366
10758	ENSORLG00000010039	531.562353561212	-0.870431170646206	0.252725941163861	-3.44417026062965	0.000572814862750089	0.0260903531533552
10777	ENSORLG00000018925	21.4152620334108	7.5962734227105	1.6516232834628	4.59927726786711	4.23959203619159e-06	0.000657595099883879
10792	ENSORLG00000020606	12.6579017053495	6.83507330093054	2.21355631597723	3.08782444412895	0.00201627543753541	0.0602677330000818
10814	ENSORLG00000010608	224.133378068717	-0.979882907985088	0.339251104026207	-2.88837057965593	0.0038724334897791	0.0887610246079013
10866	ENSORLG00000012496	3029.35668176499	-0.418406649296035	0.122066396329954	-3.42769723589654	0.000608723932929143	0.0272268408566108
10868	ENSORLG00000011655	1664.43733487366	-0.618554542318985	0.161173192453232	-3.83782521710905	0.000124128780625848	0.00892528130765995
10897	ENSORLG00000023573	735.973244581176	0.687939392694178	0.204582640297766	3.36264793382711	0.000771987504757665	0.0314016820942922
10937	ENSORLG00000000312	693.254722925523	-0.698579717489363	0.20761876621294	-3.36472338330379	0.000766204329304304	0.0313342991392689
10938	ENSORLG00000026243	4570.3627504094	-0.49898135321078	0.110488144118579	-4.51615290664363	6.29732008325565e-06	0.000854323596408912
10947	ENSORLG00000000449	11.4083533007483	6.68791371659842	2.27018823318935	2.94597320998474	0.00321940282394681	0.0804476900143573
10986	ENSORLG00000000903	4306.10336768201	0.357280982242515	0.101448884473856	3.52178325168857	0.000428654461071303	0.0213328421029685
10996	ENSORLG00000000991	5787.39237453325	0.337174540886511	0.0935665353175685	3.60358048678544	0.0003138634953372	0.0169377140664791
11025	ENSORLG00000001448	797.054250617456	-1.53204740468766	0.180662944168828	-8.48014191142579	2.24919435413757e-17	7.7448758390373e-14
11074	ENSORLG00000002384	15.9179205311124	-4.22249954340532	1.3853961955271	-3.04786425503267	0.00230474012785863	0.0660244771736142
11104	ENSORLG00000002935	96.5153052282816	2.89693016839853	0.628903798451314	4.60631685725586	4.09863708723901e-06	0.000641511224827218
11129	ENSORLG00000003400	17224.776431218	0.468399642295176	0.0690894784060381	6.77960889417049	1.20501643642124e-11	9.87941332660212e-09
11136	ENSORLG00000024068	9.40524520787043	-6.9761645964059	2.0566453516073	-3.39201145737349	0.000693815388923909	0.0293499251869851
11158	ENSORLG00000004105	1575.41480259765	0.624590349514493	0.200318575475792	3.11798517951209	0.00182091959946764	0.0560836721717967
11171	ENSORLG00000004367	850.865099097628	-1.06287203324495	0.21347895281618	-4.97881416047678	6.39750335385265e-07	0.000144928704267475
11212	ENSORLG00000023822	2012.03544477951	0.749263516164242	0.130366347525083	5.7473690901717	9.06427269112265e-09	4.10683112955417e-06
11220	ENSORLG00000025683	14.1125534532884	6.99186356129657	1.8673423092	3.74428594417272	0.00018090753246795	0.0112850905307996
11276	ENSORLG00000006642	307.998062013504	0.966333212625294	0.301290803512093	3.20731068244009	0.00133982214085654	0.0460433489004532
11278	ENSORLG00000006664	14.0076253513958	6.9819434323397	2.19758158020565	3.17710318252955	0.00148754101760136	0.0486901020913359
11298	ENSORLG00000007043	482.527965695643	0.690898920163172	0.231105280672488	2.9895419012181	0.00279396123611317	0.073552951991071
11320	ENSORLG00000007584	15.5588908427263	7.13301890608211	1.79207036345484	3.98032301160916	6.8821688907292e-05	0.00576088991177058
11360	ENSORLG00000008692	3338.45030366989	-0.378633417526273	0.116189497452449	-3.2587576831652	0.00111901201617577	0.0410789549733437
11364	ENSORLG00000008967	158.080099667042	1.59243802542211	0.42521712760941	3.74499972372907	0.000180393974250931	0.0112850905307996
11367	ENSORLG00000009005	4562.4152495385	0.458775839271191	0.101681618608383	4.51188568346973	6.42538177486321e-06	0.000857368024337218
11371	ENSORLG00000009114	1564.88857958734	0.458984620002002	0.140723186542326	3.26161332243532	0.00110780143396826	0.040929221649424
11387	ENSORLG00000028693	188.67311821287	1.30917488024321	0.403581311663078	3.24389371462311	0.00117907733988381	0.0422920303349575
11388	ENSORLG00000022233	95.909986568393	2.38551653758826	0.50695328772982	4.70559437196039	2.53127374625195e-06	0.000423357182871906
11403	ENSORLG00000009998	1065.09446839323	0.474054394635806	0.159548853295322	2.97121781100075	0.00296621327740159	0.0762833021045132
11415	ENSORLG00000010194	1642.90086139786	0.48202685500878	0.150343411945637	3.20617211469882	0.00134513505418548	0.0461217165035763
11420	ENSORLG00000010264	2480.43299427241	-0.95761661619787	0.11819238668107	-8.10218528526632	5.3980646089291e-16	1.32769254817046e-12
11432	ENSORLG00000026886	3480.35303680147	0.585089502506635	0.108667774462045	5.38420433659466	7.27658040546265e-08	2.36379028001604e-05
11441	ENSORLG00000010852	3787.4686447084	-0.396419478454682	0.12107136184802	-3.27426298344859	0.00105937968886788	0.0394790911325505
11478	ENSORLG00000011663	623.855548317246	-0.664246906189316	0.229214633288102	-2.89792539272315	0.00375639936339061	0.08751546392354
11487	ENSORLG00000011846	3375.33400084957	0.405623484997335	0.112747323266276	3.59763294813991	0.000321126362336497	0.0171171287317259
11497	ENSORLG00000012032	7130.1402505347	-0.356044791101888	0.0875421070203418	-4.06712613187567	4.75964838861929e-05	0.0043837979214322
11499	ENSORLG00000012084	979.875346007312	0.587458324841383	0.18597957559462	3.15872494580731	0.00158460967162301	0.0508048877399131
11524	ENSORLG00000012660	1389.80312455167	0.445308387567367	0.154776743321909	2.87710141724071	0.00401346582529403	0.0904664511385781
11525	ENSORLG00000012663	3907.54847598297	-0.347446827078127	0.0972435886426101	-3.57295356874441	0.000352977366705295	0.0184157918865608
11595	ENSORLG00000014314	1251.47169175393	0.495553143420772	0.156065078477195	3.17529807600863	0.00149682656869306	0.0488084527143718
11646	ENSORLG00000015350	1522.0938992929	-0.524597296485081	0.153770357519939	-3.41156322288615	0.000645915204883814	0.0280491614035589
11650	ENSORLG00000015385	315.112113725458	1.32761038956526	0.337904653690092	3.928949705389	8.53176794955589e-05	0.0065897755669011
11661	ENSORLG00000015508	1581.12004520155	-0.616796050250314	0.160226695057716	-3.84952114270431	0.000118348968275889	0.0085975282143712
11679	ENSORLG00000018347	674.696244235613	-0.700343269907788	0.211925151357846	-3.30467273667402	0.000950873602595151	0.0364614494785762
11721	ENSORLG00000028403	25157.0304101648	-0.306981409427783	0.0989321100573049	-3.10295018725436	0.00191601887284752	0.0580776354468586
11726	ENSORLG00000022717	812.281074242922	-0.67992269086083	0.211461226690394	-3.21535395165528	0.00130283771048459	0.0452237033496233
11729	ENSORLG00000030150	442.00514701564	-1.33721716572025	0.362506222862267	-3.68881161587209	0.000225303958944015	0.0133760629694452
11984	ENSORLG00000005294	1447.44814943655	0.585588018458208	0.140855153259769	4.15737731212608	3.21922060022993e-05	0.00324124684644203
11986	ENSORLG00000005364	1222.78523502633	0.623153802130742	0.167571627500923	3.71873097745804	0.000200226155563401	0.012311763286911
11990	ENSORLG00000024669	1304.993169049	0.698844683783091	0.219044939658767	3.19041692938339	0.00142067676689948	0.0475871437659696
11992	ENSORLG00000005522	4456.34394227524	-0.298278860097164	0.101707316836861	-2.93271781592278	0.00336009134871267	0.0820577202138808
11994	ENSORLG00000005530	1065.39443853335	-0.561155794478841	0.170272978141132	-3.2956244766784	0.000982031873464462	0.0373237147139904
12014	ENSORLG00000025482	243.063031291655	1.74482565310811	0.395911779690345	4.40710719563027	1.0476034907923e-05	0.0012634288341372
12055	ENSORLG00000006886	13764.0023514236	-0.315770638211327	0.0698286087442295	-4.52208119121981	6.12345613483296e-06	0.000843420354187352
12075	ENSORLG00000007255	139.163427582275	-1.1981631117741	0.414399115147308	-2.89132642416041	0.00383619438353086	0.0887610246079013
12117	ENSORLG00000025999	109.848237033505	1.51691306801893	0.481813110600903	3.14834327801309	0.00164198744104939	0.0523051057297924
12128	ENSORLG00000027344	122.850637649296	1.48895025854061	0.500079295340733	2.97742832469419	0.00290677601793345	0.0754841066376474
12192	ENSORLG00000010207	412.923308793408	0.698386060153808	0.245680296772752	2.84266206662798	0.00447384787729033	0.097255352150641
12224	ENSORLG00000010843	7.32572303986368	-6.61498523340329	2.3181952525418	-2.85350650517909	0.00432396426182734	0.0954431957639504
12328	ENSORLG00000013042	1375.65643178679	-0.442243409737726	0.145401231571107	-3.04153826593589	0.00235372645566055	0.0667612988255481
12332	ENSORLG00000013170	3865.03065347135	0.364468762738961	0.0999211974845362	3.64756199799713	0.000264740443112842	0.014993540161427
12346	ENSORLG00000013570	981.891746354261	0.783682787024264	0.189855217866923	4.12779167109106	3.66263706827989e-05	0.00354267541598736
12359	ENSORLG00000013882	124.833364566107	-1.67358747960902	0.43383026285796	-3.85770109393444	0.000114458500492276	0.00835013560582843
12377	ENSORLG00000022464	209.975286802057	-2.15218869005088	0.401981527697827	-5.35394922840509	8.60550157208949e-08	2.64573072440473e-05
12378	ENSORLG00000018834	2933.242028007	-0.63140831464421	0.181905899449302	-3.47107112279328	0.000518386677648876	0.0244522285728238
12444	ENSORLG00000015328	18.4276068788589	5.51146556152207	1.60406979383574	3.43592628120173	0.000590531634015494	0.0265901053178008
12479	ENSORLG00000030476	14.9038270280221	7.07066200557816	1.82909931410139	3.86565231918634	0.000110792676569037	0.00822205824348755
12480	ENSORLG00000027990	7.36821490869468	-6.624219321569	2.25162066344866	-2.94197838432656	0.00326122690249827	0.0810063416995169
12505	ENSORLG00000000361	1919.37901834607	-0.444008379472589	0.123799938646502	-3.58649918834296	0.000335147107083922	0.0176037447346657
12523	ENSORLG00000000633	1348.60555955065	-0.718992077903036	0.146036724790734	-4.92336485177497	8.5068633999101e-07	0.000170305426925875
12541	ENSORLG00000024917	1676.72855764438	-0.505366569133884	0.161454616349083	-3.13008435783108	0.00174756110684189	0.0541146754972964
12569	ENSORLG00000001346	2255.83881362158	-0.530182399096717	0.126696280742078	-4.18467216236627	2.85577943764849e-05	0.00294927928095474
12582	ENSORLG00000027222	7739.78420912342	0.359856876794662	0.090692159831076	3.96789399949163	7.25105706627008e-05	0.0059732750961709
12584	ENSORLG00000019684	10119.1640698217	0.339341646487728	0.114272839701739	2.96957393702156	0.00298213038724979	0.0764037780911898
12637	ENSORLG00000002006	4370.15850064465	-0.49523279285627	0.149436248660285	-3.31400712542034	0.000919691635168192	0.0355827660285186
12674	ENSORLG00000002524	31.3392195627641	3.43826955711032	1.12632920739887	3.05263286659379	0.00226843282731057	0.0655295436037016
12694	ENSORLG00000002865	660.254554945784	-0.656962513946251	0.220762277212721	-2.9758821218954	0.00292147133194416	0.0757514637380762
12738	ENSORLG00000025909	855.423985111046	0.900707143749216	0.218034713607116	4.13102633451401	3.61147202070779e-05	0.00353763415623299
12790	ENSORLG00000030102	407.756640271118	-1.50950244719476	0.280902815859304	-5.37375334802918	7.71143268747758e-08	2.4586617885241e-05
12796	ENSORLG00000029642	115.508096043177	1.76238259909722	0.604927461149954	2.91337840035724	0.00357541056170517	0.084441486475827
12826	ENSORLG00000005345	831.958072426452	-0.629100080141485	0.222231843044654	-2.83082780362433	0.00464277089648983	0.0996442257947817
12832	ENSORLG00000005428	112.896875052301	1.77473245687186	0.491050925888929	3.61415153358918	0.000301332793237415	0.0164178693074955
12835	ENSORLG00000005460	1117.41701350858	-0.863102400268285	0.168276341248166	-5.12907752727653	2.91165422454542e-07	7.48208220656693e-05
12843	ENSORLG00000027287	17.0023083939011	7.26057818192963	1.90522121315656	3.8108846005868	0.000138470400059141	0.00949818676421606
12846	ENSORLG00000005619	1291.36423319144	0.453640462650501	0.159300839176608	2.84769662856311	0.00440368809970427	0.0964637696988148
12847	ENSORLG00000005635	976.63076740664	0.56301163290568	0.183123976568975	3.0744834371463	0.00210867429679693	0.0618568135033036
12869	ENSORLG00000006192	2769.43162426656	1.0814056003363	0.177482023472955	6.09304299768191	1.10784289979744e-09	7.06434489104166e-07
12930	ENSORLG00000026324	437.812715263029	-0.804488652650332	0.270489305673468	-2.97419763286873	0.00293755808252801	0.0759398461064335
12953	ENSORLG00000007741	11.8211419049972	6.73604421776189	2.00149899951325	3.36549966769909	0.000764051592297647	0.03132065777283
12958	ENSORLG00000023611	168.070900824586	-1.30707979144916	0.384675027559531	-3.3978805428093	0.00067910066411486	0.0287982170789792
13019	ENSORLG00000009674	533.160594025246	0.984089533998899	0.294140460430931	3.34564490909261	0.000820914512104904	0.0328450380883038
13020	ENSORLG00000009721	1000.06604342044	-0.519675298431262	0.179874767999217	-2.88909503101361	0.00386352295002594	0.0887610246079013
13024	ENSORLG00000009811	38.4280136053127	2.42508553786932	0.827514506806507	2.93056558878715	0.003383455597855	0.0825112677454243
13028	ENSORLG00000009856	275.433918156768	1.49029637880851	0.408496975036821	3.64824336501925	0.00026403947087378	0.014993540161427
13086	ENSORLG00000011262	1482.13427633219	-1.01023054595506	0.151822397826691	-6.65402839380961	2.8517762040145e-11	2.0457929543549e-08
13142	ENSORLG00000012649	5314.24368278892	-0.720197652974316	0.129575071126722	-5.55814977921161	2.7264937446927e-08	1.06686460914487e-05
13147	ENSORLG00000012766	2311.60890888049	-0.558477766332552	0.17781438751664	-3.14079065328889	0.00168492425101614	0.0529273337673023
13184	ENSORLG00000013731	27.0690406219188	-4.95169708061797	1.35201440478296	-3.66245881929998	0.000249805920129923	0.0143843094544377
13211	ENSORLG00000029168	768.75336909295	-1.22518257329377	0.26875269433029	-4.55877317377908	5.14533061241852e-06	0.000763682389258704
13244	ENSORLG00000026782	294.823076429228	-1.19316522178121	0.366595755658478	-3.25471641000875	0.00113505645258236	0.0415792913704479
13249	ENSORLG00000022497	287.095933361996	1.3872101000363	0.350596321254004	3.95671607469969	7.59871563314084e-05	0.00614211676318243
13256	ENSORLG00000008578	703.223225354279	-0.720733103798438	0.243041854864728	-2.96546907198179	0.00302221731670291	0.0772010616345311
13267	ENSORLG00000008784	250.108560135551	-1.43615977569381	0.414264290536539	-3.46677183745128	0.000526748807115439	0.024711264883124
13275	ENSORLG00000026561	13.9705017398024	6.97971660261643	2.14713595545919	3.25071013080014	0.00115117162889067	0.0419021605382889
13297	ENSORLG00000009268	8860.26772602405	-0.358157767375097	0.0776613788179116	-4.61178738810252	3.99221220859744e-06	0.000630586399958001
13316	ENSORLG00000009701	19.9047798354349	4.98758875167352	1.44071417685918	3.4618863559368	0.000536403602016431	0.0248928862962719
13363	ENSORLG00000010288	5329.65710995859	0.451800458568663	0.0895647476007312	5.04440051104408	4.54945470177598e-07	0.000113518784928228
13385	ENSORLG00000010813	79.966265781844	-1.74541965228747	0.563152477925518	-3.09937311954494	0.00193930621853448	0.0585772546745758
13398	ENSORLG00000011062	13.4164577645666	6.92043274664386	1.84206097294944	3.75689667620672	0.000172033483941482	0.0108494523553865
13403	ENSORLG00000011162	1255.92846147874	-0.466909743916334	0.154742005996569	-3.01734322822909	0.00255000902747504	0.0708134524726147
13423	ENSORLG00000011667	79.0821269186563	2.26720820797533	0.706714160480548	3.20809789127995	0.00133616010562733	0.0460093370771714
13444	ENSORLG00000012511	174.139329477299	1.32362793232458	0.387823985349193	3.41296047260407	0.000642612621021613	0.0280097759395674
13452	ENSORLG00000012604	2403.79440475975	-0.355338452083387	0.120048367517282	-2.95996071776848	0.00307678271072803	0.0781314242484426
13492	ENSORLG00000013475	61.1836741105056	4.09784709795059	0.977715329998698	4.19124766915136	2.77424614523828e-05	0.00291245096844924
13531	ENSORLG00000023230	1554.91067761878	-0.467385520299747	0.146925607440618	-3.18110320209939	0.00146715354350484	0.0483854055626879
13532	ENSORLG00000014356	406.88470352394	0.81363913911572	0.253047129671243	3.21536600779781	0.00130278298834843	0.0452237033496233
13598	ENSORLG00000030228	190.732391068762	1.4552548346811	0.468808347466617	3.10415725860071	0.00190821875653317	0.0579432139880627
13644	ENSORLG00000016116	6387.05842467705	-0.365685900463661	0.121779366030484	-3.002856004129	0.00267458948222576	0.0721761867013807
13670	ENSORLG00000016408	79.866212414513	-2.24936179035938	0.57021895512862	-3.94473345743479	7.98887896672091e-05	0.00635194065327126
13721	ENSORLG00000016917	1215.80201904988	0.719033838207506	0.17204518318534	4.17933141105675	2.9236736351931e-05	0.00299624339149521
13767	ENSORLG00000017229	111.752618612732	-2.10793420808303	0.510050103293382	-4.13279831622844	3.58373175437723e-05	0.00353763415623299
13785	ENSORLG00000017407	598.997160795251	-0.824310399633835	0.25953310534086	-3.17612814192324	0.00149255005916609	0.0487613555382591
13790	ENSORLG00000025283	52.9379802136425	2.37625379878807	0.839424192851968	2.83081404970552	0.00464297053617247	0.0996442257947817
13867	ENSORLG00000017758	8175.12136720375	0.381108748108934	0.0857863257858496	4.44253492171123	8.89051981316557e-06	0.00111728525272461
13908	ENSORLG00000017964	985.980530211024	-0.564994357745578	0.188074896213822	-3.00409235426741	0.00266374453295014	0.0720500650938006
13968	ENSORLG00000018142	166.864685706324	1.87082663895198	0.540334812934429	3.46234703774122	0.000535486200176394	0.0248928862962719
13990	ENSORLG00000018195	869.261123561822	-0.916328030521106	0.225511675655696	-4.06332855208848	4.83778593873565e-05	0.0043837979214322
14037	ENSORLG00000028666	2066.02579204766	-0.616249846500192	0.146751140214116	-4.19928489551125	2.67759256524217e-05	0.00284568587628237
14055	ENSORLG00000000444	201.56935968703	1.3220501225836	0.463503580202823	2.85229754213568	0.0043404451659712	0.095684307839342
14077	ENSORLG00000018729	11.5755404632186	-6.29578674954341	1.87043676608875	-3.3659447160614	0.000762819949665464	0.03132065777283
14117	ENSORLG00000001283	4562.95358986991	0.350028097117957	0.100934107281825	3.46788718446403	0.00052456745895567	0.0246761692372671
14144	ENSORLG00000001699	1484.1161943934	-0.474086584314044	0.140783131365156	-3.36749566313014	0.000758542194828867	0.0312435908334177
14169	ENSORLG00000022059	19151.2854553587	-0.261349534039483	0.0693390357933762	-3.76915443154243	0.000163801521131062	0.0105230253332593
14182	ENSORLG00000028362	1861.48118363455	0.502978317241582	0.157161237690405	3.20039676852387	0.0013723852140705	0.0464558070990524
14185	ENSORLG00000002385	830.686040869483	0.603575755350133	0.199955353509521	3.01855261565374	0.00253985293711019	0.0707583301265794
14189	ENSORLG00000002515	2011.94416040602	-0.42732964971671	0.124229836664241	-3.43983105179205	0.000582077420391874	0.0263727024918076
14192	ENSORLG00000002563	1687.55292743493	-0.392179034303729	0.133964725229476	-2.92747985435675	0.00341721198254867	0.0827709374863028
14224	ENSORLG00000003394	393.123246143497	1.13996574717888	0.330395730413848	3.45030411183274	0.000559955377555029	0.0256402971685237
14236	ENSORLG00000003708	34.3952728423576	4.15109843255469	1.16987218164209	3.54833502129095	0.000387674776271142	0.0196890755842485
14261	ENSORLG00000004090	1420.42700767498	0.440205087630357	0.149692014604543	2.94073861450321	0.00327430704501033	0.0810063416995169
14268	ENSORLG00000004319	933.513782458436	0.599874389856825	0.180111325241962	3.33057562621868	0.000866666179639217	0.0341403870195673
14274	ENSORLG00000027365	1914.20291984784	0.624374687283472	0.156693982495064	3.98467559086477	6.75723757624723e-05	0.00575937422525983
14303	ENSORLG00000027463	2943.05712535381	-0.502204443591248	0.126451705161935	-3.97151183487893	7.14179520223041e-05	0.00594011053124643
14309	ENSORLG00000005050	37.7615905256922	3.5086603941457	1.00511757818322	3.49079597283307	0.000481583867062995	0.0233141798996479
14352	ENSORLG00000029494	23.9079695955044	7.754643421497	1.60171092698846	4.84147500702721	1.28878887480774e-06	0.000241185631060487
14385	ENSORLG00000027659	7.08822056167481	-6.567600311827	2.28546834129115	-2.87363434144824	0.00405778462117134	0.0909672888316498
14423	ENSORLG00000007614	178941.843099199	-0.335498592732106	0.0630816547111279	-5.31848116965965	1.04637046934337e-07	3.16058953871664e-05
14438	ENSORLG00000007995	1120.84539207776	0.611875097011185	0.213402216290697	2.86723871779142	0.00414070553285106	0.092345242434063
14465	ENSORLG00000021843	6058.59161708349	-0.446793309670992	0.102429337789975	-4.36196620334609	1.28898784773303e-05	0.00152003450509723
14499	ENSORLG00000009260	11.8420458433329	-7.30793709428731	2.22466071900581	-3.28496702074787	0.00101994309327643	0.038425295923283
14506	ENSORLG00000009386	832.256773882647	0.905528182629431	0.21603223175482	4.19163462449038	2.76951768898181e-05	0.00291245096844924
14564	ENSORLG00000010612	4668.19618144371	0.283963500659691	0.0941773288811087	3.01520019768423	0.00256809684998689	0.0709709846969891
14611	ENSORLG00000011880	8596.82297500459	0.262896709460482	0.0875056293916215	3.0043405354405	0.00266157240032768	0.0720500650938006
14660	ENSORLG00000012936	205.646844531	1.45219868736186	0.429800691594556	3.37877233741579	0.000728102765330593	0.0304265662880991
14672	ENSORLG00000013094	1769.23712731233	-0.552692389692388	0.144033165829972	-3.83725780453115	0.000124415839800104	0.00892528130765995
14704	ENSORLG00000022681	6205.80010224478	0.777554793770574	0.0886923491566455	8.76687562302902	1.83692515848177e-18	7.90658511339514e-15
14707	ENSORLG00000013712	220.376893505353	-1.58106166298996	0.325634935708037	-4.85531952998906	1.20192774729694e-06	0.000227402088189136
14710	ENSORLG00000025874	22.7170642134074	-8.24888555144587	1.66118750843356	-4.96565589951027	6.84692638556007e-07	0.000151132732795112
14725	ENSORLG00000014067	3383.26186018141	-0.660689840858452	0.162531571488462	-4.06499386431732	4.80337256112023e-05	0.0043837979214322
14748	ENSORLG00000014310	1519.82108292128	0.459392827615394	0.157145048684176	2.92336813321216	0.00346266859004791	0.0831112631762256
14776	ENSORLG00000019817	34140.5034749022	0.787428797589414	0.102433082837793	7.68725079607672	1.50330273619093e-14	2.87581813433325e-11
14788	ENSORLG00000019976	4054.35342828044	0.541543708914417	0.117912836064828	4.59274602314441	4.37451324777329e-06	0.000662555395429219
14818	ENSORLG00000025682	192.654170254616	1.18725576314888	0.402472559298888	2.94990487107269	0.00317871785985845	0.0798948691871284
14846	ENSORLG00000001142	397.755947973506	1.23736826983712	0.302560487254156	4.0896558604419	4.32013689599914e-05	0.00406446977805558
14849	ENSORLG00000001213	442.554118707494	0.838362003621863	0.276446744376987	3.03263475036117	0.00242428833655077	0.0684245447383517
14870	ENSORLG00000001470	50883.339459854	-0.428863197403308	0.0638687538650852	-6.71475755279692	1.88379170654067e-11	1.41014094832655e-08
14883	ENSORLG00000026218	131.468570345419	-2.04019644530279	0.490460703797721	-4.15975516387999	3.18588923579256e-05	0.00323095662828065
14887	ENSORLG00000001832	1198.40348471012	-0.692104227322502	0.168466307936335	-4.10826494508358	3.98642641621713e-05	0.00379195047558068
14935	ENSORLG00000002557	183.377115075721	1.27472536683463	0.423875037442004	3.0073140766376	0.00263567295494967	0.0720291766116959
14944	ENSORLG00000002799	1505.72234464114	-0.413482337803811	0.145587778216051	-2.84008962064251	0.00451008611044163	0.0977961619187324
14962	ENSORLG00000003148	5270.50969753127	0.42272636103949	0.0932898143256592	4.53132385454025	5.86151997786278e-06	0.00082046983299889
14965	ENSORLG00000025944	283.670586771962	0.901277948912466	0.293219991999743	3.07372612203487	0.00211403410494732	0.0619002128994523
14989	ENSORLG00000003825	12.403215201213	-7.37573305793665	2.20958421372902	-3.33806379141754	0.000843643785392053	0.0334677766200345
14994	ENSORLG00000004061	2650.24354872655	0.567232711614787	0.164202211003491	3.45447669765376	0.000551361860926312	0.0254498583366443
14998	ENSORLG00000004161	248.775163132075	1.35305310666531	0.423783857875772	3.19279057358987	0.001409050984601	0.0474748156592472
15016	ENSORLG00000004531	344.630999353494	1.07242738511118	0.359559449112795	2.98261494102677	0.0028579731139594	0.074894555712388
15034	ENSORLG00000004768	227.293456965336	1.11691922116572	0.369546940475538	3.02240148363413	0.00250777696521869	0.0700915519645619
15098	ENSORLG00000027272	13.2222398407328	6.89995568124111	2.17510679065892	3.17223766247857	0.00151269158210634	0.0490362961287768
15130	ENSORLG00000007053	1316.75858470227	-1.11027805160853	0.217577397294785	-5.10291080513416	3.34468666492657e-07	8.46845151618246e-05
15149	ENSORLG00000028994	1893.11862324926	-0.540107790407105	0.140892851177325	-3.83346483440338	0.000126350870721291	0.00898918570747298
15166	ENSORLG00000007659	1988.04400937236	-0.426036756070391	0.1473942996915	-2.89045612321573	0.00384683226938927	0.0887610246079013
15169	ENSORLG00000007739	889.824751019622	0.508296578258644	0.174110669599879	2.9193878779902	0.00350719533938978	0.0837494898173007
15171	ENSORLG00000007689	190.542732255851	1.47581049551625	0.428119005796661	3.44719686707205	0.000566435664195786	0.0258682303195195
15203	ENSORLG00000008286	888.497298317298	-0.720736656994188	0.19103042408142	-3.77288937330213	0.000161367850314148	0.0104055066623921
15210	ENSORLG00000008455	270.565074366788	1.02659363251784	0.336445207923112	3.05129515398669	0.0022785646733035	0.065595334478639
15256	ENSORLG00000026296	14.8979346741313	7.07286362182542	1.84107545789009	3.84170219178906	0.000122184027563571	0.0088388336242101
15305	ENSORLG00000010742	1354.78880223428	-0.496442030357604	0.147607049146122	-3.36326776552626	0.000770256132942131	0.0314016820942922
15309	ENSORLG00000011036	2767.0565896858	-0.600807651607863	0.136338293335047	-4.40674176646321	1.04937168659825e-05	0.0012634288341372
15312	ENSORLG00000026595	1878.12502479231	0.543242662265851	0.143446212526361	3.78708264720493	0.000152426411427886	0.00997842405153577
15431	ENSORLG00000028511	3516.34001352588	0.42230996894729	0.118295168206585	3.5699680329275	0.000357024793824812	0.0185147466122946
15440	ENSORLG00000014083	13.8643364289428	6.96797869153231	1.87735303733973	3.71159742091245	0.000205955370329295	0.012438603882784
15485	ENSORLG00000029849	1264.56682850415	0.574650155535879	0.171264235855932	3.35534241964724	0.000792668019172573	0.0321114477319863
15491	ENSORLG00000014964	804.782384291332	-0.741659262567193	0.195802693997759	-3.78778885736721	0.000151993928744014	0.00997842405153577
15517	ENSORLG00000015364	74.6737240320399	1.91686330748896	0.602677120174846	3.18058085054374	0.00146980119122296	0.0483854055626879
15537	ENSORLG00000010565	11676.2116429819	0.266451805891965	0.0861929058144896	3.09134265023436	0.00199253555795682	0.0597656527897955
15554	ENSORLG00000016379	2986.63184616951	-0.508468516466332	0.108886499443585	-4.66971129630055	3.01623322635345e-06	0.000489910259038937
15569	ENSORLG00000016556	368.726743562887	-0.86189324164239	0.289989587738961	-2.9721523740302	0.00295719880022932	0.0762833021045132
15654	ENSORLG00000017356	5318.69169715494	0.660517666623486	0.110678535038631	5.96789310947185	2.40336723941411e-09	1.33479915358041e-06
15665	ENSORLG00000017488	2789.70970664425	-0.376738916035741	0.133201296869625	-2.82834270303304	0.00467896884746991	0.09972168886226
15676	ENSORLG00000018756	12.4465249225859	-7.38086713520758	1.94454554570627	-3.79567717069173	0.000147240998492622	0.00978783116234543
15686	ENSORLG00000023365	1387.53737362004	0.467288561940981	0.138537681986417	3.37300693385932	0.000743520802394059	0.0309207672821703
15696	ENSORLG00000027145	276.982231605363	1.2217280523992	0.320991296377475	3.80610959296069	0.000141169847927922	0.00960680344575113
15745	ENSORLG00000024083	989.108451153336	-0.496659940373158	0.165674547857983	-2.99780471288141	0.00271931862293789	0.0728126107793495
15768	ENSORLG00000003316	1615.24763883216	-0.449923489708507	0.151814654604198	-2.96363675088891	0.00304026940825411	0.0775471383732016
15784	ENSORLG00000003704	37.6572576741593	3.50709401253158	1.18057113704504	2.97067571998227	0.00297145358563408	0.0762833021045132
15787	ENSORLG00000003784	6032.1965413694	-0.246110354848933	0.0837411423329308	-2.93894193454478	0.0032933476733276	0.0810063416995169
15818	ENSORLG00000004608	114.374660446298	-1.91656104536115	0.535560147551617	-3.57861027211035	0.000345426119461284	0.0180766003001973
15822	ENSORLG00000004717	1998.67561820036	-0.838773104135371	0.145769163732768	-5.75411892787595	8.70948289251505e-09	4.05273424217383e-06
15828	ENSORLG00000026971	1353.79167986624	0.592604227988165	0.2057094095464	2.8807832820817	0.00396688295465015	0.0897766182556154
15859	ENSORLG00000005452	1344.07747569247	-0.582508813849705	0.181433086976646	-3.21059859343454	0.00132458820460977	0.045702274787107
15862	ENSORLG00000005664	1426.77625043876	0.670497303629305	0.203042725763176	3.30224735266486	0.00095913449060328	0.0366151186800813
15876	ENSORLG00000029629	11.9277525041653	6.75152312903628	2.2334282484423	3.02294158486851	0.00250330560019102	0.0700803455585184
15878	ENSORLG00000005969	1098.04613450044	-0.719455277042651	0.162050865880742	-4.4396879531154	9.00894067518501e-06	0.00112396327249754
15945	ENSORLG00000007272	4577.0118917309	-0.557127546226784	0.112599155962438	-4.94788385814043	7.50246496208396e-07	0.000154280107536639
15983	ENSORLG00000007967	42052.8095791145	-0.205698139608964	0.0639532823451121	-3.21638127186268	0.00129818236670168	0.0452237033496233
16001	ENSORLG00000008311	664.808357676275	-1.55303287461537	0.276919135529557	-5.60825409065892	2.0437782661091e-08	8.51931666433684e-06
16027	ENSORLG00000008788	73.2191435342856	-2.13216554066167	0.66967532203476	-3.18387951669362	0.0014531548277396	0.0483571033820172
16060	ENSORLG00000009470	3760.5217980834	0.409048744850515	0.105060289310886	3.89346676592608	9.88217463019234e-05	0.00746234213193077
16063	ENSORLG00000009694	567.994483301171	0.829897086705472	0.220456521448454	3.76444788864871	0.000166917471671572	0.0106437707769239
16089	ENSORLG00000010254	50.7257352376393	2.25082788830436	0.694867995451878	3.23921651743455	0.00119858548051449	0.0426364591281361
16094	ENSORLG00000027364	1906.75631336416	-0.499656110471657	0.126164672586256	-3.96034880627977	7.48403656625724e-05	0.00610251101720049
16103	ENSORLG00000010549	153.80362303412	-1.52700834079508	0.447762678650022	-3.41030732038436	0.0006488971605547	0.0280705085760559
16106	ENSORLG00000010629	92.9368369095889	2.45238358556865	0.819148587115964	2.99382019836344	0.00275508250648311	0.0730530218061628
16121	ENSORLG00000010988	451.123223110566	1.04889123385634	0.325084382228987	3.22651991665814	0.00125305510821533	0.044118302245692
16137	ENSORLG00000011410	260.890401441094	-1.17754637710733	0.37661352594752	-3.12667043528175	0.00176797993784844	0.0546486725133512
16152	ENSORLG00000029861	387.587887991665	-0.832233821047907	0.273176234645013	-3.04650886681039	0.00231515650732824	0.0661029014704317
16156	ENSORLG00000011822	4787.86733227287	0.529684655812991	0.0907150304424509	5.83899551407878	5.25164835490218e-09	2.53031395017186e-06
16175	ENSORLG00000012566	14.5195492306362	6.05026420698328	1.8620514599512	3.24924650962216	0.00115711156788364	0.0420295144815455
16207	ENSORLG00000013074	23.4595994001852	7.7257906790616	1.71370354891845	4.50824221256791	6.53669279509753e-06	0.000859101067581635
16242	ENSORLG00000014065	527.242015268414	-0.69614618904845	0.23543707415648	-2.9568248396842	0.00310824634500739	0.0785824923964644
16311	ENSORLG00000020302	767.657716815074	-0.682915620282647	0.238580711505094	-2.86240918628523	0.004204337263714	0.093401386670147
16323	ENSORLG00000002517	13.5960762330444	6.9383953547156	2.19548813990588	3.16029735191967	0.00157608199878299	0.050625753307923
16330	ENSORLG00000028126	9.84065666837335	6.47238164361536	2.047878952503	3.16052940321719	0.00157482709266151	0.050625753307923
16332	ENSORLG00000025913	1039.07158961388	-0.530174042168065	0.169059541291562	-3.13601964206043	0.00171257733239822	0.0532656029295516
16370	ENSORLG00000003181	139.811907698829	5.16576411561465	0.650748222623992	7.93819166310574	2.051501633844e-15	4.41508795373651e-12
16382	ENSORLG00000003444	2040.75781435961	-0.393668155711446	0.136658021699922	-2.88068092026003	0.00396817137088478	0.0897766182556154
16398	ENSORLG00000003674	1474.87233291466	-0.466181920046962	0.157536833947118	-2.95919315100269	0.00308445708290804	0.0781314242484426
16416	ENSORLG00000004209	1310.13147898427	0.524841107509011	0.158212488199426	3.31731782669046	0.000908861639144411	0.0352429523449309
16422	ENSORLG00000004358	9357.78379618944	-0.247315140518784	0.0810630403518081	-3.05089889850483	0.00228157386447655	0.065595334478639
16425	ENSORLG00000004407	8564.17072266409	-0.271902899435631	0.0920088996478306	-2.95518042794072	0.00312486243878115	0.0787712395439167
16436	ENSORLG00000004481	48.8160049110714	-4.49343805893367	0.870601725914432	-5.16130157474017	2.45238740468531e-07	6.39738696158589e-05
16447	ENSORLG00000004715	1794.68785840691	-0.447443654885382	0.127966138632139	-3.49657854545128	0.000471265733577871	0.0229852185127768
16457	ENSORLG00000004889	9.7307717810249	-7.02592630649435	2.45407507441431	-2.8629630689563	0.00419699479086763	0.0933587329642998
16465	ENSORLG00000005165	24.8784634463272	3.65414215092733	1.22551418693531	2.98172162336643	0.00286632499943164	0.0749992667404476
16468	ENSORLG00000005247	1254.96111863239	-0.889640041062255	0.255312848763544	-3.48450947678778	0.000493040002043978	0.0236453195409225
16469	ENSORLG00000005263	3619.28545375281	-0.421359524099923	0.106806334739292	-3.9450798974465	7.97733752441385e-05	0.00635194065327126
16472	ENSORLG00000026223	124.712668553948	1.54363794062095	0.463558090380411	3.32997734837114	0.000868530493963553	0.0341403870195673
16477	ENSORLG00000005415	72.6694544859954	1.9406926524256	0.583139556956469	3.32800721418128	0.000874696013528412	0.0342605555392442
16493	ENSORLG00000005720	303.655920294346	1.893459329804	0.493678966358268	3.83540612185996	0.000125356982219215	0.00895548200360259
16495	ENSORLG00000005741	281.534456372048	-0.892682644237856	0.298374187445404	-2.99182262340034	0.00277317340879094	0.0732296419925669
16516	ENSORLG00000006272	1429.40611126274	-0.687166381091928	0.211821976058897	-3.24407501939677	0.00117832707516679	0.0422920303349575
16561	ENSORLG00000007201	761.552863432154	0.576712278859908	0.188755551990801	3.05533942062809	0.00224805949029527	0.0650501516712834
16582	ENSORLG00000007640	5279.38875144802	-0.820556883139942	0.0892733006390984	-9.19151501362287	3.87346870348979e-20	2.22298368893279e-16
16605	ENSORLG00000008066	983.255593774586	0.493150249415664	0.167282364387949	2.9480109945839	0.00319825689784862	0.0800400600904461
16615	ENSORLG00000008245	12190.1010732112	0.294176077715759	0.0934705844951414	3.14725835196901	0.00164809270413658	0.0523204640612726
16633	ENSORLG00000008664	169.668777703958	-1.35548626238058	0.452586247104165	-2.99497890413936	0.00274463823434313	0.0730530218061628
16639	ENSORLG00000008927	552.366513502469	-0.882876375668208	0.222486155262767	-3.96823062821813	7.24082424566518e-05	0.0059732750961709
16657	ENSORLG00000009321	240.514402094315	-1.41346380234656	0.342291554222057	-4.12941477787557	3.6368777699555e-05	0.00353763415623299
16677	ENSORLG00000030297	178.949653758896	-2.13951158050921	0.587988953950889	-3.63869349268067	0.00027402470346731	0.0153863326785605
16804	ENSORLG00000011858	1696.42514664924	-0.598329800163684	0.126717180500494	-4.7217733049336	2.33797190453314e-06	0.000398543190894526
16805	ENSORLG00000011909	1521.43029402471	-0.493676471628308	0.152349818362158	-3.2404139167056	0.00119356304436863	0.0426364591281361
16806	ENSORLG00000011951	3523.40155621158	-0.340299759496902	0.10251990886437	-3.3193529263385	0.000902263183665807	0.0350660614744338
16809	ENSORLG00000012027	439.644181550768	0.744893594564292	0.229947782568232	3.23940325166329	0.00119780094954719	0.0426364591281361
16847	ENSORLG00000012691	70.9873012352271	1.99959113511346	0.704342382456784	2.83894762677602	0.00452625852593034	0.0980233874728839
16851	ENSORLG00000029233	7.32730776098481	-6.61640203956825	2.29581608709184	-2.88193905285741	0.0039523617393573	0.0896545613524567
16863	ENSORLG00000013013	285.751848199157	0.890479093921147	0.297471144868843	2.99349738380092	0.00275799873229981	0.0730530218061628
16900	ENSORLG00000028207	364.96160430457	1.05387366143082	0.327174911827168	3.22113225474798	0.0012768521071904	0.0447097187253427
16901	ENSORLG00000013920	11.0475001249671	-7.2076985434422	2.31486418342368	-3.1136593650095	0.00184782688121668	0.0566086039393374
16928	ENSORLG00000024913	853.479524722228	-0.680330333442908	0.213702967947742	-3.18353245149723	0.00145489803983766	0.0483571033820172
16930	ENSORLG00000014516	974.44059003598	-0.545036115089859	0.185668064740457	-2.93554045415273	0.00332967191862283	0.0815461755660446
16932	ENSORLG00000014577	1000.89410007284	0.505989221027059	0.173197980067755	2.92144989698561	0.00348406309237669	0.0833126586964577
17029	ENSORLG00000000046	5336.50484027458	0.446795935841779	0.0994063135490281	4.49464344758561	6.96866136391834e-06	0.000908935171989258
17037	ENSORLG00000000091	11.1981012686543	6.65854067951145	1.96516577737209	3.38828446748934	0.000703312800559826	0.0296062016802898
17045	ENSORLG00000000115	533.033683765648	-0.806452377467398	0.230879988949194	-3.49295052004209	0.000477715017097355	0.0232339532467943
17047	ENSORLG00000000125	456.727560414078	-0.795796743078826	0.281183984510331	-2.83016383192901	0.00465241739508825	0.0996442257947817
17052	ENSORLG00000000137	14.1120819255071	6.01099618298327	2.08434895937375	2.88387227865591	0.00392818036863368	0.0892235902463933
17098	ENSORLG00000027303	1114.89793410309	-0.613465699526584	0.183542634945097	-3.34236075291219	0.000830690222558264	0.0331064665782075
17108	ENSORLG00000026091	10.6593005534751	6.58766539584035	1.97962749109407	3.32772980041794	0.000875567429707117	0.0342605555392442
17111	ENSORLG00000022677	267.557673903558	-1.04946926574344	0.32001240753078	-3.27946429902878	0.00104004368523493	0.0388425859624507
17149	ENSORLG00000001835	13.693945888044	-6.54461792891981	1.92204370004883	-3.40503076426073	0.000661566004186402	0.0284243371169647
17150	ENSORLG00000000605	987.179026053526	0.890256224129794	0.203470351850093	4.37536091147909	1.21231724317405e-05	0.00144947680386997
17160	ENSORLG00000023081	2472.44499895091	0.68617978597356	0.175108537817303	3.91859697149362	8.90658964133761e-05	0.00681532239355154
17234	ENSORLG00000018557	3487.74200741751	-0.739027251874834	0.103585978053645	-7.13443330613831	9.71867237065848e-13	9.84272836503688e-10
17256	ENSORLG00000002782	1584.96031378952	-1.28124957281036	0.169528941910124	-7.55770406146708	4.10246112288184e-14	6.4397162478247e-11
17277	ENSORLG00000003424	10.9366136336347	-6.2158117350483	2.18275783304608	-2.8476872885042	0.00440381733073523	0.0964637696988148
17279	ENSORLG00000003411	11.7662006229588	6.73291142596519	1.96746958316417	3.42211716185062	0.000621355326051664	0.0273975003639807
17295	ENSORLG00000003715	555.919659718327	-0.87770303438234	0.258985668069428	-3.38900233717585	0.000701474126162356	0.0296011765444541
17340	ENSORLG00000004598	694.831067652012	-0.823821999765323	0.212268630534222	-3.88103507188974	0.000104012838503136	0.00778603930655866
17352	ENSORLG00000004817	438.759237342176	-0.881549344690555	0.268107421274231	-3.28804529356489	0.00100885607275723	0.0381746703399149
17378	ENSORLG00000005395	1287.19237238105	-0.563265661431291	0.147636876754007	-3.81520981624263	0.000136067270250066	0.00940831402367624
17393	ENSORLG00000023138	1419.03570236372	0.932180035033827	0.171695612173542	5.42925950892456	5.65883499504155e-08	1.940010766597e-05
17429	ENSORLG00000018750	51.7295210449755	3.11352135346362	0.976925391587286	3.18706155073402	0.00143726185329849	0.0480491986956118
17455	ENSORLG00000018533	26007.5277130887	-0.297479772552982	0.0757167435011999	-3.92885059231671	8.53528461066937e-05	0.0065897755669011
17513	ENSORLG00000020800	1821.88446100367	-0.632491211760935	0.177405341602123	-3.56523206149823	0.00036353438531452	0.0186834970506271
17527	ENSORLG00000025248	68.4433825436221	1.93904110106629	0.667197542263983	2.90624736788837	0.00365792145028448	0.0859187361658224
17540	ENSORLG00000028212	20.6368082388209	5.64427974023192	1.51963329666539	3.71423800242956	0.000203816906277213	0.0123997020331264
17558	ENSORLG00000025084	525.99075504288	0.795895811039377	0.25357523513107	3.1386969260937	0.00169700865671895	0.0531225418958731
17592	ENSORLG00000011456	1675.87219138788	-0.421726161865456	0.13429448950624	-3.14030876036697	0.00168769856759301	0.0529273337673023
17598	ENSORLG00000011580	1872.41722699386	-0.366666634528818	0.125835812098426	-2.91384963004028	0.00357001821308391	0.0844299499652002
17613	ENSORLG00000026371	400.825079534675	-0.773699581951342	0.254205640592288	-3.04359722368338	0.0023376789078913	0.0664155408534067
17624	ENSORLG00000018441	4531.30764940224	0.335114689867219	0.098516094227238	3.40162379046657	0.000669867827881992	0.0285473128530798
17625	ENSORLG00000018453	2575.85688670533	0.624936398315085	0.126378995813716	4.94493878742515	7.61677942766703e-07	0.000154280107536639
17745	ENSORLG00000014567	2527.8649974348	0.387859272995135	0.11947484176254	3.24636774799851	0.00116887742485513	0.0421898587499595
17752	ENSORLG00000014820	397.646437167395	-1.05970460824638	0.256609116223307	-4.12964521230884	3.63323466529705e-05	0.00353763415623299
17832	ENSORLG00000016257	2287.76417077472	-0.622454946544303	0.157814290715508	-3.94422421266275	8.00587281036105e-05	0.00635194065327126
17838	ENSORLG00000016372	1040.93789209212	-0.634198539707407	0.158551452913253	-3.99995413510584	6.33547610106791e-05	0.00542676079761623
17869	ENSORLG00000022235	1610.91101019742	0.458791678823793	0.155628473332171	2.94799318531228	0.00319844115364041	0.0800400600904461
17889	ENSORLG00000017163	2125.66533652701	1.10577933394901	0.185674244157381	5.95548046508662	2.59308873957958e-09	1.39516277591693e-06
17893	ENSORLG00000017191	743.438485171643	0.64075782691622	0.189813041118973	3.37573131508177	0.000736197766567952	0.0306903558038751
17908	ENSORLG00000017327	1673.78227041874	-1.04617149418681	0.141982147354595	-7.36833125628138	1.72777044048042e-13	2.12478740526796e-10
17918	ENSORLG00000023868	118.838054062643	1.35188387365108	0.471107074462296	2.86958941381653	0.00411005109542631	0.0918996749479933
17924	ENSORLG00000017428	12.2826723433669	-7.36165369024081	1.93545553424781	-3.80357676008393	0.000142621772721804	0.009667397877761
17946	ENSORLG00000020067	465.33845107734	-0.765620113527337	0.234028869685436	-3.27147720944183	0.00106987211301726	0.0396982503659875
17948	ENSORLG00000023030	694.772145358914	-0.743640188015053	0.240787676378481	-3.08836481667013	0.00201261236120862	0.0602628643877023
17984	ENSORLG00000028203	628.851328783996	-0.67189883383313	0.201948901805655	-3.32707347168309	0.000877632304905458	0.0342634816180437
17996	ENSORLG00000026143	9.5788286128329	6.43338125034192	2.068112564616	3.11075004349991	0.00186612828606882	0.0570677277109182
18007	ENSORLG00000008648	940.823447242612	-0.60350225346327	0.176506028255087	-3.41915944418106	0.000628149072438915	0.0274509584881658
18020	ENSORLG00000009088	297.056273496031	0.995007314381665	0.322483643160168	3.08545048868563	0.00203244059305038	0.0605407088071773
18031	ENSORLG00000009289	102.216979448225	1.92435515333522	0.638532384176702	3.0137158287068	0.00258069406631275	0.071204823300812
18062	ENSORLG00000010129	1354.98130685596	-0.476148329647641	0.162568786352495	-2.92890376025332	0.00340159725311949	0.0827709374863028
18101	ENSORLG00000011141	439.406712660867	-0.880113652701552	0.239831559959089	-3.66971574905189	0.000242820325796787	0.0140762207045228
18116	ENSORLG00000011532	56.0265952927563	-2.98503267008872	0.923572478632234	-3.23205026042938	0.00122905436425591	0.043450983551117
18127	ENSORLG00000022434	130576.779077667	-0.411134906997412	0.0642722749861225	-6.3967691681395	1.58698957769847e-10	1.09292798236938e-07
18141	ENSORLG00000012085	78.0932662010457	2.4485070700349	0.621675102697165	3.9385638244349	8.19707904203395e-05	0.00644425159208669
18172	ENSORLG00000012695	9558.50500870171	-0.400410042272574	0.071179950182372	-5.62532063097365	1.8516372026705e-08	7.9699094295945e-06
18219	ENSORLG00000029034	406.364552429529	0.761443842943451	0.253441677890963	3.00441446442382	0.00266092567168711	0.0720500650938006
18239	ENSORLG00000014250	79.4648402025048	2.40781667590907	0.569372302895801	4.22889674060897	2.34840093604562e-05	0.00252702618224359
18258	ENSORLG00000014828	3735.82896274239	-1.06368861940268	0.102990217446328	-10.3280548946992	5.26166972362287e-25	4.52950838158075e-21
18274	ENSORLG00000015083	13400.3346610539	-0.287447602196703	0.0754254043993395	-3.81101837618016	0.000138395477724962	0.00949818676421606
18285	ENSORLG00000015204	3872.92839297952	0.531642292464559	0.0992161184119413	5.35842664452163	8.39498086176304e-08	2.62793428176317e-05
18297	ENSORLG00000015435	3941.62773282018	0.322627216896438	0.101375435374017	3.18249895259269	0.00146010043898249	0.0483854055626879
18319	ENSORLG00000015723	9.14144369745142	6.36506761795447	2.20401364833586	2.88794383045696	0.00387769111353445	0.0887610246079013
18328	ENSORLG00000015825	6371.59462893089	0.463502823082141	0.0884229616282204	5.24188304199723	1.58946112003822e-07	4.4861888694587e-05
18331	ENSORLG00000015861	343.55678468828	0.985286634524102	0.274734156241446	3.58632740829719	0.00033536784997214	0.0176037447346657
18356	ENSORLG00000016198	191.684168446728	-2.27093447044003	0.455081265667546	-4.99017349595539	6.03250857479922e-07	0.000140646699764045
18383	ENSORLG00000027955	30.7082886975832	-3.39472395477298	1.11878626236057	-3.03429177581276	0.00241101125604031	0.0681615448197801
18385	ENSORLG00000023653	842.172042995334	0.954049498828263	0.221627482669825	4.30474365063101	1.67179206967727e-05	0.00188125778193683
18392	ENSORLG00000016511	202.436144202296	1.15715641698765	0.400977196964819	2.88584095491389	0.00390369372953881	0.088969029914976
18396	ENSORLG00000016573	754.580848977991	-1.26945814549389	0.243175365397052	-5.22034024055496	1.78594713716199e-07	4.88073839055841e-05
18405	ENSORLG00000016642	63.3514910552494	1.88210128728485	0.649637454784177	2.89715636533015	0.00376562018225225	0.0876117333484283
18485	ENSORLG00000024739	3375.3986800543	-0.457380033094019	0.146883941258288	-3.11388725803416	0.00184640028280551	0.0566086039393374
18492	ENSORLG00000025267	1304.02057268522	-3.13083553455253	0.438045741419936	-7.14727992652971	8.85142629346093e-13	9.5246879059073e-10
18602	ENSORLG00000018064	1897.22296352773	-0.844872680868938	0.186284865985671	-4.53538013621527	5.74998266691985e-06	0.00082046983299889
18604	ENSORLG00000018072	2668.49105349943	-0.44692920432213	0.110593222909657	-4.04119884169777	5.3178642706745e-05	0.00467130965041851
18620	ENSORLG00000021875	12.3207192026745	-7.36536242432066	2.00631673682686	-3.67108656830004	0.000241521512339504	0.0140482293173961
