# Supplementary material for: Modular control of vertebrate axis segmentation in time and space
Source: EMBO J. 2024 Aug 9;43(18):4068–91. doi: 10.1038/s44318-024-00186-2 (PMC11405765; doi:10.1038/s44318-024-00186-2)
Supplement: Supplementary file 5 — Data EV5 [file 44318_2024_186_MOESM5_ESM.zip › Data_EV5_vep_output_PSMsize.txt]

## ENSEMBL VARIANT EFFECT PREDICTOR v104.3
## Output produced at 2022-04-21 10:52:35
## Connected to oryzias_latipes_core_104_1 on ensembldb.ensembl.org
## Using API version 104, DB version 104
## ensembl-variation version 104.20f5335
## ensembl-funcgen version 104.f1c7762
## ensembl version 104.1af1dce
## ensembl-io version 104.1d3bb6e
## genebuild version 2018-07
## assembly version ASM223467v1
## Column descriptions:
## Uploaded_variation : Identifier of uploaded variant
## Location : Location of variant in standard coordinate format (chr:start or chr:start-end)
## Allele : The variant allele used to calculate the consequence
## Gene : Stable ID of affected gene
## Feature : Stable ID of feature
## Feature_type : Type of feature - Transcript, RegulatoryFeature or MotifFeature
## Consequence : Consequence type
## cDNA_position : Relative position of base pair in cDNA sequence
## CDS_position : Relative position of base pair in coding sequence
## Protein_position : Relative position of amino acid in protein
## Amino_acids : Reference and variant amino acids
## Codons : Reference and variant codon sequence
## Existing_variation : Identifier(s) of co-located known variants
## Extra column keys:
## IMPACT : Subjective impact classification of consequence type
## DISTANCE : Shortest distance from variant to transcript
## STRAND : Strand of the feature (1/-1)
## FLAGS : Transcript quality flags
#Uploaded_variation	Location	Allele	Gene	Feature	Feature_type	Consequence	cDNA_position	CDS_position	Protein_position	Amino_acids	Codons	Existing_variation	Extra
3_20375713_C/T	3:20375713	T	ENSORLG00000007541	ENSORLT00000009456	Transcript	intron_variant	-	-	-	-	-	-	IMPACT=MODIFIER;STRAND=-1
3_20375713_C/T	3:20375713	T	ENSORLG00000007572	ENSORLT00000009493	Transcript	synonymous_variant	231	231	77	T	acC/acT	-	IMPACT=LOW;STRAND=1
3_20375713_C/T	3:20375713	T	ENSORLG00000007572	ENSORLT00000030573	Transcript	synonymous_variant	213	213	71	T	acC/acT	-	IMPACT=LOW;STRAND=1
3_20375713_C/T	3:20375713	T	ENSORLG00000007541	ENSORLT00000030889	Transcript	upstream_gene_variant	-	-	-	-	-	-	IMPACT=MODIFIER;DISTANCE=2789;STRAND=-1
3_20375713_C/T	3:20375713	T	ENSORLG00000007572	ENSORLT00000031289	Transcript	synonymous_variant	282	282	94	T	acC/acT	-	IMPACT=LOW;STRAND=1
3_20375773_A/T	3:20375773	T	ENSORLG00000007541	ENSORLT00000009456	Transcript	intron_variant	-	-	-	-	-	-	IMPACT=MODIFIER;STRAND=-1
3_20375773_A/T	3:20375773	T	ENSORLG00000007572	ENSORLT00000009493	Transcript	intron_variant	-	-	-	-	-	-	IMPACT=MODIFIER;STRAND=1
3_20375773_A/T	3:20375773	T	ENSORLG00000007572	ENSORLT00000030573	Transcript	intron_variant	-	-	-	-	-	-	IMPACT=MODIFIER;STRAND=1
3_20375773_A/T	3:20375773	T	ENSORLG00000007541	ENSORLT00000030889	Transcript	upstream_gene_variant	-	-	-	-	-	-	IMPACT=MODIFIER;DISTANCE=2849;STRAND=-1
3_20375773_A/T	3:20375773	T	ENSORLG00000007572	ENSORLT00000031289	Transcript	splice_region_variant,intron_variant	-	-	-	-	-	-	IMPACT=LOW;STRAND=1
3_20376941_C/A	3:20376941	A	ENSORLG00000007541	ENSORLT00000009456	Transcript	upstream_gene_variant	-	-	-	-	-	-	IMPACT=MODIFIER;DISTANCE=574;STRAND=-1
3_20376941_C/A	3:20376941	A	ENSORLG00000007572	ENSORLT00000009493	Transcript	intron_variant	-	-	-	-	-	-	IMPACT=MODIFIER;STRAND=1
3_20376941_C/A	3:20376941	A	ENSORLG00000007572	ENSORLT00000030573	Transcript	intron_variant	-	-	-	-	-	-	IMPACT=MODIFIER;STRAND=1
3_20376941_C/A	3:20376941	A	ENSORLG00000007541	ENSORLT00000030889	Transcript	upstream_gene_variant	-	-	-	-	-	-	IMPACT=MODIFIER;DISTANCE=4017;STRAND=-1
3_20376941_C/A	3:20376941	A	ENSORLG00000007572	ENSORLT00000031289	Transcript	intron_variant	-	-	-	-	-	-	IMPACT=MODIFIER;STRAND=1
3_20377002_C/A	3:20377002	A	ENSORLG00000007541	ENSORLT00000009456	Transcript	upstream_gene_variant	-	-	-	-	-	-	IMPACT=MODIFIER;DISTANCE=635;STRAND=-1
3_20377002_C/A	3:20377002	A	ENSORLG00000007572	ENSORLT00000009493	Transcript	intron_variant	-	-	-	-	-	-	IMPACT=MODIFIER;STRAND=1
3_20377002_C/A	3:20377002	A	ENSORLG00000007572	ENSORLT00000030573	Transcript	intron_variant	-	-	-	-	-	-	IMPACT=MODIFIER;STRAND=1
3_20377002_C/A	3:20377002	A	ENSORLG00000007541	ENSORLT00000030889	Transcript	upstream_gene_variant	-	-	-	-	-	-	IMPACT=MODIFIER;DISTANCE=4078;STRAND=-1
3_20377002_C/A	3:20377002	A	ENSORLG00000007572	ENSORLT00000031289	Transcript	intron_variant	-	-	-	-	-	-	IMPACT=MODIFIER;STRAND=1
3_20377003_C/A	3:20377003	A	ENSORLG00000007541	ENSORLT00000009456	Transcript	upstream_gene_variant	-	-	-	-	-	-	IMPACT=MODIFIER;DISTANCE=636;STRAND=-1
3_20377003_C/A	3:20377003	A	ENSORLG00000007572	ENSORLT00000009493	Transcript	intron_variant	-	-	-	-	-	-	IMPACT=MODIFIER;STRAND=1
3_20377003_C/A	3:20377003	A	ENSORLG00000007572	ENSORLT00000030573	Transcript	intron_variant	-	-	-	-	-	-	IMPACT=MODIFIER;STRAND=1
3_20377003_C/A	3:20377003	A	ENSORLG00000007541	ENSORLT00000030889	Transcript	upstream_gene_variant	-	-	-	-	-	-	IMPACT=MODIFIER;DISTANCE=4079;STRAND=-1
3_20377003_C/A	3:20377003	A	ENSORLG00000007572	ENSORLT00000031289	Transcript	intron_variant	-	-	-	-	-	-	IMPACT=MODIFIER;STRAND=1
3_20378496_T/G	3:20378496	G	ENSORLG00000007541	ENSORLT00000009456	Transcript	upstream_gene_variant	-	-	-	-	-	-	IMPACT=MODIFIER;DISTANCE=2129;STRAND=-1
3_20378496_T/G	3:20378496	G	ENSORLG00000007572	ENSORLT00000009493	Transcript	intron_variant	-	-	-	-	-	-	IMPACT=MODIFIER;STRAND=1
3_20378496_T/G	3:20378496	G	ENSORLG00000007572	ENSORLT00000030573	Transcript	intron_variant	-	-	-	-	-	-	IMPACT=MODIFIER;STRAND=1
3_20378496_T/G	3:20378496	G	ENSORLG00000007572	ENSORLT00000031289	Transcript	intron_variant	-	-	-	-	-	-	IMPACT=MODIFIER;STRAND=1
3_20380378_C/T	3:20380378	T	ENSORLG00000007541	ENSORLT00000009456	Transcript	upstream_gene_variant	-	-	-	-	-	-	IMPACT=MODIFIER;DISTANCE=4011;STRAND=-1
3_20380378_C/T	3:20380378	T	ENSORLG00000007572	ENSORLT00000009493	Transcript	intron_variant	-	-	-	-	-	-	IMPACT=MODIFIER;STRAND=1
3_20380378_C/T	3:20380378	T	ENSORLG00000007572	ENSORLT00000030573	Transcript	intron_variant	-	-	-	-	-	-	IMPACT=MODIFIER;STRAND=1
3_20380378_C/T	3:20380378	T	ENSORLG00000007572	ENSORLT00000031289	Transcript	intron_variant	-	-	-	-	-	-	IMPACT=MODIFIER;STRAND=1
3_20383497_A/G	3:20383497	G	ENSORLG00000007572	ENSORLT00000009493	Transcript	missense_variant	1501	1501	501	I/V	Atc/Gtc	-	IMPACT=MODERATE;STRAND=1
3_20383497_A/G	3:20383497	G	ENSORLG00000007572	ENSORLT00000030573	Transcript	missense_variant	1015	1015	339	I/V	Atc/Gtc	-	IMPACT=MODERATE;STRAND=1
3_20383497_A/G	3:20383497	G	ENSORLG00000007572	ENSORLT00000031289	Transcript	missense_variant	607	607	203	I/V	Atc/Gtc	-	IMPACT=MODERATE;STRAND=1
3_20383497_A/G	3:20383497	G	ENSORLG00000007572	ENSORLT00000040464	Transcript	upstream_gene_variant	-	-	-	-	-	-	IMPACT=MODIFIER;DISTANCE=2868;STRAND=1
3_20383823_C/T	3:20383823	T	ENSORLG00000007572	ENSORLT00000009493	Transcript	intron_variant	-	-	-	-	-	-	IMPACT=MODIFIER;STRAND=1
3_20383823_C/T	3:20383823	T	ENSORLG00000007572	ENSORLT00000030573	Transcript	intron_variant	-	-	-	-	-	-	IMPACT=MODIFIER;STRAND=1
3_20383823_C/T	3:20383823	T	ENSORLG00000007572	ENSORLT00000031289	Transcript	intron_variant	-	-	-	-	-	-	IMPACT=MODIFIER;STRAND=1
3_20383823_C/T	3:20383823	T	ENSORLG00000007572	ENSORLT00000040464	Transcript	upstream_gene_variant	-	-	-	-	-	-	IMPACT=MODIFIER;DISTANCE=2542;STRAND=1
3_20383856_T/A	3:20383856	A	ENSORLG00000007572	ENSORLT00000009493	Transcript	intron_variant	-	-	-	-	-	-	IMPACT=MODIFIER;STRAND=1
3_20383856_T/A	3:20383856	A	ENSORLG00000007572	ENSORLT00000030573	Transcript	intron_variant	-	-	-	-	-	-	IMPACT=MODIFIER;STRAND=1
3_20383856_T/A	3:20383856	A	ENSORLG00000007572	ENSORLT00000031289	Transcript	missense_variant	657	657	219	F/L	ttT/ttA	-	IMPACT=MODERATE;STRAND=1
3_20383856_T/A	3:20383856	A	ENSORLG00000007572	ENSORLT00000040464	Transcript	upstream_gene_variant	-	-	-	-	-	-	IMPACT=MODIFIER;DISTANCE=2509;STRAND=1
3_20384996_T/C	3:20384996	C	ENSORLG00000007572	ENSORLT00000009493	Transcript	intron_variant	-	-	-	-	-	-	IMPACT=MODIFIER;STRAND=1
3_20384996_T/C	3:20384996	C	ENSORLG00000007572	ENSORLT00000030573	Transcript	intron_variant	-	-	-	-	-	-	IMPACT=MODIFIER;STRAND=1
3_20384996_T/C	3:20384996	C	ENSORLG00000007572	ENSORLT00000031289	Transcript	intron_variant	-	-	-	-	-	-	IMPACT=MODIFIER;STRAND=1
3_20384996_T/C	3:20384996	C	ENSORLG00000007572	ENSORLT00000040464	Transcript	upstream_gene_variant	-	-	-	-	-	-	IMPACT=MODIFIER;DISTANCE=1369;STRAND=1
3_20388167_A/C	3:20388167	C	ENSORLG00000007572	ENSORLT00000009493	Transcript	synonymous_variant	3699	3699	1233	R	cgA/cgC	-	IMPACT=LOW;STRAND=1
3_20388167_A/C	3:20388167	C	ENSORLG00000007572	ENSORLT00000030573	Transcript	synonymous_variant	2913	2913	971	R	cgA/cgC	-	IMPACT=LOW;STRAND=1
3_20388167_A/C	3:20388167	C	ENSORLG00000007572	ENSORLT00000031289	Transcript	intron_variant	-	-	-	-	-	-	IMPACT=MODIFIER;STRAND=1
3_20388167_A/C	3:20388167	C	ENSORLG00000007572	ENSORLT00000040464	Transcript	intron_variant	-	-	-	-	-	-	IMPACT=MODIFIER;STRAND=1
3_20388183_A/G	3:20388183	G	ENSORLG00000007572	ENSORLT00000009493	Transcript	missense_variant	3715	3715	1239	M/V	Atg/Gtg	-	IMPACT=MODERATE;STRAND=1
3_20388183_A/G	3:20388183	G	ENSORLG00000007572	ENSORLT00000030573	Transcript	missense_variant	2929	2929	977	M/V	Atg/Gtg	-	IMPACT=MODERATE;STRAND=1
3_20388183_A/G	3:20388183	G	ENSORLG00000007572	ENSORLT00000031289	Transcript	intron_variant	-	-	-	-	-	-	IMPACT=MODIFIER;STRAND=1
3_20388183_A/G	3:20388183	G	ENSORLG00000007572	ENSORLT00000040464	Transcript	intron_variant	-	-	-	-	-	-	IMPACT=MODIFIER;STRAND=1
3_20388185_G/A	3:20388185	A	ENSORLG00000007572	ENSORLT00000009493	Transcript	missense_variant	3717	3717	1239	M/I	atG/atA	-	IMPACT=MODERATE;STRAND=1
3_20388185_G/A	3:20388185	A	ENSORLG00000007572	ENSORLT00000030573	Transcript	missense_variant	2931	2931	977	M/I	atG/atA	-	IMPACT=MODERATE;STRAND=1
3_20388185_G/A	3:20388185	A	ENSORLG00000007572	ENSORLT00000031289	Transcript	intron_variant	-	-	-	-	-	-	IMPACT=MODIFIER;STRAND=1
3_20388185_G/A	3:20388185	A	ENSORLG00000007572	ENSORLT00000040464	Transcript	intron_variant	-	-	-	-	-	-	IMPACT=MODIFIER;STRAND=1
3_20388260_A/G	3:20388260	G	ENSORLG00000007572	ENSORLT00000009493	Transcript	synonymous_variant	3792	3792	1264	E	gaA/gaG	-	IMPACT=LOW;STRAND=1
3_20388260_A/G	3:20388260	G	ENSORLG00000007572	ENSORLT00000030573	Transcript	synonymous_variant	3006	3006	1002	E	gaA/gaG	-	IMPACT=LOW;STRAND=1
3_20388260_A/G	3:20388260	G	ENSORLG00000007572	ENSORLT00000031289	Transcript	intron_variant	-	-	-	-	-	-	IMPACT=MODIFIER;STRAND=1
3_20388260_A/G	3:20388260	G	ENSORLG00000007572	ENSORLT00000040464	Transcript	intron_variant	-	-	-	-	-	-	IMPACT=MODIFIER;STRAND=1
3_20389078_C/T	3:20389078	T	ENSORLG00000007572	ENSORLT00000009493	Transcript	synonymous_variant	4341	4341	1447	V	gtC/gtT	-	IMPACT=LOW;STRAND=1
3_20389078_C/T	3:20389078	T	ENSORLG00000007572	ENSORLT00000030573	Transcript	synonymous_variant	3528	3528	1176	V	gtC/gtT	-	IMPACT=LOW;STRAND=1
3_20389078_C/T	3:20389078	T	ENSORLG00000007572	ENSORLT00000031289	Transcript	intron_variant	-	-	-	-	-	-	IMPACT=MODIFIER;STRAND=1
3_20389078_C/T	3:20389078	T	ENSORLG00000007572	ENSORLT00000040464	Transcript	intron_variant	-	-	-	-	-	-	IMPACT=MODIFIER;STRAND=1
3_20389222_C/T	3:20389222	T	ENSORLG00000007572	ENSORLT00000009493	Transcript	intron_variant	-	-	-	-	-	-	IMPACT=MODIFIER;STRAND=1
3_20389222_C/T	3:20389222	T	ENSORLG00000007572	ENSORLT00000030573	Transcript	intron_variant	-	-	-	-	-	-	IMPACT=MODIFIER;STRAND=1
3_20389222_C/T	3:20389222	T	ENSORLG00000007572	ENSORLT00000031289	Transcript	intron_variant	-	-	-	-	-	-	IMPACT=MODIFIER;STRAND=1
3_20389222_C/T	3:20389222	T	ENSORLG00000007572	ENSORLT00000040464	Transcript	intron_variant	-	-	-	-	-	-	IMPACT=MODIFIER;STRAND=1
3_20389246_T/A	3:20389246	A	ENSORLG00000007572	ENSORLT00000009493	Transcript	intron_variant	-	-	-	-	-	-	IMPACT=MODIFIER;STRAND=1
3_20389246_T/A	3:20389246	A	ENSORLG00000007572	ENSORLT00000030573	Transcript	intron_variant	-	-	-	-	-	-	IMPACT=MODIFIER;STRAND=1
3_20389246_T/A	3:20389246	A	ENSORLG00000007572	ENSORLT00000031289	Transcript	intron_variant	-	-	-	-	-	-	IMPACT=MODIFIER;STRAND=1
3_20389246_T/A	3:20389246	A	ENSORLG00000007572	ENSORLT00000040464	Transcript	intron_variant	-	-	-	-	-	-	IMPACT=MODIFIER;STRAND=1
3_20389261_T/A	3:20389261	A	ENSORLG00000007572	ENSORLT00000009493	Transcript	intron_variant	-	-	-	-	-	-	IMPACT=MODIFIER;STRAND=1
3_20389261_T/A	3:20389261	A	ENSORLG00000007600	ENSORLT00000009528	Transcript	upstream_gene_variant	-	-	-	-	-	-	IMPACT=MODIFIER;DISTANCE=4995;STRAND=1
3_20389261_T/A	3:20389261	A	ENSORLG00000007572	ENSORLT00000030573	Transcript	intron_variant	-	-	-	-	-	-	IMPACT=MODIFIER;STRAND=1
3_20389261_T/A	3:20389261	A	ENSORLG00000007572	ENSORLT00000031289	Transcript	intron_variant	-	-	-	-	-	-	IMPACT=MODIFIER;STRAND=1
3_20389261_T/A	3:20389261	A	ENSORLG00000007600	ENSORLT00000035253	Transcript	upstream_gene_variant	-	-	-	-	-	-	IMPACT=MODIFIER;DISTANCE=4995;STRAND=1
3_20389261_T/A	3:20389261	A	ENSORLG00000007572	ENSORLT00000040464	Transcript	intron_variant	-	-	-	-	-	-	IMPACT=MODIFIER;STRAND=1
3_20389267_G/T	3:20389267	T	ENSORLG00000007572	ENSORLT00000009493	Transcript	intron_variant	-	-	-	-	-	-	IMPACT=MODIFIER;STRAND=1
3_20389267_G/T	3:20389267	T	ENSORLG00000007600	ENSORLT00000009528	Transcript	upstream_gene_variant	-	-	-	-	-	-	IMPACT=MODIFIER;DISTANCE=4989;STRAND=1
3_20389267_G/T	3:20389267	T	ENSORLG00000007572	ENSORLT00000030573	Transcript	intron_variant	-	-	-	-	-	-	IMPACT=MODIFIER;STRAND=1
3_20389267_G/T	3:20389267	T	ENSORLG00000007572	ENSORLT00000031289	Transcript	intron_variant	-	-	-	-	-	-	IMPACT=MODIFIER;STRAND=1
3_20389267_G/T	3:20389267	T	ENSORLG00000007600	ENSORLT00000035253	Transcript	upstream_gene_variant	-	-	-	-	-	-	IMPACT=MODIFIER;DISTANCE=4989;STRAND=1
3_20389267_G/T	3:20389267	T	ENSORLG00000007572	ENSORLT00000040464	Transcript	intron_variant	-	-	-	-	-	-	IMPACT=MODIFIER;STRAND=1
3_20389318_A/G	3:20389318	G	ENSORLG00000007572	ENSORLT00000009493	Transcript	intron_variant	-	-	-	-	-	-	IMPACT=MODIFIER;STRAND=1
3_20389318_A/G	3:20389318	G	ENSORLG00000007600	ENSORLT00000009528	Transcript	upstream_gene_variant	-	-	-	-	-	-	IMPACT=MODIFIER;DISTANCE=4938;STRAND=1
3_20389318_A/G	3:20389318	G	ENSORLG00000007572	ENSORLT00000030573	Transcript	intron_variant	-	-	-	-	-	-	IMPACT=MODIFIER;STRAND=1
3_20389318_A/G	3:20389318	G	ENSORLG00000007572	ENSORLT00000031289	Transcript	intron_variant	-	-	-	-	-	-	IMPACT=MODIFIER;STRAND=1
3_20389318_A/G	3:20389318	G	ENSORLG00000007600	ENSORLT00000035253	Transcript	upstream_gene_variant	-	-	-	-	-	-	IMPACT=MODIFIER;DISTANCE=4938;STRAND=1
3_20389318_A/G	3:20389318	G	ENSORLG00000007572	ENSORLT00000040464	Transcript	intron_variant	-	-	-	-	-	-	IMPACT=MODIFIER;STRAND=1
3_20389339_G/A	3:20389339	A	ENSORLG00000007572	ENSORLT00000009493	Transcript	intron_variant	-	-	-	-	-	-	IMPACT=MODIFIER;STRAND=1
3_20389339_G/A	3:20389339	A	ENSORLG00000007600	ENSORLT00000009528	Transcript	upstream_gene_variant	-	-	-	-	-	-	IMPACT=MODIFIER;DISTANCE=4917;STRAND=1
3_20389339_G/A	3:20389339	A	ENSORLG00000007572	ENSORLT00000030573	Transcript	intron_variant	-	-	-	-	-	-	IMPACT=MODIFIER;STRAND=1
3_20389339_G/A	3:20389339	A	ENSORLG00000007572	ENSORLT00000031289	Transcript	intron_variant	-	-	-	-	-	-	IMPACT=MODIFIER;STRAND=1
3_20389339_G/A	3:20389339	A	ENSORLG00000007600	ENSORLT00000035253	Transcript	upstream_gene_variant	-	-	-	-	-	-	IMPACT=MODIFIER;DISTANCE=4917;STRAND=1
3_20389339_G/A	3:20389339	A	ENSORLG00000007572	ENSORLT00000040464	Transcript	intron_variant	-	-	-	-	-	-	IMPACT=MODIFIER;STRAND=1
3_20391025_A/T	3:20391025	T	ENSORLG00000007572	ENSORLT00000009493	Transcript	downstream_gene_variant	-	-	-	-	-	-	IMPACT=MODIFIER;DISTANCE=74;STRAND=1
3_20391025_A/T	3:20391025	T	ENSORLG00000007600	ENSORLT00000009528	Transcript	upstream_gene_variant	-	-	-	-	-	-	IMPACT=MODIFIER;DISTANCE=3231;STRAND=1
3_20391025_A/T	3:20391025	T	ENSORLG00000007572	ENSORLT00000030573	Transcript	downstream_gene_variant	-	-	-	-	-	-	IMPACT=MODIFIER;DISTANCE=64;STRAND=1
3_20391025_A/T	3:20391025	T	ENSORLG00000007572	ENSORLT00000031289	Transcript	missense_variant	3319	3319	1107	T/S	Acc/Tcc	-	IMPACT=MODERATE;STRAND=1
3_20391025_A/T	3:20391025	T	ENSORLG00000007600	ENSORLT00000035253	Transcript	upstream_gene_variant	-	-	-	-	-	-	IMPACT=MODIFIER;DISTANCE=3231;STRAND=1
3_20391025_A/T	3:20391025	T	ENSORLG00000007572	ENSORLT00000040464	Transcript	downstream_gene_variant	-	-	-	-	-	-	IMPACT=MODIFIER;DISTANCE=1291;STRAND=1
3_20391085_C/T	3:20391085	T	ENSORLG00000007572	ENSORLT00000009493	Transcript	downstream_gene_variant	-	-	-	-	-	-	IMPACT=MODIFIER;DISTANCE=134;STRAND=1
3_20391085_C/T	3:20391085	T	ENSORLG00000007600	ENSORLT00000009528	Transcript	upstream_gene_variant	-	-	-	-	-	-	IMPACT=MODIFIER;DISTANCE=3171;STRAND=1
3_20391085_C/T	3:20391085	T	ENSORLG00000007572	ENSORLT00000030573	Transcript	downstream_gene_variant	-	-	-	-	-	-	IMPACT=MODIFIER;DISTANCE=124;STRAND=1
3_20391085_C/T	3:20391085	T	ENSORLG00000007572	ENSORLT00000031289	Transcript	downstream_gene_variant	-	-	-	-	-	-	IMPACT=MODIFIER;DISTANCE=16;STRAND=1
3_20391085_C/T	3:20391085	T	ENSORLG00000007600	ENSORLT00000035253	Transcript	upstream_gene_variant	-	-	-	-	-	-	IMPACT=MODIFIER;DISTANCE=3171;STRAND=1
3_20391085_C/T	3:20391085	T	ENSORLG00000007572	ENSORLT00000040464	Transcript	downstream_gene_variant	-	-	-	-	-	-	IMPACT=MODIFIER;DISTANCE=1351;STRAND=1
3_20391252_T/C	3:20391252	C	ENSORLG00000007572	ENSORLT00000009493	Transcript	downstream_gene_variant	-	-	-	-	-	-	IMPACT=MODIFIER;DISTANCE=301;STRAND=1
3_20391252_T/C	3:20391252	C	ENSORLG00000007600	ENSORLT00000009528	Transcript	upstream_gene_variant	-	-	-	-	-	-	IMPACT=MODIFIER;DISTANCE=3004;STRAND=1
3_20391252_T/C	3:20391252	C	ENSORLG00000007572	ENSORLT00000030573	Transcript	downstream_gene_variant	-	-	-	-	-	-	IMPACT=MODIFIER;DISTANCE=291;STRAND=1
3_20391252_T/C	3:20391252	C	ENSORLG00000007572	ENSORLT00000031289	Transcript	downstream_gene_variant	-	-	-	-	-	-	IMPACT=MODIFIER;DISTANCE=183;STRAND=1
3_20391252_T/C	3:20391252	C	ENSORLG00000007600	ENSORLT00000035253	Transcript	upstream_gene_variant	-	-	-	-	-	-	IMPACT=MODIFIER;DISTANCE=3004;STRAND=1
3_20391252_T/C	3:20391252	C	ENSORLG00000007572	ENSORLT00000040464	Transcript	downstream_gene_variant	-	-	-	-	-	-	IMPACT=MODIFIER;DISTANCE=1518;STRAND=1
3_20391666_G/A	3:20391666	A	ENSORLG00000007572	ENSORLT00000009493	Transcript	downstream_gene_variant	-	-	-	-	-	-	IMPACT=MODIFIER;DISTANCE=715;STRAND=1
3_20391666_G/A	3:20391666	A	ENSORLG00000007600	ENSORLT00000009528	Transcript	upstream_gene_variant	-	-	-	-	-	-	IMPACT=MODIFIER;DISTANCE=2590;STRAND=1
3_20391666_G/A	3:20391666	A	ENSORLG00000007572	ENSORLT00000030573	Transcript	downstream_gene_variant	-	-	-	-	-	-	IMPACT=MODIFIER;DISTANCE=705;STRAND=1
3_20391666_G/A	3:20391666	A	ENSORLG00000007572	ENSORLT00000031289	Transcript	downstream_gene_variant	-	-	-	-	-	-	IMPACT=MODIFIER;DISTANCE=597;STRAND=1
3_20391666_G/A	3:20391666	A	ENSORLG00000007600	ENSORLT00000035253	Transcript	upstream_gene_variant	-	-	-	-	-	-	IMPACT=MODIFIER;DISTANCE=2590;STRAND=1
3_20391666_G/A	3:20391666	A	ENSORLG00000007572	ENSORLT00000040464	Transcript	downstream_gene_variant	-	-	-	-	-	-	IMPACT=MODIFIER;DISTANCE=1932;STRAND=1
3_20392445_T/C	3:20392445	C	ENSORLG00000007572	ENSORLT00000009493	Transcript	downstream_gene_variant	-	-	-	-	-	-	IMPACT=MODIFIER;DISTANCE=1494;STRAND=1
3_20392445_T/C	3:20392445	C	ENSORLG00000007600	ENSORLT00000009528	Transcript	upstream_gene_variant	-	-	-	-	-	-	IMPACT=MODIFIER;DISTANCE=1811;STRAND=1
3_20392445_T/C	3:20392445	C	ENSORLG00000007572	ENSORLT00000030573	Transcript	downstream_gene_variant	-	-	-	-	-	-	IMPACT=MODIFIER;DISTANCE=1484;STRAND=1
3_20392445_T/C	3:20392445	C	ENSORLG00000007572	ENSORLT00000031289	Transcript	downstream_gene_variant	-	-	-	-	-	-	IMPACT=MODIFIER;DISTANCE=1376;STRAND=1
3_20392445_T/C	3:20392445	C	ENSORLG00000007600	ENSORLT00000035253	Transcript	upstream_gene_variant	-	-	-	-	-	-	IMPACT=MODIFIER;DISTANCE=1811;STRAND=1
3_20392445_T/C	3:20392445	C	ENSORLG00000007572	ENSORLT00000040464	Transcript	downstream_gene_variant	-	-	-	-	-	-	IMPACT=MODIFIER;DISTANCE=2711;STRAND=1
3_20393406_A/T	3:20393406	T	ENSORLG00000007572	ENSORLT00000009493	Transcript	downstream_gene_variant	-	-	-	-	-	-	IMPACT=MODIFIER;DISTANCE=2455;STRAND=1
3_20393406_A/T	3:20393406	T	ENSORLG00000007600	ENSORLT00000009528	Transcript	upstream_gene_variant	-	-	-	-	-	-	IMPACT=MODIFIER;DISTANCE=850;STRAND=1
3_20393406_A/T	3:20393406	T	ENSORLG00000007572	ENSORLT00000030573	Transcript	downstream_gene_variant	-	-	-	-	-	-	IMPACT=MODIFIER;DISTANCE=2445;STRAND=1
3_20393406_A/T	3:20393406	T	ENSORLG00000007572	ENSORLT00000031289	Transcript	downstream_gene_variant	-	-	-	-	-	-	IMPACT=MODIFIER;DISTANCE=2337;STRAND=1
3_20393406_A/T	3:20393406	T	ENSORLG00000007600	ENSORLT00000035253	Transcript	upstream_gene_variant	-	-	-	-	-	-	IMPACT=MODIFIER;DISTANCE=850;STRAND=1
3_20393406_A/T	3:20393406	T	ENSORLG00000007572	ENSORLT00000040464	Transcript	downstream_gene_variant	-	-	-	-	-	-	IMPACT=MODIFIER;DISTANCE=3672;STRAND=1
3_20393408_T/C	3:20393408	C	ENSORLG00000007572	ENSORLT00000009493	Transcript	downstream_gene_variant	-	-	-	-	-	-	IMPACT=MODIFIER;DISTANCE=2457;STRAND=1
3_20393408_T/C	3:20393408	C	ENSORLG00000007600	ENSORLT00000009528	Transcript	upstream_gene_variant	-	-	-	-	-	-	IMPACT=MODIFIER;DISTANCE=848;STRAND=1
3_20393408_T/C	3:20393408	C	ENSORLG00000007572	ENSORLT00000030573	Transcript	downstream_gene_variant	-	-	-	-	-	-	IMPACT=MODIFIER;DISTANCE=2447;STRAND=1
3_20393408_T/C	3:20393408	C	ENSORLG00000007572	ENSORLT00000031289	Transcript	downstream_gene_variant	-	-	-	-	-	-	IMPACT=MODIFIER;DISTANCE=2339;STRAND=1
3_20393408_T/C	3:20393408	C	ENSORLG00000007600	ENSORLT00000035253	Transcript	upstream_gene_variant	-	-	-	-	-	-	IMPACT=MODIFIER;DISTANCE=848;STRAND=1
3_20393408_T/C	3:20393408	C	ENSORLG00000007572	ENSORLT00000040464	Transcript	downstream_gene_variant	-	-	-	-	-	-	IMPACT=MODIFIER;DISTANCE=3674;STRAND=1
3_20393427_C/T	3:20393427	T	ENSORLG00000007572	ENSORLT00000009493	Transcript	downstream_gene_variant	-	-	-	-	-	-	IMPACT=MODIFIER;DISTANCE=2476;STRAND=1
3_20393427_C/T	3:20393427	T	ENSORLG00000007600	ENSORLT00000009528	Transcript	upstream_gene_variant	-	-	-	-	-	-	IMPACT=MODIFIER;DISTANCE=829;STRAND=1
3_20393427_C/T	3:20393427	T	ENSORLG00000007572	ENSORLT00000030573	Transcript	downstream_gene_variant	-	-	-	-	-	-	IMPACT=MODIFIER;DISTANCE=2466;STRAND=1
3_20393427_C/T	3:20393427	T	ENSORLG00000007572	ENSORLT00000031289	Transcript	downstream_gene_variant	-	-	-	-	-	-	IMPACT=MODIFIER;DISTANCE=2358;STRAND=1
3_20393427_C/T	3:20393427	T	ENSORLG00000007600	ENSORLT00000035253	Transcript	upstream_gene_variant	-	-	-	-	-	-	IMPACT=MODIFIER;DISTANCE=829;STRAND=1
3_20393427_C/T	3:20393427	T	ENSORLG00000007572	ENSORLT00000040464	Transcript	downstream_gene_variant	-	-	-	-	-	-	IMPACT=MODIFIER;DISTANCE=3693;STRAND=1
3_20393811_G/C	3:20393811	C	ENSORLG00000007572	ENSORLT00000009493	Transcript	downstream_gene_variant	-	-	-	-	-	-	IMPACT=MODIFIER;DISTANCE=2860;STRAND=1
3_20393811_G/C	3:20393811	C	ENSORLG00000007600	ENSORLT00000009528	Transcript	upstream_gene_variant	-	-	-	-	-	-	IMPACT=MODIFIER;DISTANCE=445;STRAND=1
3_20393811_G/C	3:20393811	C	ENSORLG00000007572	ENSORLT00000030573	Transcript	downstream_gene_variant	-	-	-	-	-	-	IMPACT=MODIFIER;DISTANCE=2850;STRAND=1
3_20393811_G/C	3:20393811	C	ENSORLG00000007572	ENSORLT00000031289	Transcript	downstream_gene_variant	-	-	-	-	-	-	IMPACT=MODIFIER;DISTANCE=2742;STRAND=1
3_20393811_G/C	3:20393811	C	ENSORLG00000007600	ENSORLT00000035253	Transcript	upstream_gene_variant	-	-	-	-	-	-	IMPACT=MODIFIER;DISTANCE=445;STRAND=1
3_20393811_G/C	3:20393811	C	ENSORLG00000007572	ENSORLT00000040464	Transcript	downstream_gene_variant	-	-	-	-	-	-	IMPACT=MODIFIER;DISTANCE=4077;STRAND=1
3_20393819_T/A	3:20393819	A	ENSORLG00000007572	ENSORLT00000009493	Transcript	downstream_gene_variant	-	-	-	-	-	-	IMPACT=MODIFIER;DISTANCE=2868;STRAND=1
3_20393819_T/A	3:20393819	A	ENSORLG00000007600	ENSORLT00000009528	Transcript	upstream_gene_variant	-	-	-	-	-	-	IMPACT=MODIFIER;DISTANCE=437;STRAND=1
3_20393819_T/A	3:20393819	A	ENSORLG00000007572	ENSORLT00000030573	Transcript	downstream_gene_variant	-	-	-	-	-	-	IMPACT=MODIFIER;DISTANCE=2858;STRAND=1
3_20393819_T/A	3:20393819	A	ENSORLG00000007572	ENSORLT00000031289	Transcript	downstream_gene_variant	-	-	-	-	-	-	IMPACT=MODIFIER;DISTANCE=2750;STRAND=1
3_20393819_T/A	3:20393819	A	ENSORLG00000007600	ENSORLT00000035253	Transcript	upstream_gene_variant	-	-	-	-	-	-	IMPACT=MODIFIER;DISTANCE=437;STRAND=1
3_20393819_T/A	3:20393819	A	ENSORLG00000007572	ENSORLT00000040464	Transcript	downstream_gene_variant	-	-	-	-	-	-	IMPACT=MODIFIER;DISTANCE=4085;STRAND=1
3_20394295_T/C	3:20394295	C	ENSORLG00000007572	ENSORLT00000009493	Transcript	downstream_gene_variant	-	-	-	-	-	-	IMPACT=MODIFIER;DISTANCE=3344;STRAND=1
3_20394295_T/C	3:20394295	C	ENSORLG00000007600	ENSORLT00000009528	Transcript	5_prime_UTR_variant	40	-	-	-	-	-	IMPACT=MODIFIER;STRAND=1
3_20394295_T/C	3:20394295	C	ENSORLG00000007572	ENSORLT00000030573	Transcript	downstream_gene_variant	-	-	-	-	-	-	IMPACT=MODIFIER;DISTANCE=3334;STRAND=1
3_20394295_T/C	3:20394295	C	ENSORLG00000007572	ENSORLT00000031289	Transcript	downstream_gene_variant	-	-	-	-	-	-	IMPACT=MODIFIER;DISTANCE=3226;STRAND=1
3_20394295_T/C	3:20394295	C	ENSORLG00000007600	ENSORLT00000035253	Transcript	5_prime_UTR_variant	40	-	-	-	-	-	IMPACT=MODIFIER;STRAND=1
3_20394295_T/C	3:20394295	C	ENSORLG00000007572	ENSORLT00000040464	Transcript	downstream_gene_variant	-	-	-	-	-	-	IMPACT=MODIFIER;DISTANCE=4561;STRAND=1
3_20394856_T/C	3:20394856	C	ENSORLG00000007572	ENSORLT00000009493	Transcript	downstream_gene_variant	-	-	-	-	-	-	IMPACT=MODIFIER;DISTANCE=3905;STRAND=1
3_20394856_T/C	3:20394856	C	ENSORLG00000007600	ENSORLT00000009528	Transcript	intron_variant	-	-	-	-	-	-	IMPACT=MODIFIER;STRAND=1
3_20394856_T/C	3:20394856	C	ENSORLG00000007572	ENSORLT00000030573	Transcript	downstream_gene_variant	-	-	-	-	-	-	IMPACT=MODIFIER;DISTANCE=3895;STRAND=1
3_20394856_T/C	3:20394856	C	ENSORLG00000007572	ENSORLT00000031289	Transcript	downstream_gene_variant	-	-	-	-	-	-	IMPACT=MODIFIER;DISTANCE=3787;STRAND=1
3_20394856_T/C	3:20394856	C	ENSORLG00000007600	ENSORLT00000035253	Transcript	intron_variant	-	-	-	-	-	-	IMPACT=MODIFIER;STRAND=1
3_20394870_A/G	3:20394870	G	ENSORLG00000007572	ENSORLT00000009493	Transcript	downstream_gene_variant	-	-	-	-	-	-	IMPACT=MODIFIER;DISTANCE=3919;STRAND=1
3_20394870_A/G	3:20394870	G	ENSORLG00000007600	ENSORLT00000009528	Transcript	intron_variant	-	-	-	-	-	-	IMPACT=MODIFIER;STRAND=1
3_20394870_A/G	3:20394870	G	ENSORLG00000007572	ENSORLT00000030573	Transcript	downstream_gene_variant	-	-	-	-	-	-	IMPACT=MODIFIER;DISTANCE=3909;STRAND=1
3_20394870_A/G	3:20394870	G	ENSORLG00000007572	ENSORLT00000031289	Transcript	downstream_gene_variant	-	-	-	-	-	-	IMPACT=MODIFIER;DISTANCE=3801;STRAND=1
3_20394870_A/G	3:20394870	G	ENSORLG00000007600	ENSORLT00000035253	Transcript	intron_variant	-	-	-	-	-	-	IMPACT=MODIFIER;STRAND=1
3_20394873_A/G	3:20394873	G	ENSORLG00000007572	ENSORLT00000009493	Transcript	downstream_gene_variant	-	-	-	-	-	-	IMPACT=MODIFIER;DISTANCE=3922;STRAND=1
3_20394873_A/G	3:20394873	G	ENSORLG00000007600	ENSORLT00000009528	Transcript	intron_variant	-	-	-	-	-	-	IMPACT=MODIFIER;STRAND=1
3_20394873_A/G	3:20394873	G	ENSORLG00000007572	ENSORLT00000030573	Transcript	downstream_gene_variant	-	-	-	-	-	-	IMPACT=MODIFIER;DISTANCE=3912;STRAND=1
3_20394873_A/G	3:20394873	G	ENSORLG00000007572	ENSORLT00000031289	Transcript	downstream_gene_variant	-	-	-	-	-	-	IMPACT=MODIFIER;DISTANCE=3804;STRAND=1
3_20394873_A/G	3:20394873	G	ENSORLG00000007600	ENSORLT00000035253	Transcript	intron_variant	-	-	-	-	-	-	IMPACT=MODIFIER;STRAND=1
3_20395003_T/C	3:20395003	C	ENSORLG00000007572	ENSORLT00000009493	Transcript	downstream_gene_variant	-	-	-	-	-	-	IMPACT=MODIFIER;DISTANCE=4052;STRAND=1
3_20395003_T/C	3:20395003	C	ENSORLG00000007600	ENSORLT00000009528	Transcript	intron_variant	-	-	-	-	-	-	IMPACT=MODIFIER;STRAND=1
3_20395003_T/C	3:20395003	C	ENSORLG00000007572	ENSORLT00000030573	Transcript	downstream_gene_variant	-	-	-	-	-	-	IMPACT=MODIFIER;DISTANCE=4042;STRAND=1
3_20395003_T/C	3:20395003	C	ENSORLG00000007572	ENSORLT00000031289	Transcript	downstream_gene_variant	-	-	-	-	-	-	IMPACT=MODIFIER;DISTANCE=3934;STRAND=1
3_20395003_T/C	3:20395003	C	ENSORLG00000007600	ENSORLT00000035253	Transcript	intron_variant	-	-	-	-	-	-	IMPACT=MODIFIER;STRAND=1
3_20395102_C/A	3:20395102	A	ENSORLG00000007572	ENSORLT00000009493	Transcript	downstream_gene_variant	-	-	-	-	-	-	IMPACT=MODIFIER;DISTANCE=4151;STRAND=1
3_20395102_C/A	3:20395102	A	ENSORLG00000007600	ENSORLT00000009528	Transcript	intron_variant	-	-	-	-	-	-	IMPACT=MODIFIER;STRAND=1
3_20395102_C/A	3:20395102	A	ENSORLG00000007572	ENSORLT00000030573	Transcript	downstream_gene_variant	-	-	-	-	-	-	IMPACT=MODIFIER;DISTANCE=4141;STRAND=1
3_20395102_C/A	3:20395102	A	ENSORLG00000007572	ENSORLT00000031289	Transcript	downstream_gene_variant	-	-	-	-	-	-	IMPACT=MODIFIER;DISTANCE=4033;STRAND=1
3_20395102_C/A	3:20395102	A	ENSORLG00000007600	ENSORLT00000035253	Transcript	intron_variant	-	-	-	-	-	-	IMPACT=MODIFIER;STRAND=1
3_20395202_A/T	3:20395202	T	ENSORLG00000007572	ENSORLT00000009493	Transcript	downstream_gene_variant	-	-	-	-	-	-	IMPACT=MODIFIER;DISTANCE=4251;STRAND=1
3_20395202_A/T	3:20395202	T	ENSORLG00000007600	ENSORLT00000009528	Transcript	intron_variant	-	-	-	-	-	-	IMPACT=MODIFIER;STRAND=1
3_20395202_A/T	3:20395202	T	ENSORLG00000007572	ENSORLT00000030573	Transcript	downstream_gene_variant	-	-	-	-	-	-	IMPACT=MODIFIER;DISTANCE=4241;STRAND=1
3_20395202_A/T	3:20395202	T	ENSORLG00000007572	ENSORLT00000031289	Transcript	downstream_gene_variant	-	-	-	-	-	-	IMPACT=MODIFIER;DISTANCE=4133;STRAND=1
3_20395202_A/T	3:20395202	T	ENSORLG00000007600	ENSORLT00000035253	Transcript	intron_variant	-	-	-	-	-	-	IMPACT=MODIFIER;STRAND=1
3_20395793_A/G	3:20395793	G	ENSORLG00000007572	ENSORLT00000009493	Transcript	downstream_gene_variant	-	-	-	-	-	-	IMPACT=MODIFIER;DISTANCE=4842;STRAND=1
3_20395793_A/G	3:20395793	G	ENSORLG00000007600	ENSORLT00000009528	Transcript	intron_variant	-	-	-	-	-	-	IMPACT=MODIFIER;STRAND=1
3_20395793_A/G	3:20395793	G	ENSORLG00000007572	ENSORLT00000030573	Transcript	downstream_gene_variant	-	-	-	-	-	-	IMPACT=MODIFIER;DISTANCE=4832;STRAND=1
3_20395793_A/G	3:20395793	G	ENSORLG00000007572	ENSORLT00000031289	Transcript	downstream_gene_variant	-	-	-	-	-	-	IMPACT=MODIFIER;DISTANCE=4724;STRAND=1
3_20395793_A/G	3:20395793	G	ENSORLG00000007600	ENSORLT00000035253	Transcript	intron_variant	-	-	-	-	-	-	IMPACT=MODIFIER;STRAND=1
3_20396050_A/G	3:20396050	G	ENSORLG00000007600	ENSORLT00000009528	Transcript	intron_variant	-	-	-	-	-	-	IMPACT=MODIFIER;STRAND=1
3_20396050_A/G	3:20396050	G	ENSORLG00000007572	ENSORLT00000031289	Transcript	downstream_gene_variant	-	-	-	-	-	-	IMPACT=MODIFIER;DISTANCE=4981;STRAND=1
3_20396050_A/G	3:20396050	G	ENSORLG00000007600	ENSORLT00000035253	Transcript	intron_variant	-	-	-	-	-	-	IMPACT=MODIFIER;STRAND=1
3_20396185_G/A	3:20396185	A	ENSORLG00000007600	ENSORLT00000009528	Transcript	intron_variant	-	-	-	-	-	-	IMPACT=MODIFIER;STRAND=1
3_20396185_G/A	3:20396185	A	ENSORLG00000007600	ENSORLT00000035253	Transcript	intron_variant	-	-	-	-	-	-	IMPACT=MODIFIER;STRAND=1
3_20397771_A/G	3:20397771	G	ENSORLG00000007600	ENSORLT00000009528	Transcript	intron_variant	-	-	-	-	-	-	IMPACT=MODIFIER;STRAND=1
3_20397771_A/G	3:20397771	G	ENSORLG00000007600	ENSORLT00000035253	Transcript	intron_variant	-	-	-	-	-	-	IMPACT=MODIFIER;STRAND=1
3_20397864_C/T	3:20397864	T	ENSORLG00000007600	ENSORLT00000009528	Transcript	intron_variant	-	-	-	-	-	-	IMPACT=MODIFIER;STRAND=1
3_20397864_C/T	3:20397864	T	ENSORLG00000007600	ENSORLT00000035253	Transcript	intron_variant	-	-	-	-	-	-	IMPACT=MODIFIER;STRAND=1
3_20399839_A/T	3:20399839	T	ENSORLG00000007600	ENSORLT00000009528	Transcript	intron_variant	-	-	-	-	-	-	IMPACT=MODIFIER;STRAND=1
3_20399839_A/T	3:20399839	T	ENSORLG00000007600	ENSORLT00000035253	Transcript	intron_variant	-	-	-	-	-	-	IMPACT=MODIFIER;STRAND=1
3_20399858_G/A	3:20399858	A	ENSORLG00000007600	ENSORLT00000009528	Transcript	intron_variant	-	-	-	-	-	-	IMPACT=MODIFIER;STRAND=1
3_20399858_G/A	3:20399858	A	ENSORLG00000007600	ENSORLT00000035253	Transcript	intron_variant	-	-	-	-	-	-	IMPACT=MODIFIER;STRAND=1
3_20399963_C/T	3:20399963	T	ENSORLG00000007600	ENSORLT00000009528	Transcript	intron_variant	-	-	-	-	-	-	IMPACT=MODIFIER;STRAND=1
3_20399963_C/T	3:20399963	T	ENSORLG00000007600	ENSORLT00000035253	Transcript	intron_variant	-	-	-	-	-	-	IMPACT=MODIFIER;STRAND=1
3_20400048_G/T	3:20400048	T	ENSORLG00000007600	ENSORLT00000009528	Transcript	intron_variant	-	-	-	-	-	-	IMPACT=MODIFIER;STRAND=1
3_20400048_G/T	3:20400048	T	ENSORLG00000007600	ENSORLT00000035253	Transcript	intron_variant	-	-	-	-	-	-	IMPACT=MODIFIER;STRAND=1
3_20400939_C/T	3:20400939	T	ENSORLG00000007600	ENSORLT00000009528	Transcript	intron_variant	-	-	-	-	-	-	IMPACT=MODIFIER;STRAND=1
3_20400939_C/T	3:20400939	T	ENSORLG00000007600	ENSORLT00000035253	Transcript	intron_variant	-	-	-	-	-	-	IMPACT=MODIFIER;STRAND=1
3_20401014_C/T	3:20401014	T	ENSORLG00000007600	ENSORLT00000009528	Transcript	intron_variant	-	-	-	-	-	-	IMPACT=MODIFIER;STRAND=1
3_20401014_C/T	3:20401014	T	ENSORLG00000007600	ENSORLT00000035253	Transcript	intron_variant	-	-	-	-	-	-	IMPACT=MODIFIER;STRAND=1
3_20401291_G/C	3:20401291	C	ENSORLG00000007600	ENSORLT00000009528	Transcript	intron_variant	-	-	-	-	-	-	IMPACT=MODIFIER;STRAND=1
3_20401291_G/C	3:20401291	C	ENSORLG00000007600	ENSORLT00000035253	Transcript	intron_variant	-	-	-	-	-	-	IMPACT=MODIFIER;STRAND=1
3_20401373_C/T	3:20401373	T	ENSORLG00000007600	ENSORLT00000009528	Transcript	intron_variant	-	-	-	-	-	-	IMPACT=MODIFIER;STRAND=1
3_20401373_C/T	3:20401373	T	ENSORLG00000007600	ENSORLT00000035253	Transcript	intron_variant	-	-	-	-	-	-	IMPACT=MODIFIER;STRAND=1
3_20401381_T/A	3:20401381	A	ENSORLG00000007600	ENSORLT00000009528	Transcript	intron_variant	-	-	-	-	-	-	IMPACT=MODIFIER;STRAND=1
3_20401381_T/A	3:20401381	A	ENSORLG00000007600	ENSORLT00000035253	Transcript	intron_variant	-	-	-	-	-	-	IMPACT=MODIFIER;STRAND=1
3_20401430_G/C	3:20401430	C	ENSORLG00000007600	ENSORLT00000009528	Transcript	intron_variant	-	-	-	-	-	-	IMPACT=MODIFIER;STRAND=1
3_20401430_G/C	3:20401430	C	ENSORLG00000007600	ENSORLT00000035253	Transcript	intron_variant	-	-	-	-	-	-	IMPACT=MODIFIER;STRAND=1
3_20401529_G/T	3:20401529	T	ENSORLG00000007600	ENSORLT00000009528	Transcript	intron_variant	-	-	-	-	-	-	IMPACT=MODIFIER;STRAND=1
3_20401529_G/T	3:20401529	T	ENSORLG00000007600	ENSORLT00000035253	Transcript	intron_variant	-	-	-	-	-	-	IMPACT=MODIFIER;STRAND=1
3_20401569_T/A	3:20401569	A	ENSORLG00000007600	ENSORLT00000009528	Transcript	intron_variant	-	-	-	-	-	-	IMPACT=MODIFIER;STRAND=1
3_20401569_T/A	3:20401569	A	ENSORLG00000007600	ENSORLT00000035253	Transcript	intron_variant	-	-	-	-	-	-	IMPACT=MODIFIER;STRAND=1
3_20401579_A/G	3:20401579	G	ENSORLG00000007600	ENSORLT00000009528	Transcript	intron_variant	-	-	-	-	-	-	IMPACT=MODIFIER;STRAND=1
3_20401579_A/G	3:20401579	G	ENSORLG00000007600	ENSORLT00000035253	Transcript	intron_variant	-	-	-	-	-	-	IMPACT=MODIFIER;STRAND=1
3_20401588_T/G	3:20401588	G	ENSORLG00000007600	ENSORLT00000009528	Transcript	intron_variant	-	-	-	-	-	-	IMPACT=MODIFIER;STRAND=1
3_20401588_T/G	3:20401588	G	ENSORLG00000007600	ENSORLT00000035253	Transcript	intron_variant	-	-	-	-	-	-	IMPACT=MODIFIER;STRAND=1
3_20401612_G/A	3:20401612	A	ENSORLG00000007600	ENSORLT00000009528	Transcript	intron_variant	-	-	-	-	-	-	IMPACT=MODIFIER;STRAND=1
3_20401612_G/A	3:20401612	A	ENSORLG00000007600	ENSORLT00000035253	Transcript	intron_variant	-	-	-	-	-	-	IMPACT=MODIFIER;STRAND=1
3_20401618_T/C	3:20401618	C	ENSORLG00000007600	ENSORLT00000009528	Transcript	intron_variant	-	-	-	-	-	-	IMPACT=MODIFIER;STRAND=1
3_20401618_T/C	3:20401618	C	ENSORLG00000007600	ENSORLT00000035253	Transcript	intron_variant	-	-	-	-	-	-	IMPACT=MODIFIER;STRAND=1
3_20401629_G/T	3:20401629	T	ENSORLG00000007600	ENSORLT00000009528	Transcript	intron_variant	-	-	-	-	-	-	IMPACT=MODIFIER;STRAND=1
3_20401629_G/T	3:20401629	T	ENSORLG00000007600	ENSORLT00000035253	Transcript	intron_variant	-	-	-	-	-	-	IMPACT=MODIFIER;STRAND=1
3_20401665_G/T	3:20401665	T	ENSORLG00000007600	ENSORLT00000009528	Transcript	intron_variant	-	-	-	-	-	-	IMPACT=MODIFIER;STRAND=1
3_20401665_G/T	3:20401665	T	ENSORLG00000007600	ENSORLT00000035253	Transcript	intron_variant	-	-	-	-	-	-	IMPACT=MODIFIER;STRAND=1
3_20401702_G/A	3:20401702	A	ENSORLG00000007600	ENSORLT00000009528	Transcript	intron_variant	-	-	-	-	-	-	IMPACT=MODIFIER;STRAND=1
3_20401702_G/A	3:20401702	A	ENSORLG00000007600	ENSORLT00000035253	Transcript	intron_variant	-	-	-	-	-	-	IMPACT=MODIFIER;STRAND=1
3_20402015_T/C	3:20402015	C	ENSORLG00000007600	ENSORLT00000009528	Transcript	intron_variant	-	-	-	-	-	-	IMPACT=MODIFIER;STRAND=1
3_20402015_T/C	3:20402015	C	ENSORLG00000007600	ENSORLT00000035253	Transcript	intron_variant	-	-	-	-	-	-	IMPACT=MODIFIER;STRAND=1
3_20402100_G/C	3:20402100	C	ENSORLG00000007600	ENSORLT00000009528	Transcript	intron_variant	-	-	-	-	-	-	IMPACT=MODIFIER;STRAND=1
3_20402100_G/C	3:20402100	C	ENSORLG00000007600	ENSORLT00000035253	Transcript	intron_variant	-	-	-	-	-	-	IMPACT=MODIFIER;STRAND=1
3_20403258_A/C	3:20403258	C	ENSORLG00000007600	ENSORLT00000009528	Transcript	intron_variant	-	-	-	-	-	-	IMPACT=MODIFIER;STRAND=1
3_20403258_A/C	3:20403258	C	ENSORLG00000007600	ENSORLT00000035253	Transcript	intron_variant	-	-	-	-	-	-	IMPACT=MODIFIER;STRAND=1
3_20403292_C/T	3:20403292	T	ENSORLG00000007600	ENSORLT00000009528	Transcript	intron_variant	-	-	-	-	-	-	IMPACT=MODIFIER;STRAND=1
3_20403292_C/T	3:20403292	T	ENSORLG00000007600	ENSORLT00000035253	Transcript	intron_variant	-	-	-	-	-	-	IMPACT=MODIFIER;STRAND=1
3_20403316_C/A	3:20403316	A	ENSORLG00000007600	ENSORLT00000009528	Transcript	intron_variant	-	-	-	-	-	-	IMPACT=MODIFIER;STRAND=1
3_20403316_C/A	3:20403316	A	ENSORLG00000007600	ENSORLT00000035253	Transcript	intron_variant	-	-	-	-	-	-	IMPACT=MODIFIER;STRAND=1
3_20403326_G/A	3:20403326	A	ENSORLG00000007600	ENSORLT00000009528	Transcript	intron_variant	-	-	-	-	-	-	IMPACT=MODIFIER;STRAND=1
3_20403326_G/A	3:20403326	A	ENSORLG00000007600	ENSORLT00000035253	Transcript	intron_variant	-	-	-	-	-	-	IMPACT=MODIFIER;STRAND=1
3_20403368_G/C	3:20403368	C	ENSORLG00000007600	ENSORLT00000009528	Transcript	intron_variant	-	-	-	-	-	-	IMPACT=MODIFIER;STRAND=1
3_20403368_G/C	3:20403368	C	ENSORLG00000007600	ENSORLT00000035253	Transcript	intron_variant	-	-	-	-	-	-	IMPACT=MODIFIER;STRAND=1
3_20403533_T/A	3:20403533	A	ENSORLG00000007600	ENSORLT00000009528	Transcript	intron_variant	-	-	-	-	-	-	IMPACT=MODIFIER;STRAND=1
3_20403533_T/A	3:20403533	A	ENSORLG00000007600	ENSORLT00000035253	Transcript	intron_variant	-	-	-	-	-	-	IMPACT=MODIFIER;STRAND=1
3_20403625_T/C	3:20403625	C	ENSORLG00000007600	ENSORLT00000009528	Transcript	intron_variant	-	-	-	-	-	-	IMPACT=MODIFIER;STRAND=1
3_20403625_T/C	3:20403625	C	ENSORLG00000007600	ENSORLT00000035253	Transcript	intron_variant	-	-	-	-	-	-	IMPACT=MODIFIER;STRAND=1
3_20404098_A/T	3:20404098	T	ENSORLG00000007600	ENSORLT00000009528	Transcript	intron_variant	-	-	-	-	-	-	IMPACT=MODIFIER;STRAND=1
3_20404098_A/T	3:20404098	T	ENSORLG00000007600	ENSORLT00000035253	Transcript	intron_variant	-	-	-	-	-	-	IMPACT=MODIFIER;STRAND=1
3_20404100_C/A	3:20404100	A	ENSORLG00000007600	ENSORLT00000009528	Transcript	intron_variant	-	-	-	-	-	-	IMPACT=MODIFIER;STRAND=1
3_20404100_C/A	3:20404100	A	ENSORLG00000007600	ENSORLT00000035253	Transcript	intron_variant	-	-	-	-	-	-	IMPACT=MODIFIER;STRAND=1
3_20404599_T/C	3:20404599	C	ENSORLG00000007600	ENSORLT00000009528	Transcript	intron_variant	-	-	-	-	-	-	IMPACT=MODIFIER;STRAND=1
3_20404599_T/C	3:20404599	C	ENSORLG00000007600	ENSORLT00000035253	Transcript	intron_variant	-	-	-	-	-	-	IMPACT=MODIFIER;STRAND=1
3_20404610_C/T	3:20404610	T	ENSORLG00000007600	ENSORLT00000009528	Transcript	intron_variant	-	-	-	-	-	-	IMPACT=MODIFIER;STRAND=1
3_20404610_C/T	3:20404610	T	ENSORLG00000007600	ENSORLT00000035253	Transcript	intron_variant	-	-	-	-	-	-	IMPACT=MODIFIER;STRAND=1
3_20404723_C/T	3:20404723	T	ENSORLG00000007600	ENSORLT00000009528	Transcript	intron_variant	-	-	-	-	-	-	IMPACT=MODIFIER;STRAND=1
3_20404723_C/T	3:20404723	T	ENSORLG00000007600	ENSORLT00000035253	Transcript	intron_variant	-	-	-	-	-	-	IMPACT=MODIFIER;STRAND=1
3_20404748_T/C	3:20404748	C	ENSORLG00000007600	ENSORLT00000009528	Transcript	intron_variant	-	-	-	-	-	-	IMPACT=MODIFIER;STRAND=1
3_20404748_T/C	3:20404748	C	ENSORLG00000007600	ENSORLT00000035253	Transcript	intron_variant	-	-	-	-	-	-	IMPACT=MODIFIER;STRAND=1
3_20404774_C/G	3:20404774	G	ENSORLG00000007600	ENSORLT00000009528	Transcript	intron_variant	-	-	-	-	-	-	IMPACT=MODIFIER;STRAND=1
3_20404774_C/G	3:20404774	G	ENSORLG00000007600	ENSORLT00000035253	Transcript	intron_variant	-	-	-	-	-	-	IMPACT=MODIFIER;STRAND=1
3_20404809_G/T	3:20404809	T	ENSORLG00000007600	ENSORLT00000009528	Transcript	intron_variant	-	-	-	-	-	-	IMPACT=MODIFIER;STRAND=1
3_20404809_G/T	3:20404809	T	ENSORLG00000007600	ENSORLT00000035253	Transcript	intron_variant	-	-	-	-	-	-	IMPACT=MODIFIER;STRAND=1
3_20404886_A/T	3:20404886	T	ENSORLG00000007600	ENSORLT00000009528	Transcript	intron_variant	-	-	-	-	-	-	IMPACT=MODIFIER;STRAND=1
3_20404886_A/T	3:20404886	T	ENSORLG00000007600	ENSORLT00000035253	Transcript	intron_variant	-	-	-	-	-	-	IMPACT=MODIFIER;STRAND=1
3_20404895_G/T	3:20404895	T	ENSORLG00000007600	ENSORLT00000009528	Transcript	intron_variant	-	-	-	-	-	-	IMPACT=MODIFIER;STRAND=1
3_20404895_G/T	3:20404895	T	ENSORLG00000007600	ENSORLT00000035253	Transcript	intron_variant	-	-	-	-	-	-	IMPACT=MODIFIER;STRAND=1
3_20404990_T/G	3:20404990	G	ENSORLG00000007600	ENSORLT00000009528	Transcript	intron_variant	-	-	-	-	-	-	IMPACT=MODIFIER;STRAND=1
3_20404990_T/G	3:20404990	G	ENSORLG00000007600	ENSORLT00000035253	Transcript	intron_variant	-	-	-	-	-	-	IMPACT=MODIFIER;STRAND=1
3_20405998_G/T	3:20405998	T	ENSORLG00000007600	ENSORLT00000009528	Transcript	intron_variant	-	-	-	-	-	-	IMPACT=MODIFIER;STRAND=1
3_20405998_G/T	3:20405998	T	ENSORLG00000007600	ENSORLT00000035253	Transcript	intron_variant	-	-	-	-	-	-	IMPACT=MODIFIER;STRAND=1
3_20406264_T/C	3:20406264	C	ENSORLG00000007600	ENSORLT00000009528	Transcript	intron_variant	-	-	-	-	-	-	IMPACT=MODIFIER;STRAND=1
3_20406264_T/C	3:20406264	C	ENSORLG00000007600	ENSORLT00000035253	Transcript	intron_variant	-	-	-	-	-	-	IMPACT=MODIFIER;STRAND=1
3_20407352_A/G	3:20407352	G	ENSORLG00000007600	ENSORLT00000009528	Transcript	intron_variant	-	-	-	-	-	-	IMPACT=MODIFIER;STRAND=1
3_20407352_A/G	3:20407352	G	ENSORLG00000007600	ENSORLT00000035253	Transcript	intron_variant	-	-	-	-	-	-	IMPACT=MODIFIER;STRAND=1
3_20407557_G/T	3:20407557	T	ENSORLG00000007600	ENSORLT00000009528	Transcript	intron_variant	-	-	-	-	-	-	IMPACT=MODIFIER;STRAND=1
3_20407557_G/T	3:20407557	T	ENSORLG00000007600	ENSORLT00000035253	Transcript	intron_variant	-	-	-	-	-	-	IMPACT=MODIFIER;STRAND=1
3_20407562_A/C	3:20407562	C	ENSORLG00000007600	ENSORLT00000009528	Transcript	intron_variant	-	-	-	-	-	-	IMPACT=MODIFIER;STRAND=1
3_20407562_A/C	3:20407562	C	ENSORLG00000007600	ENSORLT00000035253	Transcript	intron_variant	-	-	-	-	-	-	IMPACT=MODIFIER;STRAND=1
3_20408030_A/C	3:20408030	C	ENSORLG00000007600	ENSORLT00000009528	Transcript	intron_variant	-	-	-	-	-	-	IMPACT=MODIFIER;STRAND=1
3_20408030_A/C	3:20408030	C	ENSORLG00000007600	ENSORLT00000035253	Transcript	intron_variant	-	-	-	-	-	-	IMPACT=MODIFIER;STRAND=1
3_20408215_G/T	3:20408215	T	ENSORLG00000007600	ENSORLT00000009528	Transcript	intron_variant	-	-	-	-	-	-	IMPACT=MODIFIER;STRAND=1
3_20408215_G/T	3:20408215	T	ENSORLG00000007600	ENSORLT00000035253	Transcript	intron_variant	-	-	-	-	-	-	IMPACT=MODIFIER;STRAND=1
3_20408224_T/C	3:20408224	C	ENSORLG00000007600	ENSORLT00000009528	Transcript	intron_variant	-	-	-	-	-	-	IMPACT=MODIFIER;STRAND=1
3_20408224_T/C	3:20408224	C	ENSORLG00000007600	ENSORLT00000035253	Transcript	intron_variant	-	-	-	-	-	-	IMPACT=MODIFIER;STRAND=1
3_20409696_T/G	3:20409696	G	ENSORLG00000007600	ENSORLT00000009528	Transcript	intron_variant	-	-	-	-	-	-	IMPACT=MODIFIER;STRAND=1
3_20409696_T/G	3:20409696	G	ENSORLG00000007600	ENSORLT00000035253	Transcript	intron_variant	-	-	-	-	-	-	IMPACT=MODIFIER;STRAND=1
3_20409821_A/C	3:20409821	C	ENSORLG00000007600	ENSORLT00000009528	Transcript	intron_variant	-	-	-	-	-	-	IMPACT=MODIFIER;STRAND=1
3_20409821_A/C	3:20409821	C	ENSORLG00000007600	ENSORLT00000035253	Transcript	intron_variant	-	-	-	-	-	-	IMPACT=MODIFIER;STRAND=1
3_20409989_G/A	3:20409989	A	ENSORLG00000007600	ENSORLT00000009528	Transcript	intron_variant	-	-	-	-	-	-	IMPACT=MODIFIER;STRAND=1
3_20409989_G/A	3:20409989	A	ENSORLG00000007600	ENSORLT00000035253	Transcript	intron_variant	-	-	-	-	-	-	IMPACT=MODIFIER;STRAND=1
3_20410018_A/T	3:20410018	T	ENSORLG00000007600	ENSORLT00000009528	Transcript	intron_variant	-	-	-	-	-	-	IMPACT=MODIFIER;STRAND=1
3_20410018_A/T	3:20410018	T	ENSORLG00000007600	ENSORLT00000035253	Transcript	intron_variant	-	-	-	-	-	-	IMPACT=MODIFIER;STRAND=1
3_20411266_G/C	3:20411266	C	ENSORLG00000007600	ENSORLT00000009528	Transcript	intron_variant	-	-	-	-	-	-	IMPACT=MODIFIER;STRAND=1
3_20411266_G/C	3:20411266	C	ENSORLG00000007600	ENSORLT00000035253	Transcript	intron_variant	-	-	-	-	-	-	IMPACT=MODIFIER;STRAND=1
3_20411591_G/A	3:20411591	A	ENSORLG00000007600	ENSORLT00000009528	Transcript	intron_variant	-	-	-	-	-	-	IMPACT=MODIFIER;STRAND=1
3_20411591_G/A	3:20411591	A	ENSORLG00000007600	ENSORLT00000035253	Transcript	intron_variant	-	-	-	-	-	-	IMPACT=MODIFIER;STRAND=1
3_20411596_G/T	3:20411596	T	ENSORLG00000007600	ENSORLT00000009528	Transcript	intron_variant	-	-	-	-	-	-	IMPACT=MODIFIER;STRAND=1
3_20411596_G/T	3:20411596	T	ENSORLG00000007600	ENSORLT00000035253	Transcript	intron_variant	-	-	-	-	-	-	IMPACT=MODIFIER;STRAND=1
3_20411622_C/A	3:20411622	A	ENSORLG00000007600	ENSORLT00000009528	Transcript	intron_variant	-	-	-	-	-	-	IMPACT=MODIFIER;STRAND=1
3_20411622_C/A	3:20411622	A	ENSORLG00000007600	ENSORLT00000035253	Transcript	intron_variant	-	-	-	-	-	-	IMPACT=MODIFIER;STRAND=1
3_20411647_C/G	3:20411647	G	ENSORLG00000007600	ENSORLT00000009528	Transcript	intron_variant	-	-	-	-	-	-	IMPACT=MODIFIER;STRAND=1
3_20411647_C/G	3:20411647	G	ENSORLG00000007600	ENSORLT00000035253	Transcript	intron_variant	-	-	-	-	-	-	IMPACT=MODIFIER;STRAND=1
3_20411708_C/T	3:20411708	T	ENSORLG00000007600	ENSORLT00000009528	Transcript	intron_variant	-	-	-	-	-	-	IMPACT=MODIFIER;STRAND=1
3_20411708_C/T	3:20411708	T	ENSORLG00000007600	ENSORLT00000035253	Transcript	intron_variant	-	-	-	-	-	-	IMPACT=MODIFIER;STRAND=1
3_20411764_A/C	3:20411764	C	ENSORLG00000007600	ENSORLT00000009528	Transcript	intron_variant	-	-	-	-	-	-	IMPACT=MODIFIER;STRAND=1
3_20411764_A/C	3:20411764	C	ENSORLG00000007600	ENSORLT00000035253	Transcript	intron_variant	-	-	-	-	-	-	IMPACT=MODIFIER;STRAND=1
3_20411769_A/G	3:20411769	G	ENSORLG00000007600	ENSORLT00000009528	Transcript	intron_variant	-	-	-	-	-	-	IMPACT=MODIFIER;STRAND=1
3_20411769_A/G	3:20411769	G	ENSORLG00000007600	ENSORLT00000035253	Transcript	intron_variant	-	-	-	-	-	-	IMPACT=MODIFIER;STRAND=1
3_20411779_C/T	3:20411779	T	ENSORLG00000007600	ENSORLT00000009528	Transcript	intron_variant	-	-	-	-	-	-	IMPACT=MODIFIER;STRAND=1
3_20411779_C/T	3:20411779	T	ENSORLG00000007600	ENSORLT00000035253	Transcript	intron_variant	-	-	-	-	-	-	IMPACT=MODIFIER;STRAND=1
3_20411811_A/C	3:20411811	C	ENSORLG00000007600	ENSORLT00000009528	Transcript	intron_variant	-	-	-	-	-	-	IMPACT=MODIFIER;STRAND=1
3_20411811_A/C	3:20411811	C	ENSORLG00000007600	ENSORLT00000035253	Transcript	intron_variant	-	-	-	-	-	-	IMPACT=MODIFIER;STRAND=1
3_20411824_G/C	3:20411824	C	ENSORLG00000007600	ENSORLT00000009528	Transcript	intron_variant	-	-	-	-	-	-	IMPACT=MODIFIER;STRAND=1
3_20411824_G/C	3:20411824	C	ENSORLG00000007600	ENSORLT00000035253	Transcript	intron_variant	-	-	-	-	-	-	IMPACT=MODIFIER;STRAND=1
3_20411932_A/C	3:20411932	C	ENSORLG00000007600	ENSORLT00000009528	Transcript	intron_variant	-	-	-	-	-	-	IMPACT=MODIFIER;STRAND=1
3_20411932_A/C	3:20411932	C	ENSORLG00000007600	ENSORLT00000035253	Transcript	intron_variant	-	-	-	-	-	-	IMPACT=MODIFIER;STRAND=1
3_20411948_T/A	3:20411948	A	ENSORLG00000007600	ENSORLT00000009528	Transcript	intron_variant	-	-	-	-	-	-	IMPACT=MODIFIER;STRAND=1
3_20411948_T/A	3:20411948	A	ENSORLG00000007600	ENSORLT00000035253	Transcript	intron_variant	-	-	-	-	-	-	IMPACT=MODIFIER;STRAND=1
3_20411967_G/A	3:20411967	A	ENSORLG00000007600	ENSORLT00000009528	Transcript	intron_variant	-	-	-	-	-	-	IMPACT=MODIFIER;STRAND=1
3_20411967_G/A	3:20411967	A	ENSORLG00000007600	ENSORLT00000035253	Transcript	intron_variant	-	-	-	-	-	-	IMPACT=MODIFIER;STRAND=1
3_20412007_G/A	3:20412007	A	ENSORLG00000007600	ENSORLT00000009528	Transcript	intron_variant	-	-	-	-	-	-	IMPACT=MODIFIER;STRAND=1
3_20412007_G/A	3:20412007	A	ENSORLG00000007600	ENSORLT00000035253	Transcript	intron_variant	-	-	-	-	-	-	IMPACT=MODIFIER;STRAND=1
3_20412031_T/G	3:20412031	G	ENSORLG00000007600	ENSORLT00000009528	Transcript	intron_variant	-	-	-	-	-	-	IMPACT=MODIFIER;STRAND=1
3_20412031_T/G	3:20412031	G	ENSORLG00000007600	ENSORLT00000035253	Transcript	intron_variant	-	-	-	-	-	-	IMPACT=MODIFIER;STRAND=1
3_20412068_T/A	3:20412068	A	ENSORLG00000007600	ENSORLT00000009528	Transcript	intron_variant	-	-	-	-	-	-	IMPACT=MODIFIER;STRAND=1
3_20412068_T/A	3:20412068	A	ENSORLG00000007600	ENSORLT00000035253	Transcript	intron_variant	-	-	-	-	-	-	IMPACT=MODIFIER;STRAND=1
3_20412119_T/A	3:20412119	A	ENSORLG00000007600	ENSORLT00000009528	Transcript	intron_variant	-	-	-	-	-	-	IMPACT=MODIFIER;STRAND=1
3_20412119_T/A	3:20412119	A	ENSORLG00000007600	ENSORLT00000035253	Transcript	intron_variant	-	-	-	-	-	-	IMPACT=MODIFIER;STRAND=1
3_20413024_C/G	3:20413024	G	ENSORLG00000007600	ENSORLT00000009528	Transcript	intron_variant	-	-	-	-	-	-	IMPACT=MODIFIER;STRAND=1
3_20413024_C/G	3:20413024	G	ENSORLG00000007600	ENSORLT00000035253	Transcript	intron_variant	-	-	-	-	-	-	IMPACT=MODIFIER;STRAND=1
3_20413045_C/G	3:20413045	G	ENSORLG00000007600	ENSORLT00000009528	Transcript	intron_variant	-	-	-	-	-	-	IMPACT=MODIFIER;STRAND=1
3_20413045_C/G	3:20413045	G	ENSORLG00000007600	ENSORLT00000035253	Transcript	intron_variant	-	-	-	-	-	-	IMPACT=MODIFIER;STRAND=1
3_20413144_T/A	3:20413144	A	ENSORLG00000007600	ENSORLT00000009528	Transcript	intron_variant	-	-	-	-	-	-	IMPACT=MODIFIER;STRAND=1
3_20413144_T/A	3:20413144	A	ENSORLG00000007600	ENSORLT00000035253	Transcript	intron_variant	-	-	-	-	-	-	IMPACT=MODIFIER;STRAND=1
3_20413177_A/T	3:20413177	T	ENSORLG00000007600	ENSORLT00000009528	Transcript	intron_variant	-	-	-	-	-	-	IMPACT=MODIFIER;STRAND=1
3_20413177_A/T	3:20413177	T	ENSORLG00000007600	ENSORLT00000035253	Transcript	intron_variant	-	-	-	-	-	-	IMPACT=MODIFIER;STRAND=1
3_20413225_A/C	3:20413225	C	ENSORLG00000007600	ENSORLT00000009528	Transcript	intron_variant	-	-	-	-	-	-	IMPACT=MODIFIER;STRAND=1
3_20413225_A/C	3:20413225	C	ENSORLG00000007600	ENSORLT00000035253	Transcript	intron_variant	-	-	-	-	-	-	IMPACT=MODIFIER;STRAND=1
3_20413480_A/G	3:20413480	G	ENSORLG00000007600	ENSORLT00000009528	Transcript	intron_variant	-	-	-	-	-	-	IMPACT=MODIFIER;STRAND=1
3_20413480_A/G	3:20413480	G	ENSORLG00000007600	ENSORLT00000035253	Transcript	intron_variant	-	-	-	-	-	-	IMPACT=MODIFIER;STRAND=1
3_20413563_T/A	3:20413563	A	ENSORLG00000007600	ENSORLT00000009528	Transcript	intron_variant	-	-	-	-	-	-	IMPACT=MODIFIER;STRAND=1
3_20413563_T/A	3:20413563	A	ENSORLG00000007600	ENSORLT00000035253	Transcript	intron_variant	-	-	-	-	-	-	IMPACT=MODIFIER;STRAND=1
3_20413586_T/A	3:20413586	A	ENSORLG00000007600	ENSORLT00000009528	Transcript	intron_variant	-	-	-	-	-	-	IMPACT=MODIFIER;STRAND=1
3_20413586_T/A	3:20413586	A	ENSORLG00000007600	ENSORLT00000035253	Transcript	intron_variant	-	-	-	-	-	-	IMPACT=MODIFIER;STRAND=1
3_20413633_T/C	3:20413633	C	ENSORLG00000007600	ENSORLT00000009528	Transcript	intron_variant	-	-	-	-	-	-	IMPACT=MODIFIER;STRAND=1
3_20413633_T/C	3:20413633	C	ENSORLG00000007600	ENSORLT00000035253	Transcript	intron_variant	-	-	-	-	-	-	IMPACT=MODIFIER;STRAND=1
3_20413729_C/T	3:20413729	T	ENSORLG00000007600	ENSORLT00000009528	Transcript	intron_variant	-	-	-	-	-	-	IMPACT=MODIFIER;STRAND=1
3_20413729_C/T	3:20413729	T	ENSORLG00000007600	ENSORLT00000035253	Transcript	intron_variant	-	-	-	-	-	-	IMPACT=MODIFIER;STRAND=1
3_20413934_G/C	3:20413934	C	ENSORLG00000007600	ENSORLT00000009528	Transcript	intron_variant	-	-	-	-	-	-	IMPACT=MODIFIER;STRAND=1
3_20413934_G/C	3:20413934	C	ENSORLG00000007600	ENSORLT00000035253	Transcript	intron_variant	-	-	-	-	-	-	IMPACT=MODIFIER;STRAND=1
3_20414099_C/G	3:20414099	G	ENSORLG00000007600	ENSORLT00000009528	Transcript	intron_variant	-	-	-	-	-	-	IMPACT=MODIFIER;STRAND=1
3_20414099_C/G	3:20414099	G	ENSORLG00000007600	ENSORLT00000035253	Transcript	intron_variant	-	-	-	-	-	-	IMPACT=MODIFIER;STRAND=1
3_20414111_C/T	3:20414111	T	ENSORLG00000007600	ENSORLT00000009528	Transcript	intron_variant	-	-	-	-	-	-	IMPACT=MODIFIER;STRAND=1
3_20414111_C/T	3:20414111	T	ENSORLG00000007600	ENSORLT00000035253	Transcript	intron_variant	-	-	-	-	-	-	IMPACT=MODIFIER;STRAND=1
3_20414155_T/G	3:20414155	G	ENSORLG00000007600	ENSORLT00000009528	Transcript	intron_variant	-	-	-	-	-	-	IMPACT=MODIFIER;STRAND=1
3_20414155_T/G	3:20414155	G	ENSORLG00000007600	ENSORLT00000035253	Transcript	intron_variant	-	-	-	-	-	-	IMPACT=MODIFIER;STRAND=1
3_20414383_A/C	3:20414383	C	ENSORLG00000007600	ENSORLT00000009528	Transcript	intron_variant	-	-	-	-	-	-	IMPACT=MODIFIER;STRAND=1
3_20414383_A/C	3:20414383	C	ENSORLG00000007600	ENSORLT00000035253	Transcript	intron_variant	-	-	-	-	-	-	IMPACT=MODIFIER;STRAND=1
3_20414479_C/A	3:20414479	A	ENSORLG00000007600	ENSORLT00000009528	Transcript	intron_variant	-	-	-	-	-	-	IMPACT=MODIFIER;STRAND=1
3_20414479_C/A	3:20414479	A	ENSORLG00000007600	ENSORLT00000035253	Transcript	intron_variant	-	-	-	-	-	-	IMPACT=MODIFIER;STRAND=1
3_20414961_T/G	3:20414961	G	ENSORLG00000007600	ENSORLT00000009528	Transcript	missense_variant	638	365	122	V/G	gTt/gGt	-	IMPACT=MODERATE;STRAND=1
3_20414961_T/G	3:20414961	G	ENSORLG00000007600	ENSORLT00000035253	Transcript	missense_variant	512	239	80	V/G	gTt/gGt	-	IMPACT=MODERATE;STRAND=1
3_20415465_G/C	3:20415465	C	ENSORLG00000007600	ENSORLT00000009528	Transcript	intron_variant	-	-	-	-	-	-	IMPACT=MODIFIER;STRAND=1
3_20415465_G/C	3:20415465	C	ENSORLG00000007600	ENSORLT00000035253	Transcript	intron_variant	-	-	-	-	-	-	IMPACT=MODIFIER;STRAND=1
3_20415518_G/A	3:20415518	A	ENSORLG00000007600	ENSORLT00000009528	Transcript	intron_variant	-	-	-	-	-	-	IMPACT=MODIFIER;STRAND=1
3_20415518_G/A	3:20415518	A	ENSORLG00000007600	ENSORLT00000035253	Transcript	intron_variant	-	-	-	-	-	-	IMPACT=MODIFIER;STRAND=1
3_20415570_C/T	3:20415570	T	ENSORLG00000007600	ENSORLT00000009528	Transcript	intron_variant	-	-	-	-	-	-	IMPACT=MODIFIER;STRAND=1
3_20415570_C/T	3:20415570	T	ENSORLG00000007600	ENSORLT00000035253	Transcript	intron_variant	-	-	-	-	-	-	IMPACT=MODIFIER;STRAND=1
3_20415640_G/A	3:20415640	A	ENSORLG00000007600	ENSORLT00000009528	Transcript	intron_variant	-	-	-	-	-	-	IMPACT=MODIFIER;STRAND=1
3_20415640_G/A	3:20415640	A	ENSORLG00000007600	ENSORLT00000035253	Transcript	intron_variant	-	-	-	-	-	-	IMPACT=MODIFIER;STRAND=1
3_20415740_A/G	3:20415740	G	ENSORLG00000007600	ENSORLT00000009528	Transcript	intron_variant	-	-	-	-	-	-	IMPACT=MODIFIER;STRAND=1
3_20415740_A/G	3:20415740	G	ENSORLG00000007600	ENSORLT00000035253	Transcript	intron_variant	-	-	-	-	-	-	IMPACT=MODIFIER;STRAND=1
3_20415796_T/G	3:20415796	G	ENSORLG00000007600	ENSORLT00000009528	Transcript	intron_variant	-	-	-	-	-	-	IMPACT=MODIFIER;STRAND=1
3_20415796_T/G	3:20415796	G	ENSORLG00000007600	ENSORLT00000035253	Transcript	intron_variant	-	-	-	-	-	-	IMPACT=MODIFIER;STRAND=1
3_20415877_A/G	3:20415877	G	ENSORLG00000007600	ENSORLT00000009528	Transcript	intron_variant	-	-	-	-	-	-	IMPACT=MODIFIER;STRAND=1
3_20415877_A/G	3:20415877	G	ENSORLG00000007600	ENSORLT00000035253	Transcript	intron_variant	-	-	-	-	-	-	IMPACT=MODIFIER;STRAND=1
3_20415950_C/T	3:20415950	T	ENSORLG00000007600	ENSORLT00000009528	Transcript	intron_variant	-	-	-	-	-	-	IMPACT=MODIFIER;STRAND=1
3_20415950_C/T	3:20415950	T	ENSORLG00000007600	ENSORLT00000035253	Transcript	intron_variant	-	-	-	-	-	-	IMPACT=MODIFIER;STRAND=1
3_20416074_C/T	3:20416074	T	ENSORLG00000007600	ENSORLT00000009528	Transcript	intron_variant	-	-	-	-	-	-	IMPACT=MODIFIER;STRAND=1
3_20416074_C/T	3:20416074	T	ENSORLG00000007600	ENSORLT00000035253	Transcript	intron_variant	-	-	-	-	-	-	IMPACT=MODIFIER;STRAND=1
3_20416100_C/T	3:20416100	T	ENSORLG00000007600	ENSORLT00000009528	Transcript	intron_variant	-	-	-	-	-	-	IMPACT=MODIFIER;STRAND=1
3_20416100_C/T	3:20416100	T	ENSORLG00000007600	ENSORLT00000035253	Transcript	intron_variant	-	-	-	-	-	-	IMPACT=MODIFIER;STRAND=1
3_20416108_T/A	3:20416108	A	ENSORLG00000007600	ENSORLT00000009528	Transcript	intron_variant	-	-	-	-	-	-	IMPACT=MODIFIER;STRAND=1
3_20416108_T/A	3:20416108	A	ENSORLG00000007600	ENSORLT00000035253	Transcript	intron_variant	-	-	-	-	-	-	IMPACT=MODIFIER;STRAND=1
3_20416220_A/C	3:20416220	C	ENSORLG00000007600	ENSORLT00000009528	Transcript	intron_variant	-	-	-	-	-	-	IMPACT=MODIFIER;STRAND=1
3_20416220_A/C	3:20416220	C	ENSORLG00000007600	ENSORLT00000035253	Transcript	intron_variant	-	-	-	-	-	-	IMPACT=MODIFIER;STRAND=1
3_20416226_C/A	3:20416226	A	ENSORLG00000007600	ENSORLT00000009528	Transcript	intron_variant	-	-	-	-	-	-	IMPACT=MODIFIER;STRAND=1
3_20416226_C/A	3:20416226	A	ENSORLG00000007600	ENSORLT00000035253	Transcript	intron_variant	-	-	-	-	-	-	IMPACT=MODIFIER;STRAND=1
3_20417434_C/T	3:20417434	T	ENSORLG00000007600	ENSORLT00000009528	Transcript	intron_variant	-	-	-	-	-	-	IMPACT=MODIFIER;STRAND=1
3_20417434_C/T	3:20417434	T	ENSORLG00000007600	ENSORLT00000035253	Transcript	intron_variant	-	-	-	-	-	-	IMPACT=MODIFIER;STRAND=1
3_20417491_G/A	3:20417491	A	ENSORLG00000007600	ENSORLT00000009528	Transcript	intron_variant	-	-	-	-	-	-	IMPACT=MODIFIER;STRAND=1
3_20417491_G/A	3:20417491	A	ENSORLG00000007600	ENSORLT00000035253	Transcript	intron_variant	-	-	-	-	-	-	IMPACT=MODIFIER;STRAND=1
3_20418816_T/A	3:20418816	A	ENSORLG00000007600	ENSORLT00000009528	Transcript	intron_variant	-	-	-	-	-	-	IMPACT=MODIFIER;STRAND=1
3_20418816_T/A	3:20418816	A	ENSORLG00000007600	ENSORLT00000035253	Transcript	intron_variant	-	-	-	-	-	-	IMPACT=MODIFIER;STRAND=1
3_20418831_A/G	3:20418831	G	ENSORLG00000007600	ENSORLT00000009528	Transcript	intron_variant	-	-	-	-	-	-	IMPACT=MODIFIER;STRAND=1
3_20418831_A/G	3:20418831	G	ENSORLG00000007600	ENSORLT00000035253	Transcript	intron_variant	-	-	-	-	-	-	IMPACT=MODIFIER;STRAND=1
3_20419024_A/G	3:20419024	G	ENSORLG00000007600	ENSORLT00000009528	Transcript	intron_variant	-	-	-	-	-	-	IMPACT=MODIFIER;STRAND=1
3_20419024_A/G	3:20419024	G	ENSORLG00000007600	ENSORLT00000035253	Transcript	intron_variant	-	-	-	-	-	-	IMPACT=MODIFIER;STRAND=1
3_20419057_G/T	3:20419057	T	ENSORLG00000007600	ENSORLT00000009528	Transcript	intron_variant	-	-	-	-	-	-	IMPACT=MODIFIER;STRAND=1
3_20419057_G/T	3:20419057	T	ENSORLG00000007600	ENSORLT00000035253	Transcript	intron_variant	-	-	-	-	-	-	IMPACT=MODIFIER;STRAND=1
3_20419461_G/A	3:20419461	A	ENSORLG00000007600	ENSORLT00000009528	Transcript	intron_variant	-	-	-	-	-	-	IMPACT=MODIFIER;STRAND=1
3_20419461_G/A	3:20419461	A	ENSORLG00000007600	ENSORLT00000035253	Transcript	intron_variant	-	-	-	-	-	-	IMPACT=MODIFIER;STRAND=1
3_20419468_T/G	3:20419468	G	ENSORLG00000007600	ENSORLT00000009528	Transcript	intron_variant	-	-	-	-	-	-	IMPACT=MODIFIER;STRAND=1
3_20419468_T/G	3:20419468	G	ENSORLG00000007600	ENSORLT00000035253	Transcript	intron_variant	-	-	-	-	-	-	IMPACT=MODIFIER;STRAND=1
3_20420092_A/G	3:20420092	G	ENSORLG00000007600	ENSORLT00000009528	Transcript	intron_variant	-	-	-	-	-	-	IMPACT=MODIFIER;STRAND=1
3_20420092_A/G	3:20420092	G	ENSORLG00000007600	ENSORLT00000035253	Transcript	intron_variant	-	-	-	-	-	-	IMPACT=MODIFIER;STRAND=1
3_20420128_A/C	3:20420128	C	ENSORLG00000007600	ENSORLT00000009528	Transcript	intron_variant	-	-	-	-	-	-	IMPACT=MODIFIER;STRAND=1
3_20420128_A/C	3:20420128	C	ENSORLG00000007600	ENSORLT00000035253	Transcript	intron_variant	-	-	-	-	-	-	IMPACT=MODIFIER;STRAND=1
3_20420322_G/C	3:20420322	C	ENSORLG00000007600	ENSORLT00000009528	Transcript	synonymous_variant	1941	1668	556	P	ccG/ccC	-	IMPACT=LOW;STRAND=1
3_20420322_G/C	3:20420322	C	ENSORLG00000007600	ENSORLT00000035253	Transcript	synonymous_variant	1815	1542	514	P	ccG/ccC	-	IMPACT=LOW;STRAND=1
3_20420551_T/A	3:20420551	A	ENSORLG00000007600	ENSORLT00000009528	Transcript	intron_variant	-	-	-	-	-	-	IMPACT=MODIFIER;STRAND=1
3_20420551_T/A	3:20420551	A	ENSORLG00000007600	ENSORLT00000035253	Transcript	intron_variant	-	-	-	-	-	-	IMPACT=MODIFIER;STRAND=1
3_20420570_A/C	3:20420570	C	ENSORLG00000007600	ENSORLT00000009528	Transcript	intron_variant	-	-	-	-	-	-	IMPACT=MODIFIER;STRAND=1
3_20420570_A/C	3:20420570	C	ENSORLG00000007600	ENSORLT00000035253	Transcript	intron_variant	-	-	-	-	-	-	IMPACT=MODIFIER;STRAND=1
3_20420588_A/G	3:20420588	G	ENSORLG00000007600	ENSORLT00000009528	Transcript	intron_variant	-	-	-	-	-	-	IMPACT=MODIFIER;STRAND=1
3_20420588_A/G	3:20420588	G	ENSORLG00000007600	ENSORLT00000035253	Transcript	intron_variant	-	-	-	-	-	-	IMPACT=MODIFIER;STRAND=1
3_20420616_G/T	3:20420616	T	ENSORLG00000007600	ENSORLT00000009528	Transcript	intron_variant	-	-	-	-	-	-	IMPACT=MODIFIER;STRAND=1
3_20420616_G/T	3:20420616	T	ENSORLG00000007600	ENSORLT00000035253	Transcript	intron_variant	-	-	-	-	-	-	IMPACT=MODIFIER;STRAND=1
3_20422310_T/G	3:20422310	G	ENSORLG00000007600	ENSORLT00000009528	Transcript	missense_variant	2607	2334	778	H/Q	caT/caG	-	IMPACT=MODERATE;STRAND=1
3_20422310_T/G	3:20422310	G	ENSORLG00000007600	ENSORLT00000035253	Transcript	missense_variant	2481	2208	736	H/Q	caT/caG	-	IMPACT=MODERATE;STRAND=1
3_20423018_G/A	3:20423018	A	ENSORLG00000007600	ENSORLT00000009528	Transcript	synonymous_variant	3315	3042	1014	Q	caG/caA	-	IMPACT=LOW;STRAND=1
3_20423018_G/A	3:20423018	A	ENSORLG00000007600	ENSORLT00000035253	Transcript	synonymous_variant	3189	2916	972	Q	caG/caA	-	IMPACT=LOW;STRAND=1
3_20423571_A/G	3:20423571	G	ENSORLG00000007600	ENSORLT00000009528	Transcript	missense_variant	3868	3595	1199	N/D	Aac/Gac	-	IMPACT=MODERATE;STRAND=1
3_20423571_A/G	3:20423571	G	ENSORLG00000007600	ENSORLT00000035253	Transcript	missense_variant	3742	3469	1157	N/D	Aac/Gac	-	IMPACT=MODERATE;STRAND=1
3_20424006_G/T	3:20424006	T	ENSORLG00000007600	ENSORLT00000009528	Transcript	intron_variant	-	-	-	-	-	-	IMPACT=MODIFIER;STRAND=1
3_20424006_G/T	3:20424006	T	ENSORLG00000007627	ENSORLT00000009557	Transcript	upstream_gene_variant	-	-	-	-	-	-	IMPACT=MODIFIER;DISTANCE=4959;STRAND=1
3_20424006_G/T	3:20424006	T	ENSORLG00000007600	ENSORLT00000035253	Transcript	intron_variant	-	-	-	-	-	-	IMPACT=MODIFIER;STRAND=1
3_20424397_T/C	3:20424397	C	ENSORLG00000007600	ENSORLT00000009528	Transcript	downstream_gene_variant	-	-	-	-	-	-	IMPACT=MODIFIER;DISTANCE=5;STRAND=1
3_20424397_T/C	3:20424397	C	ENSORLG00000007627	ENSORLT00000009557	Transcript	upstream_gene_variant	-	-	-	-	-	-	IMPACT=MODIFIER;DISTANCE=4568;STRAND=1
3_20424397_T/C	3:20424397	C	ENSORLG00000007600	ENSORLT00000035253	Transcript	downstream_gene_variant	-	-	-	-	-	-	IMPACT=MODIFIER;DISTANCE=5;STRAND=1
3_20424511_A/T	3:20424511	T	ENSORLG00000007600	ENSORLT00000009528	Transcript	downstream_gene_variant	-	-	-	-	-	-	IMPACT=MODIFIER;DISTANCE=119;STRAND=1
3_20424511_A/T	3:20424511	T	ENSORLG00000007627	ENSORLT00000009557	Transcript	upstream_gene_variant	-	-	-	-	-	-	IMPACT=MODIFIER;DISTANCE=4454;STRAND=1
3_20424511_A/T	3:20424511	T	ENSORLG00000007600	ENSORLT00000035253	Transcript	downstream_gene_variant	-	-	-	-	-	-	IMPACT=MODIFIER;DISTANCE=119;STRAND=1
3_20424573_G/T	3:20424573	T	ENSORLG00000007600	ENSORLT00000009528	Transcript	downstream_gene_variant	-	-	-	-	-	-	IMPACT=MODIFIER;DISTANCE=181;STRAND=1
3_20424573_G/T	3:20424573	T	ENSORLG00000007627	ENSORLT00000009557	Transcript	upstream_gene_variant	-	-	-	-	-	-	IMPACT=MODIFIER;DISTANCE=4392;STRAND=1
3_20424573_G/T	3:20424573	T	ENSORLG00000007600	ENSORLT00000035253	Transcript	downstream_gene_variant	-	-	-	-	-	-	IMPACT=MODIFIER;DISTANCE=181;STRAND=1
3_20424666_C/T	3:20424666	T	ENSORLG00000007600	ENSORLT00000009528	Transcript	downstream_gene_variant	-	-	-	-	-	-	IMPACT=MODIFIER;DISTANCE=274;STRAND=1
3_20424666_C/T	3:20424666	T	ENSORLG00000007627	ENSORLT00000009557	Transcript	upstream_gene_variant	-	-	-	-	-	-	IMPACT=MODIFIER;DISTANCE=4299;STRAND=1
3_20424666_C/T	3:20424666	T	ENSORLG00000007600	ENSORLT00000035253	Transcript	downstream_gene_variant	-	-	-	-	-	-	IMPACT=MODIFIER;DISTANCE=274;STRAND=1
3_20424674_A/G	3:20424674	G	ENSORLG00000007600	ENSORLT00000009528	Transcript	downstream_gene_variant	-	-	-	-	-	-	IMPACT=MODIFIER;DISTANCE=282;STRAND=1
3_20424674_A/G	3:20424674	G	ENSORLG00000007627	ENSORLT00000009557	Transcript	upstream_gene_variant	-	-	-	-	-	-	IMPACT=MODIFIER;DISTANCE=4291;STRAND=1
3_20424674_A/G	3:20424674	G	ENSORLG00000007600	ENSORLT00000035253	Transcript	downstream_gene_variant	-	-	-	-	-	-	IMPACT=MODIFIER;DISTANCE=282;STRAND=1
3_20424838_G/T	3:20424838	T	ENSORLG00000007600	ENSORLT00000009528	Transcript	downstream_gene_variant	-	-	-	-	-	-	IMPACT=MODIFIER;DISTANCE=446;STRAND=1
3_20424838_G/T	3:20424838	T	ENSORLG00000007627	ENSORLT00000009557	Transcript	upstream_gene_variant	-	-	-	-	-	-	IMPACT=MODIFIER;DISTANCE=4127;STRAND=1
3_20424838_G/T	3:20424838	T	ENSORLG00000007627	ENSORLT00000009559	Transcript	upstream_gene_variant	-	-	-	-	-	-	IMPACT=MODIFIER;DISTANCE=4851;STRAND=1
3_20424838_G/T	3:20424838	T	ENSORLG00000007600	ENSORLT00000035253	Transcript	downstream_gene_variant	-	-	-	-	-	-	IMPACT=MODIFIER;DISTANCE=446;STRAND=1
3_20424838_G/T	3:20424838	T	ENSORLG00000007627	ENSORLT00000037257	Transcript	upstream_gene_variant	-	-	-	-	-	-	IMPACT=MODIFIER;DISTANCE=4851;STRAND=1
3_20424945_G/A	3:20424945	A	ENSORLG00000007600	ENSORLT00000009528	Transcript	downstream_gene_variant	-	-	-	-	-	-	IMPACT=MODIFIER;DISTANCE=553;STRAND=1
3_20424945_G/A	3:20424945	A	ENSORLG00000007627	ENSORLT00000009557	Transcript	upstream_gene_variant	-	-	-	-	-	-	IMPACT=MODIFIER;DISTANCE=4020;STRAND=1
3_20424945_G/A	3:20424945	A	ENSORLG00000007627	ENSORLT00000009559	Transcript	upstream_gene_variant	-	-	-	-	-	-	IMPACT=MODIFIER;DISTANCE=4744;STRAND=1
3_20424945_G/A	3:20424945	A	ENSORLG00000007600	ENSORLT00000035253	Transcript	downstream_gene_variant	-	-	-	-	-	-	IMPACT=MODIFIER;DISTANCE=553;STRAND=1
3_20424945_G/A	3:20424945	A	ENSORLG00000007627	ENSORLT00000037257	Transcript	upstream_gene_variant	-	-	-	-	-	-	IMPACT=MODIFIER;DISTANCE=4744;STRAND=1
3_20424948_A/G	3:20424948	G	ENSORLG00000007600	ENSORLT00000009528	Transcript	downstream_gene_variant	-	-	-	-	-	-	IMPACT=MODIFIER;DISTANCE=556;STRAND=1
3_20424948_A/G	3:20424948	G	ENSORLG00000007627	ENSORLT00000009557	Transcript	upstream_gene_variant	-	-	-	-	-	-	IMPACT=MODIFIER;DISTANCE=4017;STRAND=1
3_20424948_A/G	3:20424948	G	ENSORLG00000007627	ENSORLT00000009559	Transcript	upstream_gene_variant	-	-	-	-	-	-	IMPACT=MODIFIER;DISTANCE=4741;STRAND=1
3_20424948_A/G	3:20424948	G	ENSORLG00000007600	ENSORLT00000035253	Transcript	downstream_gene_variant	-	-	-	-	-	-	IMPACT=MODIFIER;DISTANCE=556;STRAND=1
3_20424948_A/G	3:20424948	G	ENSORLG00000007627	ENSORLT00000037257	Transcript	upstream_gene_variant	-	-	-	-	-	-	IMPACT=MODIFIER;DISTANCE=4741;STRAND=1
3_20425843_T/C	3:20425843	C	ENSORLG00000007600	ENSORLT00000009528	Transcript	downstream_gene_variant	-	-	-	-	-	-	IMPACT=MODIFIER;DISTANCE=1451;STRAND=1
3_20425843_T/C	3:20425843	C	ENSORLG00000007627	ENSORLT00000009557	Transcript	upstream_gene_variant	-	-	-	-	-	-	IMPACT=MODIFIER;DISTANCE=3122;STRAND=1
3_20425843_T/C	3:20425843	C	ENSORLG00000007627	ENSORLT00000009559	Transcript	upstream_gene_variant	-	-	-	-	-	-	IMPACT=MODIFIER;DISTANCE=3846;STRAND=1
3_20425843_T/C	3:20425843	C	ENSORLG00000007600	ENSORLT00000035253	Transcript	downstream_gene_variant	-	-	-	-	-	-	IMPACT=MODIFIER;DISTANCE=1451;STRAND=1
3_20425843_T/C	3:20425843	C	ENSORLG00000007627	ENSORLT00000037257	Transcript	upstream_gene_variant	-	-	-	-	-	-	IMPACT=MODIFIER;DISTANCE=3846;STRAND=1
3_20426192_T/G	3:20426192	G	ENSORLG00000007600	ENSORLT00000009528	Transcript	downstream_gene_variant	-	-	-	-	-	-	IMPACT=MODIFIER;DISTANCE=1800;STRAND=1
3_20426192_T/G	3:20426192	G	ENSORLG00000007627	ENSORLT00000009557	Transcript	upstream_gene_variant	-	-	-	-	-	-	IMPACT=MODIFIER;DISTANCE=2773;STRAND=1
3_20426192_T/G	3:20426192	G	ENSORLG00000007627	ENSORLT00000009559	Transcript	upstream_gene_variant	-	-	-	-	-	-	IMPACT=MODIFIER;DISTANCE=3497;STRAND=1
3_20426192_T/G	3:20426192	G	ENSORLG00000007600	ENSORLT00000035253	Transcript	downstream_gene_variant	-	-	-	-	-	-	IMPACT=MODIFIER;DISTANCE=1800;STRAND=1
3_20426192_T/G	3:20426192	G	ENSORLG00000007627	ENSORLT00000037257	Transcript	upstream_gene_variant	-	-	-	-	-	-	IMPACT=MODIFIER;DISTANCE=3497;STRAND=1
3_20428600_G/A	3:20428600	A	ENSORLG00000007600	ENSORLT00000009528	Transcript	downstream_gene_variant	-	-	-	-	-	-	IMPACT=MODIFIER;DISTANCE=4208;STRAND=1
3_20428600_G/A	3:20428600	A	ENSORLG00000007627	ENSORLT00000009557	Transcript	upstream_gene_variant	-	-	-	-	-	-	IMPACT=MODIFIER;DISTANCE=365;STRAND=1
3_20428600_G/A	3:20428600	A	ENSORLG00000007627	ENSORLT00000009559	Transcript	upstream_gene_variant	-	-	-	-	-	-	IMPACT=MODIFIER;DISTANCE=1089;STRAND=1
3_20428600_G/A	3:20428600	A	ENSORLG00000007600	ENSORLT00000035253	Transcript	downstream_gene_variant	-	-	-	-	-	-	IMPACT=MODIFIER;DISTANCE=4208;STRAND=1
3_20428600_G/A	3:20428600	A	ENSORLG00000007627	ENSORLT00000037257	Transcript	upstream_gene_variant	-	-	-	-	-	-	IMPACT=MODIFIER;DISTANCE=1089;STRAND=1
3_20429069_T/G	3:20429069	G	ENSORLG00000007600	ENSORLT00000009528	Transcript	downstream_gene_variant	-	-	-	-	-	-	IMPACT=MODIFIER;DISTANCE=4677;STRAND=1
3_20429069_T/G	3:20429069	G	ENSORLG00000007627	ENSORLT00000009557	Transcript	synonymous_variant	105	105	35	T	acT/acG	-	IMPACT=LOW;STRAND=1
3_20429069_T/G	3:20429069	G	ENSORLG00000007627	ENSORLT00000009559	Transcript	upstream_gene_variant	-	-	-	-	-	-	IMPACT=MODIFIER;DISTANCE=620;STRAND=1
3_20429069_T/G	3:20429069	G	ENSORLG00000007600	ENSORLT00000035253	Transcript	downstream_gene_variant	-	-	-	-	-	-	IMPACT=MODIFIER;DISTANCE=4677;STRAND=1
3_20429069_T/G	3:20429069	G	ENSORLG00000007627	ENSORLT00000037257	Transcript	upstream_gene_variant	-	-	-	-	-	-	IMPACT=MODIFIER;DISTANCE=620;STRAND=1
3_20429136_C/T	3:20429136	T	ENSORLG00000007600	ENSORLT00000009528	Transcript	downstream_gene_variant	-	-	-	-	-	-	IMPACT=MODIFIER;DISTANCE=4744;STRAND=1
3_20429136_C/T	3:20429136	T	ENSORLG00000007627	ENSORLT00000009557	Transcript	intron_variant	-	-	-	-	-	-	IMPACT=MODIFIER;STRAND=1
3_20429136_C/T	3:20429136	T	ENSORLG00000007627	ENSORLT00000009559	Transcript	upstream_gene_variant	-	-	-	-	-	-	IMPACT=MODIFIER;DISTANCE=553;STRAND=1
3_20429136_C/T	3:20429136	T	ENSORLG00000007600	ENSORLT00000035253	Transcript	downstream_gene_variant	-	-	-	-	-	-	IMPACT=MODIFIER;DISTANCE=4744;STRAND=1
3_20429136_C/T	3:20429136	T	ENSORLG00000007627	ENSORLT00000037257	Transcript	upstream_gene_variant	-	-	-	-	-	-	IMPACT=MODIFIER;DISTANCE=553;STRAND=1
3_20430689_T/C	3:20430689	C	ENSORLG00000007627	ENSORLT00000009557	Transcript	intron_variant	-	-	-	-	-	-	IMPACT=MODIFIER;STRAND=1
3_20430689_T/C	3:20430689	C	ENSORLG00000007627	ENSORLT00000009559	Transcript	intron_variant	-	-	-	-	-	-	IMPACT=MODIFIER;STRAND=1
3_20430689_T/C	3:20430689	C	ENSORLG00000007627	ENSORLT00000037257	Transcript	intron_variant	-	-	-	-	-	-	IMPACT=MODIFIER;STRAND=1
3_20432986_C/T	3:20432986	T	ENSORLG00000007627	ENSORLT00000009557	Transcript	synonymous_variant	921	921	307	N	aaC/aaT	-	IMPACT=LOW;STRAND=1
3_20432986_C/T	3:20432986	T	ENSORLG00000007627	ENSORLT00000009559	Transcript	synonymous_variant	955	927	309	N	aaC/aaT	-	IMPACT=LOW;STRAND=1
3_20432986_C/T	3:20432986	T	ENSORLG00000007627	ENSORLT00000037257	Transcript	synonymous_variant	955	927	309	N	aaC/aaT	-	IMPACT=LOW;STRAND=1
3_20432986_C/T	3:20432986	T	ENSORLG00000028865	ENSORLT00000037540	Transcript	upstream_gene_variant	-	-	-	-	-	-	IMPACT=MODIFIER;DISTANCE=4661;STRAND=1
3_20433662_C/T	3:20433662	T	ENSORLG00000007627	ENSORLT00000009557	Transcript	intron_variant	-	-	-	-	-	-	IMPACT=MODIFIER;STRAND=1
3_20433662_C/T	3:20433662	T	ENSORLG00000007627	ENSORLT00000009559	Transcript	intron_variant	-	-	-	-	-	-	IMPACT=MODIFIER;STRAND=1
3_20433662_C/T	3:20433662	T	ENSORLG00000007627	ENSORLT00000037257	Transcript	intron_variant	-	-	-	-	-	-	IMPACT=MODIFIER;STRAND=1
3_20433662_C/T	3:20433662	T	ENSORLG00000028865	ENSORLT00000037540	Transcript	upstream_gene_variant	-	-	-	-	-	-	IMPACT=MODIFIER;DISTANCE=3985;STRAND=1
3_20433663_A/G	3:20433663	G	ENSORLG00000007627	ENSORLT00000009557	Transcript	intron_variant	-	-	-	-	-	-	IMPACT=MODIFIER;STRAND=1
3_20433663_A/G	3:20433663	G	ENSORLG00000007627	ENSORLT00000009559	Transcript	intron_variant	-	-	-	-	-	-	IMPACT=MODIFIER;STRAND=1
3_20433663_A/G	3:20433663	G	ENSORLG00000007627	ENSORLT00000037257	Transcript	intron_variant	-	-	-	-	-	-	IMPACT=MODIFIER;STRAND=1
3_20433663_A/G	3:20433663	G	ENSORLG00000028865	ENSORLT00000037540	Transcript	upstream_gene_variant	-	-	-	-	-	-	IMPACT=MODIFIER;DISTANCE=3984;STRAND=1
3_20433674_G/A	3:20433674	A	ENSORLG00000007627	ENSORLT00000009557	Transcript	intron_variant	-	-	-	-	-	-	IMPACT=MODIFIER;STRAND=1
3_20433674_G/A	3:20433674	A	ENSORLG00000007627	ENSORLT00000009559	Transcript	intron_variant	-	-	-	-	-	-	IMPACT=MODIFIER;STRAND=1
3_20433674_G/A	3:20433674	A	ENSORLG00000007627	ENSORLT00000037257	Transcript	intron_variant	-	-	-	-	-	-	IMPACT=MODIFIER;STRAND=1
3_20433674_G/A	3:20433674	A	ENSORLG00000028865	ENSORLT00000037540	Transcript	upstream_gene_variant	-	-	-	-	-	-	IMPACT=MODIFIER;DISTANCE=3973;STRAND=1
3_20433678_C/T	3:20433678	T	ENSORLG00000007627	ENSORLT00000009557	Transcript	intron_variant	-	-	-	-	-	-	IMPACT=MODIFIER;STRAND=1
3_20433678_C/T	3:20433678	T	ENSORLG00000007627	ENSORLT00000009559	Transcript	intron_variant	-	-	-	-	-	-	IMPACT=MODIFIER;STRAND=1
3_20433678_C/T	3:20433678	T	ENSORLG00000007627	ENSORLT00000037257	Transcript	intron_variant	-	-	-	-	-	-	IMPACT=MODIFIER;STRAND=1
3_20433678_C/T	3:20433678	T	ENSORLG00000028865	ENSORLT00000037540	Transcript	upstream_gene_variant	-	-	-	-	-	-	IMPACT=MODIFIER;DISTANCE=3969;STRAND=1
3_20434457_C/A	3:20434457	A	ENSORLG00000007627	ENSORLT00000009557	Transcript	missense_variant	1759	1759	587	L/M	Ctg/Atg	-	IMPACT=MODERATE;STRAND=1
3_20434457_C/A	3:20434457	A	ENSORLG00000007627	ENSORLT00000009559	Transcript	splice_region_variant,intron_variant	-	-	-	-	-	-	IMPACT=LOW;STRAND=1
3_20434457_C/A	3:20434457	A	ENSORLG00000007627	ENSORLT00000037257	Transcript	missense_variant	1793	1765	589	L/M	Ctg/Atg	-	IMPACT=MODERATE;STRAND=1
3_20434457_C/A	3:20434457	A	ENSORLG00000028865	ENSORLT00000037540	Transcript	upstream_gene_variant	-	-	-	-	-	-	IMPACT=MODIFIER;DISTANCE=3190;STRAND=1
3_20434528_A/G	3:20434528	G	ENSORLG00000007627	ENSORLT00000009557	Transcript	3_prime_UTR_variant	1830	-	-	-	-	-	IMPACT=MODIFIER;STRAND=1
3_20434528_A/G	3:20434528	G	ENSORLG00000007627	ENSORLT00000009559	Transcript	intron_variant	-	-	-	-	-	-	IMPACT=MODIFIER;STRAND=1
3_20434528_A/G	3:20434528	G	ENSORLG00000007627	ENSORLT00000037257	Transcript	3_prime_UTR_variant	1864	-	-	-	-	-	IMPACT=MODIFIER;STRAND=1
3_20434528_A/G	3:20434528	G	ENSORLG00000028865	ENSORLT00000037540	Transcript	upstream_gene_variant	-	-	-	-	-	-	IMPACT=MODIFIER;DISTANCE=3119;STRAND=1
3_20434543_T/G	3:20434543	G	ENSORLG00000007627	ENSORLT00000009557	Transcript	3_prime_UTR_variant	1845	-	-	-	-	-	IMPACT=MODIFIER;STRAND=1
3_20434543_T/G	3:20434543	G	ENSORLG00000007627	ENSORLT00000009559	Transcript	intron_variant	-	-	-	-	-	-	IMPACT=MODIFIER;STRAND=1
3_20434543_T/G	3:20434543	G	ENSORLG00000007627	ENSORLT00000037257	Transcript	3_prime_UTR_variant	1879	-	-	-	-	-	IMPACT=MODIFIER;STRAND=1
3_20434543_T/G	3:20434543	G	ENSORLG00000028865	ENSORLT00000037540	Transcript	upstream_gene_variant	-	-	-	-	-	-	IMPACT=MODIFIER;DISTANCE=3104;STRAND=1
3_20434583_T/C	3:20434583	C	ENSORLG00000007627	ENSORLT00000009557	Transcript	3_prime_UTR_variant	1885	-	-	-	-	-	IMPACT=MODIFIER;STRAND=1
3_20434583_T/C	3:20434583	C	ENSORLG00000007627	ENSORLT00000009559	Transcript	intron_variant	-	-	-	-	-	-	IMPACT=MODIFIER;STRAND=1
3_20434583_T/C	3:20434583	C	ENSORLG00000007627	ENSORLT00000037257	Transcript	3_prime_UTR_variant	1919	-	-	-	-	-	IMPACT=MODIFIER;STRAND=1
3_20434583_T/C	3:20434583	C	ENSORLG00000028865	ENSORLT00000037540	Transcript	upstream_gene_variant	-	-	-	-	-	-	IMPACT=MODIFIER;DISTANCE=3064;STRAND=1
3_20434846_C/T	3:20434846	T	ENSORLG00000007627	ENSORLT00000009557	Transcript	3_prime_UTR_variant	2148	-	-	-	-	-	IMPACT=MODIFIER;STRAND=1
3_20434846_C/T	3:20434846	T	ENSORLG00000007627	ENSORLT00000009559	Transcript	intron_variant	-	-	-	-	-	-	IMPACT=MODIFIER;STRAND=1
3_20434846_C/T	3:20434846	T	ENSORLG00000007627	ENSORLT00000037257	Transcript	3_prime_UTR_variant	2182	-	-	-	-	-	IMPACT=MODIFIER;STRAND=1
3_20434846_C/T	3:20434846	T	ENSORLG00000028865	ENSORLT00000037540	Transcript	upstream_gene_variant	-	-	-	-	-	-	IMPACT=MODIFIER;DISTANCE=2801;STRAND=1
3_20434882_G/C	3:20434882	C	ENSORLG00000007627	ENSORLT00000009557	Transcript	3_prime_UTR_variant	2184	-	-	-	-	-	IMPACT=MODIFIER;STRAND=1
3_20434882_G/C	3:20434882	C	ENSORLG00000007627	ENSORLT00000009559	Transcript	intron_variant	-	-	-	-	-	-	IMPACT=MODIFIER;STRAND=1
3_20434882_G/C	3:20434882	C	ENSORLG00000007627	ENSORLT00000037257	Transcript	3_prime_UTR_variant	2218	-	-	-	-	-	IMPACT=MODIFIER;STRAND=1
3_20434882_G/C	3:20434882	C	ENSORLG00000028865	ENSORLT00000037540	Transcript	upstream_gene_variant	-	-	-	-	-	-	IMPACT=MODIFIER;DISTANCE=2765;STRAND=1
3_20435157_G/A	3:20435157	A	ENSORLG00000007627	ENSORLT00000009557	Transcript	3_prime_UTR_variant	2459	-	-	-	-	-	IMPACT=MODIFIER;STRAND=1
3_20435157_G/A	3:20435157	A	ENSORLG00000007627	ENSORLT00000009559	Transcript	intron_variant	-	-	-	-	-	-	IMPACT=MODIFIER;STRAND=1
3_20435157_G/A	3:20435157	A	ENSORLG00000007627	ENSORLT00000037257	Transcript	3_prime_UTR_variant	2493	-	-	-	-	-	IMPACT=MODIFIER;STRAND=1
3_20435157_G/A	3:20435157	A	ENSORLG00000028865	ENSORLT00000037540	Transcript	upstream_gene_variant	-	-	-	-	-	-	IMPACT=MODIFIER;DISTANCE=2490;STRAND=1
3_20435174_C/T	3:20435174	T	ENSORLG00000007627	ENSORLT00000009557	Transcript	3_prime_UTR_variant	2476	-	-	-	-	-	IMPACT=MODIFIER;STRAND=1
3_20435174_C/T	3:20435174	T	ENSORLG00000007627	ENSORLT00000009559	Transcript	intron_variant	-	-	-	-	-	-	IMPACT=MODIFIER;STRAND=1
3_20435174_C/T	3:20435174	T	ENSORLG00000007627	ENSORLT00000037257	Transcript	3_prime_UTR_variant	2510	-	-	-	-	-	IMPACT=MODIFIER;STRAND=1
3_20435174_C/T	3:20435174	T	ENSORLG00000028865	ENSORLT00000037540	Transcript	upstream_gene_variant	-	-	-	-	-	-	IMPACT=MODIFIER;DISTANCE=2473;STRAND=1
3_20435201_C/A	3:20435201	A	ENSORLG00000007627	ENSORLT00000009557	Transcript	3_prime_UTR_variant	2503	-	-	-	-	-	IMPACT=MODIFIER;STRAND=1
3_20435201_C/A	3:20435201	A	ENSORLG00000007627	ENSORLT00000009559	Transcript	intron_variant	-	-	-	-	-	-	IMPACT=MODIFIER;STRAND=1
3_20435201_C/A	3:20435201	A	ENSORLG00000007627	ENSORLT00000037257	Transcript	3_prime_UTR_variant	2537	-	-	-	-	-	IMPACT=MODIFIER;STRAND=1
3_20435201_C/A	3:20435201	A	ENSORLG00000028865	ENSORLT00000037540	Transcript	upstream_gene_variant	-	-	-	-	-	-	IMPACT=MODIFIER;DISTANCE=2446;STRAND=1
3_20435215_G/A	3:20435215	A	ENSORLG00000007627	ENSORLT00000009557	Transcript	3_prime_UTR_variant	2517	-	-	-	-	-	IMPACT=MODIFIER;STRAND=1
3_20435215_G/A	3:20435215	A	ENSORLG00000007627	ENSORLT00000009559	Transcript	intron_variant	-	-	-	-	-	-	IMPACT=MODIFIER;STRAND=1
3_20435215_G/A	3:20435215	A	ENSORLG00000007627	ENSORLT00000037257	Transcript	3_prime_UTR_variant	2551	-	-	-	-	-	IMPACT=MODIFIER;STRAND=1
3_20435215_G/A	3:20435215	A	ENSORLG00000028865	ENSORLT00000037540	Transcript	upstream_gene_variant	-	-	-	-	-	-	IMPACT=MODIFIER;DISTANCE=2432;STRAND=1
3_20435224_C/T	3:20435224	T	ENSORLG00000007627	ENSORLT00000009557	Transcript	3_prime_UTR_variant	2526	-	-	-	-	-	IMPACT=MODIFIER;STRAND=1
3_20435224_C/T	3:20435224	T	ENSORLG00000007627	ENSORLT00000009559	Transcript	intron_variant	-	-	-	-	-	-	IMPACT=MODIFIER;STRAND=1
3_20435224_C/T	3:20435224	T	ENSORLG00000007627	ENSORLT00000037257	Transcript	3_prime_UTR_variant	2560	-	-	-	-	-	IMPACT=MODIFIER;STRAND=1
3_20435224_C/T	3:20435224	T	ENSORLG00000028865	ENSORLT00000037540	Transcript	upstream_gene_variant	-	-	-	-	-	-	IMPACT=MODIFIER;DISTANCE=2423;STRAND=1
3_20435241_A/G	3:20435241	G	ENSORLG00000007627	ENSORLT00000009557	Transcript	3_prime_UTR_variant	2543	-	-	-	-	-	IMPACT=MODIFIER;STRAND=1
3_20435241_A/G	3:20435241	G	ENSORLG00000007627	ENSORLT00000009559	Transcript	intron_variant	-	-	-	-	-	-	IMPACT=MODIFIER;STRAND=1
3_20435241_A/G	3:20435241	G	ENSORLG00000007627	ENSORLT00000037257	Transcript	3_prime_UTR_variant	2577	-	-	-	-	-	IMPACT=MODIFIER;STRAND=1
3_20435241_A/G	3:20435241	G	ENSORLG00000028865	ENSORLT00000037540	Transcript	upstream_gene_variant	-	-	-	-	-	-	IMPACT=MODIFIER;DISTANCE=2406;STRAND=1
3_20435255_A/G	3:20435255	G	ENSORLG00000007627	ENSORLT00000009557	Transcript	3_prime_UTR_variant	2557	-	-	-	-	-	IMPACT=MODIFIER;STRAND=1
3_20435255_A/G	3:20435255	G	ENSORLG00000007627	ENSORLT00000009559	Transcript	intron_variant	-	-	-	-	-	-	IMPACT=MODIFIER;STRAND=1
3_20435255_A/G	3:20435255	G	ENSORLG00000007627	ENSORLT00000037257	Transcript	3_prime_UTR_variant	2591	-	-	-	-	-	IMPACT=MODIFIER;STRAND=1
3_20435255_A/G	3:20435255	G	ENSORLG00000028865	ENSORLT00000037540	Transcript	upstream_gene_variant	-	-	-	-	-	-	IMPACT=MODIFIER;DISTANCE=2392;STRAND=1
3_20435284_C/T	3:20435284	T	ENSORLG00000007627	ENSORLT00000009557	Transcript	3_prime_UTR_variant	2586	-	-	-	-	-	IMPACT=MODIFIER;STRAND=1
3_20435284_C/T	3:20435284	T	ENSORLG00000007627	ENSORLT00000009559	Transcript	intron_variant	-	-	-	-	-	-	IMPACT=MODIFIER;STRAND=1
3_20435284_C/T	3:20435284	T	ENSORLG00000007627	ENSORLT00000037257	Transcript	3_prime_UTR_variant	2620	-	-	-	-	-	IMPACT=MODIFIER;STRAND=1
3_20435284_C/T	3:20435284	T	ENSORLG00000028865	ENSORLT00000037540	Transcript	upstream_gene_variant	-	-	-	-	-	-	IMPACT=MODIFIER;DISTANCE=2363;STRAND=1
3_20435374_T/C	3:20435374	C	ENSORLG00000007627	ENSORLT00000009557	Transcript	3_prime_UTR_variant	2676	-	-	-	-	-	IMPACT=MODIFIER;STRAND=1
3_20435374_T/C	3:20435374	C	ENSORLG00000007627	ENSORLT00000009559	Transcript	intron_variant	-	-	-	-	-	-	IMPACT=MODIFIER;STRAND=1
3_20435374_T/C	3:20435374	C	ENSORLG00000007627	ENSORLT00000037257	Transcript	3_prime_UTR_variant	2710	-	-	-	-	-	IMPACT=MODIFIER;STRAND=1
3_20435374_T/C	3:20435374	C	ENSORLG00000028865	ENSORLT00000037540	Transcript	upstream_gene_variant	-	-	-	-	-	-	IMPACT=MODIFIER;DISTANCE=2273;STRAND=1
3_20435423_G/C	3:20435423	C	ENSORLG00000007627	ENSORLT00000009557	Transcript	3_prime_UTR_variant	2725	-	-	-	-	-	IMPACT=MODIFIER;STRAND=1
3_20435423_G/C	3:20435423	C	ENSORLG00000007627	ENSORLT00000009559	Transcript	intron_variant	-	-	-	-	-	-	IMPACT=MODIFIER;STRAND=1
3_20435423_G/C	3:20435423	C	ENSORLG00000007627	ENSORLT00000037257	Transcript	3_prime_UTR_variant	2759	-	-	-	-	-	IMPACT=MODIFIER;STRAND=1
3_20435423_G/C	3:20435423	C	ENSORLG00000028865	ENSORLT00000037540	Transcript	upstream_gene_variant	-	-	-	-	-	-	IMPACT=MODIFIER;DISTANCE=2224;STRAND=1
3_20435437_A/C	3:20435437	C	ENSORLG00000007627	ENSORLT00000009557	Transcript	3_prime_UTR_variant	2739	-	-	-	-	-	IMPACT=MODIFIER;STRAND=1
3_20435437_A/C	3:20435437	C	ENSORLG00000007627	ENSORLT00000009559	Transcript	intron_variant	-	-	-	-	-	-	IMPACT=MODIFIER;STRAND=1
3_20435437_A/C	3:20435437	C	ENSORLG00000007627	ENSORLT00000037257	Transcript	3_prime_UTR_variant	2773	-	-	-	-	-	IMPACT=MODIFIER;STRAND=1
3_20435437_A/C	3:20435437	C	ENSORLG00000028865	ENSORLT00000037540	Transcript	upstream_gene_variant	-	-	-	-	-	-	IMPACT=MODIFIER;DISTANCE=2210;STRAND=1
3_20435439_G/A	3:20435439	A	ENSORLG00000007627	ENSORLT00000009557	Transcript	3_prime_UTR_variant	2741	-	-	-	-	-	IMPACT=MODIFIER;STRAND=1
3_20435439_G/A	3:20435439	A	ENSORLG00000007627	ENSORLT00000009559	Transcript	intron_variant	-	-	-	-	-	-	IMPACT=MODIFIER;STRAND=1
3_20435439_G/A	3:20435439	A	ENSORLG00000007627	ENSORLT00000037257	Transcript	3_prime_UTR_variant	2775	-	-	-	-	-	IMPACT=MODIFIER;STRAND=1
3_20435439_G/A	3:20435439	A	ENSORLG00000028865	ENSORLT00000037540	Transcript	upstream_gene_variant	-	-	-	-	-	-	IMPACT=MODIFIER;DISTANCE=2208;STRAND=1
3_20436665_T/G	3:20436665	G	ENSORLG00000007627	ENSORLT00000009557	Transcript	3_prime_UTR_variant	3967	-	-	-	-	-	IMPACT=MODIFIER;STRAND=1
3_20436665_T/G	3:20436665	G	ENSORLG00000007627	ENSORLT00000009559	Transcript	3_prime_UTR_variant	2482	-	-	-	-	-	IMPACT=MODIFIER;STRAND=1
3_20436665_T/G	3:20436665	G	ENSORLG00000007627	ENSORLT00000037257	Transcript	3_prime_UTR_variant	4001	-	-	-	-	-	IMPACT=MODIFIER;STRAND=1
3_20436665_T/G	3:20436665	G	ENSORLG00000028865	ENSORLT00000037540	Transcript	upstream_gene_variant	-	-	-	-	-	-	IMPACT=MODIFIER;DISTANCE=982;STRAND=1
3_20436936_G/A	3:20436936	A	ENSORLG00000007627	ENSORLT00000009557	Transcript	downstream_gene_variant	-	-	-	-	-	-	IMPACT=MODIFIER;DISTANCE=229;STRAND=1
3_20436936_G/A	3:20436936	A	ENSORLG00000007627	ENSORLT00000009559	Transcript	downstream_gene_variant	-	-	-	-	-	-	IMPACT=MODIFIER;DISTANCE=229;STRAND=1
3_20436936_G/A	3:20436936	A	ENSORLG00000007627	ENSORLT00000037257	Transcript	downstream_gene_variant	-	-	-	-	-	-	IMPACT=MODIFIER;DISTANCE=229;STRAND=1
3_20436936_G/A	3:20436936	A	ENSORLG00000028865	ENSORLT00000037540	Transcript	upstream_gene_variant	-	-	-	-	-	-	IMPACT=MODIFIER;DISTANCE=711;STRAND=1
3_20436978_G/A	3:20436978	A	ENSORLG00000007627	ENSORLT00000009557	Transcript	downstream_gene_variant	-	-	-	-	-	-	IMPACT=MODIFIER;DISTANCE=271;STRAND=1
3_20436978_G/A	3:20436978	A	ENSORLG00000007627	ENSORLT00000009559	Transcript	downstream_gene_variant	-	-	-	-	-	-	IMPACT=MODIFIER;DISTANCE=271;STRAND=1
3_20436978_G/A	3:20436978	A	ENSORLG00000007627	ENSORLT00000037257	Transcript	downstream_gene_variant	-	-	-	-	-	-	IMPACT=MODIFIER;DISTANCE=271;STRAND=1
3_20436978_G/A	3:20436978	A	ENSORLG00000028865	ENSORLT00000037540	Transcript	upstream_gene_variant	-	-	-	-	-	-	IMPACT=MODIFIER;DISTANCE=669;STRAND=1
3_20437061_A/G	3:20437061	G	ENSORLG00000007627	ENSORLT00000009557	Transcript	downstream_gene_variant	-	-	-	-	-	-	IMPACT=MODIFIER;DISTANCE=354;STRAND=1
3_20437061_A/G	3:20437061	G	ENSORLG00000007627	ENSORLT00000009559	Transcript	downstream_gene_variant	-	-	-	-	-	-	IMPACT=MODIFIER;DISTANCE=354;STRAND=1
3_20437061_A/G	3:20437061	G	ENSORLG00000007627	ENSORLT00000037257	Transcript	downstream_gene_variant	-	-	-	-	-	-	IMPACT=MODIFIER;DISTANCE=354;STRAND=1
3_20437061_A/G	3:20437061	G	ENSORLG00000028865	ENSORLT00000037540	Transcript	upstream_gene_variant	-	-	-	-	-	-	IMPACT=MODIFIER;DISTANCE=586;STRAND=1
3_20437356_T/C	3:20437356	C	ENSORLG00000007627	ENSORLT00000009557	Transcript	downstream_gene_variant	-	-	-	-	-	-	IMPACT=MODIFIER;DISTANCE=649;STRAND=1
3_20437356_T/C	3:20437356	C	ENSORLG00000007627	ENSORLT00000009559	Transcript	downstream_gene_variant	-	-	-	-	-	-	IMPACT=MODIFIER;DISTANCE=649;STRAND=1
3_20437356_T/C	3:20437356	C	ENSORLG00000007627	ENSORLT00000037257	Transcript	downstream_gene_variant	-	-	-	-	-	-	IMPACT=MODIFIER;DISTANCE=649;STRAND=1
3_20437356_T/C	3:20437356	C	ENSORLG00000028865	ENSORLT00000037540	Transcript	upstream_gene_variant	-	-	-	-	-	-	IMPACT=MODIFIER;DISTANCE=291;STRAND=1
3_20437832_C/T	3:20437832	T	ENSORLG00000007627	ENSORLT00000009557	Transcript	downstream_gene_variant	-	-	-	-	-	-	IMPACT=MODIFIER;DISTANCE=1125;STRAND=1
3_20437832_C/T	3:20437832	T	ENSORLG00000007627	ENSORLT00000009559	Transcript	downstream_gene_variant	-	-	-	-	-	-	IMPACT=MODIFIER;DISTANCE=1125;STRAND=1
3_20437832_C/T	3:20437832	T	ENSORLG00000007627	ENSORLT00000037257	Transcript	downstream_gene_variant	-	-	-	-	-	-	IMPACT=MODIFIER;DISTANCE=1125;STRAND=1
3_20437832_C/T	3:20437832	T	ENSORLG00000028865	ENSORLT00000037540	Transcript	5_prime_UTR_variant	186	-	-	-	-	-	IMPACT=MODIFIER;STRAND=1
3_20438521_T/C	3:20438521	C	ENSORLG00000007627	ENSORLT00000009557	Transcript	downstream_gene_variant	-	-	-	-	-	-	IMPACT=MODIFIER;DISTANCE=1814;STRAND=1
3_20438521_T/C	3:20438521	C	ENSORLG00000007627	ENSORLT00000009559	Transcript	downstream_gene_variant	-	-	-	-	-	-	IMPACT=MODIFIER;DISTANCE=1814;STRAND=1
3_20438521_T/C	3:20438521	C	ENSORLG00000007627	ENSORLT00000037257	Transcript	downstream_gene_variant	-	-	-	-	-	-	IMPACT=MODIFIER;DISTANCE=1814;STRAND=1
3_20438521_T/C	3:20438521	C	ENSORLG00000028865	ENSORLT00000037540	Transcript	synonymous_variant	528	219	73	I	atT/atC	-	IMPACT=LOW;STRAND=1
3_20438575_T/A	3:20438575	A	ENSORLG00000007627	ENSORLT00000009557	Transcript	downstream_gene_variant	-	-	-	-	-	-	IMPACT=MODIFIER;DISTANCE=1868;STRAND=1
3_20438575_T/A	3:20438575	A	ENSORLG00000007627	ENSORLT00000009559	Transcript	downstream_gene_variant	-	-	-	-	-	-	IMPACT=MODIFIER;DISTANCE=1868;STRAND=1
3_20438575_T/A	3:20438575	A	ENSORLG00000007627	ENSORLT00000037257	Transcript	downstream_gene_variant	-	-	-	-	-	-	IMPACT=MODIFIER;DISTANCE=1868;STRAND=1
3_20438575_T/A	3:20438575	A	ENSORLG00000028865	ENSORLT00000037540	Transcript	intron_variant	-	-	-	-	-	-	IMPACT=MODIFIER;STRAND=1
3_20438634_C/A	3:20438634	A	ENSORLG00000007627	ENSORLT00000009557	Transcript	downstream_gene_variant	-	-	-	-	-	-	IMPACT=MODIFIER;DISTANCE=1927;STRAND=1
3_20438634_C/A	3:20438634	A	ENSORLG00000007627	ENSORLT00000009559	Transcript	downstream_gene_variant	-	-	-	-	-	-	IMPACT=MODIFIER;DISTANCE=1927;STRAND=1
3_20438634_C/A	3:20438634	A	ENSORLG00000007627	ENSORLT00000037257	Transcript	downstream_gene_variant	-	-	-	-	-	-	IMPACT=MODIFIER;DISTANCE=1927;STRAND=1
3_20438634_C/A	3:20438634	A	ENSORLG00000028865	ENSORLT00000037540	Transcript	intron_variant	-	-	-	-	-	-	IMPACT=MODIFIER;STRAND=1
3_20438843_A/T	3:20438843	T	ENSORLG00000007627	ENSORLT00000009557	Transcript	downstream_gene_variant	-	-	-	-	-	-	IMPACT=MODIFIER;DISTANCE=2136;STRAND=1
3_20438843_A/T	3:20438843	T	ENSORLG00000007627	ENSORLT00000009559	Transcript	downstream_gene_variant	-	-	-	-	-	-	IMPACT=MODIFIER;DISTANCE=2136;STRAND=1
3_20438843_A/T	3:20438843	T	ENSORLG00000007654	ENSORLT00000009591	Transcript	upstream_gene_variant	-	-	-	-	-	-	IMPACT=MODIFIER;DISTANCE=4852;STRAND=1
3_20438843_A/T	3:20438843	T	ENSORLG00000007654	ENSORLT00000033707	Transcript	upstream_gene_variant	-	-	-	-	-	-	IMPACT=MODIFIER;DISTANCE=4838;STRAND=1
3_20438843_A/T	3:20438843	T	ENSORLG00000007627	ENSORLT00000037257	Transcript	downstream_gene_variant	-	-	-	-	-	-	IMPACT=MODIFIER;DISTANCE=2136;STRAND=1
3_20438843_A/T	3:20438843	T	ENSORLG00000028865	ENSORLT00000037540	Transcript	intron_variant	-	-	-	-	-	-	IMPACT=MODIFIER;STRAND=1
3_20438843_A/T	3:20438843	T	ENSORLG00000007654	ENSORLT00000040339	Transcript	upstream_gene_variant	-	-	-	-	-	-	IMPACT=MODIFIER;DISTANCE=4838;STRAND=1
3_20438959_T/A	3:20438959	A	ENSORLG00000007627	ENSORLT00000009557	Transcript	downstream_gene_variant	-	-	-	-	-	-	IMPACT=MODIFIER;DISTANCE=2252;STRAND=1
3_20438959_T/A	3:20438959	A	ENSORLG00000007627	ENSORLT00000009559	Transcript	downstream_gene_variant	-	-	-	-	-	-	IMPACT=MODIFIER;DISTANCE=2252;STRAND=1
3_20438959_T/A	3:20438959	A	ENSORLG00000007654	ENSORLT00000009591	Transcript	upstream_gene_variant	-	-	-	-	-	-	IMPACT=MODIFIER;DISTANCE=4736;STRAND=1
3_20438959_T/A	3:20438959	A	ENSORLG00000007654	ENSORLT00000033707	Transcript	upstream_gene_variant	-	-	-	-	-	-	IMPACT=MODIFIER;DISTANCE=4722;STRAND=1
3_20438959_T/A	3:20438959	A	ENSORLG00000007627	ENSORLT00000037257	Transcript	downstream_gene_variant	-	-	-	-	-	-	IMPACT=MODIFIER;DISTANCE=2252;STRAND=1
3_20438959_T/A	3:20438959	A	ENSORLG00000028865	ENSORLT00000037540	Transcript	intron_variant	-	-	-	-	-	-	IMPACT=MODIFIER;STRAND=1
3_20438959_T/A	3:20438959	A	ENSORLG00000007654	ENSORLT00000040339	Transcript	upstream_gene_variant	-	-	-	-	-	-	IMPACT=MODIFIER;DISTANCE=4722;STRAND=1
3_20438973_C/T	3:20438973	T	ENSORLG00000007627	ENSORLT00000009557	Transcript	downstream_gene_variant	-	-	-	-	-	-	IMPACT=MODIFIER;DISTANCE=2266;STRAND=1
3_20438973_C/T	3:20438973	T	ENSORLG00000007627	ENSORLT00000009559	Transcript	downstream_gene_variant	-	-	-	-	-	-	IMPACT=MODIFIER;DISTANCE=2266;STRAND=1
3_20438973_C/T	3:20438973	T	ENSORLG00000007654	ENSORLT00000009591	Transcript	upstream_gene_variant	-	-	-	-	-	-	IMPACT=MODIFIER;DISTANCE=4722;STRAND=1
3_20438973_C/T	3:20438973	T	ENSORLG00000007654	ENSORLT00000033707	Transcript	upstream_gene_variant	-	-	-	-	-	-	IMPACT=MODIFIER;DISTANCE=4708;STRAND=1
3_20438973_C/T	3:20438973	T	ENSORLG00000007627	ENSORLT00000037257	Transcript	downstream_gene_variant	-	-	-	-	-	-	IMPACT=MODIFIER;DISTANCE=2266;STRAND=1
3_20438973_C/T	3:20438973	T	ENSORLG00000028865	ENSORLT00000037540	Transcript	intron_variant	-	-	-	-	-	-	IMPACT=MODIFIER;STRAND=1
3_20438973_C/T	3:20438973	T	ENSORLG00000007654	ENSORLT00000040339	Transcript	upstream_gene_variant	-	-	-	-	-	-	IMPACT=MODIFIER;DISTANCE=4708;STRAND=1
3_20439015_A/G	3:20439015	G	ENSORLG00000007627	ENSORLT00000009557	Transcript	downstream_gene_variant	-	-	-	-	-	-	IMPACT=MODIFIER;DISTANCE=2308;STRAND=1
3_20439015_A/G	3:20439015	G	ENSORLG00000007627	ENSORLT00000009559	Transcript	downstream_gene_variant	-	-	-	-	-	-	IMPACT=MODIFIER;DISTANCE=2308;STRAND=1
3_20439015_A/G	3:20439015	G	ENSORLG00000007654	ENSORLT00000009591	Transcript	upstream_gene_variant	-	-	-	-	-	-	IMPACT=MODIFIER;DISTANCE=4680;STRAND=1
3_20439015_A/G	3:20439015	G	ENSORLG00000007654	ENSORLT00000033707	Transcript	upstream_gene_variant	-	-	-	-	-	-	IMPACT=MODIFIER;DISTANCE=4666;STRAND=1
3_20439015_A/G	3:20439015	G	ENSORLG00000007627	ENSORLT00000037257	Transcript	downstream_gene_variant	-	-	-	-	-	-	IMPACT=MODIFIER;DISTANCE=2308;STRAND=1
3_20439015_A/G	3:20439015	G	ENSORLG00000028865	ENSORLT00000037540	Transcript	intron_variant	-	-	-	-	-	-	IMPACT=MODIFIER;STRAND=1
3_20439015_A/G	3:20439015	G	ENSORLG00000007654	ENSORLT00000040339	Transcript	upstream_gene_variant	-	-	-	-	-	-	IMPACT=MODIFIER;DISTANCE=4666;STRAND=1
3_20439030_T/G	3:20439030	G	ENSORLG00000007627	ENSORLT00000009557	Transcript	downstream_gene_variant	-	-	-	-	-	-	IMPACT=MODIFIER;DISTANCE=2323;STRAND=1
3_20439030_T/G	3:20439030	G	ENSORLG00000007627	ENSORLT00000009559	Transcript	downstream_gene_variant	-	-	-	-	-	-	IMPACT=MODIFIER;DISTANCE=2323;STRAND=1
3_20439030_T/G	3:20439030	G	ENSORLG00000007654	ENSORLT00000009591	Transcript	upstream_gene_variant	-	-	-	-	-	-	IMPACT=MODIFIER;DISTANCE=4665;STRAND=1
3_20439030_T/G	3:20439030	G	ENSORLG00000007654	ENSORLT00000033707	Transcript	upstream_gene_variant	-	-	-	-	-	-	IMPACT=MODIFIER;DISTANCE=4651;STRAND=1
3_20439030_T/G	3:20439030	G	ENSORLG00000007627	ENSORLT00000037257	Transcript	downstream_gene_variant	-	-	-	-	-	-	IMPACT=MODIFIER;DISTANCE=2323;STRAND=1
3_20439030_T/G	3:20439030	G	ENSORLG00000028865	ENSORLT00000037540	Transcript	intron_variant	-	-	-	-	-	-	IMPACT=MODIFIER;STRAND=1
3_20439030_T/G	3:20439030	G	ENSORLG00000007654	ENSORLT00000040339	Transcript	upstream_gene_variant	-	-	-	-	-	-	IMPACT=MODIFIER;DISTANCE=4651;STRAND=1
3_20439034_C/T	3:20439034	T	ENSORLG00000007627	ENSORLT00000009557	Transcript	downstream_gene_variant	-	-	-	-	-	-	IMPACT=MODIFIER;DISTANCE=2327;STRAND=1
3_20439034_C/T	3:20439034	T	ENSORLG00000007627	ENSORLT00000009559	Transcript	downstream_gene_variant	-	-	-	-	-	-	IMPACT=MODIFIER;DISTANCE=2327;STRAND=1
3_20439034_C/T	3:20439034	T	ENSORLG00000007654	ENSORLT00000009591	Transcript	upstream_gene_variant	-	-	-	-	-	-	IMPACT=MODIFIER;DISTANCE=4661;STRAND=1
3_20439034_C/T	3:20439034	T	ENSORLG00000007654	ENSORLT00000033707	Transcript	upstream_gene_variant	-	-	-	-	-	-	IMPACT=MODIFIER;DISTANCE=4647;STRAND=1
3_20439034_C/T	3:20439034	T	ENSORLG00000007627	ENSORLT00000037257	Transcript	downstream_gene_variant	-	-	-	-	-	-	IMPACT=MODIFIER;DISTANCE=2327;STRAND=1
3_20439034_C/T	3:20439034	T	ENSORLG00000028865	ENSORLT00000037540	Transcript	intron_variant	-	-	-	-	-	-	IMPACT=MODIFIER;STRAND=1
3_20439034_C/T	3:20439034	T	ENSORLG00000007654	ENSORLT00000040339	Transcript	upstream_gene_variant	-	-	-	-	-	-	IMPACT=MODIFIER;DISTANCE=4647;STRAND=1
3_20439037_T/G	3:20439037	G	ENSORLG00000007627	ENSORLT00000009557	Transcript	downstream_gene_variant	-	-	-	-	-	-	IMPACT=MODIFIER;DISTANCE=2330;STRAND=1
3_20439037_T/G	3:20439037	G	ENSORLG00000007627	ENSORLT00000009559	Transcript	downstream_gene_variant	-	-	-	-	-	-	IMPACT=MODIFIER;DISTANCE=2330;STRAND=1
3_20439037_T/G	3:20439037	G	ENSORLG00000007654	ENSORLT00000009591	Transcript	upstream_gene_variant	-	-	-	-	-	-	IMPACT=MODIFIER;DISTANCE=4658;STRAND=1
3_20439037_T/G	3:20439037	G	ENSORLG00000007654	ENSORLT00000033707	Transcript	upstream_gene_variant	-	-	-	-	-	-	IMPACT=MODIFIER;DISTANCE=4644;STRAND=1
3_20439037_T/G	3:20439037	G	ENSORLG00000007627	ENSORLT00000037257	Transcript	downstream_gene_variant	-	-	-	-	-	-	IMPACT=MODIFIER;DISTANCE=2330;STRAND=1
3_20439037_T/G	3:20439037	G	ENSORLG00000028865	ENSORLT00000037540	Transcript	intron_variant	-	-	-	-	-	-	IMPACT=MODIFIER;STRAND=1
3_20439037_T/G	3:20439037	G	ENSORLG00000007654	ENSORLT00000040339	Transcript	upstream_gene_variant	-	-	-	-	-	-	IMPACT=MODIFIER;DISTANCE=4644;STRAND=1
3_20439174_G/A	3:20439174	A	ENSORLG00000007627	ENSORLT00000009557	Transcript	downstream_gene_variant	-	-	-	-	-	-	IMPACT=MODIFIER;DISTANCE=2467;STRAND=1
3_20439174_G/A	3:20439174	A	ENSORLG00000007627	ENSORLT00000009559	Transcript	downstream_gene_variant	-	-	-	-	-	-	IMPACT=MODIFIER;DISTANCE=2467;STRAND=1
3_20439174_G/A	3:20439174	A	ENSORLG00000007654	ENSORLT00000009591	Transcript	upstream_gene_variant	-	-	-	-	-	-	IMPACT=MODIFIER;DISTANCE=4521;STRAND=1
3_20439174_G/A	3:20439174	A	ENSORLG00000007654	ENSORLT00000033707	Transcript	upstream_gene_variant	-	-	-	-	-	-	IMPACT=MODIFIER;DISTANCE=4507;STRAND=1
3_20439174_G/A	3:20439174	A	ENSORLG00000007627	ENSORLT00000037257	Transcript	downstream_gene_variant	-	-	-	-	-	-	IMPACT=MODIFIER;DISTANCE=2467;STRAND=1
3_20439174_G/A	3:20439174	A	ENSORLG00000028865	ENSORLT00000037540	Transcript	intron_variant	-	-	-	-	-	-	IMPACT=MODIFIER;STRAND=1
3_20439174_G/A	3:20439174	A	ENSORLG00000007654	ENSORLT00000040339	Transcript	upstream_gene_variant	-	-	-	-	-	-	IMPACT=MODIFIER;DISTANCE=4507;STRAND=1
3_20439228_G/T	3:20439228	T	ENSORLG00000007627	ENSORLT00000009557	Transcript	downstream_gene_variant	-	-	-	-	-	-	IMPACT=MODIFIER;DISTANCE=2521;STRAND=1
3_20439228_G/T	3:20439228	T	ENSORLG00000007627	ENSORLT00000009559	Transcript	downstream_gene_variant	-	-	-	-	-	-	IMPACT=MODIFIER;DISTANCE=2521;STRAND=1
3_20439228_G/T	3:20439228	T	ENSORLG00000007654	ENSORLT00000009591	Transcript	upstream_gene_variant	-	-	-	-	-	-	IMPACT=MODIFIER;DISTANCE=4467;STRAND=1
3_20439228_G/T	3:20439228	T	ENSORLG00000007654	ENSORLT00000033707	Transcript	upstream_gene_variant	-	-	-	-	-	-	IMPACT=MODIFIER;DISTANCE=4453;STRAND=1
3_20439228_G/T	3:20439228	T	ENSORLG00000007627	ENSORLT00000037257	Transcript	downstream_gene_variant	-	-	-	-	-	-	IMPACT=MODIFIER;DISTANCE=2521;STRAND=1
3_20439228_G/T	3:20439228	T	ENSORLG00000028865	ENSORLT00000037540	Transcript	intron_variant	-	-	-	-	-	-	IMPACT=MODIFIER;STRAND=1
3_20439228_G/T	3:20439228	T	ENSORLG00000007654	ENSORLT00000040339	Transcript	upstream_gene_variant	-	-	-	-	-	-	IMPACT=MODIFIER;DISTANCE=4453;STRAND=1
3_20439251_C/T	3:20439251	T	ENSORLG00000007627	ENSORLT00000009557	Transcript	downstream_gene_variant	-	-	-	-	-	-	IMPACT=MODIFIER;DISTANCE=2544;STRAND=1
3_20439251_C/T	3:20439251	T	ENSORLG00000007627	ENSORLT00000009559	Transcript	downstream_gene_variant	-	-	-	-	-	-	IMPACT=MODIFIER;DISTANCE=2544;STRAND=1
3_20439251_C/T	3:20439251	T	ENSORLG00000007654	ENSORLT00000009591	Transcript	upstream_gene_variant	-	-	-	-	-	-	IMPACT=MODIFIER;DISTANCE=4444;STRAND=1
3_20439251_C/T	3:20439251	T	ENSORLG00000007654	ENSORLT00000033707	Transcript	upstream_gene_variant	-	-	-	-	-	-	IMPACT=MODIFIER;DISTANCE=4430;STRAND=1
3_20439251_C/T	3:20439251	T	ENSORLG00000007627	ENSORLT00000037257	Transcript	downstream_gene_variant	-	-	-	-	-	-	IMPACT=MODIFIER;DISTANCE=2544;STRAND=1
3_20439251_C/T	3:20439251	T	ENSORLG00000028865	ENSORLT00000037540	Transcript	intron_variant	-	-	-	-	-	-	IMPACT=MODIFIER;STRAND=1
3_20439251_C/T	3:20439251	T	ENSORLG00000007654	ENSORLT00000040339	Transcript	upstream_gene_variant	-	-	-	-	-	-	IMPACT=MODIFIER;DISTANCE=4430;STRAND=1
3_20439640_A/G	3:20439640	G	ENSORLG00000007627	ENSORLT00000009557	Transcript	downstream_gene_variant	-	-	-	-	-	-	IMPACT=MODIFIER;DISTANCE=2933;STRAND=1
3_20439640_A/G	3:20439640	G	ENSORLG00000007627	ENSORLT00000009559	Transcript	downstream_gene_variant	-	-	-	-	-	-	IMPACT=MODIFIER;DISTANCE=2933;STRAND=1
3_20439640_A/G	3:20439640	G	ENSORLG00000007654	ENSORLT00000009591	Transcript	upstream_gene_variant	-	-	-	-	-	-	IMPACT=MODIFIER;DISTANCE=4055;STRAND=1
3_20439640_A/G	3:20439640	G	ENSORLG00000007654	ENSORLT00000033707	Transcript	upstream_gene_variant	-	-	-	-	-	-	IMPACT=MODIFIER;DISTANCE=4041;STRAND=1
3_20439640_A/G	3:20439640	G	ENSORLG00000007627	ENSORLT00000037257	Transcript	downstream_gene_variant	-	-	-	-	-	-	IMPACT=MODIFIER;DISTANCE=2933;STRAND=1
3_20439640_A/G	3:20439640	G	ENSORLG00000028865	ENSORLT00000037540	Transcript	intron_variant	-	-	-	-	-	-	IMPACT=MODIFIER;STRAND=1
3_20439640_A/G	3:20439640	G	ENSORLG00000007654	ENSORLT00000040339	Transcript	upstream_gene_variant	-	-	-	-	-	-	IMPACT=MODIFIER;DISTANCE=4041;STRAND=1
3_20439665_G/T	3:20439665	T	ENSORLG00000007627	ENSORLT00000009557	Transcript	downstream_gene_variant	-	-	-	-	-	-	IMPACT=MODIFIER;DISTANCE=2958;STRAND=1
3_20439665_G/T	3:20439665	T	ENSORLG00000007627	ENSORLT00000009559	Transcript	downstream_gene_variant	-	-	-	-	-	-	IMPACT=MODIFIER;DISTANCE=2958;STRAND=1
3_20439665_G/T	3:20439665	T	ENSORLG00000007654	ENSORLT00000009591	Transcript	upstream_gene_variant	-	-	-	-	-	-	IMPACT=MODIFIER;DISTANCE=4030;STRAND=1
3_20439665_G/T	3:20439665	T	ENSORLG00000007654	ENSORLT00000033707	Transcript	upstream_gene_variant	-	-	-	-	-	-	IMPACT=MODIFIER;DISTANCE=4016;STRAND=1
3_20439665_G/T	3:20439665	T	ENSORLG00000007627	ENSORLT00000037257	Transcript	downstream_gene_variant	-	-	-	-	-	-	IMPACT=MODIFIER;DISTANCE=2958;STRAND=1
3_20439665_G/T	3:20439665	T	ENSORLG00000028865	ENSORLT00000037540	Transcript	intron_variant	-	-	-	-	-	-	IMPACT=MODIFIER;STRAND=1
3_20439665_G/T	3:20439665	T	ENSORLG00000007654	ENSORLT00000040339	Transcript	upstream_gene_variant	-	-	-	-	-	-	IMPACT=MODIFIER;DISTANCE=4016;STRAND=1
3_20439685_G/A	3:20439685	A	ENSORLG00000007627	ENSORLT00000009557	Transcript	downstream_gene_variant	-	-	-	-	-	-	IMPACT=MODIFIER;DISTANCE=2978;STRAND=1
3_20439685_G/A	3:20439685	A	ENSORLG00000007627	ENSORLT00000009559	Transcript	downstream_gene_variant	-	-	-	-	-	-	IMPACT=MODIFIER;DISTANCE=2978;STRAND=1
3_20439685_G/A	3:20439685	A	ENSORLG00000007654	ENSORLT00000009591	Transcript	upstream_gene_variant	-	-	-	-	-	-	IMPACT=MODIFIER;DISTANCE=4010;STRAND=1
3_20439685_G/A	3:20439685	A	ENSORLG00000007654	ENSORLT00000033707	Transcript	upstream_gene_variant	-	-	-	-	-	-	IMPACT=MODIFIER;DISTANCE=3996;STRAND=1
3_20439685_G/A	3:20439685	A	ENSORLG00000007627	ENSORLT00000037257	Transcript	downstream_gene_variant	-	-	-	-	-	-	IMPACT=MODIFIER;DISTANCE=2978;STRAND=1
3_20439685_G/A	3:20439685	A	ENSORLG00000028865	ENSORLT00000037540	Transcript	intron_variant	-	-	-	-	-	-	IMPACT=MODIFIER;STRAND=1
3_20439685_G/A	3:20439685	A	ENSORLG00000007654	ENSORLT00000040339	Transcript	upstream_gene_variant	-	-	-	-	-	-	IMPACT=MODIFIER;DISTANCE=3996;STRAND=1
3_20439694_A/C	3:20439694	C	ENSORLG00000007627	ENSORLT00000009557	Transcript	downstream_gene_variant	-	-	-	-	-	-	IMPACT=MODIFIER;DISTANCE=2987;STRAND=1
3_20439694_A/C	3:20439694	C	ENSORLG00000007627	ENSORLT00000009559	Transcript	downstream_gene_variant	-	-	-	-	-	-	IMPACT=MODIFIER;DISTANCE=2987;STRAND=1
3_20439694_A/C	3:20439694	C	ENSORLG00000007654	ENSORLT00000009591	Transcript	upstream_gene_variant	-	-	-	-	-	-	IMPACT=MODIFIER;DISTANCE=4001;STRAND=1
3_20439694_A/C	3:20439694	C	ENSORLG00000007654	ENSORLT00000033707	Transcript	upstream_gene_variant	-	-	-	-	-	-	IMPACT=MODIFIER;DISTANCE=3987;STRAND=1
3_20439694_A/C	3:20439694	C	ENSORLG00000007627	ENSORLT00000037257	Transcript	downstream_gene_variant	-	-	-	-	-	-	IMPACT=MODIFIER;DISTANCE=2987;STRAND=1
3_20439694_A/C	3:20439694	C	ENSORLG00000028865	ENSORLT00000037540	Transcript	intron_variant	-	-	-	-	-	-	IMPACT=MODIFIER;STRAND=1
3_20439694_A/C	3:20439694	C	ENSORLG00000007654	ENSORLT00000040339	Transcript	upstream_gene_variant	-	-	-	-	-	-	IMPACT=MODIFIER;DISTANCE=3987;STRAND=1
3_20439698_T/G	3:20439698	G	ENSORLG00000007627	ENSORLT00000009557	Transcript	downstream_gene_variant	-	-	-	-	-	-	IMPACT=MODIFIER;DISTANCE=2991;STRAND=1
3_20439698_T/G	3:20439698	G	ENSORLG00000007627	ENSORLT00000009559	Transcript	downstream_gene_variant	-	-	-	-	-	-	IMPACT=MODIFIER;DISTANCE=2991;STRAND=1
3_20439698_T/G	3:20439698	G	ENSORLG00000007654	ENSORLT00000009591	Transcript	upstream_gene_variant	-	-	-	-	-	-	IMPACT=MODIFIER;DISTANCE=3997;STRAND=1
3_20439698_T/G	3:20439698	G	ENSORLG00000007654	ENSORLT00000033707	Transcript	upstream_gene_variant	-	-	-	-	-	-	IMPACT=MODIFIER;DISTANCE=3983;STRAND=1
3_20439698_T/G	3:20439698	G	ENSORLG00000007627	ENSORLT00000037257	Transcript	downstream_gene_variant	-	-	-	-	-	-	IMPACT=MODIFIER;DISTANCE=2991;STRAND=1
3_20439698_T/G	3:20439698	G	ENSORLG00000028865	ENSORLT00000037540	Transcript	intron_variant	-	-	-	-	-	-	IMPACT=MODIFIER;STRAND=1
3_20439698_T/G	3:20439698	G	ENSORLG00000007654	ENSORLT00000040339	Transcript	upstream_gene_variant	-	-	-	-	-	-	IMPACT=MODIFIER;DISTANCE=3983;STRAND=1
3_20439700_T/G	3:20439700	G	ENSORLG00000007627	ENSORLT00000009557	Transcript	downstream_gene_variant	-	-	-	-	-	-	IMPACT=MODIFIER;DISTANCE=2993;STRAND=1
3_20439700_T/G	3:20439700	G	ENSORLG00000007627	ENSORLT00000009559	Transcript	downstream_gene_variant	-	-	-	-	-	-	IMPACT=MODIFIER;DISTANCE=2993;STRAND=1
3_20439700_T/G	3:20439700	G	ENSORLG00000007654	ENSORLT00000009591	Transcript	upstream_gene_variant	-	-	-	-	-	-	IMPACT=MODIFIER;DISTANCE=3995;STRAND=1
3_20439700_T/G	3:20439700	G	ENSORLG00000007654	ENSORLT00000033707	Transcript	upstream_gene_variant	-	-	-	-	-	-	IMPACT=MODIFIER;DISTANCE=3981;STRAND=1
3_20439700_T/G	3:20439700	G	ENSORLG00000007627	ENSORLT00000037257	Transcript	downstream_gene_variant	-	-	-	-	-	-	IMPACT=MODIFIER;DISTANCE=2993;STRAND=1
3_20439700_T/G	3:20439700	G	ENSORLG00000028865	ENSORLT00000037540	Transcript	intron_variant	-	-	-	-	-	-	IMPACT=MODIFIER;STRAND=1
3_20439700_T/G	3:20439700	G	ENSORLG00000007654	ENSORLT00000040339	Transcript	upstream_gene_variant	-	-	-	-	-	-	IMPACT=MODIFIER;DISTANCE=3981;STRAND=1
3_20439703_A/C	3:20439703	C	ENSORLG00000007627	ENSORLT00000009557	Transcript	downstream_gene_variant	-	-	-	-	-	-	IMPACT=MODIFIER;DISTANCE=2996;STRAND=1
3_20439703_A/C	3:20439703	C	ENSORLG00000007627	ENSORLT00000009559	Transcript	downstream_gene_variant	-	-	-	-	-	-	IMPACT=MODIFIER;DISTANCE=2996;STRAND=1
3_20439703_A/C	3:20439703	C	ENSORLG00000007654	ENSORLT00000009591	Transcript	upstream_gene_variant	-	-	-	-	-	-	IMPACT=MODIFIER;DISTANCE=3992;STRAND=1
3_20439703_A/C	3:20439703	C	ENSORLG00000007654	ENSORLT00000033707	Transcript	upstream_gene_variant	-	-	-	-	-	-	IMPACT=MODIFIER;DISTANCE=3978;STRAND=1
3_20439703_A/C	3:20439703	C	ENSORLG00000007627	ENSORLT00000037257	Transcript	downstream_gene_variant	-	-	-	-	-	-	IMPACT=MODIFIER;DISTANCE=2996;STRAND=1
3_20439703_A/C	3:20439703	C	ENSORLG00000028865	ENSORLT00000037540	Transcript	intron_variant	-	-	-	-	-	-	IMPACT=MODIFIER;STRAND=1
3_20439703_A/C	3:20439703	C	ENSORLG00000007654	ENSORLT00000040339	Transcript	upstream_gene_variant	-	-	-	-	-	-	IMPACT=MODIFIER;DISTANCE=3978;STRAND=1
3_20439748_C/A	3:20439748	A	ENSORLG00000007627	ENSORLT00000009557	Transcript	downstream_gene_variant	-	-	-	-	-	-	IMPACT=MODIFIER;DISTANCE=3041;STRAND=1
3_20439748_C/A	3:20439748	A	ENSORLG00000007627	ENSORLT00000009559	Transcript	downstream_gene_variant	-	-	-	-	-	-	IMPACT=MODIFIER;DISTANCE=3041;STRAND=1
3_20439748_C/A	3:20439748	A	ENSORLG00000007654	ENSORLT00000009591	Transcript	upstream_gene_variant	-	-	-	-	-	-	IMPACT=MODIFIER;DISTANCE=3947;STRAND=1
3_20439748_C/A	3:20439748	A	ENSORLG00000007654	ENSORLT00000033707	Transcript	upstream_gene_variant	-	-	-	-	-	-	IMPACT=MODIFIER;DISTANCE=3933;STRAND=1
3_20439748_C/A	3:20439748	A	ENSORLG00000007627	ENSORLT00000037257	Transcript	downstream_gene_variant	-	-	-	-	-	-	IMPACT=MODIFIER;DISTANCE=3041;STRAND=1
3_20439748_C/A	3:20439748	A	ENSORLG00000028865	ENSORLT00000037540	Transcript	intron_variant	-	-	-	-	-	-	IMPACT=MODIFIER;STRAND=1
3_20439748_C/A	3:20439748	A	ENSORLG00000007654	ENSORLT00000040339	Transcript	upstream_gene_variant	-	-	-	-	-	-	IMPACT=MODIFIER;DISTANCE=3933;STRAND=1
3_20439750_T/A	3:20439750	A	ENSORLG00000007627	ENSORLT00000009557	Transcript	downstream_gene_variant	-	-	-	-	-	-	IMPACT=MODIFIER;DISTANCE=3043;STRAND=1
3_20439750_T/A	3:20439750	A	ENSORLG00000007627	ENSORLT00000009559	Transcript	downstream_gene_variant	-	-	-	-	-	-	IMPACT=MODIFIER;DISTANCE=3043;STRAND=1
3_20439750_T/A	3:20439750	A	ENSORLG00000007654	ENSORLT00000009591	Transcript	upstream_gene_variant	-	-	-	-	-	-	IMPACT=MODIFIER;DISTANCE=3945;STRAND=1
3_20439750_T/A	3:20439750	A	ENSORLG00000007654	ENSORLT00000033707	Transcript	upstream_gene_variant	-	-	-	-	-	-	IMPACT=MODIFIER;DISTANCE=3931;STRAND=1
3_20439750_T/A	3:20439750	A	ENSORLG00000007627	ENSORLT00000037257	Transcript	downstream_gene_variant	-	-	-	-	-	-	IMPACT=MODIFIER;DISTANCE=3043;STRAND=1
3_20439750_T/A	3:20439750	A	ENSORLG00000028865	ENSORLT00000037540	Transcript	intron_variant	-	-	-	-	-	-	IMPACT=MODIFIER;STRAND=1
3_20439750_T/A	3:20439750	A	ENSORLG00000007654	ENSORLT00000040339	Transcript	upstream_gene_variant	-	-	-	-	-	-	IMPACT=MODIFIER;DISTANCE=3931;STRAND=1
3_20439761_C/T	3:20439761	T	ENSORLG00000007627	ENSORLT00000009557	Transcript	downstream_gene_variant	-	-	-	-	-	-	IMPACT=MODIFIER;DISTANCE=3054;STRAND=1
3_20439761_C/T	3:20439761	T	ENSORLG00000007627	ENSORLT00000009559	Transcript	downstream_gene_variant	-	-	-	-	-	-	IMPACT=MODIFIER;DISTANCE=3054;STRAND=1
3_20439761_C/T	3:20439761	T	ENSORLG00000007654	ENSORLT00000009591	Transcript	upstream_gene_variant	-	-	-	-	-	-	IMPACT=MODIFIER;DISTANCE=3934;STRAND=1
3_20439761_C/T	3:20439761	T	ENSORLG00000007654	ENSORLT00000033707	Transcript	upstream_gene_variant	-	-	-	-	-	-	IMPACT=MODIFIER;DISTANCE=3920;STRAND=1
3_20439761_C/T	3:20439761	T	ENSORLG00000007627	ENSORLT00000037257	Transcript	downstream_gene_variant	-	-	-	-	-	-	IMPACT=MODIFIER;DISTANCE=3054;STRAND=1
3_20439761_C/T	3:20439761	T	ENSORLG00000028865	ENSORLT00000037540	Transcript	intron_variant	-	-	-	-	-	-	IMPACT=MODIFIER;STRAND=1
3_20439761_C/T	3:20439761	T	ENSORLG00000007654	ENSORLT00000040339	Transcript	upstream_gene_variant	-	-	-	-	-	-	IMPACT=MODIFIER;DISTANCE=3920;STRAND=1
3_20439838_C/T	3:20439838	T	ENSORLG00000007627	ENSORLT00000009557	Transcript	downstream_gene_variant	-	-	-	-	-	-	IMPACT=MODIFIER;DISTANCE=3131;STRAND=1
3_20439838_C/T	3:20439838	T	ENSORLG00000007627	ENSORLT00000009559	Transcript	downstream_gene_variant	-	-	-	-	-	-	IMPACT=MODIFIER;DISTANCE=3131;STRAND=1
3_20439838_C/T	3:20439838	T	ENSORLG00000007654	ENSORLT00000009591	Transcript	upstream_gene_variant	-	-	-	-	-	-	IMPACT=MODIFIER;DISTANCE=3857;STRAND=1
3_20439838_C/T	3:20439838	T	ENSORLG00000007654	ENSORLT00000033707	Transcript	upstream_gene_variant	-	-	-	-	-	-	IMPACT=MODIFIER;DISTANCE=3843;STRAND=1
3_20439838_C/T	3:20439838	T	ENSORLG00000007627	ENSORLT00000037257	Transcript	downstream_gene_variant	-	-	-	-	-	-	IMPACT=MODIFIER;DISTANCE=3131;STRAND=1
3_20439838_C/T	3:20439838	T	ENSORLG00000028865	ENSORLT00000037540	Transcript	intron_variant	-	-	-	-	-	-	IMPACT=MODIFIER;STRAND=1
3_20439838_C/T	3:20439838	T	ENSORLG00000007654	ENSORLT00000040339	Transcript	upstream_gene_variant	-	-	-	-	-	-	IMPACT=MODIFIER;DISTANCE=3843;STRAND=1
3_20439864_A/C	3:20439864	C	ENSORLG00000007627	ENSORLT00000009557	Transcript	downstream_gene_variant	-	-	-	-	-	-	IMPACT=MODIFIER;DISTANCE=3157;STRAND=1
3_20439864_A/C	3:20439864	C	ENSORLG00000007627	ENSORLT00000009559	Transcript	downstream_gene_variant	-	-	-	-	-	-	IMPACT=MODIFIER;DISTANCE=3157;STRAND=1
3_20439864_A/C	3:20439864	C	ENSORLG00000007654	ENSORLT00000009591	Transcript	upstream_gene_variant	-	-	-	-	-	-	IMPACT=MODIFIER;DISTANCE=3831;STRAND=1
3_20439864_A/C	3:20439864	C	ENSORLG00000007654	ENSORLT00000033707	Transcript	upstream_gene_variant	-	-	-	-	-	-	IMPACT=MODIFIER;DISTANCE=3817;STRAND=1
3_20439864_A/C	3:20439864	C	ENSORLG00000007627	ENSORLT00000037257	Transcript	downstream_gene_variant	-	-	-	-	-	-	IMPACT=MODIFIER;DISTANCE=3157;STRAND=1
3_20439864_A/C	3:20439864	C	ENSORLG00000028865	ENSORLT00000037540	Transcript	intron_variant	-	-	-	-	-	-	IMPACT=MODIFIER;STRAND=1
3_20439864_A/C	3:20439864	C	ENSORLG00000007654	ENSORLT00000040339	Transcript	upstream_gene_variant	-	-	-	-	-	-	IMPACT=MODIFIER;DISTANCE=3817;STRAND=1
3_20439865_C/A	3:20439865	A	ENSORLG00000007627	ENSORLT00000009557	Transcript	downstream_gene_variant	-	-	-	-	-	-	IMPACT=MODIFIER;DISTANCE=3158;STRAND=1
3_20439865_C/A	3:20439865	A	ENSORLG00000007627	ENSORLT00000009559	Transcript	downstream_gene_variant	-	-	-	-	-	-	IMPACT=MODIFIER;DISTANCE=3158;STRAND=1
3_20439865_C/A	3:20439865	A	ENSORLG00000007654	ENSORLT00000009591	Transcript	upstream_gene_variant	-	-	-	-	-	-	IMPACT=MODIFIER;DISTANCE=3830;STRAND=1
3_20439865_C/A	3:20439865	A	ENSORLG00000007654	ENSORLT00000033707	Transcript	upstream_gene_variant	-	-	-	-	-	-	IMPACT=MODIFIER;DISTANCE=3816;STRAND=1
3_20439865_C/A	3:20439865	A	ENSORLG00000007627	ENSORLT00000037257	Transcript	downstream_gene_variant	-	-	-	-	-	-	IMPACT=MODIFIER;DISTANCE=3158;STRAND=1
3_20439865_C/A	3:20439865	A	ENSORLG00000028865	ENSORLT00000037540	Transcript	intron_variant	-	-	-	-	-	-	IMPACT=MODIFIER;STRAND=1
3_20439865_C/A	3:20439865	A	ENSORLG00000007654	ENSORLT00000040339	Transcript	upstream_gene_variant	-	-	-	-	-	-	IMPACT=MODIFIER;DISTANCE=3816;STRAND=1
3_20440889_C/G	3:20440889	G	ENSORLG00000007627	ENSORLT00000009557	Transcript	downstream_gene_variant	-	-	-	-	-	-	IMPACT=MODIFIER;DISTANCE=4182;STRAND=1
3_20440889_C/G	3:20440889	G	ENSORLG00000007627	ENSORLT00000009559	Transcript	downstream_gene_variant	-	-	-	-	-	-	IMPACT=MODIFIER;DISTANCE=4182;STRAND=1
3_20440889_C/G	3:20440889	G	ENSORLG00000007654	ENSORLT00000009591	Transcript	upstream_gene_variant	-	-	-	-	-	-	IMPACT=MODIFIER;DISTANCE=2806;STRAND=1
3_20440889_C/G	3:20440889	G	ENSORLG00000007654	ENSORLT00000033707	Transcript	upstream_gene_variant	-	-	-	-	-	-	IMPACT=MODIFIER;DISTANCE=2792;STRAND=1
3_20440889_C/G	3:20440889	G	ENSORLG00000007627	ENSORLT00000037257	Transcript	downstream_gene_variant	-	-	-	-	-	-	IMPACT=MODIFIER;DISTANCE=4182;STRAND=1
3_20440889_C/G	3:20440889	G	ENSORLG00000028865	ENSORLT00000037540	Transcript	missense_variant	869	560	187	A/G	gCc/gGc	-	IMPACT=MODERATE;STRAND=1
3_20440889_C/G	3:20440889	G	ENSORLG00000007654	ENSORLT00000040339	Transcript	upstream_gene_variant	-	-	-	-	-	-	IMPACT=MODIFIER;DISTANCE=2792;STRAND=1
3_20441307_T/C	3:20441307	C	ENSORLG00000007627	ENSORLT00000009557	Transcript	downstream_gene_variant	-	-	-	-	-	-	IMPACT=MODIFIER;DISTANCE=4600;STRAND=1
3_20441307_T/C	3:20441307	C	ENSORLG00000007627	ENSORLT00000009559	Transcript	downstream_gene_variant	-	-	-	-	-	-	IMPACT=MODIFIER;DISTANCE=4600;STRAND=1
3_20441307_T/C	3:20441307	C	ENSORLG00000007654	ENSORLT00000009591	Transcript	upstream_gene_variant	-	-	-	-	-	-	IMPACT=MODIFIER;DISTANCE=2388;STRAND=1
3_20441307_T/C	3:20441307	C	ENSORLG00000007654	ENSORLT00000033707	Transcript	upstream_gene_variant	-	-	-	-	-	-	IMPACT=MODIFIER;DISTANCE=2374;STRAND=1
3_20441307_T/C	3:20441307	C	ENSORLG00000007627	ENSORLT00000037257	Transcript	downstream_gene_variant	-	-	-	-	-	-	IMPACT=MODIFIER;DISTANCE=4600;STRAND=1
3_20441307_T/C	3:20441307	C	ENSORLG00000028865	ENSORLT00000037540	Transcript	3_prime_UTR_variant	1287	-	-	-	-	-	IMPACT=MODIFIER;STRAND=1
3_20441307_T/C	3:20441307	C	ENSORLG00000007654	ENSORLT00000040339	Transcript	upstream_gene_variant	-	-	-	-	-	-	IMPACT=MODIFIER;DISTANCE=2374;STRAND=1
3_20441326_A/T	3:20441326	T	ENSORLG00000007627	ENSORLT00000009557	Transcript	downstream_gene_variant	-	-	-	-	-	-	IMPACT=MODIFIER;DISTANCE=4619;STRAND=1
3_20441326_A/T	3:20441326	T	ENSORLG00000007627	ENSORLT00000009559	Transcript	downstream_gene_variant	-	-	-	-	-	-	IMPACT=MODIFIER;DISTANCE=4619;STRAND=1
3_20441326_A/T	3:20441326	T	ENSORLG00000007654	ENSORLT00000009591	Transcript	upstream_gene_variant	-	-	-	-	-	-	IMPACT=MODIFIER;DISTANCE=2369;STRAND=1
3_20441326_A/T	3:20441326	T	ENSORLG00000007654	ENSORLT00000033707	Transcript	upstream_gene_variant	-	-	-	-	-	-	IMPACT=MODIFIER;DISTANCE=2355;STRAND=1
3_20441326_A/T	3:20441326	T	ENSORLG00000007627	ENSORLT00000037257	Transcript	downstream_gene_variant	-	-	-	-	-	-	IMPACT=MODIFIER;DISTANCE=4619;STRAND=1
3_20441326_A/T	3:20441326	T	ENSORLG00000028865	ENSORLT00000037540	Transcript	3_prime_UTR_variant	1306	-	-	-	-	-	IMPACT=MODIFIER;STRAND=1
3_20441326_A/T	3:20441326	T	ENSORLG00000007654	ENSORLT00000040339	Transcript	upstream_gene_variant	-	-	-	-	-	-	IMPACT=MODIFIER;DISTANCE=2355;STRAND=1
3_20441405_A/T	3:20441405	T	ENSORLG00000007627	ENSORLT00000009557	Transcript	downstream_gene_variant	-	-	-	-	-	-	IMPACT=MODIFIER;DISTANCE=4698;STRAND=1
3_20441405_A/T	3:20441405	T	ENSORLG00000007627	ENSORLT00000009559	Transcript	downstream_gene_variant	-	-	-	-	-	-	IMPACT=MODIFIER;DISTANCE=4698;STRAND=1
3_20441405_A/T	3:20441405	T	ENSORLG00000007654	ENSORLT00000009591	Transcript	upstream_gene_variant	-	-	-	-	-	-	IMPACT=MODIFIER;DISTANCE=2290;STRAND=1
3_20441405_A/T	3:20441405	T	ENSORLG00000007654	ENSORLT00000033707	Transcript	upstream_gene_variant	-	-	-	-	-	-	IMPACT=MODIFIER;DISTANCE=2276;STRAND=1
3_20441405_A/T	3:20441405	T	ENSORLG00000007627	ENSORLT00000037257	Transcript	downstream_gene_variant	-	-	-	-	-	-	IMPACT=MODIFIER;DISTANCE=4698;STRAND=1
3_20441405_A/T	3:20441405	T	ENSORLG00000028865	ENSORLT00000037540	Transcript	3_prime_UTR_variant	1385	-	-	-	-	-	IMPACT=MODIFIER;STRAND=1
3_20441405_A/T	3:20441405	T	ENSORLG00000007654	ENSORLT00000040339	Transcript	upstream_gene_variant	-	-	-	-	-	-	IMPACT=MODIFIER;DISTANCE=2276;STRAND=1
3_20441529_T/C	3:20441529	C	ENSORLG00000007627	ENSORLT00000009557	Transcript	downstream_gene_variant	-	-	-	-	-	-	IMPACT=MODIFIER;DISTANCE=4822;STRAND=1
3_20441529_T/C	3:20441529	C	ENSORLG00000007627	ENSORLT00000009559	Transcript	downstream_gene_variant	-	-	-	-	-	-	IMPACT=MODIFIER;DISTANCE=4822;STRAND=1
3_20441529_T/C	3:20441529	C	ENSORLG00000007654	ENSORLT00000009591	Transcript	upstream_gene_variant	-	-	-	-	-	-	IMPACT=MODIFIER;DISTANCE=2166;STRAND=1
3_20441529_T/C	3:20441529	C	ENSORLG00000021557	ENSORLT00000026538	Transcript	upstream_gene_variant	-	-	-	-	-	-	IMPACT=MODIFIER;DISTANCE=4930;STRAND=1
3_20441529_T/C	3:20441529	C	ENSORLG00000007654	ENSORLT00000033707	Transcript	upstream_gene_variant	-	-	-	-	-	-	IMPACT=MODIFIER;DISTANCE=2152;STRAND=1
3_20441529_T/C	3:20441529	C	ENSORLG00000007627	ENSORLT00000037257	Transcript	downstream_gene_variant	-	-	-	-	-	-	IMPACT=MODIFIER;DISTANCE=4822;STRAND=1
3_20441529_T/C	3:20441529	C	ENSORLG00000028865	ENSORLT00000037540	Transcript	3_prime_UTR_variant	1509	-	-	-	-	-	IMPACT=MODIFIER;STRAND=1
3_20441529_T/C	3:20441529	C	ENSORLG00000007654	ENSORLT00000040339	Transcript	upstream_gene_variant	-	-	-	-	-	-	IMPACT=MODIFIER;DISTANCE=2152;STRAND=1
3_20441641_A/T	3:20441641	T	ENSORLG00000007627	ENSORLT00000009557	Transcript	downstream_gene_variant	-	-	-	-	-	-	IMPACT=MODIFIER;DISTANCE=4934;STRAND=1
3_20441641_A/T	3:20441641	T	ENSORLG00000007627	ENSORLT00000009559	Transcript	downstream_gene_variant	-	-	-	-	-	-	IMPACT=MODIFIER;DISTANCE=4934;STRAND=1
3_20441641_A/T	3:20441641	T	ENSORLG00000007654	ENSORLT00000009591	Transcript	upstream_gene_variant	-	-	-	-	-	-	IMPACT=MODIFIER;DISTANCE=2054;STRAND=1
3_20441641_A/T	3:20441641	T	ENSORLG00000021557	ENSORLT00000026538	Transcript	upstream_gene_variant	-	-	-	-	-	-	IMPACT=MODIFIER;DISTANCE=4818;STRAND=1
3_20441641_A/T	3:20441641	T	ENSORLG00000007654	ENSORLT00000033707	Transcript	upstream_gene_variant	-	-	-	-	-	-	IMPACT=MODIFIER;DISTANCE=2040;STRAND=1
3_20441641_A/T	3:20441641	T	ENSORLG00000007627	ENSORLT00000037257	Transcript	downstream_gene_variant	-	-	-	-	-	-	IMPACT=MODIFIER;DISTANCE=4934;STRAND=1
3_20441641_A/T	3:20441641	T	ENSORLG00000028865	ENSORLT00000037540	Transcript	3_prime_UTR_variant	1621	-	-	-	-	-	IMPACT=MODIFIER;STRAND=1
3_20441641_A/T	3:20441641	T	ENSORLG00000007654	ENSORLT00000040339	Transcript	upstream_gene_variant	-	-	-	-	-	-	IMPACT=MODIFIER;DISTANCE=2040;STRAND=1
3_20441644_T/G	3:20441644	G	ENSORLG00000007627	ENSORLT00000009557	Transcript	downstream_gene_variant	-	-	-	-	-	-	IMPACT=MODIFIER;DISTANCE=4937;STRAND=1
3_20441644_T/G	3:20441644	G	ENSORLG00000007627	ENSORLT00000009559	Transcript	downstream_gene_variant	-	-	-	-	-	-	IMPACT=MODIFIER;DISTANCE=4937;STRAND=1
3_20441644_T/G	3:20441644	G	ENSORLG00000007654	ENSORLT00000009591	Transcript	upstream_gene_variant	-	-	-	-	-	-	IMPACT=MODIFIER;DISTANCE=2051;STRAND=1
3_20441644_T/G	3:20441644	G	ENSORLG00000021557	ENSORLT00000026538	Transcript	upstream_gene_variant	-	-	-	-	-	-	IMPACT=MODIFIER;DISTANCE=4815;STRAND=1
3_20441644_T/G	3:20441644	G	ENSORLG00000007654	ENSORLT00000033707	Transcript	upstream_gene_variant	-	-	-	-	-	-	IMPACT=MODIFIER;DISTANCE=2037;STRAND=1
3_20441644_T/G	3:20441644	G	ENSORLG00000007627	ENSORLT00000037257	Transcript	downstream_gene_variant	-	-	-	-	-	-	IMPACT=MODIFIER;DISTANCE=4937;STRAND=1
3_20441644_T/G	3:20441644	G	ENSORLG00000028865	ENSORLT00000037540	Transcript	3_prime_UTR_variant	1624	-	-	-	-	-	IMPACT=MODIFIER;STRAND=1
3_20441644_T/G	3:20441644	G	ENSORLG00000007654	ENSORLT00000040339	Transcript	upstream_gene_variant	-	-	-	-	-	-	IMPACT=MODIFIER;DISTANCE=2037;STRAND=1
3_20441660_C/A	3:20441660	A	ENSORLG00000007627	ENSORLT00000009557	Transcript	downstream_gene_variant	-	-	-	-	-	-	IMPACT=MODIFIER;DISTANCE=4953;STRAND=1
3_20441660_C/A	3:20441660	A	ENSORLG00000007627	ENSORLT00000009559	Transcript	downstream_gene_variant	-	-	-	-	-	-	IMPACT=MODIFIER;DISTANCE=4953;STRAND=1
3_20441660_C/A	3:20441660	A	ENSORLG00000007654	ENSORLT00000009591	Transcript	upstream_gene_variant	-	-	-	-	-	-	IMPACT=MODIFIER;DISTANCE=2035;STRAND=1
3_20441660_C/A	3:20441660	A	ENSORLG00000021557	ENSORLT00000026538	Transcript	upstream_gene_variant	-	-	-	-	-	-	IMPACT=MODIFIER;DISTANCE=4799;STRAND=1
3_20441660_C/A	3:20441660	A	ENSORLG00000007654	ENSORLT00000033707	Transcript	upstream_gene_variant	-	-	-	-	-	-	IMPACT=MODIFIER;DISTANCE=2021;STRAND=1
3_20441660_C/A	3:20441660	A	ENSORLG00000007627	ENSORLT00000037257	Transcript	downstream_gene_variant	-	-	-	-	-	-	IMPACT=MODIFIER;DISTANCE=4953;STRAND=1
3_20441660_C/A	3:20441660	A	ENSORLG00000028865	ENSORLT00000037540	Transcript	3_prime_UTR_variant	1640	-	-	-	-	-	IMPACT=MODIFIER;STRAND=1
3_20441660_C/A	3:20441660	A	ENSORLG00000007654	ENSORLT00000040339	Transcript	upstream_gene_variant	-	-	-	-	-	-	IMPACT=MODIFIER;DISTANCE=2021;STRAND=1
3_20441665_A/T	3:20441665	T	ENSORLG00000007627	ENSORLT00000009557	Transcript	downstream_gene_variant	-	-	-	-	-	-	IMPACT=MODIFIER;DISTANCE=4958;STRAND=1
3_20441665_A/T	3:20441665	T	ENSORLG00000007627	ENSORLT00000009559	Transcript	downstream_gene_variant	-	-	-	-	-	-	IMPACT=MODIFIER;DISTANCE=4958;STRAND=1
3_20441665_A/T	3:20441665	T	ENSORLG00000007654	ENSORLT00000009591	Transcript	upstream_gene_variant	-	-	-	-	-	-	IMPACT=MODIFIER;DISTANCE=2030;STRAND=1
3_20441665_A/T	3:20441665	T	ENSORLG00000021557	ENSORLT00000026538	Transcript	upstream_gene_variant	-	-	-	-	-	-	IMPACT=MODIFIER;DISTANCE=4794;STRAND=1
3_20441665_A/T	3:20441665	T	ENSORLG00000007654	ENSORLT00000033707	Transcript	upstream_gene_variant	-	-	-	-	-	-	IMPACT=MODIFIER;DISTANCE=2016;STRAND=1
3_20441665_A/T	3:20441665	T	ENSORLG00000007627	ENSORLT00000037257	Transcript	downstream_gene_variant	-	-	-	-	-	-	IMPACT=MODIFIER;DISTANCE=4958;STRAND=1
3_20441665_A/T	3:20441665	T	ENSORLG00000028865	ENSORLT00000037540	Transcript	3_prime_UTR_variant	1645	-	-	-	-	-	IMPACT=MODIFIER;STRAND=1
3_20441665_A/T	3:20441665	T	ENSORLG00000007654	ENSORLT00000040339	Transcript	upstream_gene_variant	-	-	-	-	-	-	IMPACT=MODIFIER;DISTANCE=2016;STRAND=1
3_20441687_C/A	3:20441687	A	ENSORLG00000007627	ENSORLT00000009557	Transcript	downstream_gene_variant	-	-	-	-	-	-	IMPACT=MODIFIER;DISTANCE=4980;STRAND=1
3_20441687_C/A	3:20441687	A	ENSORLG00000007627	ENSORLT00000009559	Transcript	downstream_gene_variant	-	-	-	-	-	-	IMPACT=MODIFIER;DISTANCE=4980;STRAND=1
3_20441687_C/A	3:20441687	A	ENSORLG00000007654	ENSORLT00000009591	Transcript	upstream_gene_variant	-	-	-	-	-	-	IMPACT=MODIFIER;DISTANCE=2008;STRAND=1
3_20441687_C/A	3:20441687	A	ENSORLG00000021557	ENSORLT00000026538	Transcript	upstream_gene_variant	-	-	-	-	-	-	IMPACT=MODIFIER;DISTANCE=4772;STRAND=1
3_20441687_C/A	3:20441687	A	ENSORLG00000007654	ENSORLT00000033707	Transcript	upstream_gene_variant	-	-	-	-	-	-	IMPACT=MODIFIER;DISTANCE=1994;STRAND=1
3_20441687_C/A	3:20441687	A	ENSORLG00000007627	ENSORLT00000037257	Transcript	downstream_gene_variant	-	-	-	-	-	-	IMPACT=MODIFIER;DISTANCE=4980;STRAND=1
3_20441687_C/A	3:20441687	A	ENSORLG00000028865	ENSORLT00000037540	Transcript	3_prime_UTR_variant	1667	-	-	-	-	-	IMPACT=MODIFIER;STRAND=1
3_20441687_C/A	3:20441687	A	ENSORLG00000007654	ENSORLT00000040339	Transcript	upstream_gene_variant	-	-	-	-	-	-	IMPACT=MODIFIER;DISTANCE=1994;STRAND=1
3_20441696_C/T	3:20441696	T	ENSORLG00000007627	ENSORLT00000009557	Transcript	downstream_gene_variant	-	-	-	-	-	-	IMPACT=MODIFIER;DISTANCE=4989;STRAND=1
3_20441696_C/T	3:20441696	T	ENSORLG00000007627	ENSORLT00000009559	Transcript	downstream_gene_variant	-	-	-	-	-	-	IMPACT=MODIFIER;DISTANCE=4989;STRAND=1
3_20441696_C/T	3:20441696	T	ENSORLG00000007654	ENSORLT00000009591	Transcript	upstream_gene_variant	-	-	-	-	-	-	IMPACT=MODIFIER;DISTANCE=1999;STRAND=1
3_20441696_C/T	3:20441696	T	ENSORLG00000021557	ENSORLT00000026538	Transcript	upstream_gene_variant	-	-	-	-	-	-	IMPACT=MODIFIER;DISTANCE=4763;STRAND=1
3_20441696_C/T	3:20441696	T	ENSORLG00000007654	ENSORLT00000033707	Transcript	upstream_gene_variant	-	-	-	-	-	-	IMPACT=MODIFIER;DISTANCE=1985;STRAND=1
3_20441696_C/T	3:20441696	T	ENSORLG00000007627	ENSORLT00000037257	Transcript	downstream_gene_variant	-	-	-	-	-	-	IMPACT=MODIFIER;DISTANCE=4989;STRAND=1
3_20441696_C/T	3:20441696	T	ENSORLG00000028865	ENSORLT00000037540	Transcript	3_prime_UTR_variant	1676	-	-	-	-	-	IMPACT=MODIFIER;STRAND=1
3_20441696_C/T	3:20441696	T	ENSORLG00000007654	ENSORLT00000040339	Transcript	upstream_gene_variant	-	-	-	-	-	-	IMPACT=MODIFIER;DISTANCE=1985;STRAND=1
3_20441708_A/G	3:20441708	G	ENSORLG00000007654	ENSORLT00000009591	Transcript	upstream_gene_variant	-	-	-	-	-	-	IMPACT=MODIFIER;DISTANCE=1987;STRAND=1
3_20441708_A/G	3:20441708	G	ENSORLG00000021557	ENSORLT00000026538	Transcript	upstream_gene_variant	-	-	-	-	-	-	IMPACT=MODIFIER;DISTANCE=4751;STRAND=1
3_20441708_A/G	3:20441708	G	ENSORLG00000007654	ENSORLT00000033707	Transcript	upstream_gene_variant	-	-	-	-	-	-	IMPACT=MODIFIER;DISTANCE=1973;STRAND=1
3_20441708_A/G	3:20441708	G	ENSORLG00000028865	ENSORLT00000037540	Transcript	3_prime_UTR_variant	1688	-	-	-	-	-	IMPACT=MODIFIER;STRAND=1
3_20441708_A/G	3:20441708	G	ENSORLG00000007654	ENSORLT00000040339	Transcript	upstream_gene_variant	-	-	-	-	-	-	IMPACT=MODIFIER;DISTANCE=1973;STRAND=1
3_20441743_C/T	3:20441743	T	ENSORLG00000007654	ENSORLT00000009591	Transcript	upstream_gene_variant	-	-	-	-	-	-	IMPACT=MODIFIER;DISTANCE=1952;STRAND=1
3_20441743_C/T	3:20441743	T	ENSORLG00000021557	ENSORLT00000026538	Transcript	upstream_gene_variant	-	-	-	-	-	-	IMPACT=MODIFIER;DISTANCE=4716;STRAND=1
3_20441743_C/T	3:20441743	T	ENSORLG00000007654	ENSORLT00000033707	Transcript	upstream_gene_variant	-	-	-	-	-	-	IMPACT=MODIFIER;DISTANCE=1938;STRAND=1
3_20441743_C/T	3:20441743	T	ENSORLG00000028865	ENSORLT00000037540	Transcript	3_prime_UTR_variant	1723	-	-	-	-	-	IMPACT=MODIFIER;STRAND=1
3_20441743_C/T	3:20441743	T	ENSORLG00000007654	ENSORLT00000040339	Transcript	upstream_gene_variant	-	-	-	-	-	-	IMPACT=MODIFIER;DISTANCE=1938;STRAND=1
3_20442821_G/A	3:20442821	A	ENSORLG00000007654	ENSORLT00000009591	Transcript	upstream_gene_variant	-	-	-	-	-	-	IMPACT=MODIFIER;DISTANCE=874;STRAND=1
3_20442821_G/A	3:20442821	A	ENSORLG00000021557	ENSORLT00000026538	Transcript	upstream_gene_variant	-	-	-	-	-	-	IMPACT=MODIFIER;DISTANCE=3638;STRAND=1
3_20442821_G/A	3:20442821	A	ENSORLG00000007654	ENSORLT00000033707	Transcript	upstream_gene_variant	-	-	-	-	-	-	IMPACT=MODIFIER;DISTANCE=860;STRAND=1
3_20442821_G/A	3:20442821	A	ENSORLG00000028865	ENSORLT00000037540	Transcript	3_prime_UTR_variant	2801	-	-	-	-	-	IMPACT=MODIFIER;STRAND=1
3_20442821_G/A	3:20442821	A	ENSORLG00000007654	ENSORLT00000040339	Transcript	upstream_gene_variant	-	-	-	-	-	-	IMPACT=MODIFIER;DISTANCE=860;STRAND=1
3_20442853_G/C	3:20442853	C	ENSORLG00000007654	ENSORLT00000009591	Transcript	upstream_gene_variant	-	-	-	-	-	-	IMPACT=MODIFIER;DISTANCE=842;STRAND=1
3_20442853_G/C	3:20442853	C	ENSORLG00000021557	ENSORLT00000026538	Transcript	upstream_gene_variant	-	-	-	-	-	-	IMPACT=MODIFIER;DISTANCE=3606;STRAND=1
3_20442853_G/C	3:20442853	C	ENSORLG00000007654	ENSORLT00000033707	Transcript	upstream_gene_variant	-	-	-	-	-	-	IMPACT=MODIFIER;DISTANCE=828;STRAND=1
3_20442853_G/C	3:20442853	C	ENSORLG00000028865	ENSORLT00000037540	Transcript	3_prime_UTR_variant	2833	-	-	-	-	-	IMPACT=MODIFIER;STRAND=1
3_20442853_G/C	3:20442853	C	ENSORLG00000007654	ENSORLT00000040339	Transcript	upstream_gene_variant	-	-	-	-	-	-	IMPACT=MODIFIER;DISTANCE=828;STRAND=1
3_20442884_T/A	3:20442884	A	ENSORLG00000007654	ENSORLT00000009591	Transcript	upstream_gene_variant	-	-	-	-	-	-	IMPACT=MODIFIER;DISTANCE=811;STRAND=1
3_20442884_T/A	3:20442884	A	ENSORLG00000021557	ENSORLT00000026538	Transcript	upstream_gene_variant	-	-	-	-	-	-	IMPACT=MODIFIER;DISTANCE=3575;STRAND=1
3_20442884_T/A	3:20442884	A	ENSORLG00000007654	ENSORLT00000033707	Transcript	upstream_gene_variant	-	-	-	-	-	-	IMPACT=MODIFIER;DISTANCE=797;STRAND=1
3_20442884_T/A	3:20442884	A	ENSORLG00000028865	ENSORLT00000037540	Transcript	3_prime_UTR_variant	2864	-	-	-	-	-	IMPACT=MODIFIER;STRAND=1
3_20442884_T/A	3:20442884	A	ENSORLG00000007654	ENSORLT00000040339	Transcript	upstream_gene_variant	-	-	-	-	-	-	IMPACT=MODIFIER;DISTANCE=797;STRAND=1
3_20442888_T/A	3:20442888	A	ENSORLG00000007654	ENSORLT00000009591	Transcript	upstream_gene_variant	-	-	-	-	-	-	IMPACT=MODIFIER;DISTANCE=807;STRAND=1
3_20442888_T/A	3:20442888	A	ENSORLG00000021557	ENSORLT00000026538	Transcript	upstream_gene_variant	-	-	-	-	-	-	IMPACT=MODIFIER;DISTANCE=3571;STRAND=1
3_20442888_T/A	3:20442888	A	ENSORLG00000007654	ENSORLT00000033707	Transcript	upstream_gene_variant	-	-	-	-	-	-	IMPACT=MODIFIER;DISTANCE=793;STRAND=1
3_20442888_T/A	3:20442888	A	ENSORLG00000028865	ENSORLT00000037540	Transcript	3_prime_UTR_variant	2868	-	-	-	-	-	IMPACT=MODIFIER;STRAND=1
3_20442888_T/A	3:20442888	A	ENSORLG00000007654	ENSORLT00000040339	Transcript	upstream_gene_variant	-	-	-	-	-	-	IMPACT=MODIFIER;DISTANCE=793;STRAND=1
3_20442891_T/C	3:20442891	C	ENSORLG00000007654	ENSORLT00000009591	Transcript	upstream_gene_variant	-	-	-	-	-	-	IMPACT=MODIFIER;DISTANCE=804;STRAND=1
3_20442891_T/C	3:20442891	C	ENSORLG00000021557	ENSORLT00000026538	Transcript	upstream_gene_variant	-	-	-	-	-	-	IMPACT=MODIFIER;DISTANCE=3568;STRAND=1
3_20442891_T/C	3:20442891	C	ENSORLG00000007654	ENSORLT00000033707	Transcript	upstream_gene_variant	-	-	-	-	-	-	IMPACT=MODIFIER;DISTANCE=790;STRAND=1
3_20442891_T/C	3:20442891	C	ENSORLG00000028865	ENSORLT00000037540	Transcript	3_prime_UTR_variant	2871	-	-	-	-	-	IMPACT=MODIFIER;STRAND=1
3_20442891_T/C	3:20442891	C	ENSORLG00000007654	ENSORLT00000040339	Transcript	upstream_gene_variant	-	-	-	-	-	-	IMPACT=MODIFIER;DISTANCE=790;STRAND=1
3_20443121_T/A	3:20443121	A	ENSORLG00000007654	ENSORLT00000009591	Transcript	upstream_gene_variant	-	-	-	-	-	-	IMPACT=MODIFIER;DISTANCE=574;STRAND=1
3_20443121_T/A	3:20443121	A	ENSORLG00000021557	ENSORLT00000026538	Transcript	upstream_gene_variant	-	-	-	-	-	-	IMPACT=MODIFIER;DISTANCE=3338;STRAND=1
3_20443121_T/A	3:20443121	A	ENSORLG00000007654	ENSORLT00000033707	Transcript	upstream_gene_variant	-	-	-	-	-	-	IMPACT=MODIFIER;DISTANCE=560;STRAND=1
3_20443121_T/A	3:20443121	A	ENSORLG00000028865	ENSORLT00000037540	Transcript	3_prime_UTR_variant	3101	-	-	-	-	-	IMPACT=MODIFIER;STRAND=1
3_20443121_T/A	3:20443121	A	ENSORLG00000007654	ENSORLT00000040339	Transcript	upstream_gene_variant	-	-	-	-	-	-	IMPACT=MODIFIER;DISTANCE=560;STRAND=1
3_20443161_A/T	3:20443161	T	ENSORLG00000007654	ENSORLT00000009591	Transcript	upstream_gene_variant	-	-	-	-	-	-	IMPACT=MODIFIER;DISTANCE=534;STRAND=1
3_20443161_A/T	3:20443161	T	ENSORLG00000021557	ENSORLT00000026538	Transcript	upstream_gene_variant	-	-	-	-	-	-	IMPACT=MODIFIER;DISTANCE=3298;STRAND=1
3_20443161_A/T	3:20443161	T	ENSORLG00000007654	ENSORLT00000033707	Transcript	upstream_gene_variant	-	-	-	-	-	-	IMPACT=MODIFIER;DISTANCE=520;STRAND=1
3_20443161_A/T	3:20443161	T	ENSORLG00000028865	ENSORLT00000037540	Transcript	3_prime_UTR_variant	3141	-	-	-	-	-	IMPACT=MODIFIER;STRAND=1
3_20443161_A/T	3:20443161	T	ENSORLG00000007654	ENSORLT00000040339	Transcript	upstream_gene_variant	-	-	-	-	-	-	IMPACT=MODIFIER;DISTANCE=520;STRAND=1
3_20443162_A/G	3:20443162	G	ENSORLG00000007654	ENSORLT00000009591	Transcript	upstream_gene_variant	-	-	-	-	-	-	IMPACT=MODIFIER;DISTANCE=533;STRAND=1
3_20443162_A/G	3:20443162	G	ENSORLG00000021557	ENSORLT00000026538	Transcript	upstream_gene_variant	-	-	-	-	-	-	IMPACT=MODIFIER;DISTANCE=3297;STRAND=1
3_20443162_A/G	3:20443162	G	ENSORLG00000007654	ENSORLT00000033707	Transcript	upstream_gene_variant	-	-	-	-	-	-	IMPACT=MODIFIER;DISTANCE=519;STRAND=1
3_20443162_A/G	3:20443162	G	ENSORLG00000028865	ENSORLT00000037540	Transcript	3_prime_UTR_variant	3142	-	-	-	-	-	IMPACT=MODIFIER;STRAND=1
3_20443162_A/G	3:20443162	G	ENSORLG00000007654	ENSORLT00000040339	Transcript	upstream_gene_variant	-	-	-	-	-	-	IMPACT=MODIFIER;DISTANCE=519;STRAND=1
3_20443174_G/T	3:20443174	T	ENSORLG00000007654	ENSORLT00000009591	Transcript	upstream_gene_variant	-	-	-	-	-	-	IMPACT=MODIFIER;DISTANCE=521;STRAND=1
3_20443174_G/T	3:20443174	T	ENSORLG00000021557	ENSORLT00000026538	Transcript	upstream_gene_variant	-	-	-	-	-	-	IMPACT=MODIFIER;DISTANCE=3285;STRAND=1
3_20443174_G/T	3:20443174	T	ENSORLG00000007654	ENSORLT00000033707	Transcript	upstream_gene_variant	-	-	-	-	-	-	IMPACT=MODIFIER;DISTANCE=507;STRAND=1
3_20443174_G/T	3:20443174	T	ENSORLG00000028865	ENSORLT00000037540	Transcript	3_prime_UTR_variant	3154	-	-	-	-	-	IMPACT=MODIFIER;STRAND=1
3_20443174_G/T	3:20443174	T	ENSORLG00000007654	ENSORLT00000040339	Transcript	upstream_gene_variant	-	-	-	-	-	-	IMPACT=MODIFIER;DISTANCE=507;STRAND=1
3_20443175_C/A	3:20443175	A	ENSORLG00000007654	ENSORLT00000009591	Transcript	upstream_gene_variant	-	-	-	-	-	-	IMPACT=MODIFIER;DISTANCE=520;STRAND=1
3_20443175_C/A	3:20443175	A	ENSORLG00000021557	ENSORLT00000026538	Transcript	upstream_gene_variant	-	-	-	-	-	-	IMPACT=MODIFIER;DISTANCE=3284;STRAND=1
3_20443175_C/A	3:20443175	A	ENSORLG00000007654	ENSORLT00000033707	Transcript	upstream_gene_variant	-	-	-	-	-	-	IMPACT=MODIFIER;DISTANCE=506;STRAND=1
3_20443175_C/A	3:20443175	A	ENSORLG00000028865	ENSORLT00000037540	Transcript	3_prime_UTR_variant	3155	-	-	-	-	-	IMPACT=MODIFIER;STRAND=1
3_20443175_C/A	3:20443175	A	ENSORLG00000007654	ENSORLT00000040339	Transcript	upstream_gene_variant	-	-	-	-	-	-	IMPACT=MODIFIER;DISTANCE=506;STRAND=1
3_20443269_C/G	3:20443269	G	ENSORLG00000007654	ENSORLT00000009591	Transcript	upstream_gene_variant	-	-	-	-	-	-	IMPACT=MODIFIER;DISTANCE=426;STRAND=1
3_20443269_C/G	3:20443269	G	ENSORLG00000021557	ENSORLT00000026538	Transcript	upstream_gene_variant	-	-	-	-	-	-	IMPACT=MODIFIER;DISTANCE=3190;STRAND=1
3_20443269_C/G	3:20443269	G	ENSORLG00000007654	ENSORLT00000033707	Transcript	upstream_gene_variant	-	-	-	-	-	-	IMPACT=MODIFIER;DISTANCE=412;STRAND=1
3_20443269_C/G	3:20443269	G	ENSORLG00000028865	ENSORLT00000037540	Transcript	3_prime_UTR_variant	3249	-	-	-	-	-	IMPACT=MODIFIER;STRAND=1
3_20443269_C/G	3:20443269	G	ENSORLG00000007654	ENSORLT00000040339	Transcript	upstream_gene_variant	-	-	-	-	-	-	IMPACT=MODIFIER;DISTANCE=412;STRAND=1
3_20443277_C/T	3:20443277	T	ENSORLG00000007654	ENSORLT00000009591	Transcript	upstream_gene_variant	-	-	-	-	-	-	IMPACT=MODIFIER;DISTANCE=418;STRAND=1
3_20443277_C/T	3:20443277	T	ENSORLG00000021557	ENSORLT00000026538	Transcript	upstream_gene_variant	-	-	-	-	-	-	IMPACT=MODIFIER;DISTANCE=3182;STRAND=1
3_20443277_C/T	3:20443277	T	ENSORLG00000007654	ENSORLT00000033707	Transcript	upstream_gene_variant	-	-	-	-	-	-	IMPACT=MODIFIER;DISTANCE=404;STRAND=1
3_20443277_C/T	3:20443277	T	ENSORLG00000028865	ENSORLT00000037540	Transcript	downstream_gene_variant	-	-	-	-	-	-	IMPACT=MODIFIER;DISTANCE=4;STRAND=1
3_20443277_C/T	3:20443277	T	ENSORLG00000007654	ENSORLT00000040339	Transcript	upstream_gene_variant	-	-	-	-	-	-	IMPACT=MODIFIER;DISTANCE=404;STRAND=1
3_20443296_C/T	3:20443296	T	ENSORLG00000007654	ENSORLT00000009591	Transcript	upstream_gene_variant	-	-	-	-	-	-	IMPACT=MODIFIER;DISTANCE=399;STRAND=1
3_20443296_C/T	3:20443296	T	ENSORLG00000021557	ENSORLT00000026538	Transcript	upstream_gene_variant	-	-	-	-	-	-	IMPACT=MODIFIER;DISTANCE=3163;STRAND=1
3_20443296_C/T	3:20443296	T	ENSORLG00000007654	ENSORLT00000033707	Transcript	upstream_gene_variant	-	-	-	-	-	-	IMPACT=MODIFIER;DISTANCE=385;STRAND=1
3_20443296_C/T	3:20443296	T	ENSORLG00000028865	ENSORLT00000037540	Transcript	downstream_gene_variant	-	-	-	-	-	-	IMPACT=MODIFIER;DISTANCE=23;STRAND=1
3_20443296_C/T	3:20443296	T	ENSORLG00000007654	ENSORLT00000040339	Transcript	upstream_gene_variant	-	-	-	-	-	-	IMPACT=MODIFIER;DISTANCE=385;STRAND=1
3_20444874_C/A	3:20444874	A	ENSORLG00000007654	ENSORLT00000009591	Transcript	intron_variant	-	-	-	-	-	-	IMPACT=MODIFIER;STRAND=1
3_20444874_C/A	3:20444874	A	ENSORLG00000021557	ENSORLT00000026538	Transcript	upstream_gene_variant	-	-	-	-	-	-	IMPACT=MODIFIER;DISTANCE=1585;STRAND=1
3_20444874_C/A	3:20444874	A	ENSORLG00000021570	ENSORLT00000026551	Transcript	upstream_gene_variant	-	-	-	-	-	-	IMPACT=MODIFIER;DISTANCE=3544;STRAND=1
3_20444874_C/A	3:20444874	A	ENSORLG00000007654	ENSORLT00000033707	Transcript	intron_variant	-	-	-	-	-	-	IMPACT=MODIFIER;STRAND=1
3_20444874_C/A	3:20444874	A	ENSORLG00000028865	ENSORLT00000037540	Transcript	downstream_gene_variant	-	-	-	-	-	-	IMPACT=MODIFIER;DISTANCE=1601;STRAND=1
3_20444874_C/A	3:20444874	A	ENSORLG00000007654	ENSORLT00000040339	Transcript	intron_variant	-	-	-	-	-	-	IMPACT=MODIFIER;STRAND=1
3_20444875_A/C	3:20444875	C	ENSORLG00000007654	ENSORLT00000009591	Transcript	intron_variant	-	-	-	-	-	-	IMPACT=MODIFIER;STRAND=1
3_20444875_A/C	3:20444875	C	ENSORLG00000021557	ENSORLT00000026538	Transcript	upstream_gene_variant	-	-	-	-	-	-	IMPACT=MODIFIER;DISTANCE=1584;STRAND=1
3_20444875_A/C	3:20444875	C	ENSORLG00000021570	ENSORLT00000026551	Transcript	upstream_gene_variant	-	-	-	-	-	-	IMPACT=MODIFIER;DISTANCE=3543;STRAND=1
3_20444875_A/C	3:20444875	C	ENSORLG00000007654	ENSORLT00000033707	Transcript	intron_variant	-	-	-	-	-	-	IMPACT=MODIFIER;STRAND=1
3_20444875_A/C	3:20444875	C	ENSORLG00000028865	ENSORLT00000037540	Transcript	downstream_gene_variant	-	-	-	-	-	-	IMPACT=MODIFIER;DISTANCE=1602;STRAND=1
3_20444875_A/C	3:20444875	C	ENSORLG00000007654	ENSORLT00000040339	Transcript	intron_variant	-	-	-	-	-	-	IMPACT=MODIFIER;STRAND=1
3_20444881_A/C	3:20444881	C	ENSORLG00000007654	ENSORLT00000009591	Transcript	intron_variant	-	-	-	-	-	-	IMPACT=MODIFIER;STRAND=1
3_20444881_A/C	3:20444881	C	ENSORLG00000021557	ENSORLT00000026538	Transcript	upstream_gene_variant	-	-	-	-	-	-	IMPACT=MODIFIER;DISTANCE=1578;STRAND=1
3_20444881_A/C	3:20444881	C	ENSORLG00000021570	ENSORLT00000026551	Transcript	upstream_gene_variant	-	-	-	-	-	-	IMPACT=MODIFIER;DISTANCE=3537;STRAND=1
3_20444881_A/C	3:20444881	C	ENSORLG00000007654	ENSORLT00000033707	Transcript	intron_variant	-	-	-	-	-	-	IMPACT=MODIFIER;STRAND=1
3_20444881_A/C	3:20444881	C	ENSORLG00000028865	ENSORLT00000037540	Transcript	downstream_gene_variant	-	-	-	-	-	-	IMPACT=MODIFIER;DISTANCE=1608;STRAND=1
3_20444881_A/C	3:20444881	C	ENSORLG00000007654	ENSORLT00000040339	Transcript	intron_variant	-	-	-	-	-	-	IMPACT=MODIFIER;STRAND=1
3_20444930_G/A	3:20444930	A	ENSORLG00000007654	ENSORLT00000009591	Transcript	intron_variant	-	-	-	-	-	-	IMPACT=MODIFIER;STRAND=1
3_20444930_G/A	3:20444930	A	ENSORLG00000021557	ENSORLT00000026538	Transcript	upstream_gene_variant	-	-	-	-	-	-	IMPACT=MODIFIER;DISTANCE=1529;STRAND=1
3_20444930_G/A	3:20444930	A	ENSORLG00000021570	ENSORLT00000026551	Transcript	upstream_gene_variant	-	-	-	-	-	-	IMPACT=MODIFIER;DISTANCE=3488;STRAND=1
3_20444930_G/A	3:20444930	A	ENSORLG00000007654	ENSORLT00000033707	Transcript	intron_variant	-	-	-	-	-	-	IMPACT=MODIFIER;STRAND=1
3_20444930_G/A	3:20444930	A	ENSORLG00000028865	ENSORLT00000037540	Transcript	downstream_gene_variant	-	-	-	-	-	-	IMPACT=MODIFIER;DISTANCE=1657;STRAND=1
3_20444930_G/A	3:20444930	A	ENSORLG00000007654	ENSORLT00000040339	Transcript	intron_variant	-	-	-	-	-	-	IMPACT=MODIFIER;STRAND=1
3_20444963_G/T	3:20444963	T	ENSORLG00000007654	ENSORLT00000009591	Transcript	intron_variant	-	-	-	-	-	-	IMPACT=MODIFIER;STRAND=1
3_20444963_G/T	3:20444963	T	ENSORLG00000021557	ENSORLT00000026538	Transcript	upstream_gene_variant	-	-	-	-	-	-	IMPACT=MODIFIER;DISTANCE=1496;STRAND=1
3_20444963_G/T	3:20444963	T	ENSORLG00000021570	ENSORLT00000026551	Transcript	upstream_gene_variant	-	-	-	-	-	-	IMPACT=MODIFIER;DISTANCE=3455;STRAND=1
3_20444963_G/T	3:20444963	T	ENSORLG00000007654	ENSORLT00000033707	Transcript	intron_variant	-	-	-	-	-	-	IMPACT=MODIFIER;STRAND=1
3_20444963_G/T	3:20444963	T	ENSORLG00000028865	ENSORLT00000037540	Transcript	downstream_gene_variant	-	-	-	-	-	-	IMPACT=MODIFIER;DISTANCE=1690;STRAND=1
3_20444963_G/T	3:20444963	T	ENSORLG00000007654	ENSORLT00000040339	Transcript	intron_variant	-	-	-	-	-	-	IMPACT=MODIFIER;STRAND=1
3_20444972_C/T	3:20444972	T	ENSORLG00000007654	ENSORLT00000009591	Transcript	intron_variant	-	-	-	-	-	-	IMPACT=MODIFIER;STRAND=1
3_20444972_C/T	3:20444972	T	ENSORLG00000021557	ENSORLT00000026538	Transcript	upstream_gene_variant	-	-	-	-	-	-	IMPACT=MODIFIER;DISTANCE=1487;STRAND=1
3_20444972_C/T	3:20444972	T	ENSORLG00000021570	ENSORLT00000026551	Transcript	upstream_gene_variant	-	-	-	-	-	-	IMPACT=MODIFIER;DISTANCE=3446;STRAND=1
3_20444972_C/T	3:20444972	T	ENSORLG00000007654	ENSORLT00000033707	Transcript	intron_variant	-	-	-	-	-	-	IMPACT=MODIFIER;STRAND=1
3_20444972_C/T	3:20444972	T	ENSORLG00000028865	ENSORLT00000037540	Transcript	downstream_gene_variant	-	-	-	-	-	-	IMPACT=MODIFIER;DISTANCE=1699;STRAND=1
3_20444972_C/T	3:20444972	T	ENSORLG00000007654	ENSORLT00000040339	Transcript	intron_variant	-	-	-	-	-	-	IMPACT=MODIFIER;STRAND=1
3_20444974_G/A	3:20444974	A	ENSORLG00000007654	ENSORLT00000009591	Transcript	intron_variant	-	-	-	-	-	-	IMPACT=MODIFIER;STRAND=1
3_20444974_G/A	3:20444974	A	ENSORLG00000021557	ENSORLT00000026538	Transcript	upstream_gene_variant	-	-	-	-	-	-	IMPACT=MODIFIER;DISTANCE=1485;STRAND=1
3_20444974_G/A	3:20444974	A	ENSORLG00000021570	ENSORLT00000026551	Transcript	upstream_gene_variant	-	-	-	-	-	-	IMPACT=MODIFIER;DISTANCE=3444;STRAND=1
3_20444974_G/A	3:20444974	A	ENSORLG00000007654	ENSORLT00000033707	Transcript	intron_variant	-	-	-	-	-	-	IMPACT=MODIFIER;STRAND=1
3_20444974_G/A	3:20444974	A	ENSORLG00000028865	ENSORLT00000037540	Transcript	downstream_gene_variant	-	-	-	-	-	-	IMPACT=MODIFIER;DISTANCE=1701;STRAND=1
3_20444974_G/A	3:20444974	A	ENSORLG00000007654	ENSORLT00000040339	Transcript	intron_variant	-	-	-	-	-	-	IMPACT=MODIFIER;STRAND=1
3_20445056_T/C	3:20445056	C	ENSORLG00000007654	ENSORLT00000009591	Transcript	intron_variant	-	-	-	-	-	-	IMPACT=MODIFIER;STRAND=1
3_20445056_T/C	3:20445056	C	ENSORLG00000021557	ENSORLT00000026538	Transcript	upstream_gene_variant	-	-	-	-	-	-	IMPACT=MODIFIER;DISTANCE=1403;STRAND=1
3_20445056_T/C	3:20445056	C	ENSORLG00000021570	ENSORLT00000026551	Transcript	upstream_gene_variant	-	-	-	-	-	-	IMPACT=MODIFIER;DISTANCE=3362;STRAND=1
3_20445056_T/C	3:20445056	C	ENSORLG00000007654	ENSORLT00000033707	Transcript	intron_variant	-	-	-	-	-	-	IMPACT=MODIFIER;STRAND=1
3_20445056_T/C	3:20445056	C	ENSORLG00000028865	ENSORLT00000037540	Transcript	downstream_gene_variant	-	-	-	-	-	-	IMPACT=MODIFIER;DISTANCE=1783;STRAND=1
3_20445056_T/C	3:20445056	C	ENSORLG00000007654	ENSORLT00000040339	Transcript	intron_variant	-	-	-	-	-	-	IMPACT=MODIFIER;STRAND=1
3_20445057_C/A	3:20445057	A	ENSORLG00000007654	ENSORLT00000009591	Transcript	intron_variant	-	-	-	-	-	-	IMPACT=MODIFIER;STRAND=1
3_20445057_C/A	3:20445057	A	ENSORLG00000021557	ENSORLT00000026538	Transcript	upstream_gene_variant	-	-	-	-	-	-	IMPACT=MODIFIER;DISTANCE=1402;STRAND=1
3_20445057_C/A	3:20445057	A	ENSORLG00000021570	ENSORLT00000026551	Transcript	upstream_gene_variant	-	-	-	-	-	-	IMPACT=MODIFIER;DISTANCE=3361;STRAND=1
3_20445057_C/A	3:20445057	A	ENSORLG00000007654	ENSORLT00000033707	Transcript	intron_variant	-	-	-	-	-	-	IMPACT=MODIFIER;STRAND=1
3_20445057_C/A	3:20445057	A	ENSORLG00000028865	ENSORLT00000037540	Transcript	downstream_gene_variant	-	-	-	-	-	-	IMPACT=MODIFIER;DISTANCE=1784;STRAND=1
3_20445057_C/A	3:20445057	A	ENSORLG00000007654	ENSORLT00000040339	Transcript	intron_variant	-	-	-	-	-	-	IMPACT=MODIFIER;STRAND=1
3_20445915_A/T	3:20445915	T	ENSORLG00000007654	ENSORLT00000009591	Transcript	intron_variant	-	-	-	-	-	-	IMPACT=MODIFIER;STRAND=1
3_20445915_A/T	3:20445915	T	ENSORLG00000021557	ENSORLT00000026538	Transcript	upstream_gene_variant	-	-	-	-	-	-	IMPACT=MODIFIER;DISTANCE=544;STRAND=1
3_20445915_A/T	3:20445915	T	ENSORLG00000021570	ENSORLT00000026551	Transcript	upstream_gene_variant	-	-	-	-	-	-	IMPACT=MODIFIER;DISTANCE=2503;STRAND=1
3_20445915_A/T	3:20445915	T	ENSORLG00000007654	ENSORLT00000033707	Transcript	intron_variant	-	-	-	-	-	-	IMPACT=MODIFIER;STRAND=1
3_20445915_A/T	3:20445915	T	ENSORLG00000028865	ENSORLT00000037540	Transcript	downstream_gene_variant	-	-	-	-	-	-	IMPACT=MODIFIER;DISTANCE=2642;STRAND=1
3_20445915_A/T	3:20445915	T	ENSORLG00000007654	ENSORLT00000040339	Transcript	intron_variant	-	-	-	-	-	-	IMPACT=MODIFIER;STRAND=1
3_20445946_C/T	3:20445946	T	ENSORLG00000007654	ENSORLT00000009591	Transcript	intron_variant	-	-	-	-	-	-	IMPACT=MODIFIER;STRAND=1
3_20445946_C/T	3:20445946	T	ENSORLG00000021557	ENSORLT00000026538	Transcript	upstream_gene_variant	-	-	-	-	-	-	IMPACT=MODIFIER;DISTANCE=513;STRAND=1
3_20445946_C/T	3:20445946	T	ENSORLG00000021570	ENSORLT00000026551	Transcript	upstream_gene_variant	-	-	-	-	-	-	IMPACT=MODIFIER;DISTANCE=2472;STRAND=1
3_20445946_C/T	3:20445946	T	ENSORLG00000007654	ENSORLT00000033707	Transcript	intron_variant	-	-	-	-	-	-	IMPACT=MODIFIER;STRAND=1
3_20445946_C/T	3:20445946	T	ENSORLG00000028865	ENSORLT00000037540	Transcript	downstream_gene_variant	-	-	-	-	-	-	IMPACT=MODIFIER;DISTANCE=2673;STRAND=1
3_20445946_C/T	3:20445946	T	ENSORLG00000007654	ENSORLT00000040339	Transcript	intron_variant	-	-	-	-	-	-	IMPACT=MODIFIER;STRAND=1
3_20445951_T/A	3:20445951	A	ENSORLG00000007654	ENSORLT00000009591	Transcript	intron_variant	-	-	-	-	-	-	IMPACT=MODIFIER;STRAND=1
3_20445951_T/A	3:20445951	A	ENSORLG00000021557	ENSORLT00000026538	Transcript	upstream_gene_variant	-	-	-	-	-	-	IMPACT=MODIFIER;DISTANCE=508;STRAND=1
3_20445951_T/A	3:20445951	A	ENSORLG00000021570	ENSORLT00000026551	Transcript	upstream_gene_variant	-	-	-	-	-	-	IMPACT=MODIFIER;DISTANCE=2467;STRAND=1
3_20445951_T/A	3:20445951	A	ENSORLG00000007654	ENSORLT00000033707	Transcript	intron_variant	-	-	-	-	-	-	IMPACT=MODIFIER;STRAND=1
3_20445951_T/A	3:20445951	A	ENSORLG00000028865	ENSORLT00000037540	Transcript	downstream_gene_variant	-	-	-	-	-	-	IMPACT=MODIFIER;DISTANCE=2678;STRAND=1
3_20445951_T/A	3:20445951	A	ENSORLG00000007654	ENSORLT00000040339	Transcript	intron_variant	-	-	-	-	-	-	IMPACT=MODIFIER;STRAND=1
3_20446047_T/A	3:20446047	A	ENSORLG00000007654	ENSORLT00000009591	Transcript	intron_variant	-	-	-	-	-	-	IMPACT=MODIFIER;STRAND=1
3_20446047_T/A	3:20446047	A	ENSORLG00000021557	ENSORLT00000026538	Transcript	upstream_gene_variant	-	-	-	-	-	-	IMPACT=MODIFIER;DISTANCE=412;STRAND=1
3_20446047_T/A	3:20446047	A	ENSORLG00000021570	ENSORLT00000026551	Transcript	upstream_gene_variant	-	-	-	-	-	-	IMPACT=MODIFIER;DISTANCE=2371;STRAND=1
3_20446047_T/A	3:20446047	A	ENSORLG00000007654	ENSORLT00000033707	Transcript	intron_variant	-	-	-	-	-	-	IMPACT=MODIFIER;STRAND=1
3_20446047_T/A	3:20446047	A	ENSORLG00000028865	ENSORLT00000037540	Transcript	downstream_gene_variant	-	-	-	-	-	-	IMPACT=MODIFIER;DISTANCE=2774;STRAND=1
3_20446047_T/A	3:20446047	A	ENSORLG00000007654	ENSORLT00000040339	Transcript	intron_variant	-	-	-	-	-	-	IMPACT=MODIFIER;STRAND=1
3_20446614_A/C	3:20446614	C	ENSORLG00000007654	ENSORLT00000009591	Transcript	splice_region_variant,intron_variant	-	-	-	-	-	-	IMPACT=LOW;STRAND=1
3_20446614_A/C	3:20446614	C	ENSORLG00000021557	ENSORLT00000026538	Transcript	downstream_gene_variant	-	-	-	-	-	-	IMPACT=MODIFIER;DISTANCE=49;STRAND=1
3_20446614_A/C	3:20446614	C	ENSORLG00000021570	ENSORLT00000026551	Transcript	upstream_gene_variant	-	-	-	-	-	-	IMPACT=MODIFIER;DISTANCE=1804;STRAND=1
3_20446614_A/C	3:20446614	C	ENSORLG00000007654	ENSORLT00000033707	Transcript	splice_region_variant,intron_variant	-	-	-	-	-	-	IMPACT=LOW;STRAND=1
3_20446614_A/C	3:20446614	C	ENSORLG00000028865	ENSORLT00000037540	Transcript	downstream_gene_variant	-	-	-	-	-	-	IMPACT=MODIFIER;DISTANCE=3341;STRAND=1
3_20446614_A/C	3:20446614	C	ENSORLG00000007654	ENSORLT00000040339	Transcript	splice_region_variant,intron_variant	-	-	-	-	-	-	IMPACT=LOW;STRAND=1
3_20447171_G/A	3:20447171	A	ENSORLG00000007654	ENSORLT00000009591	Transcript	intron_variant	-	-	-	-	-	-	IMPACT=MODIFIER;STRAND=1
3_20447171_G/A	3:20447171	A	ENSORLG00000021557	ENSORLT00000026538	Transcript	downstream_gene_variant	-	-	-	-	-	-	IMPACT=MODIFIER;DISTANCE=606;STRAND=1
3_20447171_G/A	3:20447171	A	ENSORLG00000021570	ENSORLT00000026551	Transcript	upstream_gene_variant	-	-	-	-	-	-	IMPACT=MODIFIER;DISTANCE=1247;STRAND=1
3_20447171_G/A	3:20447171	A	ENSORLG00000007654	ENSORLT00000033707	Transcript	intron_variant	-	-	-	-	-	-	IMPACT=MODIFIER;STRAND=1
3_20447171_G/A	3:20447171	A	ENSORLG00000028865	ENSORLT00000037540	Transcript	downstream_gene_variant	-	-	-	-	-	-	IMPACT=MODIFIER;DISTANCE=3898;STRAND=1
3_20447171_G/A	3:20447171	A	ENSORLG00000007654	ENSORLT00000040339	Transcript	intron_variant	-	-	-	-	-	-	IMPACT=MODIFIER;STRAND=1
3_20447178_T/G	3:20447178	G	ENSORLG00000007654	ENSORLT00000009591	Transcript	intron_variant	-	-	-	-	-	-	IMPACT=MODIFIER;STRAND=1
3_20447178_T/G	3:20447178	G	ENSORLG00000021557	ENSORLT00000026538	Transcript	downstream_gene_variant	-	-	-	-	-	-	IMPACT=MODIFIER;DISTANCE=613;STRAND=1
3_20447178_T/G	3:20447178	G	ENSORLG00000021570	ENSORLT00000026551	Transcript	upstream_gene_variant	-	-	-	-	-	-	IMPACT=MODIFIER;DISTANCE=1240;STRAND=1
3_20447178_T/G	3:20447178	G	ENSORLG00000007654	ENSORLT00000033707	Transcript	intron_variant	-	-	-	-	-	-	IMPACT=MODIFIER;STRAND=1
3_20447178_T/G	3:20447178	G	ENSORLG00000028865	ENSORLT00000037540	Transcript	downstream_gene_variant	-	-	-	-	-	-	IMPACT=MODIFIER;DISTANCE=3905;STRAND=1
3_20447178_T/G	3:20447178	G	ENSORLG00000007654	ENSORLT00000040339	Transcript	intron_variant	-	-	-	-	-	-	IMPACT=MODIFIER;STRAND=1
3_20447197_A/C	3:20447197	C	ENSORLG00000007654	ENSORLT00000009591	Transcript	intron_variant	-	-	-	-	-	-	IMPACT=MODIFIER;STRAND=1
3_20447197_A/C	3:20447197	C	ENSORLG00000021557	ENSORLT00000026538	Transcript	downstream_gene_variant	-	-	-	-	-	-	IMPACT=MODIFIER;DISTANCE=632;STRAND=1
3_20447197_A/C	3:20447197	C	ENSORLG00000021570	ENSORLT00000026551	Transcript	upstream_gene_variant	-	-	-	-	-	-	IMPACT=MODIFIER;DISTANCE=1221;STRAND=1
3_20447197_A/C	3:20447197	C	ENSORLG00000007654	ENSORLT00000033707	Transcript	intron_variant	-	-	-	-	-	-	IMPACT=MODIFIER;STRAND=1
3_20447197_A/C	3:20447197	C	ENSORLG00000028865	ENSORLT00000037540	Transcript	downstream_gene_variant	-	-	-	-	-	-	IMPACT=MODIFIER;DISTANCE=3924;STRAND=1
3_20447197_A/C	3:20447197	C	ENSORLG00000007654	ENSORLT00000040339	Transcript	intron_variant	-	-	-	-	-	-	IMPACT=MODIFIER;STRAND=1
3_20447354_G/C	3:20447354	C	ENSORLG00000007654	ENSORLT00000009591	Transcript	intron_variant	-	-	-	-	-	-	IMPACT=MODIFIER;STRAND=1
3_20447354_G/C	3:20447354	C	ENSORLG00000021557	ENSORLT00000026538	Transcript	downstream_gene_variant	-	-	-	-	-	-	IMPACT=MODIFIER;DISTANCE=789;STRAND=1
3_20447354_G/C	3:20447354	C	ENSORLG00000021570	ENSORLT00000026551	Transcript	upstream_gene_variant	-	-	-	-	-	-	IMPACT=MODIFIER;DISTANCE=1064;STRAND=1
3_20447354_G/C	3:20447354	C	ENSORLG00000007654	ENSORLT00000033707	Transcript	intron_variant	-	-	-	-	-	-	IMPACT=MODIFIER;STRAND=1
3_20447354_G/C	3:20447354	C	ENSORLG00000028865	ENSORLT00000037540	Transcript	downstream_gene_variant	-	-	-	-	-	-	IMPACT=MODIFIER;DISTANCE=4081;STRAND=1
3_20447354_G/C	3:20447354	C	ENSORLG00000007654	ENSORLT00000040339	Transcript	intron_variant	-	-	-	-	-	-	IMPACT=MODIFIER;STRAND=1
3_20448609_A/G	3:20448609	G	ENSORLG00000007654	ENSORLT00000009591	Transcript	missense_variant	502	502	168	I/V	Atc/Gtc	-	IMPACT=MODERATE;STRAND=1
3_20448609_A/G	3:20448609	G	ENSORLG00000007801	ENSORLT00000009780	Transcript	upstream_gene_variant	-	-	-	-	-	-	IMPACT=MODIFIER;DISTANCE=3747;STRAND=1
3_20448609_A/G	3:20448609	G	ENSORLG00000007801	ENSORLT00000009786	Transcript	upstream_gene_variant	-	-	-	-	-	-	IMPACT=MODIFIER;DISTANCE=4382;STRAND=1
3_20448609_A/G	3:20448609	G	ENSORLG00000021557	ENSORLT00000026538	Transcript	downstream_gene_variant	-	-	-	-	-	-	IMPACT=MODIFIER;DISTANCE=2044;STRAND=1
3_20448609_A/G	3:20448609	G	ENSORLG00000021570	ENSORLT00000026551	Transcript	downstream_gene_variant	-	-	-	-	-	-	IMPACT=MODIFIER;DISTANCE=111;STRAND=1
3_20448609_A/G	3:20448609	G	ENSORLG00000007654	ENSORLT00000033707	Transcript	missense_variant	516	502	168	I/V	Atc/Gtc	-	IMPACT=MODERATE;STRAND=1
3_20448609_A/G	3:20448609	G	ENSORLG00000007654	ENSORLT00000040339	Transcript	missense_variant	690	676	226	I/V	Atc/Gtc	-	IMPACT=MODERATE;STRAND=1
3_20448683_C/T	3:20448683	T	ENSORLG00000007654	ENSORLT00000009591	Transcript	synonymous_variant	576	576	192	F	ttC/ttT	-	IMPACT=LOW;STRAND=1
3_20448683_C/T	3:20448683	T	ENSORLG00000007801	ENSORLT00000009780	Transcript	upstream_gene_variant	-	-	-	-	-	-	IMPACT=MODIFIER;DISTANCE=3673;STRAND=1
3_20448683_C/T	3:20448683	T	ENSORLG00000007801	ENSORLT00000009786	Transcript	upstream_gene_variant	-	-	-	-	-	-	IMPACT=MODIFIER;DISTANCE=4308;STRAND=1
3_20448683_C/T	3:20448683	T	ENSORLG00000021557	ENSORLT00000026538	Transcript	downstream_gene_variant	-	-	-	-	-	-	IMPACT=MODIFIER;DISTANCE=2118;STRAND=1
3_20448683_C/T	3:20448683	T	ENSORLG00000021570	ENSORLT00000026551	Transcript	downstream_gene_variant	-	-	-	-	-	-	IMPACT=MODIFIER;DISTANCE=185;STRAND=1
3_20448683_C/T	3:20448683	T	ENSORLG00000007654	ENSORLT00000033707	Transcript	synonymous_variant	590	576	192	F	ttC/ttT	-	IMPACT=LOW;STRAND=1
3_20448683_C/T	3:20448683	T	ENSORLG00000007654	ENSORLT00000040339	Transcript	synonymous_variant	764	750	250	F	ttC/ttT	-	IMPACT=LOW;STRAND=1
3_20448853_A/G	3:20448853	G	ENSORLG00000007654	ENSORLT00000009591	Transcript	missense_variant	680	680	227	N/S	aAt/aGt	-	IMPACT=MODERATE;STRAND=1
3_20448853_A/G	3:20448853	G	ENSORLG00000007801	ENSORLT00000009780	Transcript	upstream_gene_variant	-	-	-	-	-	-	IMPACT=MODIFIER;DISTANCE=3503;STRAND=1
3_20448853_A/G	3:20448853	G	ENSORLG00000007801	ENSORLT00000009786	Transcript	upstream_gene_variant	-	-	-	-	-	-	IMPACT=MODIFIER;DISTANCE=4138;STRAND=1
3_20448853_A/G	3:20448853	G	ENSORLG00000021557	ENSORLT00000026538	Transcript	downstream_gene_variant	-	-	-	-	-	-	IMPACT=MODIFIER;DISTANCE=2288;STRAND=1
3_20448853_A/G	3:20448853	G	ENSORLG00000021570	ENSORLT00000026551	Transcript	downstream_gene_variant	-	-	-	-	-	-	IMPACT=MODIFIER;DISTANCE=355;STRAND=1
3_20448853_A/G	3:20448853	G	ENSORLG00000007654	ENSORLT00000033707	Transcript	3_prime_UTR_variant	760	-	-	-	-	-	IMPACT=MODIFIER;STRAND=1
3_20448853_A/G	3:20448853	G	ENSORLG00000007654	ENSORLT00000040339	Transcript	3_prime_UTR_variant	934	-	-	-	-	-	IMPACT=MODIFIER;STRAND=1
3_20448879_A/G	3:20448879	G	ENSORLG00000007654	ENSORLT00000009591	Transcript	missense_variant	706	706	236	T/A	Acg/Gcg	-	IMPACT=MODERATE;STRAND=1
3_20448879_A/G	3:20448879	G	ENSORLG00000007801	ENSORLT00000009780	Transcript	upstream_gene_variant	-	-	-	-	-	-	IMPACT=MODIFIER;DISTANCE=3477;STRAND=1
3_20448879_A/G	3:20448879	G	ENSORLG00000007801	ENSORLT00000009786	Transcript	upstream_gene_variant	-	-	-	-	-	-	IMPACT=MODIFIER;DISTANCE=4112;STRAND=1
3_20448879_A/G	3:20448879	G	ENSORLG00000021557	ENSORLT00000026538	Transcript	downstream_gene_variant	-	-	-	-	-	-	IMPACT=MODIFIER;DISTANCE=2314;STRAND=1
3_20448879_A/G	3:20448879	G	ENSORLG00000021570	ENSORLT00000026551	Transcript	downstream_gene_variant	-	-	-	-	-	-	IMPACT=MODIFIER;DISTANCE=381;STRAND=1
3_20448879_A/G	3:20448879	G	ENSORLG00000007654	ENSORLT00000033707	Transcript	3_prime_UTR_variant	786	-	-	-	-	-	IMPACT=MODIFIER;STRAND=1
3_20448879_A/G	3:20448879	G	ENSORLG00000007654	ENSORLT00000040339	Transcript	3_prime_UTR_variant	960	-	-	-	-	-	IMPACT=MODIFIER;STRAND=1
3_20448922_T/C	3:20448922	C	ENSORLG00000007654	ENSORLT00000009591	Transcript	intron_variant	-	-	-	-	-	-	IMPACT=MODIFIER;STRAND=1
3_20448922_T/C	3:20448922	C	ENSORLG00000007801	ENSORLT00000009780	Transcript	upstream_gene_variant	-	-	-	-	-	-	IMPACT=MODIFIER;DISTANCE=3434;STRAND=1
3_20448922_T/C	3:20448922	C	ENSORLG00000007801	ENSORLT00000009786	Transcript	upstream_gene_variant	-	-	-	-	-	-	IMPACT=MODIFIER;DISTANCE=4069;STRAND=1
3_20448922_T/C	3:20448922	C	ENSORLG00000021557	ENSORLT00000026538	Transcript	downstream_gene_variant	-	-	-	-	-	-	IMPACT=MODIFIER;DISTANCE=2357;STRAND=1
3_20448922_T/C	3:20448922	C	ENSORLG00000021570	ENSORLT00000026551	Transcript	downstream_gene_variant	-	-	-	-	-	-	IMPACT=MODIFIER;DISTANCE=424;STRAND=1
3_20448922_T/C	3:20448922	C	ENSORLG00000007654	ENSORLT00000033707	Transcript	3_prime_UTR_variant	829	-	-	-	-	-	IMPACT=MODIFIER;STRAND=1
3_20448922_T/C	3:20448922	C	ENSORLG00000007654	ENSORLT00000040339	Transcript	3_prime_UTR_variant	1003	-	-	-	-	-	IMPACT=MODIFIER;STRAND=1
3_20448935_T/G	3:20448935	G	ENSORLG00000007654	ENSORLT00000009591	Transcript	intron_variant	-	-	-	-	-	-	IMPACT=MODIFIER;STRAND=1
3_20448935_T/G	3:20448935	G	ENSORLG00000007801	ENSORLT00000009780	Transcript	upstream_gene_variant	-	-	-	-	-	-	IMPACT=MODIFIER;DISTANCE=3421;STRAND=1
3_20448935_T/G	3:20448935	G	ENSORLG00000007801	ENSORLT00000009786	Transcript	upstream_gene_variant	-	-	-	-	-	-	IMPACT=MODIFIER;DISTANCE=4056;STRAND=1
3_20448935_T/G	3:20448935	G	ENSORLG00000021557	ENSORLT00000026538	Transcript	downstream_gene_variant	-	-	-	-	-	-	IMPACT=MODIFIER;DISTANCE=2370;STRAND=1
3_20448935_T/G	3:20448935	G	ENSORLG00000021570	ENSORLT00000026551	Transcript	downstream_gene_variant	-	-	-	-	-	-	IMPACT=MODIFIER;DISTANCE=437;STRAND=1
3_20448935_T/G	3:20448935	G	ENSORLG00000007654	ENSORLT00000033707	Transcript	3_prime_UTR_variant	842	-	-	-	-	-	IMPACT=MODIFIER;STRAND=1
3_20448935_T/G	3:20448935	G	ENSORLG00000007654	ENSORLT00000040339	Transcript	3_prime_UTR_variant	1016	-	-	-	-	-	IMPACT=MODIFIER;STRAND=1
3_20448940_A/G	3:20448940	G	ENSORLG00000007654	ENSORLT00000009591	Transcript	intron_variant	-	-	-	-	-	-	IMPACT=MODIFIER;STRAND=1
3_20448940_A/G	3:20448940	G	ENSORLG00000007801	ENSORLT00000009780	Transcript	upstream_gene_variant	-	-	-	-	-	-	IMPACT=MODIFIER;DISTANCE=3416;STRAND=1
3_20448940_A/G	3:20448940	G	ENSORLG00000007801	ENSORLT00000009786	Transcript	upstream_gene_variant	-	-	-	-	-	-	IMPACT=MODIFIER;DISTANCE=4051;STRAND=1
3_20448940_A/G	3:20448940	G	ENSORLG00000021557	ENSORLT00000026538	Transcript	downstream_gene_variant	-	-	-	-	-	-	IMPACT=MODIFIER;DISTANCE=2375;STRAND=1
3_20448940_A/G	3:20448940	G	ENSORLG00000021570	ENSORLT00000026551	Transcript	downstream_gene_variant	-	-	-	-	-	-	IMPACT=MODIFIER;DISTANCE=442;STRAND=1
3_20448940_A/G	3:20448940	G	ENSORLG00000007654	ENSORLT00000033707	Transcript	3_prime_UTR_variant	847	-	-	-	-	-	IMPACT=MODIFIER;STRAND=1
3_20448940_A/G	3:20448940	G	ENSORLG00000007654	ENSORLT00000040339	Transcript	3_prime_UTR_variant	1021	-	-	-	-	-	IMPACT=MODIFIER;STRAND=1
3_20450475_A/T	3:20450475	T	ENSORLG00000007654	ENSORLT00000009591	Transcript	downstream_gene_variant	-	-	-	-	-	-	IMPACT=MODIFIER;DISTANCE=76;STRAND=1
3_20450475_A/T	3:20450475	T	ENSORLG00000007801	ENSORLT00000009780	Transcript	upstream_gene_variant	-	-	-	-	-	-	IMPACT=MODIFIER;DISTANCE=1881;STRAND=1
3_20450475_A/T	3:20450475	T	ENSORLG00000007801	ENSORLT00000009786	Transcript	upstream_gene_variant	-	-	-	-	-	-	IMPACT=MODIFIER;DISTANCE=2516;STRAND=1
3_20450475_A/T	3:20450475	T	ENSORLG00000021557	ENSORLT00000026538	Transcript	downstream_gene_variant	-	-	-	-	-	-	IMPACT=MODIFIER;DISTANCE=3910;STRAND=1
3_20450475_A/T	3:20450475	T	ENSORLG00000021570	ENSORLT00000026551	Transcript	downstream_gene_variant	-	-	-	-	-	-	IMPACT=MODIFIER;DISTANCE=1977;STRAND=1
3_20450475_A/T	3:20450475	T	ENSORLG00000007654	ENSORLT00000033707	Transcript	3_prime_UTR_variant	2382	-	-	-	-	-	IMPACT=MODIFIER;STRAND=1
3_20450475_A/T	3:20450475	T	ENSORLG00000007654	ENSORLT00000040339	Transcript	3_prime_UTR_variant	2556	-	-	-	-	-	IMPACT=MODIFIER;STRAND=1
3_20451110_A/G	3:20451110	G	ENSORLG00000007654	ENSORLT00000009591	Transcript	downstream_gene_variant	-	-	-	-	-	-	IMPACT=MODIFIER;DISTANCE=711;STRAND=1
3_20451110_A/G	3:20451110	G	ENSORLG00000007801	ENSORLT00000009780	Transcript	upstream_gene_variant	-	-	-	-	-	-	IMPACT=MODIFIER;DISTANCE=1246;STRAND=1
3_20451110_A/G	3:20451110	G	ENSORLG00000007801	ENSORLT00000009786	Transcript	upstream_gene_variant	-	-	-	-	-	-	IMPACT=MODIFIER;DISTANCE=1881;STRAND=1
3_20451110_A/G	3:20451110	G	ENSORLG00000021557	ENSORLT00000026538	Transcript	downstream_gene_variant	-	-	-	-	-	-	IMPACT=MODIFIER;DISTANCE=4545;STRAND=1
3_20451110_A/G	3:20451110	G	ENSORLG00000021570	ENSORLT00000026551	Transcript	downstream_gene_variant	-	-	-	-	-	-	IMPACT=MODIFIER;DISTANCE=2612;STRAND=1
3_20451110_A/G	3:20451110	G	ENSORLG00000007654	ENSORLT00000033707	Transcript	downstream_gene_variant	-	-	-	-	-	-	IMPACT=MODIFIER;DISTANCE=583;STRAND=1
3_20451110_A/G	3:20451110	G	ENSORLG00000007654	ENSORLT00000040339	Transcript	downstream_gene_variant	-	-	-	-	-	-	IMPACT=MODIFIER;DISTANCE=583;STRAND=1
3_20451342_A/C	3:20451342	C	ENSORLG00000007654	ENSORLT00000009591	Transcript	downstream_gene_variant	-	-	-	-	-	-	IMPACT=MODIFIER;DISTANCE=943;STRAND=1
3_20451342_A/C	3:20451342	C	ENSORLG00000007801	ENSORLT00000009780	Transcript	upstream_gene_variant	-	-	-	-	-	-	IMPACT=MODIFIER;DISTANCE=1014;STRAND=1
3_20451342_A/C	3:20451342	C	ENSORLG00000007801	ENSORLT00000009786	Transcript	upstream_gene_variant	-	-	-	-	-	-	IMPACT=MODIFIER;DISTANCE=1649;STRAND=1
3_20451342_A/C	3:20451342	C	ENSORLG00000021557	ENSORLT00000026538	Transcript	downstream_gene_variant	-	-	-	-	-	-	IMPACT=MODIFIER;DISTANCE=4777;STRAND=1
3_20451342_A/C	3:20451342	C	ENSORLG00000021570	ENSORLT00000026551	Transcript	downstream_gene_variant	-	-	-	-	-	-	IMPACT=MODIFIER;DISTANCE=2844;STRAND=1
3_20451342_A/C	3:20451342	C	ENSORLG00000007654	ENSORLT00000033707	Transcript	downstream_gene_variant	-	-	-	-	-	-	IMPACT=MODIFIER;DISTANCE=815;STRAND=1
3_20451342_A/C	3:20451342	C	ENSORLG00000007654	ENSORLT00000040339	Transcript	downstream_gene_variant	-	-	-	-	-	-	IMPACT=MODIFIER;DISTANCE=815;STRAND=1
3_20451440_T/C	3:20451440	C	ENSORLG00000007654	ENSORLT00000009591	Transcript	downstream_gene_variant	-	-	-	-	-	-	IMPACT=MODIFIER;DISTANCE=1041;STRAND=1
3_20451440_T/C	3:20451440	C	ENSORLG00000007801	ENSORLT00000009780	Transcript	upstream_gene_variant	-	-	-	-	-	-	IMPACT=MODIFIER;DISTANCE=916;STRAND=1
3_20451440_T/C	3:20451440	C	ENSORLG00000007801	ENSORLT00000009786	Transcript	upstream_gene_variant	-	-	-	-	-	-	IMPACT=MODIFIER;DISTANCE=1551;STRAND=1
3_20451440_T/C	3:20451440	C	ENSORLG00000021557	ENSORLT00000026538	Transcript	downstream_gene_variant	-	-	-	-	-	-	IMPACT=MODIFIER;DISTANCE=4875;STRAND=1
3_20451440_T/C	3:20451440	C	ENSORLG00000021570	ENSORLT00000026551	Transcript	downstream_gene_variant	-	-	-	-	-	-	IMPACT=MODIFIER;DISTANCE=2942;STRAND=1
3_20451440_T/C	3:20451440	C	ENSORLG00000007654	ENSORLT00000033707	Transcript	downstream_gene_variant	-	-	-	-	-	-	IMPACT=MODIFIER;DISTANCE=913;STRAND=1
3_20451440_T/C	3:20451440	C	ENSORLG00000007654	ENSORLT00000040339	Transcript	downstream_gene_variant	-	-	-	-	-	-	IMPACT=MODIFIER;DISTANCE=913;STRAND=1
3_20451535_G/T	3:20451535	T	ENSORLG00000007654	ENSORLT00000009591	Transcript	downstream_gene_variant	-	-	-	-	-	-	IMPACT=MODIFIER;DISTANCE=1136;STRAND=1
3_20451535_G/T	3:20451535	T	ENSORLG00000007801	ENSORLT00000009780	Transcript	upstream_gene_variant	-	-	-	-	-	-	IMPACT=MODIFIER;DISTANCE=821;STRAND=1
3_20451535_G/T	3:20451535	T	ENSORLG00000007801	ENSORLT00000009786	Transcript	upstream_gene_variant	-	-	-	-	-	-	IMPACT=MODIFIER;DISTANCE=1456;STRAND=1
3_20451535_G/T	3:20451535	T	ENSORLG00000021557	ENSORLT00000026538	Transcript	downstream_gene_variant	-	-	-	-	-	-	IMPACT=MODIFIER;DISTANCE=4970;STRAND=1
3_20451535_G/T	3:20451535	T	ENSORLG00000021570	ENSORLT00000026551	Transcript	downstream_gene_variant	-	-	-	-	-	-	IMPACT=MODIFIER;DISTANCE=3037;STRAND=1
3_20451535_G/T	3:20451535	T	ENSORLG00000007654	ENSORLT00000033707	Transcript	downstream_gene_variant	-	-	-	-	-	-	IMPACT=MODIFIER;DISTANCE=1008;STRAND=1
3_20451535_G/T	3:20451535	T	ENSORLG00000007654	ENSORLT00000040339	Transcript	downstream_gene_variant	-	-	-	-	-	-	IMPACT=MODIFIER;DISTANCE=1008;STRAND=1
3_20452443_T/C	3:20452443	C	ENSORLG00000007654	ENSORLT00000009591	Transcript	downstream_gene_variant	-	-	-	-	-	-	IMPACT=MODIFIER;DISTANCE=2044;STRAND=1
3_20452443_T/C	3:20452443	C	ENSORLG00000007801	ENSORLT00000009780	Transcript	5_prime_UTR_variant	88	-	-	-	-	-	IMPACT=MODIFIER;STRAND=1
3_20452443_T/C	3:20452443	C	ENSORLG00000007801	ENSORLT00000009786	Transcript	upstream_gene_variant	-	-	-	-	-	-	IMPACT=MODIFIER;DISTANCE=548;STRAND=1
3_20452443_T/C	3:20452443	C	ENSORLG00000021570	ENSORLT00000026551	Transcript	downstream_gene_variant	-	-	-	-	-	-	IMPACT=MODIFIER;DISTANCE=3945;STRAND=1
3_20452443_T/C	3:20452443	C	ENSORLG00000007654	ENSORLT00000033707	Transcript	downstream_gene_variant	-	-	-	-	-	-	IMPACT=MODIFIER;DISTANCE=1916;STRAND=1
3_20452443_T/C	3:20452443	C	ENSORLG00000007654	ENSORLT00000040339	Transcript	downstream_gene_variant	-	-	-	-	-	-	IMPACT=MODIFIER;DISTANCE=1916;STRAND=1
3_20452454_C/T	3:20452454	T	ENSORLG00000007654	ENSORLT00000009591	Transcript	downstream_gene_variant	-	-	-	-	-	-	IMPACT=MODIFIER;DISTANCE=2055;STRAND=1
3_20452454_C/T	3:20452454	T	ENSORLG00000007801	ENSORLT00000009780	Transcript	5_prime_UTR_variant	99	-	-	-	-	-	IMPACT=MODIFIER;STRAND=1
3_20452454_C/T	3:20452454	T	ENSORLG00000007801	ENSORLT00000009786	Transcript	upstream_gene_variant	-	-	-	-	-	-	IMPACT=MODIFIER;DISTANCE=537;STRAND=1
3_20452454_C/T	3:20452454	T	ENSORLG00000021570	ENSORLT00000026551	Transcript	downstream_gene_variant	-	-	-	-	-	-	IMPACT=MODIFIER;DISTANCE=3956;STRAND=1
3_20452454_C/T	3:20452454	T	ENSORLG00000007654	ENSORLT00000033707	Transcript	downstream_gene_variant	-	-	-	-	-	-	IMPACT=MODIFIER;DISTANCE=1927;STRAND=1
3_20452454_C/T	3:20452454	T	ENSORLG00000007654	ENSORLT00000040339	Transcript	downstream_gene_variant	-	-	-	-	-	-	IMPACT=MODIFIER;DISTANCE=1927;STRAND=1
3_20452738_G/T	3:20452738	T	ENSORLG00000007654	ENSORLT00000009591	Transcript	downstream_gene_variant	-	-	-	-	-	-	IMPACT=MODIFIER;DISTANCE=2339;STRAND=1
3_20452738_G/T	3:20452738	T	ENSORLG00000007801	ENSORLT00000009780	Transcript	intron_variant	-	-	-	-	-	-	IMPACT=MODIFIER;STRAND=1
3_20452738_G/T	3:20452738	T	ENSORLG00000007801	ENSORLT00000009786	Transcript	upstream_gene_variant	-	-	-	-	-	-	IMPACT=MODIFIER;DISTANCE=253;STRAND=1
3_20452738_G/T	3:20452738	T	ENSORLG00000021570	ENSORLT00000026551	Transcript	downstream_gene_variant	-	-	-	-	-	-	IMPACT=MODIFIER;DISTANCE=4240;STRAND=1
3_20452738_G/T	3:20452738	T	ENSORLG00000007654	ENSORLT00000033707	Transcript	downstream_gene_variant	-	-	-	-	-	-	IMPACT=MODIFIER;DISTANCE=2211;STRAND=1
3_20452738_G/T	3:20452738	T	ENSORLG00000007654	ENSORLT00000040339	Transcript	downstream_gene_variant	-	-	-	-	-	-	IMPACT=MODIFIER;DISTANCE=2211;STRAND=1
3_20452817_C/G	3:20452817	G	ENSORLG00000007654	ENSORLT00000009591	Transcript	downstream_gene_variant	-	-	-	-	-	-	IMPACT=MODIFIER;DISTANCE=2418;STRAND=1
3_20452817_C/G	3:20452817	G	ENSORLG00000007801	ENSORLT00000009780	Transcript	intron_variant	-	-	-	-	-	-	IMPACT=MODIFIER;STRAND=1
3_20452817_C/G	3:20452817	G	ENSORLG00000007801	ENSORLT00000009786	Transcript	upstream_gene_variant	-	-	-	-	-	-	IMPACT=MODIFIER;DISTANCE=174;STRAND=1
3_20452817_C/G	3:20452817	G	ENSORLG00000021570	ENSORLT00000026551	Transcript	downstream_gene_variant	-	-	-	-	-	-	IMPACT=MODIFIER;DISTANCE=4319;STRAND=1
3_20452817_C/G	3:20452817	G	ENSORLG00000007654	ENSORLT00000033707	Transcript	downstream_gene_variant	-	-	-	-	-	-	IMPACT=MODIFIER;DISTANCE=2290;STRAND=1
3_20452817_C/G	3:20452817	G	ENSORLG00000007654	ENSORLT00000040339	Transcript	downstream_gene_variant	-	-	-	-	-	-	IMPACT=MODIFIER;DISTANCE=2290;STRAND=1
3_20453380_C/A	3:20453380	A	ENSORLG00000007654	ENSORLT00000009591	Transcript	downstream_gene_variant	-	-	-	-	-	-	IMPACT=MODIFIER;DISTANCE=2981;STRAND=1
3_20453380_C/A	3:20453380	A	ENSORLG00000007801	ENSORLT00000009780	Transcript	5_prime_UTR_variant	347	-	-	-	-	-	IMPACT=MODIFIER;STRAND=1
3_20453380_C/A	3:20453380	A	ENSORLG00000007801	ENSORLT00000009786	Transcript	5_prime_UTR_variant	390	-	-	-	-	-	IMPACT=MODIFIER;STRAND=1
3_20453380_C/A	3:20453380	A	ENSORLG00000021570	ENSORLT00000026551	Transcript	downstream_gene_variant	-	-	-	-	-	-	IMPACT=MODIFIER;DISTANCE=4882;STRAND=1
3_20453380_C/A	3:20453380	A	ENSORLG00000007654	ENSORLT00000033707	Transcript	downstream_gene_variant	-	-	-	-	-	-	IMPACT=MODIFIER;DISTANCE=2853;STRAND=1
3_20453380_C/A	3:20453380	A	ENSORLG00000007654	ENSORLT00000040339	Transcript	downstream_gene_variant	-	-	-	-	-	-	IMPACT=MODIFIER;DISTANCE=2853;STRAND=1
3_20453395_A/G	3:20453395	G	ENSORLG00000007654	ENSORLT00000009591	Transcript	downstream_gene_variant	-	-	-	-	-	-	IMPACT=MODIFIER;DISTANCE=2996;STRAND=1
3_20453395_A/G	3:20453395	G	ENSORLG00000007801	ENSORLT00000009780	Transcript	5_prime_UTR_variant	362	-	-	-	-	-	IMPACT=MODIFIER;STRAND=1
3_20453395_A/G	3:20453395	G	ENSORLG00000007801	ENSORLT00000009786	Transcript	5_prime_UTR_variant	405	-	-	-	-	-	IMPACT=MODIFIER;STRAND=1
3_20453395_A/G	3:20453395	G	ENSORLG00000021570	ENSORLT00000026551	Transcript	downstream_gene_variant	-	-	-	-	-	-	IMPACT=MODIFIER;DISTANCE=4897;STRAND=1
3_20453395_A/G	3:20453395	G	ENSORLG00000007654	ENSORLT00000033707	Transcript	downstream_gene_variant	-	-	-	-	-	-	IMPACT=MODIFIER;DISTANCE=2868;STRAND=1
3_20453395_A/G	3:20453395	G	ENSORLG00000007654	ENSORLT00000040339	Transcript	downstream_gene_variant	-	-	-	-	-	-	IMPACT=MODIFIER;DISTANCE=2868;STRAND=1
3_20453714_C/G	3:20453714	G	ENSORLG00000007654	ENSORLT00000009591	Transcript	downstream_gene_variant	-	-	-	-	-	-	IMPACT=MODIFIER;DISTANCE=3315;STRAND=1
3_20453714_C/G	3:20453714	G	ENSORLG00000007801	ENSORLT00000009780	Transcript	synonymous_variant	681	99	33	L	ctC/ctG	-	IMPACT=LOW;STRAND=1
3_20453714_C/G	3:20453714	G	ENSORLG00000007801	ENSORLT00000009786	Transcript	synonymous_variant	724	99	33	L	ctC/ctG	-	IMPACT=LOW;STRAND=1
3_20453714_C/G	3:20453714	G	ENSORLG00000007654	ENSORLT00000033707	Transcript	downstream_gene_variant	-	-	-	-	-	-	IMPACT=MODIFIER;DISTANCE=3187;STRAND=1
3_20453714_C/G	3:20453714	G	ENSORLG00000007654	ENSORLT00000040339	Transcript	downstream_gene_variant	-	-	-	-	-	-	IMPACT=MODIFIER;DISTANCE=3187;STRAND=1
3_20453843_C/T	3:20453843	T	ENSORLG00000007654	ENSORLT00000009591	Transcript	downstream_gene_variant	-	-	-	-	-	-	IMPACT=MODIFIER;DISTANCE=3444;STRAND=1
3_20453843_C/T	3:20453843	T	ENSORLG00000007801	ENSORLT00000009780	Transcript	intron_variant	-	-	-	-	-	-	IMPACT=MODIFIER;STRAND=1
3_20453843_C/T	3:20453843	T	ENSORLG00000007801	ENSORLT00000009786	Transcript	intron_variant	-	-	-	-	-	-	IMPACT=MODIFIER;STRAND=1
3_20453843_C/T	3:20453843	T	ENSORLG00000007654	ENSORLT00000033707	Transcript	downstream_gene_variant	-	-	-	-	-	-	IMPACT=MODIFIER;DISTANCE=3316;STRAND=1
3_20453843_C/T	3:20453843	T	ENSORLG00000007654	ENSORLT00000040339	Transcript	downstream_gene_variant	-	-	-	-	-	-	IMPACT=MODIFIER;DISTANCE=3316;STRAND=1
3_20453874_G/T	3:20453874	T	ENSORLG00000007654	ENSORLT00000009591	Transcript	downstream_gene_variant	-	-	-	-	-	-	IMPACT=MODIFIER;DISTANCE=3475;STRAND=1
3_20453874_G/T	3:20453874	T	ENSORLG00000007801	ENSORLT00000009780	Transcript	intron_variant	-	-	-	-	-	-	IMPACT=MODIFIER;STRAND=1
3_20453874_G/T	3:20453874	T	ENSORLG00000007801	ENSORLT00000009786	Transcript	intron_variant	-	-	-	-	-	-	IMPACT=MODIFIER;STRAND=1
3_20453874_G/T	3:20453874	T	ENSORLG00000007654	ENSORLT00000033707	Transcript	downstream_gene_variant	-	-	-	-	-	-	IMPACT=MODIFIER;DISTANCE=3347;STRAND=1
3_20453874_G/T	3:20453874	T	ENSORLG00000007654	ENSORLT00000040339	Transcript	downstream_gene_variant	-	-	-	-	-	-	IMPACT=MODIFIER;DISTANCE=3347;STRAND=1
3_20453875_A/T	3:20453875	T	ENSORLG00000007654	ENSORLT00000009591	Transcript	downstream_gene_variant	-	-	-	-	-	-	IMPACT=MODIFIER;DISTANCE=3476;STRAND=1
3_20453875_A/T	3:20453875	T	ENSORLG00000007801	ENSORLT00000009780	Transcript	intron_variant	-	-	-	-	-	-	IMPACT=MODIFIER;STRAND=1
3_20453875_A/T	3:20453875	T	ENSORLG00000007801	ENSORLT00000009786	Transcript	intron_variant	-	-	-	-	-	-	IMPACT=MODIFIER;STRAND=1
3_20453875_A/T	3:20453875	T	ENSORLG00000007654	ENSORLT00000033707	Transcript	downstream_gene_variant	-	-	-	-	-	-	IMPACT=MODIFIER;DISTANCE=3348;STRAND=1
3_20453875_A/T	3:20453875	T	ENSORLG00000007654	ENSORLT00000040339	Transcript	downstream_gene_variant	-	-	-	-	-	-	IMPACT=MODIFIER;DISTANCE=3348;STRAND=1
3_20453887_A/G	3:20453887	G	ENSORLG00000007654	ENSORLT00000009591	Transcript	downstream_gene_variant	-	-	-	-	-	-	IMPACT=MODIFIER;DISTANCE=3488;STRAND=1
3_20453887_A/G	3:20453887	G	ENSORLG00000007801	ENSORLT00000009780	Transcript	intron_variant	-	-	-	-	-	-	IMPACT=MODIFIER;STRAND=1
3_20453887_A/G	3:20453887	G	ENSORLG00000007801	ENSORLT00000009786	Transcript	intron_variant	-	-	-	-	-	-	IMPACT=MODIFIER;STRAND=1
3_20453887_A/G	3:20453887	G	ENSORLG00000007654	ENSORLT00000033707	Transcript	downstream_gene_variant	-	-	-	-	-	-	IMPACT=MODIFIER;DISTANCE=3360;STRAND=1
3_20453887_A/G	3:20453887	G	ENSORLG00000007654	ENSORLT00000040339	Transcript	downstream_gene_variant	-	-	-	-	-	-	IMPACT=MODIFIER;DISTANCE=3360;STRAND=1
3_20454893_T/A	3:20454893	A	ENSORLG00000007654	ENSORLT00000009591	Transcript	downstream_gene_variant	-	-	-	-	-	-	IMPACT=MODIFIER;DISTANCE=4494;STRAND=1
3_20454893_T/A	3:20454893	A	ENSORLG00000007801	ENSORLT00000009780	Transcript	intron_variant	-	-	-	-	-	-	IMPACT=MODIFIER;STRAND=1
3_20454893_T/A	3:20454893	A	ENSORLG00000007801	ENSORLT00000009786	Transcript	intron_variant	-	-	-	-	-	-	IMPACT=MODIFIER;STRAND=1
3_20454893_T/A	3:20454893	A	ENSORLG00000007654	ENSORLT00000033707	Transcript	downstream_gene_variant	-	-	-	-	-	-	IMPACT=MODIFIER;DISTANCE=4366;STRAND=1
3_20454893_T/A	3:20454893	A	ENSORLG00000007654	ENSORLT00000040339	Transcript	downstream_gene_variant	-	-	-	-	-	-	IMPACT=MODIFIER;DISTANCE=4366;STRAND=1
3_20454967_G/T	3:20454967	T	ENSORLG00000007654	ENSORLT00000009591	Transcript	downstream_gene_variant	-	-	-	-	-	-	IMPACT=MODIFIER;DISTANCE=4568;STRAND=1
3_20454967_G/T	3:20454967	T	ENSORLG00000007801	ENSORLT00000009780	Transcript	intron_variant	-	-	-	-	-	-	IMPACT=MODIFIER;STRAND=1
3_20454967_G/T	3:20454967	T	ENSORLG00000007801	ENSORLT00000009786	Transcript	intron_variant	-	-	-	-	-	-	IMPACT=MODIFIER;STRAND=1
3_20454967_G/T	3:20454967	T	ENSORLG00000007654	ENSORLT00000033707	Transcript	downstream_gene_variant	-	-	-	-	-	-	IMPACT=MODIFIER;DISTANCE=4440;STRAND=1
3_20454967_G/T	3:20454967	T	ENSORLG00000007654	ENSORLT00000040339	Transcript	downstream_gene_variant	-	-	-	-	-	-	IMPACT=MODIFIER;DISTANCE=4440;STRAND=1
3_20454988_T/G	3:20454988	G	ENSORLG00000007654	ENSORLT00000009591	Transcript	downstream_gene_variant	-	-	-	-	-	-	IMPACT=MODIFIER;DISTANCE=4589;STRAND=1
3_20454988_T/G	3:20454988	G	ENSORLG00000007801	ENSORLT00000009780	Transcript	intron_variant	-	-	-	-	-	-	IMPACT=MODIFIER;STRAND=1
3_20454988_T/G	3:20454988	G	ENSORLG00000007801	ENSORLT00000009786	Transcript	intron_variant	-	-	-	-	-	-	IMPACT=MODIFIER;STRAND=1
3_20454988_T/G	3:20454988	G	ENSORLG00000007654	ENSORLT00000033707	Transcript	downstream_gene_variant	-	-	-	-	-	-	IMPACT=MODIFIER;DISTANCE=4461;STRAND=1
3_20454988_T/G	3:20454988	G	ENSORLG00000007654	ENSORLT00000040339	Transcript	downstream_gene_variant	-	-	-	-	-	-	IMPACT=MODIFIER;DISTANCE=4461;STRAND=1
3_20455013_T/A	3:20455013	A	ENSORLG00000007654	ENSORLT00000009591	Transcript	downstream_gene_variant	-	-	-	-	-	-	IMPACT=MODIFIER;DISTANCE=4614;STRAND=1
3_20455013_T/A	3:20455013	A	ENSORLG00000007801	ENSORLT00000009780	Transcript	intron_variant	-	-	-	-	-	-	IMPACT=MODIFIER;STRAND=1
3_20455013_T/A	3:20455013	A	ENSORLG00000007801	ENSORLT00000009786	Transcript	intron_variant	-	-	-	-	-	-	IMPACT=MODIFIER;STRAND=1
3_20455013_T/A	3:20455013	A	ENSORLG00000007654	ENSORLT00000033707	Transcript	downstream_gene_variant	-	-	-	-	-	-	IMPACT=MODIFIER;DISTANCE=4486;STRAND=1
3_20455013_T/A	3:20455013	A	ENSORLG00000007654	ENSORLT00000040339	Transcript	downstream_gene_variant	-	-	-	-	-	-	IMPACT=MODIFIER;DISTANCE=4486;STRAND=1
3_20455030_C/T	3:20455030	T	ENSORLG00000007654	ENSORLT00000009591	Transcript	downstream_gene_variant	-	-	-	-	-	-	IMPACT=MODIFIER;DISTANCE=4631;STRAND=1
3_20455030_C/T	3:20455030	T	ENSORLG00000007801	ENSORLT00000009780	Transcript	intron_variant	-	-	-	-	-	-	IMPACT=MODIFIER;STRAND=1
3_20455030_C/T	3:20455030	T	ENSORLG00000007801	ENSORLT00000009786	Transcript	intron_variant	-	-	-	-	-	-	IMPACT=MODIFIER;STRAND=1
3_20455030_C/T	3:20455030	T	ENSORLG00000007654	ENSORLT00000033707	Transcript	downstream_gene_variant	-	-	-	-	-	-	IMPACT=MODIFIER;DISTANCE=4503;STRAND=1
3_20455030_C/T	3:20455030	T	ENSORLG00000007654	ENSORLT00000040339	Transcript	downstream_gene_variant	-	-	-	-	-	-	IMPACT=MODIFIER;DISTANCE=4503;STRAND=1
3_20455105_G/A	3:20455105	A	ENSORLG00000007654	ENSORLT00000009591	Transcript	downstream_gene_variant	-	-	-	-	-	-	IMPACT=MODIFIER;DISTANCE=4706;STRAND=1
3_20455105_G/A	3:20455105	A	ENSORLG00000007801	ENSORLT00000009780	Transcript	intron_variant	-	-	-	-	-	-	IMPACT=MODIFIER;STRAND=1
3_20455105_G/A	3:20455105	A	ENSORLG00000007801	ENSORLT00000009786	Transcript	intron_variant	-	-	-	-	-	-	IMPACT=MODIFIER;STRAND=1
3_20455105_G/A	3:20455105	A	ENSORLG00000007654	ENSORLT00000033707	Transcript	downstream_gene_variant	-	-	-	-	-	-	IMPACT=MODIFIER;DISTANCE=4578;STRAND=1
3_20455105_G/A	3:20455105	A	ENSORLG00000007654	ENSORLT00000040339	Transcript	downstream_gene_variant	-	-	-	-	-	-	IMPACT=MODIFIER;DISTANCE=4578;STRAND=1
3_20455629_C/T	3:20455629	T	ENSORLG00000007801	ENSORLT00000009780	Transcript	intron_variant	-	-	-	-	-	-	IMPACT=MODIFIER;STRAND=1
3_20455629_C/T	3:20455629	T	ENSORLG00000007801	ENSORLT00000009786	Transcript	intron_variant	-	-	-	-	-	-	IMPACT=MODIFIER;STRAND=1
3_20455867_A/G	3:20455867	G	ENSORLG00000007801	ENSORLT00000009780	Transcript	intron_variant	-	-	-	-	-	-	IMPACT=MODIFIER;STRAND=1
3_20455867_A/G	3:20455867	G	ENSORLG00000007801	ENSORLT00000009786	Transcript	intron_variant	-	-	-	-	-	-	IMPACT=MODIFIER;STRAND=1
3_20456200_C/A	3:20456200	A	ENSORLG00000007801	ENSORLT00000009780	Transcript	intron_variant	-	-	-	-	-	-	IMPACT=MODIFIER;STRAND=1
3_20456200_C/A	3:20456200	A	ENSORLG00000007801	ENSORLT00000009786	Transcript	intron_variant	-	-	-	-	-	-	IMPACT=MODIFIER;STRAND=1
3_20456580_C/A	3:20456580	A	ENSORLG00000007801	ENSORLT00000009780	Transcript	intron_variant	-	-	-	-	-	-	IMPACT=MODIFIER;STRAND=1
3_20456580_C/A	3:20456580	A	ENSORLG00000007801	ENSORLT00000009786	Transcript	intron_variant	-	-	-	-	-	-	IMPACT=MODIFIER;STRAND=1
3_20456584_T/A	3:20456584	A	ENSORLG00000007801	ENSORLT00000009780	Transcript	intron_variant	-	-	-	-	-	-	IMPACT=MODIFIER;STRAND=1
3_20456584_T/A	3:20456584	A	ENSORLG00000007801	ENSORLT00000009786	Transcript	intron_variant	-	-	-	-	-	-	IMPACT=MODIFIER;STRAND=1
3_20456599_C/T	3:20456599	T	ENSORLG00000007801	ENSORLT00000009780	Transcript	intron_variant	-	-	-	-	-	-	IMPACT=MODIFIER;STRAND=1
3_20456599_C/T	3:20456599	T	ENSORLG00000007801	ENSORLT00000009786	Transcript	intron_variant	-	-	-	-	-	-	IMPACT=MODIFIER;STRAND=1
3_20456605_C/T	3:20456605	T	ENSORLG00000007801	ENSORLT00000009780	Transcript	intron_variant	-	-	-	-	-	-	IMPACT=MODIFIER;STRAND=1
3_20456605_C/T	3:20456605	T	ENSORLG00000007801	ENSORLT00000009786	Transcript	intron_variant	-	-	-	-	-	-	IMPACT=MODIFIER;STRAND=1
3_20456612_A/G	3:20456612	G	ENSORLG00000007801	ENSORLT00000009780	Transcript	intron_variant	-	-	-	-	-	-	IMPACT=MODIFIER;STRAND=1
3_20456612_A/G	3:20456612	G	ENSORLG00000007801	ENSORLT00000009786	Transcript	intron_variant	-	-	-	-	-	-	IMPACT=MODIFIER;STRAND=1
3_20457807_A/T	3:20457807	T	ENSORLG00000007801	ENSORLT00000009780	Transcript	intron_variant	-	-	-	-	-	-	IMPACT=MODIFIER;STRAND=1
3_20457807_A/T	3:20457807	T	ENSORLG00000007801	ENSORLT00000009786	Transcript	intron_variant	-	-	-	-	-	-	IMPACT=MODIFIER;STRAND=1
3_20457809_A/T	3:20457809	T	ENSORLG00000007801	ENSORLT00000009780	Transcript	intron_variant	-	-	-	-	-	-	IMPACT=MODIFIER;STRAND=1
3_20457809_A/T	3:20457809	T	ENSORLG00000007801	ENSORLT00000009786	Transcript	intron_variant	-	-	-	-	-	-	IMPACT=MODIFIER;STRAND=1
3_20457823_C/T	3:20457823	T	ENSORLG00000007801	ENSORLT00000009780	Transcript	intron_variant	-	-	-	-	-	-	IMPACT=MODIFIER;STRAND=1
3_20457823_C/T	3:20457823	T	ENSORLG00000007801	ENSORLT00000009786	Transcript	intron_variant	-	-	-	-	-	-	IMPACT=MODIFIER;STRAND=1
3_20458226_C/G	3:20458226	G	ENSORLG00000007801	ENSORLT00000009780	Transcript	intron_variant	-	-	-	-	-	-	IMPACT=MODIFIER;STRAND=1
3_20458226_C/G	3:20458226	G	ENSORLG00000007801	ENSORLT00000009786	Transcript	intron_variant	-	-	-	-	-	-	IMPACT=MODIFIER;STRAND=1
3_20458585_A/G	3:20458585	G	ENSORLG00000007801	ENSORLT00000009780	Transcript	synonymous_variant	834	252	84	E	gaA/gaG	-	IMPACT=LOW;STRAND=1
3_20458585_A/G	3:20458585	G	ENSORLG00000007801	ENSORLT00000009786	Transcript	synonymous_variant	877	252	84	E	gaA/gaG	-	IMPACT=LOW;STRAND=1
3_20458591_T/G	3:20458591	G	ENSORLG00000007801	ENSORLT00000009780	Transcript	synonymous_variant	840	258	86	V	gtT/gtG	-	IMPACT=LOW;STRAND=1
3_20458591_T/G	3:20458591	G	ENSORLG00000007801	ENSORLT00000009786	Transcript	synonymous_variant	883	258	86	V	gtT/gtG	-	IMPACT=LOW;STRAND=1
3_20459612_A/T	3:20459612	T	ENSORLG00000007801	ENSORLT00000009780	Transcript	intron_variant	-	-	-	-	-	-	IMPACT=MODIFIER;STRAND=1
3_20459612_A/T	3:20459612	T	ENSORLG00000007801	ENSORLT00000009786	Transcript	intron_variant	-	-	-	-	-	-	IMPACT=MODIFIER;STRAND=1
3_20459624_G/C	3:20459624	C	ENSORLG00000007801	ENSORLT00000009780	Transcript	intron_variant	-	-	-	-	-	-	IMPACT=MODIFIER;STRAND=1
3_20459624_G/C	3:20459624	C	ENSORLG00000007801	ENSORLT00000009786	Transcript	intron_variant	-	-	-	-	-	-	IMPACT=MODIFIER;STRAND=1
3_20459662_C/T	3:20459662	T	ENSORLG00000007801	ENSORLT00000009780	Transcript	intron_variant	-	-	-	-	-	-	IMPACT=MODIFIER;STRAND=1
3_20459662_C/T	3:20459662	T	ENSORLG00000007801	ENSORLT00000009786	Transcript	intron_variant	-	-	-	-	-	-	IMPACT=MODIFIER;STRAND=1
3_20459672_G/T	3:20459672	T	ENSORLG00000007801	ENSORLT00000009780	Transcript	intron_variant	-	-	-	-	-	-	IMPACT=MODIFIER;STRAND=1
3_20459672_G/T	3:20459672	T	ENSORLG00000007801	ENSORLT00000009786	Transcript	intron_variant	-	-	-	-	-	-	IMPACT=MODIFIER;STRAND=1
3_20459695_G/T	3:20459695	T	ENSORLG00000007801	ENSORLT00000009780	Transcript	intron_variant	-	-	-	-	-	-	IMPACT=MODIFIER;STRAND=1
3_20459695_G/T	3:20459695	T	ENSORLG00000007801	ENSORLT00000009786	Transcript	intron_variant	-	-	-	-	-	-	IMPACT=MODIFIER;STRAND=1
3_20459696_A/T	3:20459696	T	ENSORLG00000007801	ENSORLT00000009780	Transcript	intron_variant	-	-	-	-	-	-	IMPACT=MODIFIER;STRAND=1
3_20459696_A/T	3:20459696	T	ENSORLG00000007801	ENSORLT00000009786	Transcript	intron_variant	-	-	-	-	-	-	IMPACT=MODIFIER;STRAND=1
3_20459704_G/T	3:20459704	T	ENSORLG00000007801	ENSORLT00000009780	Transcript	intron_variant	-	-	-	-	-	-	IMPACT=MODIFIER;STRAND=1
3_20459704_G/T	3:20459704	T	ENSORLG00000007801	ENSORLT00000009786	Transcript	intron_variant	-	-	-	-	-	-	IMPACT=MODIFIER;STRAND=1
3_20459716_T/G	3:20459716	G	ENSORLG00000007801	ENSORLT00000009780	Transcript	intron_variant	-	-	-	-	-	-	IMPACT=MODIFIER;STRAND=1
3_20459716_T/G	3:20459716	G	ENSORLG00000007801	ENSORLT00000009786	Transcript	intron_variant	-	-	-	-	-	-	IMPACT=MODIFIER;STRAND=1
3_20459763_A/G	3:20459763	G	ENSORLG00000007801	ENSORLT00000009780	Transcript	intron_variant	-	-	-	-	-	-	IMPACT=MODIFIER;STRAND=1
3_20459763_A/G	3:20459763	G	ENSORLG00000007801	ENSORLT00000009786	Transcript	intron_variant	-	-	-	-	-	-	IMPACT=MODIFIER;STRAND=1
3_20459766_T/A	3:20459766	A	ENSORLG00000007801	ENSORLT00000009780	Transcript	intron_variant	-	-	-	-	-	-	IMPACT=MODIFIER;STRAND=1
3_20459766_T/A	3:20459766	A	ENSORLG00000007801	ENSORLT00000009786	Transcript	intron_variant	-	-	-	-	-	-	IMPACT=MODIFIER;STRAND=1
3_20459787_T/C	3:20459787	C	ENSORLG00000007801	ENSORLT00000009780	Transcript	intron_variant	-	-	-	-	-	-	IMPACT=MODIFIER;STRAND=1
3_20459787_T/C	3:20459787	C	ENSORLG00000007801	ENSORLT00000009786	Transcript	intron_variant	-	-	-	-	-	-	IMPACT=MODIFIER;STRAND=1
3_20459860_C/A	3:20459860	A	ENSORLG00000007801	ENSORLT00000009780	Transcript	intron_variant	-	-	-	-	-	-	IMPACT=MODIFIER;STRAND=1
3_20459860_C/A	3:20459860	A	ENSORLG00000007801	ENSORLT00000009786	Transcript	intron_variant	-	-	-	-	-	-	IMPACT=MODIFIER;STRAND=1
3_20461062_C/T	3:20461062	T	ENSORLG00000007801	ENSORLT00000009780	Transcript	intron_variant	-	-	-	-	-	-	IMPACT=MODIFIER;STRAND=1
3_20461062_C/T	3:20461062	T	ENSORLG00000007801	ENSORLT00000009786	Transcript	intron_variant	-	-	-	-	-	-	IMPACT=MODIFIER;STRAND=1
3_20461097_T/C	3:20461097	C	ENSORLG00000007801	ENSORLT00000009780	Transcript	intron_variant	-	-	-	-	-	-	IMPACT=MODIFIER;STRAND=1
3_20461097_T/C	3:20461097	C	ENSORLG00000007801	ENSORLT00000009786	Transcript	intron_variant	-	-	-	-	-	-	IMPACT=MODIFIER;STRAND=1
3_20461125_A/T	3:20461125	T	ENSORLG00000007801	ENSORLT00000009780	Transcript	intron_variant	-	-	-	-	-	-	IMPACT=MODIFIER;STRAND=1
3_20461125_A/T	3:20461125	T	ENSORLG00000007801	ENSORLT00000009786	Transcript	intron_variant	-	-	-	-	-	-	IMPACT=MODIFIER;STRAND=1
3_20461301_C/T	3:20461301	T	ENSORLG00000007801	ENSORLT00000009780	Transcript	intron_variant	-	-	-	-	-	-	IMPACT=MODIFIER;STRAND=1
3_20461301_C/T	3:20461301	T	ENSORLG00000007801	ENSORLT00000009786	Transcript	intron_variant	-	-	-	-	-	-	IMPACT=MODIFIER;STRAND=1
3_20461321_G/A	3:20461321	A	ENSORLG00000007801	ENSORLT00000009780	Transcript	intron_variant	-	-	-	-	-	-	IMPACT=MODIFIER;STRAND=1
3_20461321_G/A	3:20461321	A	ENSORLG00000007801	ENSORLT00000009786	Transcript	intron_variant	-	-	-	-	-	-	IMPACT=MODIFIER;STRAND=1
3_20461878_T/C	3:20461878	C	ENSORLG00000007801	ENSORLT00000009780	Transcript	intron_variant	-	-	-	-	-	-	IMPACT=MODIFIER;STRAND=1
3_20461878_T/C	3:20461878	C	ENSORLG00000007801	ENSORLT00000009786	Transcript	intron_variant	-	-	-	-	-	-	IMPACT=MODIFIER;STRAND=1
3_20461890_T/C	3:20461890	C	ENSORLG00000007801	ENSORLT00000009780	Transcript	intron_variant	-	-	-	-	-	-	IMPACT=MODIFIER;STRAND=1
3_20461890_T/C	3:20461890	C	ENSORLG00000007801	ENSORLT00000009786	Transcript	intron_variant	-	-	-	-	-	-	IMPACT=MODIFIER;STRAND=1
3_20461932_T/C	3:20461932	C	ENSORLG00000007801	ENSORLT00000009780	Transcript	intron_variant	-	-	-	-	-	-	IMPACT=MODIFIER;STRAND=1
3_20461932_T/C	3:20461932	C	ENSORLG00000007801	ENSORLT00000009786	Transcript	intron_variant	-	-	-	-	-	-	IMPACT=MODIFIER;STRAND=1
3_20462034_G/A	3:20462034	A	ENSORLG00000007801	ENSORLT00000009780	Transcript	intron_variant	-	-	-	-	-	-	IMPACT=MODIFIER;STRAND=1
3_20462034_G/A	3:20462034	A	ENSORLG00000007801	ENSORLT00000009786	Transcript	intron_variant	-	-	-	-	-	-	IMPACT=MODIFIER;STRAND=1
3_20462066_G/A	3:20462066	A	ENSORLG00000007801	ENSORLT00000009780	Transcript	intron_variant	-	-	-	-	-	-	IMPACT=MODIFIER;STRAND=1
3_20462066_G/A	3:20462066	A	ENSORLG00000007801	ENSORLT00000009786	Transcript	intron_variant	-	-	-	-	-	-	IMPACT=MODIFIER;STRAND=1
3_20462093_G/A	3:20462093	A	ENSORLG00000007801	ENSORLT00000009780	Transcript	intron_variant	-	-	-	-	-	-	IMPACT=MODIFIER;STRAND=1
3_20462093_G/A	3:20462093	A	ENSORLG00000007801	ENSORLT00000009786	Transcript	intron_variant	-	-	-	-	-	-	IMPACT=MODIFIER;STRAND=1
3_20462097_A/G	3:20462097	G	ENSORLG00000007801	ENSORLT00000009780	Transcript	intron_variant	-	-	-	-	-	-	IMPACT=MODIFIER;STRAND=1
3_20462097_A/G	3:20462097	G	ENSORLG00000007801	ENSORLT00000009786	Transcript	intron_variant	-	-	-	-	-	-	IMPACT=MODIFIER;STRAND=1
3_20462126_A/C	3:20462126	C	ENSORLG00000007801	ENSORLT00000009780	Transcript	intron_variant	-	-	-	-	-	-	IMPACT=MODIFIER;STRAND=1
3_20462126_A/C	3:20462126	C	ENSORLG00000007801	ENSORLT00000009786	Transcript	intron_variant	-	-	-	-	-	-	IMPACT=MODIFIER;STRAND=1
3_20462155_T/G	3:20462155	G	ENSORLG00000007801	ENSORLT00000009780	Transcript	intron_variant	-	-	-	-	-	-	IMPACT=MODIFIER;STRAND=1
3_20462155_T/G	3:20462155	G	ENSORLG00000007801	ENSORLT00000009786	Transcript	intron_variant	-	-	-	-	-	-	IMPACT=MODIFIER;STRAND=1
3_20462265_A/T	3:20462265	T	ENSORLG00000007801	ENSORLT00000009780	Transcript	intron_variant	-	-	-	-	-	-	IMPACT=MODIFIER;STRAND=1
3_20462265_A/T	3:20462265	T	ENSORLG00000007801	ENSORLT00000009786	Transcript	intron_variant	-	-	-	-	-	-	IMPACT=MODIFIER;STRAND=1
3_20462267_A/G	3:20462267	G	ENSORLG00000007801	ENSORLT00000009780	Transcript	intron_variant	-	-	-	-	-	-	IMPACT=MODIFIER;STRAND=1
3_20462267_A/G	3:20462267	G	ENSORLG00000007801	ENSORLT00000009786	Transcript	intron_variant	-	-	-	-	-	-	IMPACT=MODIFIER;STRAND=1
3_20462995_G/A	3:20462995	A	ENSORLG00000007801	ENSORLT00000009780	Transcript	intron_variant	-	-	-	-	-	-	IMPACT=MODIFIER;STRAND=1
3_20462995_G/A	3:20462995	A	ENSORLG00000007801	ENSORLT00000009786	Transcript	intron_variant	-	-	-	-	-	-	IMPACT=MODIFIER;STRAND=1
3_20462997_A/G	3:20462997	G	ENSORLG00000007801	ENSORLT00000009780	Transcript	intron_variant	-	-	-	-	-	-	IMPACT=MODIFIER;STRAND=1
3_20462997_A/G	3:20462997	G	ENSORLG00000007801	ENSORLT00000009786	Transcript	intron_variant	-	-	-	-	-	-	IMPACT=MODIFIER;STRAND=1
3_20463028_A/G	3:20463028	G	ENSORLG00000007801	ENSORLT00000009780	Transcript	intron_variant	-	-	-	-	-	-	IMPACT=MODIFIER;STRAND=1
3_20463028_A/G	3:20463028	G	ENSORLG00000007801	ENSORLT00000009786	Transcript	intron_variant	-	-	-	-	-	-	IMPACT=MODIFIER;STRAND=1
3_20463042_T/A	3:20463042	A	ENSORLG00000007801	ENSORLT00000009780	Transcript	intron_variant	-	-	-	-	-	-	IMPACT=MODIFIER;STRAND=1
3_20463042_T/A	3:20463042	A	ENSORLG00000007801	ENSORLT00000009786	Transcript	intron_variant	-	-	-	-	-	-	IMPACT=MODIFIER;STRAND=1
3_20463569_G/C	3:20463569	C	ENSORLG00000007801	ENSORLT00000009780	Transcript	intron_variant	-	-	-	-	-	-	IMPACT=MODIFIER;STRAND=1
3_20463569_G/C	3:20463569	C	ENSORLG00000007801	ENSORLT00000009786	Transcript	intron_variant	-	-	-	-	-	-	IMPACT=MODIFIER;STRAND=1
3_20466839_A/G	3:20466839	G	ENSORLG00000007801	ENSORLT00000009780	Transcript	intron_variant	-	-	-	-	-	-	IMPACT=MODIFIER;STRAND=1
3_20466839_A/G	3:20466839	G	ENSORLG00000007801	ENSORLT00000009786	Transcript	intron_variant	-	-	-	-	-	-	IMPACT=MODIFIER;STRAND=1
3_20466875_T/G	3:20466875	G	ENSORLG00000007801	ENSORLT00000009780	Transcript	intron_variant	-	-	-	-	-	-	IMPACT=MODIFIER;STRAND=1
3_20466875_T/G	3:20466875	G	ENSORLG00000007801	ENSORLT00000009786	Transcript	intron_variant	-	-	-	-	-	-	IMPACT=MODIFIER;STRAND=1
3_20466984_T/G	3:20466984	G	ENSORLG00000007801	ENSORLT00000009780	Transcript	intron_variant	-	-	-	-	-	-	IMPACT=MODIFIER;STRAND=1
3_20466984_T/G	3:20466984	G	ENSORLG00000007801	ENSORLT00000009786	Transcript	intron_variant	-	-	-	-	-	-	IMPACT=MODIFIER;STRAND=1
3_20467783_A/T	3:20467783	T	ENSORLG00000007801	ENSORLT00000009780	Transcript	intron_variant	-	-	-	-	-	-	IMPACT=MODIFIER;STRAND=1
3_20467783_A/T	3:20467783	T	ENSORLG00000007801	ENSORLT00000009786	Transcript	intron_variant	-	-	-	-	-	-	IMPACT=MODIFIER;STRAND=1
3_20468417_T/A	3:20468417	A	ENSORLG00000007801	ENSORLT00000009780	Transcript	intron_variant	-	-	-	-	-	-	IMPACT=MODIFIER;STRAND=1
3_20468417_T/A	3:20468417	A	ENSORLG00000007801	ENSORLT00000009786	Transcript	intron_variant	-	-	-	-	-	-	IMPACT=MODIFIER;STRAND=1
3_20468443_A/G	3:20468443	G	ENSORLG00000007801	ENSORLT00000009780	Transcript	intron_variant	-	-	-	-	-	-	IMPACT=MODIFIER;STRAND=1
3_20468443_A/G	3:20468443	G	ENSORLG00000007801	ENSORLT00000009786	Transcript	intron_variant	-	-	-	-	-	-	IMPACT=MODIFIER;STRAND=1
3_20468454_A/G	3:20468454	G	ENSORLG00000007801	ENSORLT00000009780	Transcript	intron_variant	-	-	-	-	-	-	IMPACT=MODIFIER;STRAND=1
3_20468454_A/G	3:20468454	G	ENSORLG00000007801	ENSORLT00000009786	Transcript	intron_variant	-	-	-	-	-	-	IMPACT=MODIFIER;STRAND=1
3_20468545_T/A	3:20468545	A	ENSORLG00000007801	ENSORLT00000009780	Transcript	intron_variant	-	-	-	-	-	-	IMPACT=MODIFIER;STRAND=1
3_20468545_T/A	3:20468545	A	ENSORLG00000007801	ENSORLT00000009786	Transcript	intron_variant	-	-	-	-	-	-	IMPACT=MODIFIER;STRAND=1
3_20468591_G/A	3:20468591	A	ENSORLG00000007801	ENSORLT00000009780	Transcript	intron_variant	-	-	-	-	-	-	IMPACT=MODIFIER;STRAND=1
3_20468591_G/A	3:20468591	A	ENSORLG00000007801	ENSORLT00000009786	Transcript	intron_variant	-	-	-	-	-	-	IMPACT=MODIFIER;STRAND=1
3_20468874_G/A	3:20468874	A	ENSORLG00000007801	ENSORLT00000009780	Transcript	intron_variant	-	-	-	-	-	-	IMPACT=MODIFIER;STRAND=1
3_20468874_G/A	3:20468874	A	ENSORLG00000007801	ENSORLT00000009786	Transcript	intron_variant	-	-	-	-	-	-	IMPACT=MODIFIER;STRAND=1
3_20468900_A/T	3:20468900	T	ENSORLG00000007801	ENSORLT00000009780	Transcript	intron_variant	-	-	-	-	-	-	IMPACT=MODIFIER;STRAND=1
3_20468900_A/T	3:20468900	T	ENSORLG00000007801	ENSORLT00000009786	Transcript	intron_variant	-	-	-	-	-	-	IMPACT=MODIFIER;STRAND=1
3_20468966_A/C	3:20468966	C	ENSORLG00000007801	ENSORLT00000009780	Transcript	intron_variant	-	-	-	-	-	-	IMPACT=MODIFIER;STRAND=1
3_20468966_A/C	3:20468966	C	ENSORLG00000007801	ENSORLT00000009786	Transcript	intron_variant	-	-	-	-	-	-	IMPACT=MODIFIER;STRAND=1
3_20468967_A/T	3:20468967	T	ENSORLG00000007801	ENSORLT00000009780	Transcript	intron_variant	-	-	-	-	-	-	IMPACT=MODIFIER;STRAND=1
3_20468967_A/T	3:20468967	T	ENSORLG00000007801	ENSORLT00000009786	Transcript	intron_variant	-	-	-	-	-	-	IMPACT=MODIFIER;STRAND=1
3_20469099_C/A	3:20469099	A	ENSORLG00000007801	ENSORLT00000009780	Transcript	intron_variant	-	-	-	-	-	-	IMPACT=MODIFIER;STRAND=1
3_20469099_C/A	3:20469099	A	ENSORLG00000007801	ENSORLT00000009786	Transcript	intron_variant	-	-	-	-	-	-	IMPACT=MODIFIER;STRAND=1
3_20469112_G/A	3:20469112	A	ENSORLG00000007801	ENSORLT00000009780	Transcript	intron_variant	-	-	-	-	-	-	IMPACT=MODIFIER;STRAND=1
3_20469112_G/A	3:20469112	A	ENSORLG00000007801	ENSORLT00000009786	Transcript	intron_variant	-	-	-	-	-	-	IMPACT=MODIFIER;STRAND=1
3_20469138_C/T	3:20469138	T	ENSORLG00000007801	ENSORLT00000009780	Transcript	intron_variant	-	-	-	-	-	-	IMPACT=MODIFIER;STRAND=1
3_20469138_C/T	3:20469138	T	ENSORLG00000007801	ENSORLT00000009786	Transcript	intron_variant	-	-	-	-	-	-	IMPACT=MODIFIER;STRAND=1
3_20469156_G/C	3:20469156	C	ENSORLG00000007801	ENSORLT00000009780	Transcript	intron_variant	-	-	-	-	-	-	IMPACT=MODIFIER;STRAND=1
3_20469156_G/C	3:20469156	C	ENSORLG00000007801	ENSORLT00000009786	Transcript	intron_variant	-	-	-	-	-	-	IMPACT=MODIFIER;STRAND=1
3_20469164_T/A	3:20469164	A	ENSORLG00000007801	ENSORLT00000009780	Transcript	intron_variant	-	-	-	-	-	-	IMPACT=MODIFIER;STRAND=1
3_20469164_T/A	3:20469164	A	ENSORLG00000007801	ENSORLT00000009786	Transcript	intron_variant	-	-	-	-	-	-	IMPACT=MODIFIER;STRAND=1
3_20469165_G/A	3:20469165	A	ENSORLG00000007801	ENSORLT00000009780	Transcript	intron_variant	-	-	-	-	-	-	IMPACT=MODIFIER;STRAND=1
3_20469165_G/A	3:20469165	A	ENSORLG00000007801	ENSORLT00000009786	Transcript	intron_variant	-	-	-	-	-	-	IMPACT=MODIFIER;STRAND=1
3_20469189_A/G	3:20469189	G	ENSORLG00000007801	ENSORLT00000009780	Transcript	intron_variant	-	-	-	-	-	-	IMPACT=MODIFIER;STRAND=1
3_20469189_A/G	3:20469189	G	ENSORLG00000007801	ENSORLT00000009786	Transcript	intron_variant	-	-	-	-	-	-	IMPACT=MODIFIER;STRAND=1
3_20469334_G/T	3:20469334	T	ENSORLG00000007801	ENSORLT00000009780	Transcript	intron_variant	-	-	-	-	-	-	IMPACT=MODIFIER;STRAND=1
3_20469334_G/T	3:20469334	T	ENSORLG00000007801	ENSORLT00000009786	Transcript	intron_variant	-	-	-	-	-	-	IMPACT=MODIFIER;STRAND=1
3_20469356_A/G	3:20469356	G	ENSORLG00000007801	ENSORLT00000009780	Transcript	intron_variant	-	-	-	-	-	-	IMPACT=MODIFIER;STRAND=1
3_20469356_A/G	3:20469356	G	ENSORLG00000007801	ENSORLT00000009786	Transcript	intron_variant	-	-	-	-	-	-	IMPACT=MODIFIER;STRAND=1
3_20469370_G/A	3:20469370	A	ENSORLG00000007801	ENSORLT00000009780	Transcript	intron_variant	-	-	-	-	-	-	IMPACT=MODIFIER;STRAND=1
3_20469370_G/A	3:20469370	A	ENSORLG00000007801	ENSORLT00000009786	Transcript	intron_variant	-	-	-	-	-	-	IMPACT=MODIFIER;STRAND=1
3_20469376_C/A	3:20469376	A	ENSORLG00000007801	ENSORLT00000009780	Transcript	intron_variant	-	-	-	-	-	-	IMPACT=MODIFIER;STRAND=1
3_20469376_C/A	3:20469376	A	ENSORLG00000007801	ENSORLT00000009786	Transcript	intron_variant	-	-	-	-	-	-	IMPACT=MODIFIER;STRAND=1
3_20469377_A/C	3:20469377	C	ENSORLG00000007801	ENSORLT00000009780	Transcript	intron_variant	-	-	-	-	-	-	IMPACT=MODIFIER;STRAND=1
3_20469377_A/C	3:20469377	C	ENSORLG00000007801	ENSORLT00000009786	Transcript	intron_variant	-	-	-	-	-	-	IMPACT=MODIFIER;STRAND=1
3_20469434_A/C	3:20469434	C	ENSORLG00000007801	ENSORLT00000009780	Transcript	intron_variant	-	-	-	-	-	-	IMPACT=MODIFIER;STRAND=1
3_20469434_A/C	3:20469434	C	ENSORLG00000007801	ENSORLT00000009786	Transcript	intron_variant	-	-	-	-	-	-	IMPACT=MODIFIER;STRAND=1
3_20470585_A/G	3:20470585	G	ENSORLG00000007801	ENSORLT00000009780	Transcript	intron_variant	-	-	-	-	-	-	IMPACT=MODIFIER;STRAND=1
3_20470585_A/G	3:20470585	G	ENSORLG00000007801	ENSORLT00000009786	Transcript	intron_variant	-	-	-	-	-	-	IMPACT=MODIFIER;STRAND=1
3_20470646_G/A	3:20470646	A	ENSORLG00000007801	ENSORLT00000009780	Transcript	intron_variant	-	-	-	-	-	-	IMPACT=MODIFIER;STRAND=1
3_20470646_G/A	3:20470646	A	ENSORLG00000007801	ENSORLT00000009786	Transcript	intron_variant	-	-	-	-	-	-	IMPACT=MODIFIER;STRAND=1
3_20470647_T/C	3:20470647	C	ENSORLG00000007801	ENSORLT00000009780	Transcript	intron_variant	-	-	-	-	-	-	IMPACT=MODIFIER;STRAND=1
3_20470647_T/C	3:20470647	C	ENSORLG00000007801	ENSORLT00000009786	Transcript	intron_variant	-	-	-	-	-	-	IMPACT=MODIFIER;STRAND=1
3_20470680_T/A	3:20470680	A	ENSORLG00000007801	ENSORLT00000009780	Transcript	intron_variant	-	-	-	-	-	-	IMPACT=MODIFIER;STRAND=1
3_20470680_T/A	3:20470680	A	ENSORLG00000007801	ENSORLT00000009786	Transcript	intron_variant	-	-	-	-	-	-	IMPACT=MODIFIER;STRAND=1
3_20470787_T/C	3:20470787	C	ENSORLG00000007801	ENSORLT00000009780	Transcript	intron_variant	-	-	-	-	-	-	IMPACT=MODIFIER;STRAND=1
3_20470787_T/C	3:20470787	C	ENSORLG00000007801	ENSORLT00000009786	Transcript	intron_variant	-	-	-	-	-	-	IMPACT=MODIFIER;STRAND=1
3_20471112_G/A	3:20471112	A	ENSORLG00000007801	ENSORLT00000009780	Transcript	intron_variant	-	-	-	-	-	-	IMPACT=MODIFIER;STRAND=1
3_20471112_G/A	3:20471112	A	ENSORLG00000007801	ENSORLT00000009786	Transcript	intron_variant	-	-	-	-	-	-	IMPACT=MODIFIER;STRAND=1
3_20472041_A/C	3:20472041	C	ENSORLG00000007801	ENSORLT00000009780	Transcript	intron_variant	-	-	-	-	-	-	IMPACT=MODIFIER;STRAND=1
3_20472041_A/C	3:20472041	C	ENSORLG00000007801	ENSORLT00000009786	Transcript	intron_variant	-	-	-	-	-	-	IMPACT=MODIFIER;STRAND=1
3_20472411_C/T	3:20472411	T	ENSORLG00000007801	ENSORLT00000009780	Transcript	intron_variant	-	-	-	-	-	-	IMPACT=MODIFIER;STRAND=1
3_20472411_C/T	3:20472411	T	ENSORLG00000007801	ENSORLT00000009786	Transcript	intron_variant	-	-	-	-	-	-	IMPACT=MODIFIER;STRAND=1
3_20472415_C/T	3:20472415	T	ENSORLG00000007801	ENSORLT00000009780	Transcript	intron_variant	-	-	-	-	-	-	IMPACT=MODIFIER;STRAND=1
3_20472415_C/T	3:20472415	T	ENSORLG00000007801	ENSORLT00000009786	Transcript	intron_variant	-	-	-	-	-	-	IMPACT=MODIFIER;STRAND=1
3_20472416_G/A	3:20472416	A	ENSORLG00000007801	ENSORLT00000009780	Transcript	intron_variant	-	-	-	-	-	-	IMPACT=MODIFIER;STRAND=1
3_20472416_G/A	3:20472416	A	ENSORLG00000007801	ENSORLT00000009786	Transcript	intron_variant	-	-	-	-	-	-	IMPACT=MODIFIER;STRAND=1
3_20472471_G/A	3:20472471	A	ENSORLG00000007801	ENSORLT00000009780	Transcript	intron_variant	-	-	-	-	-	-	IMPACT=MODIFIER;STRAND=1
3_20472471_G/A	3:20472471	A	ENSORLG00000007801	ENSORLT00000009786	Transcript	intron_variant	-	-	-	-	-	-	IMPACT=MODIFIER;STRAND=1
3_20472531_G/T	3:20472531	T	ENSORLG00000007801	ENSORLT00000009780	Transcript	intron_variant	-	-	-	-	-	-	IMPACT=MODIFIER;STRAND=1
3_20472531_G/T	3:20472531	T	ENSORLG00000007801	ENSORLT00000009786	Transcript	intron_variant	-	-	-	-	-	-	IMPACT=MODIFIER;STRAND=1
3_20472786_G/A	3:20472786	A	ENSORLG00000007801	ENSORLT00000009780	Transcript	intron_variant	-	-	-	-	-	-	IMPACT=MODIFIER;STRAND=1
3_20472786_G/A	3:20472786	A	ENSORLG00000007801	ENSORLT00000009786	Transcript	intron_variant	-	-	-	-	-	-	IMPACT=MODIFIER;STRAND=1
3_20472855_T/A	3:20472855	A	ENSORLG00000007801	ENSORLT00000009780	Transcript	intron_variant	-	-	-	-	-	-	IMPACT=MODIFIER;STRAND=1
3_20472855_T/A	3:20472855	A	ENSORLG00000007801	ENSORLT00000009786	Transcript	intron_variant	-	-	-	-	-	-	IMPACT=MODIFIER;STRAND=1
3_20472926_G/A	3:20472926	A	ENSORLG00000007801	ENSORLT00000009780	Transcript	intron_variant	-	-	-	-	-	-	IMPACT=MODIFIER;STRAND=1
3_20472926_G/A	3:20472926	A	ENSORLG00000007801	ENSORLT00000009786	Transcript	intron_variant	-	-	-	-	-	-	IMPACT=MODIFIER;STRAND=1
3_20473101_C/T	3:20473101	T	ENSORLG00000007801	ENSORLT00000009780	Transcript	intron_variant	-	-	-	-	-	-	IMPACT=MODIFIER;STRAND=1
3_20473101_C/T	3:20473101	T	ENSORLG00000007801	ENSORLT00000009786	Transcript	intron_variant	-	-	-	-	-	-	IMPACT=MODIFIER;STRAND=1
3_20473167_C/T	3:20473167	T	ENSORLG00000007801	ENSORLT00000009780	Transcript	intron_variant	-	-	-	-	-	-	IMPACT=MODIFIER;STRAND=1
3_20473167_C/T	3:20473167	T	ENSORLG00000007801	ENSORLT00000009786	Transcript	intron_variant	-	-	-	-	-	-	IMPACT=MODIFIER;STRAND=1
3_20473224_C/T	3:20473224	T	ENSORLG00000007801	ENSORLT00000009780	Transcript	intron_variant	-	-	-	-	-	-	IMPACT=MODIFIER;STRAND=1
3_20473224_C/T	3:20473224	T	ENSORLG00000007801	ENSORLT00000009786	Transcript	intron_variant	-	-	-	-	-	-	IMPACT=MODIFIER;STRAND=1
3_20473277_T/A	3:20473277	A	ENSORLG00000007801	ENSORLT00000009780	Transcript	intron_variant	-	-	-	-	-	-	IMPACT=MODIFIER;STRAND=1
3_20473277_T/A	3:20473277	A	ENSORLG00000007801	ENSORLT00000009786	Transcript	intron_variant	-	-	-	-	-	-	IMPACT=MODIFIER;STRAND=1
3_20473527_G/A	3:20473527	A	ENSORLG00000007801	ENSORLT00000009780	Transcript	intron_variant	-	-	-	-	-	-	IMPACT=MODIFIER;STRAND=1
3_20473527_G/A	3:20473527	A	ENSORLG00000007801	ENSORLT00000009786	Transcript	intron_variant	-	-	-	-	-	-	IMPACT=MODIFIER;STRAND=1
3_20473533_C/A	3:20473533	A	ENSORLG00000007801	ENSORLT00000009780	Transcript	intron_variant	-	-	-	-	-	-	IMPACT=MODIFIER;STRAND=1
3_20473533_C/A	3:20473533	A	ENSORLG00000007801	ENSORLT00000009786	Transcript	intron_variant	-	-	-	-	-	-	IMPACT=MODIFIER;STRAND=1
3_20473540_A/C	3:20473540	C	ENSORLG00000007801	ENSORLT00000009780	Transcript	intron_variant	-	-	-	-	-	-	IMPACT=MODIFIER;STRAND=1
3_20473540_A/C	3:20473540	C	ENSORLG00000007801	ENSORLT00000009786	Transcript	intron_variant	-	-	-	-	-	-	IMPACT=MODIFIER;STRAND=1
3_20473552_C/T	3:20473552	T	ENSORLG00000007801	ENSORLT00000009780	Transcript	intron_variant	-	-	-	-	-	-	IMPACT=MODIFIER;STRAND=1
3_20473552_C/T	3:20473552	T	ENSORLG00000007801	ENSORLT00000009786	Transcript	intron_variant	-	-	-	-	-	-	IMPACT=MODIFIER;STRAND=1
3_20474675_A/G	3:20474675	G	ENSORLG00000007801	ENSORLT00000009780	Transcript	intron_variant	-	-	-	-	-	-	IMPACT=MODIFIER;STRAND=1
3_20474675_A/G	3:20474675	G	ENSORLG00000007801	ENSORLT00000009786	Transcript	intron_variant	-	-	-	-	-	-	IMPACT=MODIFIER;STRAND=1
3_20474694_C/T	3:20474694	T	ENSORLG00000007801	ENSORLT00000009780	Transcript	intron_variant	-	-	-	-	-	-	IMPACT=MODIFIER;STRAND=1
3_20474694_C/T	3:20474694	T	ENSORLG00000007801	ENSORLT00000009786	Transcript	intron_variant	-	-	-	-	-	-	IMPACT=MODIFIER;STRAND=1
3_20474708_A/G	3:20474708	G	ENSORLG00000007801	ENSORLT00000009780	Transcript	intron_variant	-	-	-	-	-	-	IMPACT=MODIFIER;STRAND=1
3_20474708_A/G	3:20474708	G	ENSORLG00000007801	ENSORLT00000009786	Transcript	intron_variant	-	-	-	-	-	-	IMPACT=MODIFIER;STRAND=1
3_20474716_T/G	3:20474716	G	ENSORLG00000007801	ENSORLT00000009780	Transcript	intron_variant	-	-	-	-	-	-	IMPACT=MODIFIER;STRAND=1
3_20474716_T/G	3:20474716	G	ENSORLG00000007801	ENSORLT00000009786	Transcript	intron_variant	-	-	-	-	-	-	IMPACT=MODIFIER;STRAND=1
3_20474739_A/C	3:20474739	C	ENSORLG00000007801	ENSORLT00000009780	Transcript	intron_variant	-	-	-	-	-	-	IMPACT=MODIFIER;STRAND=1
3_20474739_A/C	3:20474739	C	ENSORLG00000007801	ENSORLT00000009786	Transcript	intron_variant	-	-	-	-	-	-	IMPACT=MODIFIER;STRAND=1
3_20474933_A/C	3:20474933	C	ENSORLG00000007801	ENSORLT00000009780	Transcript	intron_variant	-	-	-	-	-	-	IMPACT=MODIFIER;STRAND=1
3_20474933_A/C	3:20474933	C	ENSORLG00000007801	ENSORLT00000009786	Transcript	intron_variant	-	-	-	-	-	-	IMPACT=MODIFIER;STRAND=1
3_20474951_T/C	3:20474951	C	ENSORLG00000007801	ENSORLT00000009780	Transcript	intron_variant	-	-	-	-	-	-	IMPACT=MODIFIER;STRAND=1
3_20474951_T/C	3:20474951	C	ENSORLG00000007801	ENSORLT00000009786	Transcript	intron_variant	-	-	-	-	-	-	IMPACT=MODIFIER;STRAND=1
3_20475052_T/C	3:20475052	C	ENSORLG00000007801	ENSORLT00000009780	Transcript	intron_variant	-	-	-	-	-	-	IMPACT=MODIFIER;STRAND=1
3_20475052_T/C	3:20475052	C	ENSORLG00000007801	ENSORLT00000009786	Transcript	intron_variant	-	-	-	-	-	-	IMPACT=MODIFIER;STRAND=1
3_20475099_C/T	3:20475099	T	ENSORLG00000007801	ENSORLT00000009780	Transcript	intron_variant	-	-	-	-	-	-	IMPACT=MODIFIER;STRAND=1
3_20475099_C/T	3:20475099	T	ENSORLG00000007801	ENSORLT00000009786	Transcript	intron_variant	-	-	-	-	-	-	IMPACT=MODIFIER;STRAND=1
3_20475103_C/T	3:20475103	T	ENSORLG00000007801	ENSORLT00000009780	Transcript	intron_variant	-	-	-	-	-	-	IMPACT=MODIFIER;STRAND=1
3_20475103_C/T	3:20475103	T	ENSORLG00000007801	ENSORLT00000009786	Transcript	intron_variant	-	-	-	-	-	-	IMPACT=MODIFIER;STRAND=1
3_20475137_C/G	3:20475137	G	ENSORLG00000007801	ENSORLT00000009780	Transcript	intron_variant	-	-	-	-	-	-	IMPACT=MODIFIER;STRAND=1
3_20475137_C/G	3:20475137	G	ENSORLG00000007801	ENSORLT00000009786	Transcript	intron_variant	-	-	-	-	-	-	IMPACT=MODIFIER;STRAND=1
3_20475445_A/C	3:20475445	C	ENSORLG00000007801	ENSORLT00000009780	Transcript	intron_variant	-	-	-	-	-	-	IMPACT=MODIFIER;STRAND=1
3_20475445_A/C	3:20475445	C	ENSORLG00000007801	ENSORLT00000009786	Transcript	intron_variant	-	-	-	-	-	-	IMPACT=MODIFIER;STRAND=1
3_20475458_G/T	3:20475458	T	ENSORLG00000007801	ENSORLT00000009780	Transcript	intron_variant	-	-	-	-	-	-	IMPACT=MODIFIER;STRAND=1
3_20475458_G/T	3:20475458	T	ENSORLG00000007801	ENSORLT00000009786	Transcript	intron_variant	-	-	-	-	-	-	IMPACT=MODIFIER;STRAND=1
3_20476067_G/T	3:20476067	T	ENSORLG00000007801	ENSORLT00000009780	Transcript	intron_variant	-	-	-	-	-	-	IMPACT=MODIFIER;STRAND=1
3_20476067_G/T	3:20476067	T	ENSORLG00000007801	ENSORLT00000009786	Transcript	intron_variant	-	-	-	-	-	-	IMPACT=MODIFIER;STRAND=1
3_20476076_C/T	3:20476076	T	ENSORLG00000007801	ENSORLT00000009780	Transcript	intron_variant	-	-	-	-	-	-	IMPACT=MODIFIER;STRAND=1
3_20476076_C/T	3:20476076	T	ENSORLG00000007801	ENSORLT00000009786	Transcript	intron_variant	-	-	-	-	-	-	IMPACT=MODIFIER;STRAND=1
3_20476130_G/C	3:20476130	C	ENSORLG00000007801	ENSORLT00000009780	Transcript	intron_variant	-	-	-	-	-	-	IMPACT=MODIFIER;STRAND=1
3_20476130_G/C	3:20476130	C	ENSORLG00000007801	ENSORLT00000009786	Transcript	intron_variant	-	-	-	-	-	-	IMPACT=MODIFIER;STRAND=1
3_20477091_G/C	3:20477091	C	ENSORLG00000007801	ENSORLT00000009780	Transcript	intron_variant	-	-	-	-	-	-	IMPACT=MODIFIER;STRAND=1
3_20477091_G/C	3:20477091	C	ENSORLG00000007801	ENSORLT00000009786	Transcript	intron_variant	-	-	-	-	-	-	IMPACT=MODIFIER;STRAND=1
3_20478316_T/G	3:20478316	G	ENSORLG00000007801	ENSORLT00000009780	Transcript	intron_variant	-	-	-	-	-	-	IMPACT=MODIFIER;STRAND=1
3_20478316_T/G	3:20478316	G	ENSORLG00000007801	ENSORLT00000009786	Transcript	intron_variant	-	-	-	-	-	-	IMPACT=MODIFIER;STRAND=1
3_20478361_A/G	3:20478361	G	ENSORLG00000007801	ENSORLT00000009780	Transcript	intron_variant	-	-	-	-	-	-	IMPACT=MODIFIER;STRAND=1
3_20478361_A/G	3:20478361	G	ENSORLG00000007801	ENSORLT00000009786	Transcript	intron_variant	-	-	-	-	-	-	IMPACT=MODIFIER;STRAND=1
3_20478393_A/C	3:20478393	C	ENSORLG00000007801	ENSORLT00000009780	Transcript	intron_variant	-	-	-	-	-	-	IMPACT=MODIFIER;STRAND=1
3_20478393_A/C	3:20478393	C	ENSORLG00000007801	ENSORLT00000009786	Transcript	intron_variant	-	-	-	-	-	-	IMPACT=MODIFIER;STRAND=1
3_20478409_T/A	3:20478409	A	ENSORLG00000007801	ENSORLT00000009780	Transcript	intron_variant	-	-	-	-	-	-	IMPACT=MODIFIER;STRAND=1
3_20478409_T/A	3:20478409	A	ENSORLG00000007801	ENSORLT00000009786	Transcript	intron_variant	-	-	-	-	-	-	IMPACT=MODIFIER;STRAND=1
3_20478423_T/G	3:20478423	G	ENSORLG00000007801	ENSORLT00000009780	Transcript	intron_variant	-	-	-	-	-	-	IMPACT=MODIFIER;STRAND=1
3_20478423_T/G	3:20478423	G	ENSORLG00000007801	ENSORLT00000009786	Transcript	intron_variant	-	-	-	-	-	-	IMPACT=MODIFIER;STRAND=1
3_20478429_T/G	3:20478429	G	ENSORLG00000007801	ENSORLT00000009780	Transcript	intron_variant	-	-	-	-	-	-	IMPACT=MODIFIER;STRAND=1
3_20478429_T/G	3:20478429	G	ENSORLG00000007801	ENSORLT00000009786	Transcript	intron_variant	-	-	-	-	-	-	IMPACT=MODIFIER;STRAND=1
3_20478438_A/G	3:20478438	G	ENSORLG00000007801	ENSORLT00000009780	Transcript	intron_variant	-	-	-	-	-	-	IMPACT=MODIFIER;STRAND=1
3_20478438_A/G	3:20478438	G	ENSORLG00000007801	ENSORLT00000009786	Transcript	intron_variant	-	-	-	-	-	-	IMPACT=MODIFIER;STRAND=1
3_20478451_T/G	3:20478451	G	ENSORLG00000007801	ENSORLT00000009780	Transcript	intron_variant	-	-	-	-	-	-	IMPACT=MODIFIER;STRAND=1
3_20478451_T/G	3:20478451	G	ENSORLG00000007801	ENSORLT00000009786	Transcript	intron_variant	-	-	-	-	-	-	IMPACT=MODIFIER;STRAND=1
3_20478468_C/T	3:20478468	T	ENSORLG00000007801	ENSORLT00000009780	Transcript	intron_variant	-	-	-	-	-	-	IMPACT=MODIFIER;STRAND=1
3_20478468_C/T	3:20478468	T	ENSORLG00000007801	ENSORLT00000009786	Transcript	intron_variant	-	-	-	-	-	-	IMPACT=MODIFIER;STRAND=1
3_20478496_T/A	3:20478496	A	ENSORLG00000007801	ENSORLT00000009780	Transcript	intron_variant	-	-	-	-	-	-	IMPACT=MODIFIER;STRAND=1
3_20478496_T/A	3:20478496	A	ENSORLG00000007801	ENSORLT00000009786	Transcript	intron_variant	-	-	-	-	-	-	IMPACT=MODIFIER;STRAND=1
3_20478516_T/C	3:20478516	C	ENSORLG00000007801	ENSORLT00000009780	Transcript	intron_variant	-	-	-	-	-	-	IMPACT=MODIFIER;STRAND=1
3_20478516_T/C	3:20478516	C	ENSORLG00000007801	ENSORLT00000009786	Transcript	intron_variant	-	-	-	-	-	-	IMPACT=MODIFIER;STRAND=1
3_20478517_C/T	3:20478517	T	ENSORLG00000007801	ENSORLT00000009780	Transcript	intron_variant	-	-	-	-	-	-	IMPACT=MODIFIER;STRAND=1
3_20478517_C/T	3:20478517	T	ENSORLG00000007801	ENSORLT00000009786	Transcript	intron_variant	-	-	-	-	-	-	IMPACT=MODIFIER;STRAND=1
3_20478550_C/A	3:20478550	A	ENSORLG00000007801	ENSORLT00000009780	Transcript	intron_variant	-	-	-	-	-	-	IMPACT=MODIFIER;STRAND=1
3_20478550_C/A	3:20478550	A	ENSORLG00000007801	ENSORLT00000009786	Transcript	intron_variant	-	-	-	-	-	-	IMPACT=MODIFIER;STRAND=1
3_20478741_A/T	3:20478741	T	ENSORLG00000007801	ENSORLT00000009780	Transcript	intron_variant	-	-	-	-	-	-	IMPACT=MODIFIER;STRAND=1
3_20478741_A/T	3:20478741	T	ENSORLG00000007801	ENSORLT00000009786	Transcript	intron_variant	-	-	-	-	-	-	IMPACT=MODIFIER;STRAND=1
3_20478745_A/G	3:20478745	G	ENSORLG00000007801	ENSORLT00000009780	Transcript	intron_variant	-	-	-	-	-	-	IMPACT=MODIFIER;STRAND=1
3_20478745_A/G	3:20478745	G	ENSORLG00000007801	ENSORLT00000009786	Transcript	intron_variant	-	-	-	-	-	-	IMPACT=MODIFIER;STRAND=1
3_20478766_T/C	3:20478766	C	ENSORLG00000007801	ENSORLT00000009780	Transcript	intron_variant	-	-	-	-	-	-	IMPACT=MODIFIER;STRAND=1
3_20478766_T/C	3:20478766	C	ENSORLG00000007801	ENSORLT00000009786	Transcript	intron_variant	-	-	-	-	-	-	IMPACT=MODIFIER;STRAND=1
3_20478773_C/T	3:20478773	T	ENSORLG00000007801	ENSORLT00000009780	Transcript	intron_variant	-	-	-	-	-	-	IMPACT=MODIFIER;STRAND=1
3_20478773_C/T	3:20478773	T	ENSORLG00000007801	ENSORLT00000009786	Transcript	intron_variant	-	-	-	-	-	-	IMPACT=MODIFIER;STRAND=1
3_20478863_G/A	3:20478863	A	ENSORLG00000007801	ENSORLT00000009780	Transcript	intron_variant	-	-	-	-	-	-	IMPACT=MODIFIER;STRAND=1
3_20478863_G/A	3:20478863	A	ENSORLG00000007801	ENSORLT00000009786	Transcript	intron_variant	-	-	-	-	-	-	IMPACT=MODIFIER;STRAND=1
3_20478936_G/A	3:20478936	A	ENSORLG00000007801	ENSORLT00000009780	Transcript	intron_variant	-	-	-	-	-	-	IMPACT=MODIFIER;STRAND=1
3_20478936_G/A	3:20478936	A	ENSORLG00000007801	ENSORLT00000009786	Transcript	intron_variant	-	-	-	-	-	-	IMPACT=MODIFIER;STRAND=1
3_20479367_T/C	3:20479367	C	ENSORLG00000007801	ENSORLT00000009780	Transcript	intron_variant	-	-	-	-	-	-	IMPACT=MODIFIER;STRAND=1
3_20479367_T/C	3:20479367	C	ENSORLG00000007801	ENSORLT00000009786	Transcript	intron_variant	-	-	-	-	-	-	IMPACT=MODIFIER;STRAND=1
3_20480018_C/A	3:20480018	A	ENSORLG00000007801	ENSORLT00000009780	Transcript	intron_variant	-	-	-	-	-	-	IMPACT=MODIFIER;STRAND=1
3_20480018_C/A	3:20480018	A	ENSORLG00000007801	ENSORLT00000009786	Transcript	intron_variant	-	-	-	-	-	-	IMPACT=MODIFIER;STRAND=1
3_20480025_C/T	3:20480025	T	ENSORLG00000007801	ENSORLT00000009780	Transcript	intron_variant	-	-	-	-	-	-	IMPACT=MODIFIER;STRAND=1
3_20480025_C/T	3:20480025	T	ENSORLG00000007801	ENSORLT00000009786	Transcript	intron_variant	-	-	-	-	-	-	IMPACT=MODIFIER;STRAND=1
3_20480848_T/C	3:20480848	C	ENSORLG00000007801	ENSORLT00000009780	Transcript	intron_variant	-	-	-	-	-	-	IMPACT=MODIFIER;STRAND=1
3_20480848_T/C	3:20480848	C	ENSORLG00000007801	ENSORLT00000009786	Transcript	intron_variant	-	-	-	-	-	-	IMPACT=MODIFIER;STRAND=1
3_20480881_C/T	3:20480881	T	ENSORLG00000007801	ENSORLT00000009780	Transcript	intron_variant	-	-	-	-	-	-	IMPACT=MODIFIER;STRAND=1
3_20480881_C/T	3:20480881	T	ENSORLG00000007801	ENSORLT00000009786	Transcript	intron_variant	-	-	-	-	-	-	IMPACT=MODIFIER;STRAND=1
3_20480926_T/A	3:20480926	A	ENSORLG00000007801	ENSORLT00000009780	Transcript	intron_variant	-	-	-	-	-	-	IMPACT=MODIFIER;STRAND=1
3_20480926_T/A	3:20480926	A	ENSORLG00000007801	ENSORLT00000009786	Transcript	intron_variant	-	-	-	-	-	-	IMPACT=MODIFIER;STRAND=1
3_20480933_T/A	3:20480933	A	ENSORLG00000007801	ENSORLT00000009780	Transcript	intron_variant	-	-	-	-	-	-	IMPACT=MODIFIER;STRAND=1
3_20480933_T/A	3:20480933	A	ENSORLG00000007801	ENSORLT00000009786	Transcript	intron_variant	-	-	-	-	-	-	IMPACT=MODIFIER;STRAND=1
3_20480970_C/T	3:20480970	T	ENSORLG00000007801	ENSORLT00000009780	Transcript	intron_variant	-	-	-	-	-	-	IMPACT=MODIFIER;STRAND=1
3_20480970_C/T	3:20480970	T	ENSORLG00000007801	ENSORLT00000009786	Transcript	intron_variant	-	-	-	-	-	-	IMPACT=MODIFIER;STRAND=1
3_20481035_G/T	3:20481035	T	ENSORLG00000007801	ENSORLT00000009780	Transcript	splice_region_variant,intron_variant	-	-	-	-	-	-	IMPACT=LOW;STRAND=1
3_20481035_G/T	3:20481035	T	ENSORLG00000007801	ENSORLT00000009786	Transcript	splice_region_variant,intron_variant	-	-	-	-	-	-	IMPACT=LOW;STRAND=1
3_20481385_A/G	3:20481385	G	ENSORLG00000007801	ENSORLT00000009780	Transcript	3_prime_UTR_variant	2467	-	-	-	-	-	IMPACT=MODIFIER;STRAND=1
3_20481385_A/G	3:20481385	G	ENSORLG00000007801	ENSORLT00000009786	Transcript	3_prime_UTR_variant	2510	-	-	-	-	-	IMPACT=MODIFIER;STRAND=1
3_20481600_T/C	3:20481600	C	ENSORLG00000007801	ENSORLT00000009780	Transcript	3_prime_UTR_variant	2682	-	-	-	-	-	IMPACT=MODIFIER;STRAND=1
3_20481600_T/C	3:20481600	C	ENSORLG00000007801	ENSORLT00000009786	Transcript	3_prime_UTR_variant	2725	-	-	-	-	-	IMPACT=MODIFIER;STRAND=1
3_20481615_G/A	3:20481615	A	ENSORLG00000007801	ENSORLT00000009780	Transcript	3_prime_UTR_variant	2697	-	-	-	-	-	IMPACT=MODIFIER;STRAND=1
3_20481615_G/A	3:20481615	A	ENSORLG00000007801	ENSORLT00000009786	Transcript	3_prime_UTR_variant	2740	-	-	-	-	-	IMPACT=MODIFIER;STRAND=1
3_20481630_T/C	3:20481630	C	ENSORLG00000007801	ENSORLT00000009780	Transcript	3_prime_UTR_variant	2712	-	-	-	-	-	IMPACT=MODIFIER;STRAND=1
3_20481630_T/C	3:20481630	C	ENSORLG00000007801	ENSORLT00000009786	Transcript	3_prime_UTR_variant	2755	-	-	-	-	-	IMPACT=MODIFIER;STRAND=1
3_20481728_T/C	3:20481728	C	ENSORLG00000007801	ENSORLT00000009780	Transcript	3_prime_UTR_variant	2810	-	-	-	-	-	IMPACT=MODIFIER;STRAND=1
3_20481728_T/C	3:20481728	C	ENSORLG00000007801	ENSORLT00000009786	Transcript	3_prime_UTR_variant	2853	-	-	-	-	-	IMPACT=MODIFIER;STRAND=1
3_20481810_A/T	3:20481810	T	ENSORLG00000007801	ENSORLT00000009780	Transcript	3_prime_UTR_variant	2892	-	-	-	-	-	IMPACT=MODIFIER;STRAND=1
3_20481810_A/T	3:20481810	T	ENSORLG00000007801	ENSORLT00000009786	Transcript	3_prime_UTR_variant	2935	-	-	-	-	-	IMPACT=MODIFIER;STRAND=1
3_20483142_A/T	3:20483142	T	ENSORLG00000007801	ENSORLT00000009780	Transcript	3_prime_UTR_variant	4224	-	-	-	-	-	IMPACT=MODIFIER;STRAND=1
3_20483142_A/T	3:20483142	T	ENSORLG00000007801	ENSORLT00000009786	Transcript	3_prime_UTR_variant	4267	-	-	-	-	-	IMPACT=MODIFIER;STRAND=1
3_20484064_A/G	3:20484064	G	ENSORLG00000007801	ENSORLT00000009780	Transcript	3_prime_UTR_variant	5146	-	-	-	-	-	IMPACT=MODIFIER;STRAND=1
3_20484064_A/G	3:20484064	G	ENSORLG00000007801	ENSORLT00000009786	Transcript	3_prime_UTR_variant	5189	-	-	-	-	-	IMPACT=MODIFIER;STRAND=1
3_20484078_T/C	3:20484078	C	ENSORLG00000007801	ENSORLT00000009780	Transcript	3_prime_UTR_variant	5160	-	-	-	-	-	IMPACT=MODIFIER;STRAND=1
3_20484078_T/C	3:20484078	C	ENSORLG00000007801	ENSORLT00000009786	Transcript	3_prime_UTR_variant	5203	-	-	-	-	-	IMPACT=MODIFIER;STRAND=1
3_20484121_C/T	3:20484121	T	ENSORLG00000007801	ENSORLT00000009780	Transcript	3_prime_UTR_variant	5203	-	-	-	-	-	IMPACT=MODIFIER;STRAND=1
3_20484121_C/T	3:20484121	T	ENSORLG00000007801	ENSORLT00000009786	Transcript	3_prime_UTR_variant	5246	-	-	-	-	-	IMPACT=MODIFIER;STRAND=1
3_20484167_T/G	3:20484167	G	ENSORLG00000007801	ENSORLT00000009780	Transcript	3_prime_UTR_variant	5249	-	-	-	-	-	IMPACT=MODIFIER;STRAND=1
3_20484167_T/G	3:20484167	G	ENSORLG00000007801	ENSORLT00000009786	Transcript	3_prime_UTR_variant	5292	-	-	-	-	-	IMPACT=MODIFIER;STRAND=1
3_20485264_C/T	3:20485264	T	ENSORLG00000007801	ENSORLT00000009780	Transcript	downstream_gene_variant	-	-	-	-	-	-	IMPACT=MODIFIER;DISTANCE=248;STRAND=1
3_20485264_C/T	3:20485264	T	ENSORLG00000007801	ENSORLT00000009786	Transcript	downstream_gene_variant	-	-	-	-	-	-	IMPACT=MODIFIER;DISTANCE=248;STRAND=1
3_20485283_C/T	3:20485283	T	ENSORLG00000007801	ENSORLT00000009780	Transcript	downstream_gene_variant	-	-	-	-	-	-	IMPACT=MODIFIER;DISTANCE=267;STRAND=1
3_20485283_C/T	3:20485283	T	ENSORLG00000007801	ENSORLT00000009786	Transcript	downstream_gene_variant	-	-	-	-	-	-	IMPACT=MODIFIER;DISTANCE=267;STRAND=1
3_20485328_C/G	3:20485328	G	ENSORLG00000007801	ENSORLT00000009780	Transcript	downstream_gene_variant	-	-	-	-	-	-	IMPACT=MODIFIER;DISTANCE=312;STRAND=1
3_20485328_C/G	3:20485328	G	ENSORLG00000007801	ENSORLT00000009786	Transcript	downstream_gene_variant	-	-	-	-	-	-	IMPACT=MODIFIER;DISTANCE=312;STRAND=1
3_20485361_G/T	3:20485361	T	ENSORLG00000007801	ENSORLT00000009780	Transcript	downstream_gene_variant	-	-	-	-	-	-	IMPACT=MODIFIER;DISTANCE=345;STRAND=1
3_20485361_G/T	3:20485361	T	ENSORLG00000007801	ENSORLT00000009786	Transcript	downstream_gene_variant	-	-	-	-	-	-	IMPACT=MODIFIER;DISTANCE=345;STRAND=1
3_20486019_C/G	3:20486019	G	ENSORLG00000007801	ENSORLT00000009780	Transcript	downstream_gene_variant	-	-	-	-	-	-	IMPACT=MODIFIER;DISTANCE=1003;STRAND=1
3_20486019_C/G	3:20486019	G	ENSORLG00000007801	ENSORLT00000009786	Transcript	downstream_gene_variant	-	-	-	-	-	-	IMPACT=MODIFIER;DISTANCE=1003;STRAND=1
3_20486043_C/T	3:20486043	T	ENSORLG00000007801	ENSORLT00000009780	Transcript	downstream_gene_variant	-	-	-	-	-	-	IMPACT=MODIFIER;DISTANCE=1027;STRAND=1
3_20486043_C/T	3:20486043	T	ENSORLG00000007801	ENSORLT00000009786	Transcript	downstream_gene_variant	-	-	-	-	-	-	IMPACT=MODIFIER;DISTANCE=1027;STRAND=1
3_20486062_A/T	3:20486062	T	ENSORLG00000007801	ENSORLT00000009780	Transcript	downstream_gene_variant	-	-	-	-	-	-	IMPACT=MODIFIER;DISTANCE=1046;STRAND=1
3_20486062_A/T	3:20486062	T	ENSORLG00000007801	ENSORLT00000009786	Transcript	downstream_gene_variant	-	-	-	-	-	-	IMPACT=MODIFIER;DISTANCE=1046;STRAND=1
3_20486865_G/A	3:20486865	A	ENSORLG00000007801	ENSORLT00000009780	Transcript	downstream_gene_variant	-	-	-	-	-	-	IMPACT=MODIFIER;DISTANCE=1849;STRAND=1
3_20486865_G/A	3:20486865	A	ENSORLG00000007801	ENSORLT00000009786	Transcript	downstream_gene_variant	-	-	-	-	-	-	IMPACT=MODIFIER;DISTANCE=1849;STRAND=1
3_20486911_G/T	3:20486911	T	ENSORLG00000007801	ENSORLT00000009780	Transcript	downstream_gene_variant	-	-	-	-	-	-	IMPACT=MODIFIER;DISTANCE=1895;STRAND=1
3_20486911_G/T	3:20486911	T	ENSORLG00000007801	ENSORLT00000009786	Transcript	downstream_gene_variant	-	-	-	-	-	-	IMPACT=MODIFIER;DISTANCE=1895;STRAND=1
3_20487003_G/A	3:20487003	A	ENSORLG00000007801	ENSORLT00000009780	Transcript	downstream_gene_variant	-	-	-	-	-	-	IMPACT=MODIFIER;DISTANCE=1987;STRAND=1
3_20487003_G/A	3:20487003	A	ENSORLG00000007801	ENSORLT00000009786	Transcript	downstream_gene_variant	-	-	-	-	-	-	IMPACT=MODIFIER;DISTANCE=1987;STRAND=1
3_20487377_T/G	3:20487377	G	ENSORLG00000007801	ENSORLT00000009780	Transcript	downstream_gene_variant	-	-	-	-	-	-	IMPACT=MODIFIER;DISTANCE=2361;STRAND=1
3_20487377_T/G	3:20487377	G	ENSORLG00000007801	ENSORLT00000009786	Transcript	downstream_gene_variant	-	-	-	-	-	-	IMPACT=MODIFIER;DISTANCE=2361;STRAND=1
3_20488309_G/A	3:20488309	A	ENSORLG00000007801	ENSORLT00000009780	Transcript	downstream_gene_variant	-	-	-	-	-	-	IMPACT=MODIFIER;DISTANCE=3293;STRAND=1
3_20488309_G/A	3:20488309	A	ENSORLG00000007801	ENSORLT00000009786	Transcript	downstream_gene_variant	-	-	-	-	-	-	IMPACT=MODIFIER;DISTANCE=3293;STRAND=1
3_20488558_G/A	3:20488558	A	ENSORLG00000007801	ENSORLT00000009780	Transcript	downstream_gene_variant	-	-	-	-	-	-	IMPACT=MODIFIER;DISTANCE=3542;STRAND=1
3_20488558_G/A	3:20488558	A	ENSORLG00000007801	ENSORLT00000009786	Transcript	downstream_gene_variant	-	-	-	-	-	-	IMPACT=MODIFIER;DISTANCE=3542;STRAND=1
3_20488762_T/C	3:20488762	C	ENSORLG00000007801	ENSORLT00000009780	Transcript	downstream_gene_variant	-	-	-	-	-	-	IMPACT=MODIFIER;DISTANCE=3746;STRAND=1
3_20488762_T/C	3:20488762	C	ENSORLG00000007801	ENSORLT00000009786	Transcript	downstream_gene_variant	-	-	-	-	-	-	IMPACT=MODIFIER;DISTANCE=3746;STRAND=1
3_20489544_C/A	3:20489544	A	ENSORLG00000007801	ENSORLT00000009780	Transcript	downstream_gene_variant	-	-	-	-	-	-	IMPACT=MODIFIER;DISTANCE=4528;STRAND=1
3_20489544_C/A	3:20489544	A	ENSORLG00000007801	ENSORLT00000009786	Transcript	downstream_gene_variant	-	-	-	-	-	-	IMPACT=MODIFIER;DISTANCE=4528;STRAND=1
3_20489597_C/A	3:20489597	A	ENSORLG00000007801	ENSORLT00000009780	Transcript	downstream_gene_variant	-	-	-	-	-	-	IMPACT=MODIFIER;DISTANCE=4581;STRAND=1
3_20489597_C/A	3:20489597	A	ENSORLG00000007801	ENSORLT00000009786	Transcript	downstream_gene_variant	-	-	-	-	-	-	IMPACT=MODIFIER;DISTANCE=4581;STRAND=1
3_20489602_T/C	3:20489602	C	ENSORLG00000007801	ENSORLT00000009780	Transcript	downstream_gene_variant	-	-	-	-	-	-	IMPACT=MODIFIER;DISTANCE=4586;STRAND=1
3_20489602_T/C	3:20489602	C	ENSORLG00000007801	ENSORLT00000009786	Transcript	downstream_gene_variant	-	-	-	-	-	-	IMPACT=MODIFIER;DISTANCE=4586;STRAND=1
3_20489798_A/G	3:20489798	G	ENSORLG00000007801	ENSORLT00000009780	Transcript	downstream_gene_variant	-	-	-	-	-	-	IMPACT=MODIFIER;DISTANCE=4782;STRAND=1
3_20489798_A/G	3:20489798	G	ENSORLG00000007801	ENSORLT00000009786	Transcript	downstream_gene_variant	-	-	-	-	-	-	IMPACT=MODIFIER;DISTANCE=4782;STRAND=1
3_20489927_A/T	3:20489927	T	ENSORLG00000007801	ENSORLT00000009780	Transcript	downstream_gene_variant	-	-	-	-	-	-	IMPACT=MODIFIER;DISTANCE=4911;STRAND=1
3_20489927_A/T	3:20489927	T	ENSORLG00000007801	ENSORLT00000009786	Transcript	downstream_gene_variant	-	-	-	-	-	-	IMPACT=MODIFIER;DISTANCE=4911;STRAND=1
3_20489929_T/C	3:20489929	C	ENSORLG00000007801	ENSORLT00000009780	Transcript	downstream_gene_variant	-	-	-	-	-	-	IMPACT=MODIFIER;DISTANCE=4913;STRAND=1
3_20489929_T/C	3:20489929	C	ENSORLG00000007801	ENSORLT00000009786	Transcript	downstream_gene_variant	-	-	-	-	-	-	IMPACT=MODIFIER;DISTANCE=4913;STRAND=1
3_20490600_C/G	3:20490600	G	-	-	-	intergenic_variant	-	-	-	-	-	-	IMPACT=MODIFIER
3_20490617_C/T	3:20490617	T	-	-	-	intergenic_variant	-	-	-	-	-	-	IMPACT=MODIFIER
3_20490621_C/G	3:20490621	G	-	-	-	intergenic_variant	-	-	-	-	-	-	IMPACT=MODIFIER
3_20490683_T/C	3:20490683	C	-	-	-	intergenic_variant	-	-	-	-	-	-	IMPACT=MODIFIER
3_20490731_C/T	3:20490731	T	-	-	-	intergenic_variant	-	-	-	-	-	-	IMPACT=MODIFIER
3_20490781_C/A	3:20490781	A	-	-	-	intergenic_variant	-	-	-	-	-	-	IMPACT=MODIFIER
3_20490963_A/T	3:20490963	T	-	-	-	intergenic_variant	-	-	-	-	-	-	IMPACT=MODIFIER
3_20491018_T/A	3:20491018	A	-	-	-	intergenic_variant	-	-	-	-	-	-	IMPACT=MODIFIER
3_20491020_G/A	3:20491020	A	-	-	-	intergenic_variant	-	-	-	-	-	-	IMPACT=MODIFIER
3_20491021_A/C	3:20491021	C	-	-	-	intergenic_variant	-	-	-	-	-	-	IMPACT=MODIFIER
3_20491171_G/C	3:20491171	C	-	-	-	intergenic_variant	-	-	-	-	-	-	IMPACT=MODIFIER
3_20491636_T/A	3:20491636	A	-	-	-	intergenic_variant	-	-	-	-	-	-	IMPACT=MODIFIER
3_20491666_G/T	3:20491666	T	-	-	-	intergenic_variant	-	-	-	-	-	-	IMPACT=MODIFIER
3_20491686_G/T	3:20491686	T	-	-	-	intergenic_variant	-	-	-	-	-	-	IMPACT=MODIFIER
3_20492010_T/C	3:20492010	C	-	-	-	intergenic_variant	-	-	-	-	-	-	IMPACT=MODIFIER
3_20492655_A/G	3:20492655	G	-	-	-	intergenic_variant	-	-	-	-	-	-	IMPACT=MODIFIER
3_20492688_T/C	3:20492688	C	-	-	-	intergenic_variant	-	-	-	-	-	-	IMPACT=MODIFIER
3_20492771_A/C	3:20492771	C	-	-	-	intergenic_variant	-	-	-	-	-	-	IMPACT=MODIFIER
3_20492780_T/C	3:20492780	C	-	-	-	intergenic_variant	-	-	-	-	-	-	IMPACT=MODIFIER
3_20492801_C/G	3:20492801	G	-	-	-	intergenic_variant	-	-	-	-	-	-	IMPACT=MODIFIER
3_20492828_A/C	3:20492828	C	-	-	-	intergenic_variant	-	-	-	-	-	-	IMPACT=MODIFIER
3_20492868_A/G	3:20492868	G	-	-	-	intergenic_variant	-	-	-	-	-	-	IMPACT=MODIFIER
3_20493704_C/T	3:20493704	T	-	-	-	intergenic_variant	-	-	-	-	-	-	IMPACT=MODIFIER
3_20493758_T/A	3:20493758	A	-	-	-	intergenic_variant	-	-	-	-	-	-	IMPACT=MODIFIER
3_20495767_A/G	3:20495767	G	-	-	-	intergenic_variant	-	-	-	-	-	-	IMPACT=MODIFIER
3_20495780_T/A	3:20495780	A	-	-	-	intergenic_variant	-	-	-	-	-	-	IMPACT=MODIFIER
3_20496143_C/G	3:20496143	G	-	-	-	intergenic_variant	-	-	-	-	-	-	IMPACT=MODIFIER
3_20496296_G/A	3:20496296	A	-	-	-	intergenic_variant	-	-	-	-	-	-	IMPACT=MODIFIER
3_20496450_G/C	3:20496450	C	-	-	-	intergenic_variant	-	-	-	-	-	-	IMPACT=MODIFIER
3_20496452_A/T	3:20496452	T	-	-	-	intergenic_variant	-	-	-	-	-	-	IMPACT=MODIFIER
3_20496680_C/T	3:20496680	T	-	-	-	intergenic_variant	-	-	-	-	-	-	IMPACT=MODIFIER
3_20496681_T/A	3:20496681	A	-	-	-	intergenic_variant	-	-	-	-	-	-	IMPACT=MODIFIER
3_20496696_A/G	3:20496696	G	-	-	-	intergenic_variant	-	-	-	-	-	-	IMPACT=MODIFIER
3_20496726_T/C	3:20496726	C	-	-	-	intergenic_variant	-	-	-	-	-	-	IMPACT=MODIFIER
3_20496764_C/A	3:20496764	A	-	-	-	intergenic_variant	-	-	-	-	-	-	IMPACT=MODIFIER
3_20496903_G/T	3:20496903	T	-	-	-	intergenic_variant	-	-	-	-	-	-	IMPACT=MODIFIER
3_20496962_T/C	3:20496962	C	-	-	-	intergenic_variant	-	-	-	-	-	-	IMPACT=MODIFIER
3_20496982_G/A	3:20496982	A	-	-	-	intergenic_variant	-	-	-	-	-	-	IMPACT=MODIFIER
3_20497023_A/G	3:20497023	G	-	-	-	intergenic_variant	-	-	-	-	-	-	IMPACT=MODIFIER
3_20497406_T/C	3:20497406	C	-	-	-	intergenic_variant	-	-	-	-	-	-	IMPACT=MODIFIER
3_20497785_T/C	3:20497785	C	-	-	-	intergenic_variant	-	-	-	-	-	-	IMPACT=MODIFIER
3_20497797_C/T	3:20497797	T	-	-	-	intergenic_variant	-	-	-	-	-	-	IMPACT=MODIFIER
3_20497807_G/A	3:20497807	A	-	-	-	intergenic_variant	-	-	-	-	-	-	IMPACT=MODIFIER
3_20497814_C/A	3:20497814	A	-	-	-	intergenic_variant	-	-	-	-	-	-	IMPACT=MODIFIER
3_20497827_C/A	3:20497827	A	-	-	-	intergenic_variant	-	-	-	-	-	-	IMPACT=MODIFIER
3_20497835_T/G	3:20497835	G	-	-	-	intergenic_variant	-	-	-	-	-	-	IMPACT=MODIFIER
3_20497838_A/T	3:20497838	T	-	-	-	intergenic_variant	-	-	-	-	-	-	IMPACT=MODIFIER
3_20497914_A/C	3:20497914	C	-	-	-	intergenic_variant	-	-	-	-	-	-	IMPACT=MODIFIER
3_20497919_T/C	3:20497919	C	-	-	-	intergenic_variant	-	-	-	-	-	-	IMPACT=MODIFIER
3_20497924_A/T	3:20497924	T	-	-	-	intergenic_variant	-	-	-	-	-	-	IMPACT=MODIFIER
3_20497952_T/C	3:20497952	C	-	-	-	intergenic_variant	-	-	-	-	-	-	IMPACT=MODIFIER
3_20497955_G/A	3:20497955	A	-	-	-	intergenic_variant	-	-	-	-	-	-	IMPACT=MODIFIER
3_20498726_G/T	3:20498726	T	-	-	-	intergenic_variant	-	-	-	-	-	-	IMPACT=MODIFIER
3_20499244_A/G	3:20499244	G	-	-	-	intergenic_variant	-	-	-	-	-	-	IMPACT=MODIFIER
3_20499269_T/A	3:20499269	A	-	-	-	intergenic_variant	-	-	-	-	-	-	IMPACT=MODIFIER
3_20500107_G/T	3:20500107	T	-	-	-	intergenic_variant	-	-	-	-	-	-	IMPACT=MODIFIER
3_20500109_G/T	3:20500109	T	-	-	-	intergenic_variant	-	-	-	-	-	-	IMPACT=MODIFIER
3_20500127_G/C	3:20500127	C	-	-	-	intergenic_variant	-	-	-	-	-	-	IMPACT=MODIFIER
3_20500148_G/A	3:20500148	A	-	-	-	intergenic_variant	-	-	-	-	-	-	IMPACT=MODIFIER
3_20501105_A/T	3:20501105	T	-	-	-	intergenic_variant	-	-	-	-	-	-	IMPACT=MODIFIER
3_20501159_T/G	3:20501159	G	-	-	-	intergenic_variant	-	-	-	-	-	-	IMPACT=MODIFIER
3_20501188_G/A	3:20501188	A	-	-	-	intergenic_variant	-	-	-	-	-	-	IMPACT=MODIFIER
3_20501214_A/G	3:20501214	G	-	-	-	intergenic_variant	-	-	-	-	-	-	IMPACT=MODIFIER
3_20501226_T/A	3:20501226	A	-	-	-	intergenic_variant	-	-	-	-	-	-	IMPACT=MODIFIER
3_20501251_C/A	3:20501251	A	-	-	-	intergenic_variant	-	-	-	-	-	-	IMPACT=MODIFIER
3_20501257_C/A	3:20501257	A	-	-	-	intergenic_variant	-	-	-	-	-	-	IMPACT=MODIFIER
3_20501293_C/T	3:20501293	T	-	-	-	intergenic_variant	-	-	-	-	-	-	IMPACT=MODIFIER
3_20502941_C/A	3:20502941	A	-	-	-	intergenic_variant	-	-	-	-	-	-	IMPACT=MODIFIER
3_20503129_A/G	3:20503129	G	-	-	-	intergenic_variant	-	-	-	-	-	-	IMPACT=MODIFIER
3_20503159_T/A	3:20503159	A	-	-	-	intergenic_variant	-	-	-	-	-	-	IMPACT=MODIFIER
3_20503898_A/G	3:20503898	G	-	-	-	intergenic_variant	-	-	-	-	-	-	IMPACT=MODIFIER
3_20503907_G/T	3:20503907	T	-	-	-	intergenic_variant	-	-	-	-	-	-	IMPACT=MODIFIER
3_20504078_C/A	3:20504078	A	-	-	-	intergenic_variant	-	-	-	-	-	-	IMPACT=MODIFIER
3_20504089_G/C	3:20504089	C	-	-	-	intergenic_variant	-	-	-	-	-	-	IMPACT=MODIFIER
3_20504826_A/T	3:20504826	T	-	-	-	intergenic_variant	-	-	-	-	-	-	IMPACT=MODIFIER
3_20504957_G/A	3:20504957	A	-	-	-	intergenic_variant	-	-	-	-	-	-	IMPACT=MODIFIER
3_20505040_A/G	3:20505040	G	-	-	-	intergenic_variant	-	-	-	-	-	-	IMPACT=MODIFIER
3_20505050_G/A	3:20505050	A	-	-	-	intergenic_variant	-	-	-	-	-	-	IMPACT=MODIFIER
3_20505477_C/A	3:20505477	A	-	-	-	intergenic_variant	-	-	-	-	-	-	IMPACT=MODIFIER
3_20506106_C/T	3:20506106	T	-	-	-	intergenic_variant	-	-	-	-	-	-	IMPACT=MODIFIER
3_20506125_T/A	3:20506125	A	-	-	-	intergenic_variant	-	-	-	-	-	-	IMPACT=MODIFIER
3_20506135_C/G	3:20506135	G	-	-	-	intergenic_variant	-	-	-	-	-	-	IMPACT=MODIFIER
3_20506136_T/C	3:20506136	C	-	-	-	intergenic_variant	-	-	-	-	-	-	IMPACT=MODIFIER
3_20506191_T/G	3:20506191	G	-	-	-	intergenic_variant	-	-	-	-	-	-	IMPACT=MODIFIER
3_20506252_C/G	3:20506252	G	-	-	-	intergenic_variant	-	-	-	-	-	-	IMPACT=MODIFIER
3_20506260_G/A	3:20506260	A	-	-	-	intergenic_variant	-	-	-	-	-	-	IMPACT=MODIFIER
3_20506387_T/C	3:20506387	C	-	-	-	intergenic_variant	-	-	-	-	-	-	IMPACT=MODIFIER
3_20506487_G/C	3:20506487	C	-	-	-	intergenic_variant	-	-	-	-	-	-	IMPACT=MODIFIER
3_20506557_C/T	3:20506557	T	-	-	-	intergenic_variant	-	-	-	-	-	-	IMPACT=MODIFIER
3_20506811_G/A	3:20506811	A	-	-	-	intergenic_variant	-	-	-	-	-	-	IMPACT=MODIFIER
3_20506819_A/T	3:20506819	T	-	-	-	intergenic_variant	-	-	-	-	-	-	IMPACT=MODIFIER
3_20507136_T/C	3:20507136	C	-	-	-	intergenic_variant	-	-	-	-	-	-	IMPACT=MODIFIER
3_20507302_A/G	3:20507302	G	-	-	-	intergenic_variant	-	-	-	-	-	-	IMPACT=MODIFIER
3_20507356_A/T	3:20507356	T	-	-	-	intergenic_variant	-	-	-	-	-	-	IMPACT=MODIFIER
3_20507359_C/A	3:20507359	A	-	-	-	intergenic_variant	-	-	-	-	-	-	IMPACT=MODIFIER
3_20507398_A/T	3:20507398	T	-	-	-	intergenic_variant	-	-	-	-	-	-	IMPACT=MODIFIER
3_20507406_T/C	3:20507406	C	-	-	-	intergenic_variant	-	-	-	-	-	-	IMPACT=MODIFIER
3_20507689_G/A	3:20507689	A	-	-	-	intergenic_variant	-	-	-	-	-	-	IMPACT=MODIFIER
3_20508679_A/G	3:20508679	G	ENSORLG00000007816	ENSORLT00000009796	Transcript	upstream_gene_variant	-	-	-	-	-	-	IMPACT=MODIFIER;DISTANCE=4809;STRAND=1
3_20509499_T/A	3:20509499	A	ENSORLG00000007816	ENSORLT00000009796	Transcript	upstream_gene_variant	-	-	-	-	-	-	IMPACT=MODIFIER;DISTANCE=3989;STRAND=1
3_20509523_C/T	3:20509523	T	ENSORLG00000007816	ENSORLT00000009796	Transcript	upstream_gene_variant	-	-	-	-	-	-	IMPACT=MODIFIER;DISTANCE=3965;STRAND=1
3_20509527_C/A	3:20509527	A	ENSORLG00000007816	ENSORLT00000009796	Transcript	upstream_gene_variant	-	-	-	-	-	-	IMPACT=MODIFIER;DISTANCE=3961;STRAND=1
3_20509638_G/T	3:20509638	T	ENSORLG00000007816	ENSORLT00000009796	Transcript	upstream_gene_variant	-	-	-	-	-	-	IMPACT=MODIFIER;DISTANCE=3850;STRAND=1
3_20509644_C/G	3:20509644	G	ENSORLG00000007816	ENSORLT00000009796	Transcript	upstream_gene_variant	-	-	-	-	-	-	IMPACT=MODIFIER;DISTANCE=3844;STRAND=1
3_20510903_A/G	3:20510903	G	ENSORLG00000007816	ENSORLT00000009796	Transcript	upstream_gene_variant	-	-	-	-	-	-	IMPACT=MODIFIER;DISTANCE=2585;STRAND=1
3_20511683_A/G	3:20511683	G	ENSORLG00000007816	ENSORLT00000009796	Transcript	upstream_gene_variant	-	-	-	-	-	-	IMPACT=MODIFIER;DISTANCE=1805;STRAND=1
3_20511696_T/C	3:20511696	C	ENSORLG00000007816	ENSORLT00000009796	Transcript	upstream_gene_variant	-	-	-	-	-	-	IMPACT=MODIFIER;DISTANCE=1792;STRAND=1
3_20512074_C/T	3:20512074	T	ENSORLG00000007816	ENSORLT00000009796	Transcript	upstream_gene_variant	-	-	-	-	-	-	IMPACT=MODIFIER;DISTANCE=1414;STRAND=1
3_20512256_C/A	3:20512256	A	ENSORLG00000007816	ENSORLT00000009796	Transcript	upstream_gene_variant	-	-	-	-	-	-	IMPACT=MODIFIER;DISTANCE=1232;STRAND=1
3_20512257_C/G	3:20512257	G	ENSORLG00000007816	ENSORLT00000009796	Transcript	upstream_gene_variant	-	-	-	-	-	-	IMPACT=MODIFIER;DISTANCE=1231;STRAND=1
3_20512311_A/G	3:20512311	G	ENSORLG00000007816	ENSORLT00000009796	Transcript	upstream_gene_variant	-	-	-	-	-	-	IMPACT=MODIFIER;DISTANCE=1177;STRAND=1
3_20512436_A/T	3:20512436	T	ENSORLG00000007816	ENSORLT00000009796	Transcript	upstream_gene_variant	-	-	-	-	-	-	IMPACT=MODIFIER;DISTANCE=1052;STRAND=1
3_20512443_C/T	3:20512443	T	ENSORLG00000007816	ENSORLT00000009796	Transcript	upstream_gene_variant	-	-	-	-	-	-	IMPACT=MODIFIER;DISTANCE=1045;STRAND=1
3_20512643_C/G	3:20512643	G	ENSORLG00000007816	ENSORLT00000009796	Transcript	upstream_gene_variant	-	-	-	-	-	-	IMPACT=MODIFIER;DISTANCE=845;STRAND=1
3_20512712_A/G	3:20512712	G	ENSORLG00000007816	ENSORLT00000009796	Transcript	upstream_gene_variant	-	-	-	-	-	-	IMPACT=MODIFIER;DISTANCE=776;STRAND=1
3_20512804_G/A	3:20512804	A	ENSORLG00000007816	ENSORLT00000009796	Transcript	upstream_gene_variant	-	-	-	-	-	-	IMPACT=MODIFIER;DISTANCE=684;STRAND=1
3_20512968_A/G	3:20512968	G	ENSORLG00000007816	ENSORLT00000009796	Transcript	upstream_gene_variant	-	-	-	-	-	-	IMPACT=MODIFIER;DISTANCE=520;STRAND=1
3_20513076_C/A	3:20513076	A	ENSORLG00000007816	ENSORLT00000009796	Transcript	upstream_gene_variant	-	-	-	-	-	-	IMPACT=MODIFIER;DISTANCE=412;STRAND=1
3_20513454_A/T	3:20513454	T	ENSORLG00000007816	ENSORLT00000009796	Transcript	upstream_gene_variant	-	-	-	-	-	-	IMPACT=MODIFIER;DISTANCE=34;STRAND=1
3_20514638_T/C	3:20514638	C	ENSORLG00000007816	ENSORLT00000009796	Transcript	intron_variant	-	-	-	-	-	-	IMPACT=MODIFIER;STRAND=1
3_20514667_C/A	3:20514667	A	ENSORLG00000007816	ENSORLT00000009796	Transcript	intron_variant	-	-	-	-	-	-	IMPACT=MODIFIER;STRAND=1
3_20514700_T/A	3:20514700	A	ENSORLG00000007816	ENSORLT00000009796	Transcript	intron_variant	-	-	-	-	-	-	IMPACT=MODIFIER;STRAND=1
3_20517845_T/G	3:20517845	G	ENSORLG00000007816	ENSORLT00000009796	Transcript	3_prime_UTR_variant	2768	-	-	-	-	-	IMPACT=MODIFIER;STRAND=1
3_20517845_T/G	3:20517845	G	ENSORLG00000007823	ENSORLT00000009804	Transcript	downstream_gene_variant	-	-	-	-	-	-	IMPACT=MODIFIER;DISTANCE=3567;STRAND=-1
3_20517852_G/A	3:20517852	A	ENSORLG00000007816	ENSORLT00000009796	Transcript	3_prime_UTR_variant	2775	-	-	-	-	-	IMPACT=MODIFIER;STRAND=1
3_20517852_G/A	3:20517852	A	ENSORLG00000007823	ENSORLT00000009804	Transcript	downstream_gene_variant	-	-	-	-	-	-	IMPACT=MODIFIER;DISTANCE=3560;STRAND=-1
3_20517900_T/C	3:20517900	C	ENSORLG00000007816	ENSORLT00000009796	Transcript	3_prime_UTR_variant	2823	-	-	-	-	-	IMPACT=MODIFIER;STRAND=1
3_20517900_T/C	3:20517900	C	ENSORLG00000007823	ENSORLT00000009804	Transcript	downstream_gene_variant	-	-	-	-	-	-	IMPACT=MODIFIER;DISTANCE=3512;STRAND=-1
3_20517906_T/G	3:20517906	G	ENSORLG00000007816	ENSORLT00000009796	Transcript	3_prime_UTR_variant	2829	-	-	-	-	-	IMPACT=MODIFIER;STRAND=1
3_20517906_T/G	3:20517906	G	ENSORLG00000007823	ENSORLT00000009804	Transcript	downstream_gene_variant	-	-	-	-	-	-	IMPACT=MODIFIER;DISTANCE=3506;STRAND=-1
3_20517932_G/A	3:20517932	A	ENSORLG00000007816	ENSORLT00000009796	Transcript	3_prime_UTR_variant	2855	-	-	-	-	-	IMPACT=MODIFIER;STRAND=1
3_20517932_G/A	3:20517932	A	ENSORLG00000007823	ENSORLT00000009804	Transcript	downstream_gene_variant	-	-	-	-	-	-	IMPACT=MODIFIER;DISTANCE=3480;STRAND=-1
3_20517933_T/G	3:20517933	G	ENSORLG00000007816	ENSORLT00000009796	Transcript	3_prime_UTR_variant	2856	-	-	-	-	-	IMPACT=MODIFIER;STRAND=1
3_20517933_T/G	3:20517933	G	ENSORLG00000007823	ENSORLT00000009804	Transcript	downstream_gene_variant	-	-	-	-	-	-	IMPACT=MODIFIER;DISTANCE=3479;STRAND=-1
3_20517941_T/C	3:20517941	C	ENSORLG00000007816	ENSORLT00000009796	Transcript	3_prime_UTR_variant	2864	-	-	-	-	-	IMPACT=MODIFIER;STRAND=1
3_20517941_T/C	3:20517941	C	ENSORLG00000007823	ENSORLT00000009804	Transcript	downstream_gene_variant	-	-	-	-	-	-	IMPACT=MODIFIER;DISTANCE=3471;STRAND=-1
3_20517996_G/A	3:20517996	A	ENSORLG00000007816	ENSORLT00000009796	Transcript	downstream_gene_variant	-	-	-	-	-	-	IMPACT=MODIFIER;DISTANCE=2;STRAND=1
3_20517996_G/A	3:20517996	A	ENSORLG00000007823	ENSORLT00000009804	Transcript	downstream_gene_variant	-	-	-	-	-	-	IMPACT=MODIFIER;DISTANCE=3416;STRAND=-1
3_20518015_A/C	3:20518015	C	ENSORLG00000007816	ENSORLT00000009796	Transcript	downstream_gene_variant	-	-	-	-	-	-	IMPACT=MODIFIER;DISTANCE=21;STRAND=1
3_20518015_A/C	3:20518015	C	ENSORLG00000007823	ENSORLT00000009804	Transcript	downstream_gene_variant	-	-	-	-	-	-	IMPACT=MODIFIER;DISTANCE=3397;STRAND=-1
3_20518199_T/A	3:20518199	A	ENSORLG00000007816	ENSORLT00000009796	Transcript	downstream_gene_variant	-	-	-	-	-	-	IMPACT=MODIFIER;DISTANCE=205;STRAND=1
3_20518199_T/A	3:20518199	A	ENSORLG00000007823	ENSORLT00000009804	Transcript	downstream_gene_variant	-	-	-	-	-	-	IMPACT=MODIFIER;DISTANCE=3213;STRAND=-1
3_20518217_C/A	3:20518217	A	ENSORLG00000007816	ENSORLT00000009796	Transcript	downstream_gene_variant	-	-	-	-	-	-	IMPACT=MODIFIER;DISTANCE=223;STRAND=1
3_20518217_C/A	3:20518217	A	ENSORLG00000007823	ENSORLT00000009804	Transcript	downstream_gene_variant	-	-	-	-	-	-	IMPACT=MODIFIER;DISTANCE=3195;STRAND=-1
3_20518240_T/A	3:20518240	A	ENSORLG00000007816	ENSORLT00000009796	Transcript	downstream_gene_variant	-	-	-	-	-	-	IMPACT=MODIFIER;DISTANCE=246;STRAND=1
3_20518240_T/A	3:20518240	A	ENSORLG00000007823	ENSORLT00000009804	Transcript	downstream_gene_variant	-	-	-	-	-	-	IMPACT=MODIFIER;DISTANCE=3172;STRAND=-1
3_20518258_C/T	3:20518258	T	ENSORLG00000007816	ENSORLT00000009796	Transcript	downstream_gene_variant	-	-	-	-	-	-	IMPACT=MODIFIER;DISTANCE=264;STRAND=1
3_20518258_C/T	3:20518258	T	ENSORLG00000007823	ENSORLT00000009804	Transcript	downstream_gene_variant	-	-	-	-	-	-	IMPACT=MODIFIER;DISTANCE=3154;STRAND=-1
3_20518263_C/G	3:20518263	G	ENSORLG00000007816	ENSORLT00000009796	Transcript	downstream_gene_variant	-	-	-	-	-	-	IMPACT=MODIFIER;DISTANCE=269;STRAND=1
3_20518263_C/G	3:20518263	G	ENSORLG00000007823	ENSORLT00000009804	Transcript	downstream_gene_variant	-	-	-	-	-	-	IMPACT=MODIFIER;DISTANCE=3149;STRAND=-1
3_20518279_A/C	3:20518279	C	ENSORLG00000007816	ENSORLT00000009796	Transcript	downstream_gene_variant	-	-	-	-	-	-	IMPACT=MODIFIER;DISTANCE=285;STRAND=1
3_20518279_A/C	3:20518279	C	ENSORLG00000007823	ENSORLT00000009804	Transcript	downstream_gene_variant	-	-	-	-	-	-	IMPACT=MODIFIER;DISTANCE=3133;STRAND=-1
3_20518344_C/A	3:20518344	A	ENSORLG00000007816	ENSORLT00000009796	Transcript	downstream_gene_variant	-	-	-	-	-	-	IMPACT=MODIFIER;DISTANCE=350;STRAND=1
3_20518344_C/A	3:20518344	A	ENSORLG00000007823	ENSORLT00000009804	Transcript	downstream_gene_variant	-	-	-	-	-	-	IMPACT=MODIFIER;DISTANCE=3068;STRAND=-1
3_20518373_C/T	3:20518373	T	ENSORLG00000007816	ENSORLT00000009796	Transcript	downstream_gene_variant	-	-	-	-	-	-	IMPACT=MODIFIER;DISTANCE=379;STRAND=1
3_20518373_C/T	3:20518373	T	ENSORLG00000007823	ENSORLT00000009804	Transcript	downstream_gene_variant	-	-	-	-	-	-	IMPACT=MODIFIER;DISTANCE=3039;STRAND=-1
3_20518379_C/A	3:20518379	A	ENSORLG00000007816	ENSORLT00000009796	Transcript	downstream_gene_variant	-	-	-	-	-	-	IMPACT=MODIFIER;DISTANCE=385;STRAND=1
3_20518379_C/A	3:20518379	A	ENSORLG00000007823	ENSORLT00000009804	Transcript	downstream_gene_variant	-	-	-	-	-	-	IMPACT=MODIFIER;DISTANCE=3033;STRAND=-1
3_20518388_A/G	3:20518388	G	ENSORLG00000007816	ENSORLT00000009796	Transcript	downstream_gene_variant	-	-	-	-	-	-	IMPACT=MODIFIER;DISTANCE=394;STRAND=1
3_20518388_A/G	3:20518388	G	ENSORLG00000007823	ENSORLT00000009804	Transcript	downstream_gene_variant	-	-	-	-	-	-	IMPACT=MODIFIER;DISTANCE=3024;STRAND=-1
3_20518391_C/T	3:20518391	T	ENSORLG00000007816	ENSORLT00000009796	Transcript	downstream_gene_variant	-	-	-	-	-	-	IMPACT=MODIFIER;DISTANCE=397;STRAND=1
3_20518391_C/T	3:20518391	T	ENSORLG00000007823	ENSORLT00000009804	Transcript	downstream_gene_variant	-	-	-	-	-	-	IMPACT=MODIFIER;DISTANCE=3021;STRAND=-1
3_20519084_A/T	3:20519084	T	ENSORLG00000007816	ENSORLT00000009796	Transcript	downstream_gene_variant	-	-	-	-	-	-	IMPACT=MODIFIER;DISTANCE=1090;STRAND=1
3_20519084_A/T	3:20519084	T	ENSORLG00000007823	ENSORLT00000009804	Transcript	downstream_gene_variant	-	-	-	-	-	-	IMPACT=MODIFIER;DISTANCE=2328;STRAND=-1
3_20519103_A/C	3:20519103	C	ENSORLG00000007816	ENSORLT00000009796	Transcript	downstream_gene_variant	-	-	-	-	-	-	IMPACT=MODIFIER;DISTANCE=1109;STRAND=1
3_20519103_A/C	3:20519103	C	ENSORLG00000007823	ENSORLT00000009804	Transcript	downstream_gene_variant	-	-	-	-	-	-	IMPACT=MODIFIER;DISTANCE=2309;STRAND=-1
3_20519172_C/T	3:20519172	T	ENSORLG00000007816	ENSORLT00000009796	Transcript	downstream_gene_variant	-	-	-	-	-	-	IMPACT=MODIFIER;DISTANCE=1178;STRAND=1
3_20519172_C/T	3:20519172	T	ENSORLG00000007823	ENSORLT00000009804	Transcript	downstream_gene_variant	-	-	-	-	-	-	IMPACT=MODIFIER;DISTANCE=2240;STRAND=-1
3_20519237_G/A	3:20519237	A	ENSORLG00000007816	ENSORLT00000009796	Transcript	downstream_gene_variant	-	-	-	-	-	-	IMPACT=MODIFIER;DISTANCE=1243;STRAND=1
3_20519237_G/A	3:20519237	A	ENSORLG00000007823	ENSORLT00000009804	Transcript	downstream_gene_variant	-	-	-	-	-	-	IMPACT=MODIFIER;DISTANCE=2175;STRAND=-1
3_20519270_T/C	3:20519270	C	ENSORLG00000007816	ENSORLT00000009796	Transcript	downstream_gene_variant	-	-	-	-	-	-	IMPACT=MODIFIER;DISTANCE=1276;STRAND=1
3_20519270_T/C	3:20519270	C	ENSORLG00000007823	ENSORLT00000009804	Transcript	downstream_gene_variant	-	-	-	-	-	-	IMPACT=MODIFIER;DISTANCE=2142;STRAND=-1
3_20519322_T/G	3:20519322	G	ENSORLG00000007816	ENSORLT00000009796	Transcript	downstream_gene_variant	-	-	-	-	-	-	IMPACT=MODIFIER;DISTANCE=1328;STRAND=1
3_20519322_T/G	3:20519322	G	ENSORLG00000007823	ENSORLT00000009804	Transcript	downstream_gene_variant	-	-	-	-	-	-	IMPACT=MODIFIER;DISTANCE=2090;STRAND=-1
3_20519830_A/C	3:20519830	C	ENSORLG00000007816	ENSORLT00000009796	Transcript	downstream_gene_variant	-	-	-	-	-	-	IMPACT=MODIFIER;DISTANCE=1836;STRAND=1
3_20519830_A/C	3:20519830	C	ENSORLG00000007823	ENSORLT00000009804	Transcript	downstream_gene_variant	-	-	-	-	-	-	IMPACT=MODIFIER;DISTANCE=1582;STRAND=-1
3_20519842_T/A	3:20519842	A	ENSORLG00000007816	ENSORLT00000009796	Transcript	downstream_gene_variant	-	-	-	-	-	-	IMPACT=MODIFIER;DISTANCE=1848;STRAND=1
3_20519842_T/A	3:20519842	A	ENSORLG00000007823	ENSORLT00000009804	Transcript	downstream_gene_variant	-	-	-	-	-	-	IMPACT=MODIFIER;DISTANCE=1570;STRAND=-1
3_20519869_G/A	3:20519869	A	ENSORLG00000007816	ENSORLT00000009796	Transcript	downstream_gene_variant	-	-	-	-	-	-	IMPACT=MODIFIER;DISTANCE=1875;STRAND=1
3_20519869_G/A	3:20519869	A	ENSORLG00000007823	ENSORLT00000009804	Transcript	downstream_gene_variant	-	-	-	-	-	-	IMPACT=MODIFIER;DISTANCE=1543;STRAND=-1
3_20519870_C/T	3:20519870	T	ENSORLG00000007816	ENSORLT00000009796	Transcript	downstream_gene_variant	-	-	-	-	-	-	IMPACT=MODIFIER;DISTANCE=1876;STRAND=1
3_20519870_C/T	3:20519870	T	ENSORLG00000007823	ENSORLT00000009804	Transcript	downstream_gene_variant	-	-	-	-	-	-	IMPACT=MODIFIER;DISTANCE=1542;STRAND=-1
3_20520654_A/G	3:20520654	G	ENSORLG00000007816	ENSORLT00000009796	Transcript	downstream_gene_variant	-	-	-	-	-	-	IMPACT=MODIFIER;DISTANCE=2660;STRAND=1
3_20520654_A/G	3:20520654	G	ENSORLG00000007823	ENSORLT00000009804	Transcript	downstream_gene_variant	-	-	-	-	-	-	IMPACT=MODIFIER;DISTANCE=758;STRAND=-1
3_20521262_C/T	3:20521262	T	ENSORLG00000007816	ENSORLT00000009796	Transcript	downstream_gene_variant	-	-	-	-	-	-	IMPACT=MODIFIER;DISTANCE=3268;STRAND=1
3_20521262_C/T	3:20521262	T	ENSORLG00000007823	ENSORLT00000009804	Transcript	downstream_gene_variant	-	-	-	-	-	-	IMPACT=MODIFIER;DISTANCE=150;STRAND=-1
3_20521264_T/C	3:20521264	C	ENSORLG00000007816	ENSORLT00000009796	Transcript	downstream_gene_variant	-	-	-	-	-	-	IMPACT=MODIFIER;DISTANCE=3270;STRAND=1
3_20521264_T/C	3:20521264	C	ENSORLG00000007823	ENSORLT00000009804	Transcript	downstream_gene_variant	-	-	-	-	-	-	IMPACT=MODIFIER;DISTANCE=148;STRAND=-1
3_20521265_G/T	3:20521265	T	ENSORLG00000007816	ENSORLT00000009796	Transcript	downstream_gene_variant	-	-	-	-	-	-	IMPACT=MODIFIER;DISTANCE=3271;STRAND=1
3_20521265_G/T	3:20521265	T	ENSORLG00000007823	ENSORLT00000009804	Transcript	downstream_gene_variant	-	-	-	-	-	-	IMPACT=MODIFIER;DISTANCE=147;STRAND=-1
3_20521311_G/A	3:20521311	A	ENSORLG00000007816	ENSORLT00000009796	Transcript	downstream_gene_variant	-	-	-	-	-	-	IMPACT=MODIFIER;DISTANCE=3317;STRAND=1
3_20521311_G/A	3:20521311	A	ENSORLG00000007823	ENSORLT00000009804	Transcript	downstream_gene_variant	-	-	-	-	-	-	IMPACT=MODIFIER;DISTANCE=101;STRAND=-1
3_20521406_C/G	3:20521406	G	ENSORLG00000007816	ENSORLT00000009796	Transcript	downstream_gene_variant	-	-	-	-	-	-	IMPACT=MODIFIER;DISTANCE=3412;STRAND=1
3_20521406_C/G	3:20521406	G	ENSORLG00000007823	ENSORLT00000009804	Transcript	downstream_gene_variant	-	-	-	-	-	-	IMPACT=MODIFIER;DISTANCE=6;STRAND=-1
3_20521430_A/C	3:20521430	C	ENSORLG00000007816	ENSORLT00000009796	Transcript	downstream_gene_variant	-	-	-	-	-	-	IMPACT=MODIFIER;DISTANCE=3436;STRAND=1
3_20521430_A/C	3:20521430	C	ENSORLG00000007823	ENSORLT00000009804	Transcript	synonymous_variant	438	438	146	L	ctT/ctG	-	IMPACT=LOW;STRAND=-1
3_20523233_A/G	3:20523233	G	ENSORLG00000007823	ENSORLT00000009804	Transcript	intron_variant	-	-	-	-	-	-	IMPACT=MODIFIER;STRAND=-1
3_20523235_T/G	3:20523235	G	ENSORLG00000007823	ENSORLT00000009804	Transcript	intron_variant	-	-	-	-	-	-	IMPACT=MODIFIER;STRAND=-1
3_20523238_T/C	3:20523238	C	ENSORLG00000007823	ENSORLT00000009804	Transcript	intron_variant	-	-	-	-	-	-	IMPACT=MODIFIER;STRAND=-1
3_20523256_C/T	3:20523256	T	ENSORLG00000007823	ENSORLT00000009804	Transcript	intron_variant	-	-	-	-	-	-	IMPACT=MODIFIER;STRAND=-1
3_20523434_C/G	3:20523434	G	ENSORLG00000007823	ENSORLT00000009804	Transcript	intron_variant	-	-	-	-	-	-	IMPACT=MODIFIER;STRAND=-1
3_20523446_A/T	3:20523446	T	ENSORLG00000007823	ENSORLT00000009804	Transcript	intron_variant	-	-	-	-	-	-	IMPACT=MODIFIER;STRAND=-1
3_20523837_A/T	3:20523837	T	ENSORLG00000007823	ENSORLT00000009804	Transcript	intron_variant	-	-	-	-	-	-	IMPACT=MODIFIER;STRAND=-1
3_20523959_T/G	3:20523959	G	ENSORLG00000007823	ENSORLT00000009804	Transcript	synonymous_variant	228	228	76	A	gcA/gcC	-	IMPACT=LOW;STRAND=-1
3_20524780_A/G	3:20524780	G	ENSORLG00000007823	ENSORLT00000009804	Transcript	intron_variant	-	-	-	-	-	-	IMPACT=MODIFIER;STRAND=-1
3_20524780_A/G	3:20524780	G	ENSORLG00000007853	ENSORLT00000009838	Transcript	upstream_gene_variant	-	-	-	-	-	-	IMPACT=MODIFIER;DISTANCE=4830;STRAND=1
3_20524812_T/C	3:20524812	C	ENSORLG00000007823	ENSORLT00000009804	Transcript	intron_variant	-	-	-	-	-	-	IMPACT=MODIFIER;STRAND=-1
3_20524812_T/C	3:20524812	C	ENSORLG00000007853	ENSORLT00000009838	Transcript	upstream_gene_variant	-	-	-	-	-	-	IMPACT=MODIFIER;DISTANCE=4798;STRAND=1
3_20524820_T/G	3:20524820	G	ENSORLG00000007823	ENSORLT00000009804	Transcript	intron_variant	-	-	-	-	-	-	IMPACT=MODIFIER;STRAND=-1
3_20524820_T/G	3:20524820	G	ENSORLG00000007853	ENSORLT00000009838	Transcript	upstream_gene_variant	-	-	-	-	-	-	IMPACT=MODIFIER;DISTANCE=4790;STRAND=1
3_20524837_A/G	3:20524837	G	ENSORLG00000007823	ENSORLT00000009804	Transcript	intron_variant	-	-	-	-	-	-	IMPACT=MODIFIER;STRAND=-1
3_20524837_A/G	3:20524837	G	ENSORLG00000007853	ENSORLT00000009838	Transcript	upstream_gene_variant	-	-	-	-	-	-	IMPACT=MODIFIER;DISTANCE=4773;STRAND=1
3_20524853_G/C	3:20524853	C	ENSORLG00000007823	ENSORLT00000009804	Transcript	intron_variant	-	-	-	-	-	-	IMPACT=MODIFIER;STRAND=-1
3_20524853_G/C	3:20524853	C	ENSORLG00000007853	ENSORLT00000009838	Transcript	upstream_gene_variant	-	-	-	-	-	-	IMPACT=MODIFIER;DISTANCE=4757;STRAND=1
3_20525058_T/A	3:20525058	A	ENSORLG00000007823	ENSORLT00000009804	Transcript	intron_variant	-	-	-	-	-	-	IMPACT=MODIFIER;STRAND=-1
3_20525058_T/A	3:20525058	A	ENSORLG00000007853	ENSORLT00000009838	Transcript	upstream_gene_variant	-	-	-	-	-	-	IMPACT=MODIFIER;DISTANCE=4552;STRAND=1
3_20525077_G/A	3:20525077	A	ENSORLG00000007823	ENSORLT00000009804	Transcript	intron_variant	-	-	-	-	-	-	IMPACT=MODIFIER;STRAND=-1
3_20525077_G/A	3:20525077	A	ENSORLG00000007853	ENSORLT00000009838	Transcript	upstream_gene_variant	-	-	-	-	-	-	IMPACT=MODIFIER;DISTANCE=4533;STRAND=1
3_20525321_A/C	3:20525321	C	ENSORLG00000007823	ENSORLT00000009804	Transcript	intron_variant	-	-	-	-	-	-	IMPACT=MODIFIER;STRAND=-1
3_20525321_A/C	3:20525321	C	ENSORLG00000007853	ENSORLT00000009838	Transcript	upstream_gene_variant	-	-	-	-	-	-	IMPACT=MODIFIER;DISTANCE=4289;STRAND=1
3_20525880_A/G	3:20525880	G	ENSORLG00000007823	ENSORLT00000009804	Transcript	intron_variant	-	-	-	-	-	-	IMPACT=MODIFIER;STRAND=-1
3_20525880_A/G	3:20525880	G	ENSORLG00000007853	ENSORLT00000009838	Transcript	upstream_gene_variant	-	-	-	-	-	-	IMPACT=MODIFIER;DISTANCE=3730;STRAND=1
3_20525935_T/G	3:20525935	G	ENSORLG00000007823	ENSORLT00000009804	Transcript	intron_variant	-	-	-	-	-	-	IMPACT=MODIFIER;STRAND=-1
3_20525935_T/G	3:20525935	G	ENSORLG00000007853	ENSORLT00000009838	Transcript	upstream_gene_variant	-	-	-	-	-	-	IMPACT=MODIFIER;DISTANCE=3675;STRAND=1
3_20526416_T/C	3:20526416	C	ENSORLG00000007823	ENSORLT00000009804	Transcript	upstream_gene_variant	-	-	-	-	-	-	IMPACT=MODIFIER;DISTANCE=219;STRAND=-1
3_20526416_T/C	3:20526416	C	ENSORLG00000007853	ENSORLT00000009838	Transcript	upstream_gene_variant	-	-	-	-	-	-	IMPACT=MODIFIER;DISTANCE=3194;STRAND=1
3_20526455_C/G	3:20526455	G	ENSORLG00000007823	ENSORLT00000009804	Transcript	upstream_gene_variant	-	-	-	-	-	-	IMPACT=MODIFIER;DISTANCE=258;STRAND=-1
3_20526455_C/G	3:20526455	G	ENSORLG00000007853	ENSORLT00000009838	Transcript	upstream_gene_variant	-	-	-	-	-	-	IMPACT=MODIFIER;DISTANCE=3155;STRAND=1
3_20526699_A/T	3:20526699	T	ENSORLG00000007823	ENSORLT00000009804	Transcript	upstream_gene_variant	-	-	-	-	-	-	IMPACT=MODIFIER;DISTANCE=502;STRAND=-1
3_20526699_A/T	3:20526699	T	ENSORLG00000007853	ENSORLT00000009838	Transcript	upstream_gene_variant	-	-	-	-	-	-	IMPACT=MODIFIER;DISTANCE=2911;STRAND=1
3_20527027_C/G	3:20527027	G	ENSORLG00000007823	ENSORLT00000009804	Transcript	upstream_gene_variant	-	-	-	-	-	-	IMPACT=MODIFIER;DISTANCE=830;STRAND=-1
3_20527027_C/G	3:20527027	G	ENSORLG00000007853	ENSORLT00000009838	Transcript	upstream_gene_variant	-	-	-	-	-	-	IMPACT=MODIFIER;DISTANCE=2583;STRAND=1
3_20527449_T/A	3:20527449	A	ENSORLG00000007823	ENSORLT00000009804	Transcript	upstream_gene_variant	-	-	-	-	-	-	IMPACT=MODIFIER;DISTANCE=1252;STRAND=-1
3_20527449_T/A	3:20527449	A	ENSORLG00000007853	ENSORLT00000009838	Transcript	upstream_gene_variant	-	-	-	-	-	-	IMPACT=MODIFIER;DISTANCE=2161;STRAND=1
3_20527467_C/T	3:20527467	T	ENSORLG00000007823	ENSORLT00000009804	Transcript	upstream_gene_variant	-	-	-	-	-	-	IMPACT=MODIFIER;DISTANCE=1270;STRAND=-1
3_20527467_C/T	3:20527467	T	ENSORLG00000007853	ENSORLT00000009838	Transcript	upstream_gene_variant	-	-	-	-	-	-	IMPACT=MODIFIER;DISTANCE=2143;STRAND=1
3_20527494_C/A	3:20527494	A	ENSORLG00000007823	ENSORLT00000009804	Transcript	upstream_gene_variant	-	-	-	-	-	-	IMPACT=MODIFIER;DISTANCE=1297;STRAND=-1
3_20527494_C/A	3:20527494	A	ENSORLG00000007853	ENSORLT00000009838	Transcript	upstream_gene_variant	-	-	-	-	-	-	IMPACT=MODIFIER;DISTANCE=2116;STRAND=1
3_20527596_C/A	3:20527596	A	ENSORLG00000007823	ENSORLT00000009804	Transcript	upstream_gene_variant	-	-	-	-	-	-	IMPACT=MODIFIER;DISTANCE=1399;STRAND=-1
3_20527596_C/A	3:20527596	A	ENSORLG00000007853	ENSORLT00000009838	Transcript	upstream_gene_variant	-	-	-	-	-	-	IMPACT=MODIFIER;DISTANCE=2014;STRAND=1
3_20527656_G/T	3:20527656	T	ENSORLG00000007823	ENSORLT00000009804	Transcript	upstream_gene_variant	-	-	-	-	-	-	IMPACT=MODIFIER;DISTANCE=1459;STRAND=-1
3_20527656_G/T	3:20527656	T	ENSORLG00000007853	ENSORLT00000009838	Transcript	upstream_gene_variant	-	-	-	-	-	-	IMPACT=MODIFIER;DISTANCE=1954;STRAND=1
3_20528241_G/C	3:20528241	C	ENSORLG00000007823	ENSORLT00000009804	Transcript	upstream_gene_variant	-	-	-	-	-	-	IMPACT=MODIFIER;DISTANCE=2044;STRAND=-1
3_20528241_G/C	3:20528241	C	ENSORLG00000007853	ENSORLT00000009838	Transcript	upstream_gene_variant	-	-	-	-	-	-	IMPACT=MODIFIER;DISTANCE=1369;STRAND=1
3_20528302_A/T	3:20528302	T	ENSORLG00000007823	ENSORLT00000009804	Transcript	upstream_gene_variant	-	-	-	-	-	-	IMPACT=MODIFIER;DISTANCE=2105;STRAND=-1
3_20528302_A/T	3:20528302	T	ENSORLG00000007853	ENSORLT00000009838	Transcript	upstream_gene_variant	-	-	-	-	-	-	IMPACT=MODIFIER;DISTANCE=1308;STRAND=1
3_20528318_C/T	3:20528318	T	ENSORLG00000007823	ENSORLT00000009804	Transcript	upstream_gene_variant	-	-	-	-	-	-	IMPACT=MODIFIER;DISTANCE=2121;STRAND=-1
3_20528318_C/T	3:20528318	T	ENSORLG00000007853	ENSORLT00000009838	Transcript	upstream_gene_variant	-	-	-	-	-	-	IMPACT=MODIFIER;DISTANCE=1292;STRAND=1
3_20528394_A/G	3:20528394	G	ENSORLG00000007823	ENSORLT00000009804	Transcript	upstream_gene_variant	-	-	-	-	-	-	IMPACT=MODIFIER;DISTANCE=2197;STRAND=-1
3_20528394_A/G	3:20528394	G	ENSORLG00000007853	ENSORLT00000009838	Transcript	upstream_gene_variant	-	-	-	-	-	-	IMPACT=MODIFIER;DISTANCE=1216;STRAND=1
3_20528742_T/C	3:20528742	C	ENSORLG00000007823	ENSORLT00000009804	Transcript	upstream_gene_variant	-	-	-	-	-	-	IMPACT=MODIFIER;DISTANCE=2545;STRAND=-1
3_20528742_T/C	3:20528742	C	ENSORLG00000007853	ENSORLT00000009838	Transcript	upstream_gene_variant	-	-	-	-	-	-	IMPACT=MODIFIER;DISTANCE=868;STRAND=1
3_20528773_T/C	3:20528773	C	ENSORLG00000007823	ENSORLT00000009804	Transcript	upstream_gene_variant	-	-	-	-	-	-	IMPACT=MODIFIER;DISTANCE=2576;STRAND=-1
3_20528773_T/C	3:20528773	C	ENSORLG00000007853	ENSORLT00000009838	Transcript	upstream_gene_variant	-	-	-	-	-	-	IMPACT=MODIFIER;DISTANCE=837;STRAND=1
3_20528774_C/T	3:20528774	T	ENSORLG00000007823	ENSORLT00000009804	Transcript	upstream_gene_variant	-	-	-	-	-	-	IMPACT=MODIFIER;DISTANCE=2577;STRAND=-1
3_20528774_C/T	3:20528774	T	ENSORLG00000007853	ENSORLT00000009838	Transcript	upstream_gene_variant	-	-	-	-	-	-	IMPACT=MODIFIER;DISTANCE=836;STRAND=1
3_20528791_A/T	3:20528791	T	ENSORLG00000007823	ENSORLT00000009804	Transcript	upstream_gene_variant	-	-	-	-	-	-	IMPACT=MODIFIER;DISTANCE=2594;STRAND=-1
3_20528791_A/T	3:20528791	T	ENSORLG00000007853	ENSORLT00000009838	Transcript	upstream_gene_variant	-	-	-	-	-	-	IMPACT=MODIFIER;DISTANCE=819;STRAND=1
3_20528792_A/C	3:20528792	C	ENSORLG00000007823	ENSORLT00000009804	Transcript	upstream_gene_variant	-	-	-	-	-	-	IMPACT=MODIFIER;DISTANCE=2595;STRAND=-1
3_20528792_A/C	3:20528792	C	ENSORLG00000007853	ENSORLT00000009838	Transcript	upstream_gene_variant	-	-	-	-	-	-	IMPACT=MODIFIER;DISTANCE=818;STRAND=1
3_20528796_T/A	3:20528796	A	ENSORLG00000007823	ENSORLT00000009804	Transcript	upstream_gene_variant	-	-	-	-	-	-	IMPACT=MODIFIER;DISTANCE=2599;STRAND=-1
3_20528796_T/A	3:20528796	A	ENSORLG00000007853	ENSORLT00000009838	Transcript	upstream_gene_variant	-	-	-	-	-	-	IMPACT=MODIFIER;DISTANCE=814;STRAND=1
3_20528842_C/G	3:20528842	G	ENSORLG00000007823	ENSORLT00000009804	Transcript	upstream_gene_variant	-	-	-	-	-	-	IMPACT=MODIFIER;DISTANCE=2645;STRAND=-1
3_20528842_C/G	3:20528842	G	ENSORLG00000007853	ENSORLT00000009838	Transcript	upstream_gene_variant	-	-	-	-	-	-	IMPACT=MODIFIER;DISTANCE=768;STRAND=1
3_20528861_A/G	3:20528861	G	ENSORLG00000007823	ENSORLT00000009804	Transcript	upstream_gene_variant	-	-	-	-	-	-	IMPACT=MODIFIER;DISTANCE=2664;STRAND=-1
3_20528861_A/G	3:20528861	G	ENSORLG00000007853	ENSORLT00000009838	Transcript	upstream_gene_variant	-	-	-	-	-	-	IMPACT=MODIFIER;DISTANCE=749;STRAND=1
3_20528922_A/G	3:20528922	G	ENSORLG00000007823	ENSORLT00000009804	Transcript	upstream_gene_variant	-	-	-	-	-	-	IMPACT=MODIFIER;DISTANCE=2725;STRAND=-1
3_20528922_A/G	3:20528922	G	ENSORLG00000007853	ENSORLT00000009838	Transcript	upstream_gene_variant	-	-	-	-	-	-	IMPACT=MODIFIER;DISTANCE=688;STRAND=1
3_20528932_G/T	3:20528932	T	ENSORLG00000007823	ENSORLT00000009804	Transcript	upstream_gene_variant	-	-	-	-	-	-	IMPACT=MODIFIER;DISTANCE=2735;STRAND=-1
3_20528932_G/T	3:20528932	T	ENSORLG00000007853	ENSORLT00000009838	Transcript	upstream_gene_variant	-	-	-	-	-	-	IMPACT=MODIFIER;DISTANCE=678;STRAND=1
3_20528933_G/A	3:20528933	A	ENSORLG00000007823	ENSORLT00000009804	Transcript	upstream_gene_variant	-	-	-	-	-	-	IMPACT=MODIFIER;DISTANCE=2736;STRAND=-1
3_20528933_G/A	3:20528933	A	ENSORLG00000007853	ENSORLT00000009838	Transcript	upstream_gene_variant	-	-	-	-	-	-	IMPACT=MODIFIER;DISTANCE=677;STRAND=1
3_20529327_T/A	3:20529327	A	ENSORLG00000007823	ENSORLT00000009804	Transcript	upstream_gene_variant	-	-	-	-	-	-	IMPACT=MODIFIER;DISTANCE=3130;STRAND=-1
3_20529327_T/A	3:20529327	A	ENSORLG00000007853	ENSORLT00000009838	Transcript	upstream_gene_variant	-	-	-	-	-	-	IMPACT=MODIFIER;DISTANCE=283;STRAND=1
3_20529362_A/G	3:20529362	G	ENSORLG00000007823	ENSORLT00000009804	Transcript	upstream_gene_variant	-	-	-	-	-	-	IMPACT=MODIFIER;DISTANCE=3165;STRAND=-1
3_20529362_A/G	3:20529362	G	ENSORLG00000007853	ENSORLT00000009838	Transcript	upstream_gene_variant	-	-	-	-	-	-	IMPACT=MODIFIER;DISTANCE=248;STRAND=1
3_20529378_A/G	3:20529378	G	ENSORLG00000007823	ENSORLT00000009804	Transcript	upstream_gene_variant	-	-	-	-	-	-	IMPACT=MODIFIER;DISTANCE=3181;STRAND=-1
3_20529378_A/G	3:20529378	G	ENSORLG00000007853	ENSORLT00000009838	Transcript	upstream_gene_variant	-	-	-	-	-	-	IMPACT=MODIFIER;DISTANCE=232;STRAND=1
3_20529380_G/T	3:20529380	T	ENSORLG00000007823	ENSORLT00000009804	Transcript	upstream_gene_variant	-	-	-	-	-	-	IMPACT=MODIFIER;DISTANCE=3183;STRAND=-1
3_20529380_G/T	3:20529380	T	ENSORLG00000007853	ENSORLT00000009838	Transcript	upstream_gene_variant	-	-	-	-	-	-	IMPACT=MODIFIER;DISTANCE=230;STRAND=1
3_20529381_G/A	3:20529381	A	ENSORLG00000007823	ENSORLT00000009804	Transcript	upstream_gene_variant	-	-	-	-	-	-	IMPACT=MODIFIER;DISTANCE=3184;STRAND=-1
3_20529381_G/A	3:20529381	A	ENSORLG00000007853	ENSORLT00000009838	Transcript	upstream_gene_variant	-	-	-	-	-	-	IMPACT=MODIFIER;DISTANCE=229;STRAND=1
3_20529501_C/G	3:20529501	G	ENSORLG00000007823	ENSORLT00000009804	Transcript	upstream_gene_variant	-	-	-	-	-	-	IMPACT=MODIFIER;DISTANCE=3304;STRAND=-1
3_20529501_C/G	3:20529501	G	ENSORLG00000007853	ENSORLT00000009838	Transcript	upstream_gene_variant	-	-	-	-	-	-	IMPACT=MODIFIER;DISTANCE=109;STRAND=1
3_20529561_A/C	3:20529561	C	ENSORLG00000007823	ENSORLT00000009804	Transcript	upstream_gene_variant	-	-	-	-	-	-	IMPACT=MODIFIER;DISTANCE=3364;STRAND=-1
3_20529561_A/C	3:20529561	C	ENSORLG00000007853	ENSORLT00000009838	Transcript	upstream_gene_variant	-	-	-	-	-	-	IMPACT=MODIFIER;DISTANCE=49;STRAND=1
3_20530035_C/T	3:20530035	T	ENSORLG00000007823	ENSORLT00000009804	Transcript	upstream_gene_variant	-	-	-	-	-	-	IMPACT=MODIFIER;DISTANCE=3838;STRAND=-1
3_20530035_C/T	3:20530035	T	ENSORLG00000007853	ENSORLT00000009838	Transcript	intron_variant	-	-	-	-	-	-	IMPACT=MODIFIER;STRAND=1
3_20530039_G/A	3:20530039	A	ENSORLG00000007823	ENSORLT00000009804	Transcript	upstream_gene_variant	-	-	-	-	-	-	IMPACT=MODIFIER;DISTANCE=3842;STRAND=-1
3_20530039_G/A	3:20530039	A	ENSORLG00000007853	ENSORLT00000009838	Transcript	intron_variant	-	-	-	-	-	-	IMPACT=MODIFIER;STRAND=1
3_20530088_T/A	3:20530088	A	ENSORLG00000007823	ENSORLT00000009804	Transcript	upstream_gene_variant	-	-	-	-	-	-	IMPACT=MODIFIER;DISTANCE=3891;STRAND=-1
3_20530088_T/A	3:20530088	A	ENSORLG00000007853	ENSORLT00000009838	Transcript	intron_variant	-	-	-	-	-	-	IMPACT=MODIFIER;STRAND=1
3_20530090_C/T	3:20530090	T	ENSORLG00000007823	ENSORLT00000009804	Transcript	upstream_gene_variant	-	-	-	-	-	-	IMPACT=MODIFIER;DISTANCE=3893;STRAND=-1
3_20530090_C/T	3:20530090	T	ENSORLG00000007853	ENSORLT00000009838	Transcript	intron_variant	-	-	-	-	-	-	IMPACT=MODIFIER;STRAND=1
3_20530091_A/G	3:20530091	G	ENSORLG00000007823	ENSORLT00000009804	Transcript	upstream_gene_variant	-	-	-	-	-	-	IMPACT=MODIFIER;DISTANCE=3894;STRAND=-1
3_20530091_A/G	3:20530091	G	ENSORLG00000007853	ENSORLT00000009838	Transcript	intron_variant	-	-	-	-	-	-	IMPACT=MODIFIER;STRAND=1
3_20530186_C/A	3:20530186	A	ENSORLG00000007823	ENSORLT00000009804	Transcript	upstream_gene_variant	-	-	-	-	-	-	IMPACT=MODIFIER;DISTANCE=3989;STRAND=-1
3_20530186_C/A	3:20530186	A	ENSORLG00000007853	ENSORLT00000009838	Transcript	intron_variant	-	-	-	-	-	-	IMPACT=MODIFIER;STRAND=1
3_20530213_C/T	3:20530213	T	ENSORLG00000007823	ENSORLT00000009804	Transcript	upstream_gene_variant	-	-	-	-	-	-	IMPACT=MODIFIER;DISTANCE=4016;STRAND=-1
3_20530213_C/T	3:20530213	T	ENSORLG00000007853	ENSORLT00000009838	Transcript	intron_variant	-	-	-	-	-	-	IMPACT=MODIFIER;STRAND=1
3_20530235_C/T	3:20530235	T	ENSORLG00000007823	ENSORLT00000009804	Transcript	upstream_gene_variant	-	-	-	-	-	-	IMPACT=MODIFIER;DISTANCE=4038;STRAND=-1
3_20530235_C/T	3:20530235	T	ENSORLG00000007853	ENSORLT00000009838	Transcript	intron_variant	-	-	-	-	-	-	IMPACT=MODIFIER;STRAND=1
3_20530280_G/C	3:20530280	C	ENSORLG00000007823	ENSORLT00000009804	Transcript	upstream_gene_variant	-	-	-	-	-	-	IMPACT=MODIFIER;DISTANCE=4083;STRAND=-1
3_20530280_G/C	3:20530280	C	ENSORLG00000007853	ENSORLT00000009838	Transcript	synonymous_variant	351	348	116	G	ggG/ggC	-	IMPACT=LOW;STRAND=1
3_20531295_A/G	3:20531295	G	ENSORLG00000007853	ENSORLT00000009838	Transcript	intron_variant	-	-	-	-	-	-	IMPACT=MODIFIER;STRAND=1
3_20532010_T/A	3:20532010	A	ENSORLG00000007853	ENSORLT00000009838	Transcript	intron_variant	-	-	-	-	-	-	IMPACT=MODIFIER;STRAND=1
3_20533517_A/G	3:20533517	G	ENSORLG00000007853	ENSORLT00000009838	Transcript	intron_variant	-	-	-	-	-	-	IMPACT=MODIFIER;STRAND=1
3_20533561_C/T	3:20533561	T	ENSORLG00000007853	ENSORLT00000009838	Transcript	intron_variant	-	-	-	-	-	-	IMPACT=MODIFIER;STRAND=1
3_20533594_G/T	3:20533594	T	ENSORLG00000007853	ENSORLT00000009838	Transcript	intron_variant	-	-	-	-	-	-	IMPACT=MODIFIER;STRAND=1
3_20533677_C/A	3:20533677	A	ENSORLG00000007853	ENSORLT00000009838	Transcript	intron_variant	-	-	-	-	-	-	IMPACT=MODIFIER;STRAND=1
3_20533786_C/A	3:20533786	A	ENSORLG00000007853	ENSORLT00000009838	Transcript	synonymous_variant	1497	1494	498	G	ggC/ggA	-	IMPACT=LOW;STRAND=1
3_20533804_T/C	3:20533804	C	ENSORLG00000007853	ENSORLT00000009838	Transcript	synonymous_variant	1515	1512	504	I	atT/atC	-	IMPACT=LOW;STRAND=1
3_20533855_G/C	3:20533855	C	ENSORLG00000007853	ENSORLT00000009838	Transcript	synonymous_variant	1566	1563	521	G	ggG/ggC	-	IMPACT=LOW;STRAND=1
3_20533913_T/G	3:20533913	G	ENSORLG00000007853	ENSORLT00000009838	Transcript	intron_variant	-	-	-	-	-	-	IMPACT=MODIFIER;STRAND=1
3_20535547_G/A	3:20535547	A	ENSORLG00000007853	ENSORLT00000009838	Transcript	synonymous_variant	2268	2265	755	A	gcG/gcA	-	IMPACT=LOW;STRAND=1
3_20536277_A/G	3:20536277	G	ENSORLG00000007853	ENSORLT00000009838	Transcript	intron_variant	-	-	-	-	-	-	IMPACT=MODIFIER;STRAND=1
3_20540156_G/C	3:20540156	C	ENSORLG00000007853	ENSORLT00000009838	Transcript	intron_variant	-	-	-	-	-	-	IMPACT=MODIFIER;STRAND=1
3_20540589_T/C	3:20540589	C	ENSORLG00000007853	ENSORLT00000009838	Transcript	intron_variant	-	-	-	-	-	-	IMPACT=MODIFIER;STRAND=1
3_20540591_T/C	3:20540591	C	ENSORLG00000007853	ENSORLT00000009838	Transcript	intron_variant	-	-	-	-	-	-	IMPACT=MODIFIER;STRAND=1
3_20540594_T/G	3:20540594	G	ENSORLG00000007853	ENSORLT00000009838	Transcript	intron_variant	-	-	-	-	-	-	IMPACT=MODIFIER;STRAND=1
3_20540601_G/A	3:20540601	A	ENSORLG00000007853	ENSORLT00000009838	Transcript	intron_variant	-	-	-	-	-	-	IMPACT=MODIFIER;STRAND=1
3_20540619_T/G	3:20540619	G	ENSORLG00000007853	ENSORLT00000009838	Transcript	intron_variant	-	-	-	-	-	-	IMPACT=MODIFIER;STRAND=1
3_20540635_T/C	3:20540635	C	ENSORLG00000007853	ENSORLT00000009838	Transcript	intron_variant	-	-	-	-	-	-	IMPACT=MODIFIER;STRAND=1
3_20540664_T/C	3:20540664	C	ENSORLG00000007853	ENSORLT00000009838	Transcript	intron_variant	-	-	-	-	-	-	IMPACT=MODIFIER;STRAND=1
3_20540673_T/A	3:20540673	A	ENSORLG00000007853	ENSORLT00000009838	Transcript	intron_variant	-	-	-	-	-	-	IMPACT=MODIFIER;STRAND=1
3_20541378_C/T	3:20541378	T	ENSORLG00000007853	ENSORLT00000009838	Transcript	intron_variant	-	-	-	-	-	-	IMPACT=MODIFIER;STRAND=1
3_20541384_C/T	3:20541384	T	ENSORLG00000007853	ENSORLT00000009838	Transcript	intron_variant	-	-	-	-	-	-	IMPACT=MODIFIER;STRAND=1
3_20541570_T/C	3:20541570	C	ENSORLG00000007853	ENSORLT00000009838	Transcript	intron_variant	-	-	-	-	-	-	IMPACT=MODIFIER;STRAND=1
3_20541612_G/A	3:20541612	A	ENSORLG00000007853	ENSORLT00000009838	Transcript	splice_region_variant,intron_variant	-	-	-	-	-	-	IMPACT=LOW;STRAND=1
3_20542251_G/T	3:20542251	T	ENSORLG00000007853	ENSORLT00000009838	Transcript	intron_variant	-	-	-	-	-	-	IMPACT=MODIFIER;STRAND=1
3_20542263_G/C	3:20542263	C	ENSORLG00000007853	ENSORLT00000009838	Transcript	intron_variant	-	-	-	-	-	-	IMPACT=MODIFIER;STRAND=1
3_20542276_C/T	3:20542276	T	ENSORLG00000007853	ENSORLT00000009838	Transcript	intron_variant	-	-	-	-	-	-	IMPACT=MODIFIER;STRAND=1
3_20542288_G/C	3:20542288	C	ENSORLG00000007853	ENSORLT00000009838	Transcript	intron_variant	-	-	-	-	-	-	IMPACT=MODIFIER;STRAND=1
3_20542300_G/A	3:20542300	A	ENSORLG00000007853	ENSORLT00000009838	Transcript	intron_variant	-	-	-	-	-	-	IMPACT=MODIFIER;STRAND=1
3_20542302_A/C	3:20542302	C	ENSORLG00000007853	ENSORLT00000009838	Transcript	intron_variant	-	-	-	-	-	-	IMPACT=MODIFIER;STRAND=1
3_20542353_T/A	3:20542353	A	ENSORLG00000007853	ENSORLT00000009838	Transcript	intron_variant	-	-	-	-	-	-	IMPACT=MODIFIER;STRAND=1
3_20542359_C/G	3:20542359	G	ENSORLG00000007853	ENSORLT00000009838	Transcript	intron_variant	-	-	-	-	-	-	IMPACT=MODIFIER;STRAND=1
3_20542394_G/T	3:20542394	T	ENSORLG00000007853	ENSORLT00000009838	Transcript	intron_variant	-	-	-	-	-	-	IMPACT=MODIFIER;STRAND=1
3_20542446_G/T	3:20542446	T	ENSORLG00000007853	ENSORLT00000009838	Transcript	intron_variant	-	-	-	-	-	-	IMPACT=MODIFIER;STRAND=1
3_20542454_T/G	3:20542454	G	ENSORLG00000007853	ENSORLT00000009838	Transcript	intron_variant	-	-	-	-	-	-	IMPACT=MODIFIER;STRAND=1
3_20542502_G/A	3:20542502	A	ENSORLG00000007853	ENSORLT00000009838	Transcript	intron_variant	-	-	-	-	-	-	IMPACT=MODIFIER;STRAND=1
3_20542831_T/C	3:20542831	C	ENSORLG00000007853	ENSORLT00000009838	Transcript	synonymous_variant	3648	3645	1215	R	cgT/cgC	-	IMPACT=LOW;STRAND=1
3_20542884_T/A	3:20542884	A	ENSORLG00000007853	ENSORLT00000009838	Transcript	intron_variant	-	-	-	-	-	-	IMPACT=MODIFIER;STRAND=1
3_20543242_A/G	3:20543242	G	ENSORLG00000007853	ENSORLT00000009838	Transcript	intron_variant	-	-	-	-	-	-	IMPACT=MODIFIER;STRAND=1
3_20543671_T/A	3:20543671	A	ENSORLG00000007853	ENSORLT00000009838	Transcript	intron_variant	-	-	-	-	-	-	IMPACT=MODIFIER;STRAND=1
3_20543902_G/T	3:20543902	T	ENSORLG00000007853	ENSORLT00000009838	Transcript	intron_variant	-	-	-	-	-	-	IMPACT=MODIFIER;STRAND=1
3_20543920_T/C	3:20543920	C	ENSORLG00000007853	ENSORLT00000009838	Transcript	intron_variant	-	-	-	-	-	-	IMPACT=MODIFIER;STRAND=1
3_20543921_G/A	3:20543921	A	ENSORLG00000007853	ENSORLT00000009838	Transcript	intron_variant	-	-	-	-	-	-	IMPACT=MODIFIER;STRAND=1
3_20544744_C/T	3:20544744	T	ENSORLG00000007853	ENSORLT00000009838	Transcript	downstream_gene_variant	-	-	-	-	-	-	IMPACT=MODIFIER;DISTANCE=172;STRAND=1
3_20544923_C/T	3:20544923	T	ENSORLG00000007853	ENSORLT00000009838	Transcript	downstream_gene_variant	-	-	-	-	-	-	IMPACT=MODIFIER;DISTANCE=351;STRAND=1
3_20545331_G/T	3:20545331	T	ENSORLG00000007853	ENSORLT00000009838	Transcript	downstream_gene_variant	-	-	-	-	-	-	IMPACT=MODIFIER;DISTANCE=759;STRAND=1
3_20546083_G/A	3:20546083	A	ENSORLG00000007853	ENSORLT00000009838	Transcript	downstream_gene_variant	-	-	-	-	-	-	IMPACT=MODIFIER;DISTANCE=1511;STRAND=1
3_20546332_A/G	3:20546332	G	ENSORLG00000007853	ENSORLT00000009838	Transcript	downstream_gene_variant	-	-	-	-	-	-	IMPACT=MODIFIER;DISTANCE=1760;STRAND=1
3_20547317_A/G	3:20547317	G	ENSORLG00000007853	ENSORLT00000009838	Transcript	downstream_gene_variant	-	-	-	-	-	-	IMPACT=MODIFIER;DISTANCE=2745;STRAND=1
3_20547562_C/T	3:20547562	T	ENSORLG00000007853	ENSORLT00000009838	Transcript	downstream_gene_variant	-	-	-	-	-	-	IMPACT=MODIFIER;DISTANCE=2990;STRAND=1
3_20547669_A/T	3:20547669	T	ENSORLG00000007853	ENSORLT00000009838	Transcript	downstream_gene_variant	-	-	-	-	-	-	IMPACT=MODIFIER;DISTANCE=3097;STRAND=1
3_20547722_C/T	3:20547722	T	ENSORLG00000007853	ENSORLT00000009838	Transcript	downstream_gene_variant	-	-	-	-	-	-	IMPACT=MODIFIER;DISTANCE=3150;STRAND=1
3_20547830_T/C	3:20547830	C	ENSORLG00000007853	ENSORLT00000009838	Transcript	downstream_gene_variant	-	-	-	-	-	-	IMPACT=MODIFIER;DISTANCE=3258;STRAND=1
3_20548300_C/T	3:20548300	T	ENSORLG00000007853	ENSORLT00000009838	Transcript	downstream_gene_variant	-	-	-	-	-	-	IMPACT=MODIFIER;DISTANCE=3728;STRAND=1
3_20548301_A/G	3:20548301	G	ENSORLG00000007853	ENSORLT00000009838	Transcript	downstream_gene_variant	-	-	-	-	-	-	IMPACT=MODIFIER;DISTANCE=3729;STRAND=1
3_20548384_C/T	3:20548384	T	ENSORLG00000007853	ENSORLT00000009838	Transcript	downstream_gene_variant	-	-	-	-	-	-	IMPACT=MODIFIER;DISTANCE=3812;STRAND=1
3_20548429_T/A	3:20548429	A	ENSORLG00000007853	ENSORLT00000009838	Transcript	downstream_gene_variant	-	-	-	-	-	-	IMPACT=MODIFIER;DISTANCE=3857;STRAND=1
3_20548530_A/G	3:20548530	G	ENSORLG00000007853	ENSORLT00000009838	Transcript	downstream_gene_variant	-	-	-	-	-	-	IMPACT=MODIFIER;DISTANCE=3958;STRAND=1
3_20548722_T/C	3:20548722	C	ENSORLG00000007853	ENSORLT00000009838	Transcript	downstream_gene_variant	-	-	-	-	-	-	IMPACT=MODIFIER;DISTANCE=4150;STRAND=1
3_20548799_T/C	3:20548799	C	ENSORLG00000007853	ENSORLT00000009838	Transcript	downstream_gene_variant	-	-	-	-	-	-	IMPACT=MODIFIER;DISTANCE=4227;STRAND=1
3_20548822_C/T	3:20548822	T	ENSORLG00000007853	ENSORLT00000009838	Transcript	downstream_gene_variant	-	-	-	-	-	-	IMPACT=MODIFIER;DISTANCE=4250;STRAND=1
3_20550003_C/A	3:20550003	A	-	-	-	intergenic_variant	-	-	-	-	-	-	IMPACT=MODIFIER
3_20550048_C/T	3:20550048	T	-	-	-	intergenic_variant	-	-	-	-	-	-	IMPACT=MODIFIER
3_20551595_A/G	3:20551595	G	-	-	-	intergenic_variant	-	-	-	-	-	-	IMPACT=MODIFIER
3_20551678_G/A	3:20551678	A	-	-	-	intergenic_variant	-	-	-	-	-	-	IMPACT=MODIFIER
3_20551778_A/C	3:20551778	C	-	-	-	intergenic_variant	-	-	-	-	-	-	IMPACT=MODIFIER
3_20551935_A/G	3:20551935	G	-	-	-	intergenic_variant	-	-	-	-	-	-	IMPACT=MODIFIER
3_20551950_C/T	3:20551950	T	-	-	-	intergenic_variant	-	-	-	-	-	-	IMPACT=MODIFIER
3_20554248_T/A	3:20554248	A	-	-	-	intergenic_variant	-	-	-	-	-	-	IMPACT=MODIFIER
3_20558370_G/T	3:20558370	T	-	-	-	intergenic_variant	-	-	-	-	-	-	IMPACT=MODIFIER
3_20558433_C/T	3:20558433	T	-	-	-	intergenic_variant	-	-	-	-	-	-	IMPACT=MODIFIER
3_20558711_T/G	3:20558711	G	-	-	-	intergenic_variant	-	-	-	-	-	-	IMPACT=MODIFIER
3_20558729_G/C	3:20558729	C	-	-	-	intergenic_variant	-	-	-	-	-	-	IMPACT=MODIFIER
3_20558773_T/C	3:20558773	C	-	-	-	intergenic_variant	-	-	-	-	-	-	IMPACT=MODIFIER
3_20558790_T/G	3:20558790	G	-	-	-	intergenic_variant	-	-	-	-	-	-	IMPACT=MODIFIER
3_20559041_C/T	3:20559041	T	-	-	-	intergenic_variant	-	-	-	-	-	-	IMPACT=MODIFIER
3_20559074_A/G	3:20559074	G	-	-	-	intergenic_variant	-	-	-	-	-	-	IMPACT=MODIFIER
3_20559079_T/C	3:20559079	C	-	-	-	intergenic_variant	-	-	-	-	-	-	IMPACT=MODIFIER
3_20559110_A/G	3:20559110	G	-	-	-	intergenic_variant	-	-	-	-	-	-	IMPACT=MODIFIER
3_20559562_T/C	3:20559562	C	-	-	-	intergenic_variant	-	-	-	-	-	-	IMPACT=MODIFIER
3_20559572_T/G	3:20559572	G	-	-	-	intergenic_variant	-	-	-	-	-	-	IMPACT=MODIFIER
3_20561009_G/A	3:20561009	A	-	-	-	intergenic_variant	-	-	-	-	-	-	IMPACT=MODIFIER
3_20562355_T/C	3:20562355	C	-	-	-	intergenic_variant	-	-	-	-	-	-	IMPACT=MODIFIER
3_20563284_G/T	3:20563284	T	-	-	-	intergenic_variant	-	-	-	-	-	-	IMPACT=MODIFIER
3_20563382_A/G	3:20563382	G	-	-	-	intergenic_variant	-	-	-	-	-	-	IMPACT=MODIFIER
3_20563551_C/T	3:20563551	T	-	-	-	intergenic_variant	-	-	-	-	-	-	IMPACT=MODIFIER
3_20563914_T/C	3:20563914	C	-	-	-	intergenic_variant	-	-	-	-	-	-	IMPACT=MODIFIER
3_20563916_A/T	3:20563916	T	-	-	-	intergenic_variant	-	-	-	-	-	-	IMPACT=MODIFIER
3_20563919_T/C	3:20563919	C	-	-	-	intergenic_variant	-	-	-	-	-	-	IMPACT=MODIFIER
3_20564126_T/A	3:20564126	A	-	-	-	intergenic_variant	-	-	-	-	-	-	IMPACT=MODIFIER
3_20564979_G/C	3:20564979	C	-	-	-	intergenic_variant	-	-	-	-	-	-	IMPACT=MODIFIER
3_20565087_C/T	3:20565087	T	-	-	-	intergenic_variant	-	-	-	-	-	-	IMPACT=MODIFIER
3_20565105_T/C	3:20565105	C	-	-	-	intergenic_variant	-	-	-	-	-	-	IMPACT=MODIFIER
3_20565283_G/C	3:20565283	C	-	-	-	intergenic_variant	-	-	-	-	-	-	IMPACT=MODIFIER
3_20565968_G/C	3:20565968	C	-	-	-	intergenic_variant	-	-	-	-	-	-	IMPACT=MODIFIER
3_20565976_T/A	3:20565976	A	-	-	-	intergenic_variant	-	-	-	-	-	-	IMPACT=MODIFIER
3_20567156_G/C	3:20567156	C	-	-	-	intergenic_variant	-	-	-	-	-	-	IMPACT=MODIFIER
3_20567170_T/C	3:20567170	C	-	-	-	intergenic_variant	-	-	-	-	-	-	IMPACT=MODIFIER
3_20567190_T/C	3:20567190	C	-	-	-	intergenic_variant	-	-	-	-	-	-	IMPACT=MODIFIER
3_20567224_C/T	3:20567224	T	-	-	-	intergenic_variant	-	-	-	-	-	-	IMPACT=MODIFIER
3_20567266_T/C	3:20567266	C	-	-	-	intergenic_variant	-	-	-	-	-	-	IMPACT=MODIFIER
3_20567610_T/C	3:20567610	C	-	-	-	intergenic_variant	-	-	-	-	-	-	IMPACT=MODIFIER
3_20567626_T/G	3:20567626	G	-	-	-	intergenic_variant	-	-	-	-	-	-	IMPACT=MODIFIER
3_20567627_G/A	3:20567627	A	-	-	-	intergenic_variant	-	-	-	-	-	-	IMPACT=MODIFIER
3_20567672_A/G	3:20567672	G	-	-	-	intergenic_variant	-	-	-	-	-	-	IMPACT=MODIFIER
3_20567727_T/C	3:20567727	C	-	-	-	intergenic_variant	-	-	-	-	-	-	IMPACT=MODIFIER
3_20567742_C/A	3:20567742	A	-	-	-	intergenic_variant	-	-	-	-	-	-	IMPACT=MODIFIER
3_20567744_T/A	3:20567744	A	-	-	-	intergenic_variant	-	-	-	-	-	-	IMPACT=MODIFIER
3_20567759_G/T	3:20567759	T	-	-	-	intergenic_variant	-	-	-	-	-	-	IMPACT=MODIFIER
3_20567960_C/T	3:20567960	T	-	-	-	intergenic_variant	-	-	-	-	-	-	IMPACT=MODIFIER
3_20568099_G/A	3:20568099	A	-	-	-	intergenic_variant	-	-	-	-	-	-	IMPACT=MODIFIER
3_20568700_T/A	3:20568700	A	-	-	-	intergenic_variant	-	-	-	-	-	-	IMPACT=MODIFIER
3_20568788_C/T	3:20568788	T	-	-	-	intergenic_variant	-	-	-	-	-	-	IMPACT=MODIFIER
3_20568814_G/C	3:20568814	C	-	-	-	intergenic_variant	-	-	-	-	-	-	IMPACT=MODIFIER
3_20569844_G/A	3:20569844	A	-	-	-	intergenic_variant	-	-	-	-	-	-	IMPACT=MODIFIER
3_20569862_A/T	3:20569862	T	-	-	-	intergenic_variant	-	-	-	-	-	-	IMPACT=MODIFIER
3_20569901_A/G	3:20569901	G	-	-	-	intergenic_variant	-	-	-	-	-	-	IMPACT=MODIFIER
3_20569909_G/T	3:20569909	T	-	-	-	intergenic_variant	-	-	-	-	-	-	IMPACT=MODIFIER
3_20570168_A/C	3:20570168	C	-	-	-	intergenic_variant	-	-	-	-	-	-	IMPACT=MODIFIER
3_20570224_T/G	3:20570224	G	-	-	-	intergenic_variant	-	-	-	-	-	-	IMPACT=MODIFIER
3_20570317_C/T	3:20570317	T	-	-	-	intergenic_variant	-	-	-	-	-	-	IMPACT=MODIFIER
3_20570330_A/T	3:20570330	T	-	-	-	intergenic_variant	-	-	-	-	-	-	IMPACT=MODIFIER
3_20570331_T/A	3:20570331	A	-	-	-	intergenic_variant	-	-	-	-	-	-	IMPACT=MODIFIER
3_20570416_A/G	3:20570416	G	-	-	-	intergenic_variant	-	-	-	-	-	-	IMPACT=MODIFIER
3_20570543_G/T	3:20570543	T	-	-	-	intergenic_variant	-	-	-	-	-	-	IMPACT=MODIFIER
3_20570946_A/G	3:20570946	G	-	-	-	intergenic_variant	-	-	-	-	-	-	IMPACT=MODIFIER
3_20571000_A/C	3:20571000	C	-	-	-	intergenic_variant	-	-	-	-	-	-	IMPACT=MODIFIER
3_20571076_C/A	3:20571076	A	-	-	-	intergenic_variant	-	-	-	-	-	-	IMPACT=MODIFIER
3_20571093_A/C	3:20571093	C	-	-	-	intergenic_variant	-	-	-	-	-	-	IMPACT=MODIFIER
3_20571095_G/C	3:20571095	C	-	-	-	intergenic_variant	-	-	-	-	-	-	IMPACT=MODIFIER
3_20571100_T/G	3:20571100	G	-	-	-	intergenic_variant	-	-	-	-	-	-	IMPACT=MODIFIER
3_20571112_C/A	3:20571112	A	-	-	-	intergenic_variant	-	-	-	-	-	-	IMPACT=MODIFIER
3_20571115_T/A	3:20571115	A	-	-	-	intergenic_variant	-	-	-	-	-	-	IMPACT=MODIFIER
3_20571455_G/T	3:20571455	T	-	-	-	intergenic_variant	-	-	-	-	-	-	IMPACT=MODIFIER
3_20571463_C/T	3:20571463	T	-	-	-	intergenic_variant	-	-	-	-	-	-	IMPACT=MODIFIER
3_20571479_A/G	3:20571479	G	-	-	-	intergenic_variant	-	-	-	-	-	-	IMPACT=MODIFIER
3_20571674_C/T	3:20571674	T	-	-	-	intergenic_variant	-	-	-	-	-	-	IMPACT=MODIFIER
3_20571678_T/G	3:20571678	G	-	-	-	intergenic_variant	-	-	-	-	-	-	IMPACT=MODIFIER
3_20571711_A/T	3:20571711	T	-	-	-	intergenic_variant	-	-	-	-	-	-	IMPACT=MODIFIER
3_20571713_A/C	3:20571713	C	-	-	-	intergenic_variant	-	-	-	-	-	-	IMPACT=MODIFIER
3_20571732_A/T	3:20571732	T	-	-	-	intergenic_variant	-	-	-	-	-	-	IMPACT=MODIFIER
3_20571735_C/T	3:20571735	T	-	-	-	intergenic_variant	-	-	-	-	-	-	IMPACT=MODIFIER
3_20571747_C/T	3:20571747	T	-	-	-	intergenic_variant	-	-	-	-	-	-	IMPACT=MODIFIER
3_20571843_G/A	3:20571843	A	-	-	-	intergenic_variant	-	-	-	-	-	-	IMPACT=MODIFIER
3_20571860_C/A	3:20571860	A	-	-	-	intergenic_variant	-	-	-	-	-	-	IMPACT=MODIFIER
3_20572062_G/A	3:20572062	A	-	-	-	intergenic_variant	-	-	-	-	-	-	IMPACT=MODIFIER
3_20572187_G/T	3:20572187	T	-	-	-	intergenic_variant	-	-	-	-	-	-	IMPACT=MODIFIER
3_20572229_G/A	3:20572229	A	-	-	-	intergenic_variant	-	-	-	-	-	-	IMPACT=MODIFIER
3_20572293_G/C	3:20572293	C	-	-	-	intergenic_variant	-	-	-	-	-	-	IMPACT=MODIFIER
3_20572395_A/G	3:20572395	G	-	-	-	intergenic_variant	-	-	-	-	-	-	IMPACT=MODIFIER
3_20573071_A/G	3:20573071	G	-	-	-	intergenic_variant	-	-	-	-	-	-	IMPACT=MODIFIER
3_20573261_T/G	3:20573261	G	-	-	-	intergenic_variant	-	-	-	-	-	-	IMPACT=MODIFIER
3_20573394_T/A	3:20573394	A	-	-	-	intergenic_variant	-	-	-	-	-	-	IMPACT=MODIFIER
3_20573400_T/A	3:20573400	A	-	-	-	intergenic_variant	-	-	-	-	-	-	IMPACT=MODIFIER
3_20573961_T/G	3:20573961	G	-	-	-	intergenic_variant	-	-	-	-	-	-	IMPACT=MODIFIER
3_20573993_G/A	3:20573993	A	-	-	-	intergenic_variant	-	-	-	-	-	-	IMPACT=MODIFIER
3_20574095_C/T	3:20574095	T	-	-	-	intergenic_variant	-	-	-	-	-	-	IMPACT=MODIFIER
3_20574270_A/G	3:20574270	G	-	-	-	intergenic_variant	-	-	-	-	-	-	IMPACT=MODIFIER
3_20574516_G/C	3:20574516	C	-	-	-	intergenic_variant	-	-	-	-	-	-	IMPACT=MODIFIER
3_20574557_G/A	3:20574557	A	-	-	-	intergenic_variant	-	-	-	-	-	-	IMPACT=MODIFIER
3_20574568_A/C	3:20574568	C	-	-	-	intergenic_variant	-	-	-	-	-	-	IMPACT=MODIFIER
3_20574620_C/T	3:20574620	T	-	-	-	intergenic_variant	-	-	-	-	-	-	IMPACT=MODIFIER
3_20574627_A/G	3:20574627	G	-	-	-	intergenic_variant	-	-	-	-	-	-	IMPACT=MODIFIER
3_20574805_T/C	3:20574805	C	-	-	-	intergenic_variant	-	-	-	-	-	-	IMPACT=MODIFIER
3_20575048_G/A	3:20575048	A	-	-	-	intergenic_variant	-	-	-	-	-	-	IMPACT=MODIFIER
3_20575051_T/G	3:20575051	G	-	-	-	intergenic_variant	-	-	-	-	-	-	IMPACT=MODIFIER
3_20575059_G/A	3:20575059	A	-	-	-	intergenic_variant	-	-	-	-	-	-	IMPACT=MODIFIER
3_20575066_T/G	3:20575066	G	-	-	-	intergenic_variant	-	-	-	-	-	-	IMPACT=MODIFIER
3_20575662_G/A	3:20575662	A	-	-	-	intergenic_variant	-	-	-	-	-	-	IMPACT=MODIFIER
3_20575720_G/A	3:20575720	A	-	-	-	intergenic_variant	-	-	-	-	-	-	IMPACT=MODIFIER
3_20575734_G/T	3:20575734	T	-	-	-	intergenic_variant	-	-	-	-	-	-	IMPACT=MODIFIER
3_20575758_A/C	3:20575758	C	-	-	-	intergenic_variant	-	-	-	-	-	-	IMPACT=MODIFIER
3_20577247_G/C	3:20577247	C	-	-	-	intergenic_variant	-	-	-	-	-	-	IMPACT=MODIFIER
3_20577252_G/C	3:20577252	C	-	-	-	intergenic_variant	-	-	-	-	-	-	IMPACT=MODIFIER
3_20577325_T/C	3:20577325	C	-	-	-	intergenic_variant	-	-	-	-	-	-	IMPACT=MODIFIER
3_20577377_G/C	3:20577377	C	-	-	-	intergenic_variant	-	-	-	-	-	-	IMPACT=MODIFIER
3_20577378_G/T	3:20577378	T	-	-	-	intergenic_variant	-	-	-	-	-	-	IMPACT=MODIFIER
3_20577755_G/A	3:20577755	A	-	-	-	intergenic_variant	-	-	-	-	-	-	IMPACT=MODIFIER
3_20578916_C/T	3:20578916	T	-	-	-	intergenic_variant	-	-	-	-	-	-	IMPACT=MODIFIER
3_20578977_A/G	3:20578977	G	-	-	-	intergenic_variant	-	-	-	-	-	-	IMPACT=MODIFIER
3_20579241_T/A	3:20579241	A	-	-	-	intergenic_variant	-	-	-	-	-	-	IMPACT=MODIFIER
3_20579247_A/G	3:20579247	G	-	-	-	intergenic_variant	-	-	-	-	-	-	IMPACT=MODIFIER
3_20580371_T/C	3:20580371	C	-	-	-	intergenic_variant	-	-	-	-	-	-	IMPACT=MODIFIER
3_20580450_C/A	3:20580450	A	-	-	-	intergenic_variant	-	-	-	-	-	-	IMPACT=MODIFIER
3_20580511_G/A	3:20580511	A	-	-	-	intergenic_variant	-	-	-	-	-	-	IMPACT=MODIFIER
3_20580545_T/C	3:20580545	C	-	-	-	intergenic_variant	-	-	-	-	-	-	IMPACT=MODIFIER
3_20580608_G/C	3:20580608	C	-	-	-	intergenic_variant	-	-	-	-	-	-	IMPACT=MODIFIER
3_20580633_C/T	3:20580633	T	-	-	-	intergenic_variant	-	-	-	-	-	-	IMPACT=MODIFIER
3_20580689_C/A	3:20580689	A	-	-	-	intergenic_variant	-	-	-	-	-	-	IMPACT=MODIFIER
3_20580783_T/G	3:20580783	G	-	-	-	intergenic_variant	-	-	-	-	-	-	IMPACT=MODIFIER
3_20582175_T/C	3:20582175	C	-	-	-	intergenic_variant	-	-	-	-	-	-	IMPACT=MODIFIER
3_20582298_A/C	3:20582298	C	-	-	-	intergenic_variant	-	-	-	-	-	-	IMPACT=MODIFIER
3_20584045_C/T	3:20584045	T	-	-	-	intergenic_variant	-	-	-	-	-	-	IMPACT=MODIFIER
3_20584109_A/G	3:20584109	G	-	-	-	intergenic_variant	-	-	-	-	-	-	IMPACT=MODIFIER
3_20584513_G/A	3:20584513	A	-	-	-	intergenic_variant	-	-	-	-	-	-	IMPACT=MODIFIER
3_20584574_A/T	3:20584574	T	-	-	-	intergenic_variant	-	-	-	-	-	-	IMPACT=MODIFIER
3_20584685_A/T	3:20584685	T	-	-	-	intergenic_variant	-	-	-	-	-	-	IMPACT=MODIFIER
3_20584797_G/T	3:20584797	T	-	-	-	intergenic_variant	-	-	-	-	-	-	IMPACT=MODIFIER
3_20584894_A/G	3:20584894	G	-	-	-	intergenic_variant	-	-	-	-	-	-	IMPACT=MODIFIER
3_20586704_A/G	3:20586704	G	-	-	-	intergenic_variant	-	-	-	-	-	-	IMPACT=MODIFIER
3_20586709_T/A	3:20586709	A	-	-	-	intergenic_variant	-	-	-	-	-	-	IMPACT=MODIFIER
3_20586711_C/T	3:20586711	T	-	-	-	intergenic_variant	-	-	-	-	-	-	IMPACT=MODIFIER
3_20586775_G/A	3:20586775	A	-	-	-	intergenic_variant	-	-	-	-	-	-	IMPACT=MODIFIER
3_20586812_G/A	3:20586812	A	-	-	-	intergenic_variant	-	-	-	-	-	-	IMPACT=MODIFIER
3_20586836_A/T	3:20586836	T	-	-	-	intergenic_variant	-	-	-	-	-	-	IMPACT=MODIFIER
3_20586870_T/C	3:20586870	C	-	-	-	intergenic_variant	-	-	-	-	-	-	IMPACT=MODIFIER
3_20586873_G/T	3:20586873	T	-	-	-	intergenic_variant	-	-	-	-	-	-	IMPACT=MODIFIER
3_20586884_G/A	3:20586884	A	-	-	-	intergenic_variant	-	-	-	-	-	-	IMPACT=MODIFIER
3_20586889_C/T	3:20586889	T	-	-	-	intergenic_variant	-	-	-	-	-	-	IMPACT=MODIFIER
3_20586911_T/G	3:20586911	G	-	-	-	intergenic_variant	-	-	-	-	-	-	IMPACT=MODIFIER
3_20586912_C/T	3:20586912	T	-	-	-	intergenic_variant	-	-	-	-	-	-	IMPACT=MODIFIER
3_20587002_T/A	3:20587002	A	-	-	-	intergenic_variant	-	-	-	-	-	-	IMPACT=MODIFIER
3_20587005_G/A	3:20587005	A	-	-	-	intergenic_variant	-	-	-	-	-	-	IMPACT=MODIFIER
3_20589316_C/T	3:20589316	T	-	-	-	intergenic_variant	-	-	-	-	-	-	IMPACT=MODIFIER
3_20589356_G/T	3:20589356	T	-	-	-	intergenic_variant	-	-	-	-	-	-	IMPACT=MODIFIER
3_20589382_A/T	3:20589382	T	-	-	-	intergenic_variant	-	-	-	-	-	-	IMPACT=MODIFIER
3_20589396_C/T	3:20589396	T	-	-	-	intergenic_variant	-	-	-	-	-	-	IMPACT=MODIFIER
3_20589430_C/A	3:20589430	A	-	-	-	intergenic_variant	-	-	-	-	-	-	IMPACT=MODIFIER
3_20589503_A/T	3:20589503	T	-	-	-	intergenic_variant	-	-	-	-	-	-	IMPACT=MODIFIER
3_20589610_A/G	3:20589610	G	-	-	-	intergenic_variant	-	-	-	-	-	-	IMPACT=MODIFIER
3_20589729_C/T	3:20589729	T	-	-	-	intergenic_variant	-	-	-	-	-	-	IMPACT=MODIFIER
3_20589865_T/G	3:20589865	G	-	-	-	intergenic_variant	-	-	-	-	-	-	IMPACT=MODIFIER
3_20590590_G/A	3:20590590	A	-	-	-	intergenic_variant	-	-	-	-	-	-	IMPACT=MODIFIER
3_20590689_C/T	3:20590689	T	-	-	-	intergenic_variant	-	-	-	-	-	-	IMPACT=MODIFIER
3_20590717_T/C	3:20590717	C	-	-	-	intergenic_variant	-	-	-	-	-	-	IMPACT=MODIFIER
3_20590764_G/A	3:20590764	A	-	-	-	intergenic_variant	-	-	-	-	-	-	IMPACT=MODIFIER
3_20590824_A/T	3:20590824	T	-	-	-	intergenic_variant	-	-	-	-	-	-	IMPACT=MODIFIER
3_20591734_A/G	3:20591734	G	-	-	-	intergenic_variant	-	-	-	-	-	-	IMPACT=MODIFIER
3_20593386_C/T	3:20593386	T	-	-	-	intergenic_variant	-	-	-	-	-	-	IMPACT=MODIFIER
3_20594283_C/T	3:20594283	T	-	-	-	intergenic_variant	-	-	-	-	-	-	IMPACT=MODIFIER
3_20594721_G/A	3:20594721	A	-	-	-	intergenic_variant	-	-	-	-	-	-	IMPACT=MODIFIER
3_20594815_A/T	3:20594815	T	-	-	-	intergenic_variant	-	-	-	-	-	-	IMPACT=MODIFIER
3_20594826_G/A	3:20594826	A	-	-	-	intergenic_variant	-	-	-	-	-	-	IMPACT=MODIFIER
3_20594829_C/A	3:20594829	A	-	-	-	intergenic_variant	-	-	-	-	-	-	IMPACT=MODIFIER
3_20594912_T/C	3:20594912	C	-	-	-	intergenic_variant	-	-	-	-	-	-	IMPACT=MODIFIER
3_20594966_C/G	3:20594966	G	-	-	-	intergenic_variant	-	-	-	-	-	-	IMPACT=MODIFIER
3_20595615_A/G	3:20595615	G	-	-	-	intergenic_variant	-	-	-	-	-	-	IMPACT=MODIFIER
3_20595647_T/G	3:20595647	G	-	-	-	intergenic_variant	-	-	-	-	-	-	IMPACT=MODIFIER
3_20595697_A/T	3:20595697	T	-	-	-	intergenic_variant	-	-	-	-	-	-	IMPACT=MODIFIER
3_20595716_C/T	3:20595716	T	-	-	-	intergenic_variant	-	-	-	-	-	-	IMPACT=MODIFIER
3_20595786_A/T	3:20595786	T	-	-	-	intergenic_variant	-	-	-	-	-	-	IMPACT=MODIFIER
3_20595801_G/T	3:20595801	T	-	-	-	intergenic_variant	-	-	-	-	-	-	IMPACT=MODIFIER
3_20595802_T/C	3:20595802	C	-	-	-	intergenic_variant	-	-	-	-	-	-	IMPACT=MODIFIER
3_20595826_G/C	3:20595826	C	-	-	-	intergenic_variant	-	-	-	-	-	-	IMPACT=MODIFIER
3_20595842_T/A	3:20595842	A	-	-	-	intergenic_variant	-	-	-	-	-	-	IMPACT=MODIFIER
3_20595883_G/C	3:20595883	C	-	-	-	intergenic_variant	-	-	-	-	-	-	IMPACT=MODIFIER
3_20595906_G/A	3:20595906	A	-	-	-	intergenic_variant	-	-	-	-	-	-	IMPACT=MODIFIER
3_20595950_C/T	3:20595950	T	-	-	-	intergenic_variant	-	-	-	-	-	-	IMPACT=MODIFIER
3_20595951_T/G	3:20595951	G	-	-	-	intergenic_variant	-	-	-	-	-	-	IMPACT=MODIFIER
3_20595963_C/T	3:20595963	T	-	-	-	intergenic_variant	-	-	-	-	-	-	IMPACT=MODIFIER
3_20595992_C/G	3:20595992	G	-	-	-	intergenic_variant	-	-	-	-	-	-	IMPACT=MODIFIER
3_20595993_T/A	3:20595993	A	-	-	-	intergenic_variant	-	-	-	-	-	-	IMPACT=MODIFIER
3_20596000_G/A	3:20596000	A	-	-	-	intergenic_variant	-	-	-	-	-	-	IMPACT=MODIFIER
3_20596061_T/C	3:20596061	C	-	-	-	intergenic_variant	-	-	-	-	-	-	IMPACT=MODIFIER
3_20596076_C/T	3:20596076	T	-	-	-	intergenic_variant	-	-	-	-	-	-	IMPACT=MODIFIER
3_20596108_G/A	3:20596108	A	-	-	-	intergenic_variant	-	-	-	-	-	-	IMPACT=MODIFIER
3_20596115_T/C	3:20596115	C	-	-	-	intergenic_variant	-	-	-	-	-	-	IMPACT=MODIFIER
3_20596168_C/T	3:20596168	T	-	-	-	intergenic_variant	-	-	-	-	-	-	IMPACT=MODIFIER
3_20596172_T/G	3:20596172	G	-	-	-	intergenic_variant	-	-	-	-	-	-	IMPACT=MODIFIER
3_20596237_A/C	3:20596237	C	-	-	-	intergenic_variant	-	-	-	-	-	-	IMPACT=MODIFIER
3_20596242_T/A	3:20596242	A	-	-	-	intergenic_variant	-	-	-	-	-	-	IMPACT=MODIFIER
3_20596247_C/G	3:20596247	G	-	-	-	intergenic_variant	-	-	-	-	-	-	IMPACT=MODIFIER
3_20596257_G/A	3:20596257	A	-	-	-	intergenic_variant	-	-	-	-	-	-	IMPACT=MODIFIER
3_20596324_A/T	3:20596324	T	-	-	-	intergenic_variant	-	-	-	-	-	-	IMPACT=MODIFIER
3_20596339_C/A	3:20596339	A	-	-	-	intergenic_variant	-	-	-	-	-	-	IMPACT=MODIFIER
3_20596412_A/C	3:20596412	C	-	-	-	intergenic_variant	-	-	-	-	-	-	IMPACT=MODIFIER
3_20596717_T/A	3:20596717	A	-	-	-	intergenic_variant	-	-	-	-	-	-	IMPACT=MODIFIER
3_20596931_C/T	3:20596931	T	-	-	-	intergenic_variant	-	-	-	-	-	-	IMPACT=MODIFIER
3_20597743_T/A	3:20597743	A	-	-	-	intergenic_variant	-	-	-	-	-	-	IMPACT=MODIFIER
3_20597757_T/C	3:20597757	C	-	-	-	intergenic_variant	-	-	-	-	-	-	IMPACT=MODIFIER
3_20597775_A/T	3:20597775	T	-	-	-	intergenic_variant	-	-	-	-	-	-	IMPACT=MODIFIER
3_20597776_C/T	3:20597776	T	-	-	-	intergenic_variant	-	-	-	-	-	-	IMPACT=MODIFIER
3_20597777_C/T	3:20597777	T	-	-	-	intergenic_variant	-	-	-	-	-	-	IMPACT=MODIFIER
3_20597825_A/G	3:20597825	G	-	-	-	intergenic_variant	-	-	-	-	-	-	IMPACT=MODIFIER
3_20598002_C/T	3:20598002	T	-	-	-	intergenic_variant	-	-	-	-	-	-	IMPACT=MODIFIER
3_20598006_G/A	3:20598006	A	-	-	-	intergenic_variant	-	-	-	-	-	-	IMPACT=MODIFIER
3_20600884_T/A	3:20600884	A	-	-	-	intergenic_variant	-	-	-	-	-	-	IMPACT=MODIFIER
3_20600885_A/T	3:20600885	T	-	-	-	intergenic_variant	-	-	-	-	-	-	IMPACT=MODIFIER
3_20600899_G/C	3:20600899	C	-	-	-	intergenic_variant	-	-	-	-	-	-	IMPACT=MODIFIER
3_20603902_T/C	3:20603902	C	-	-	-	intergenic_variant	-	-	-	-	-	-	IMPACT=MODIFIER
3_20603903_G/C	3:20603903	C	-	-	-	intergenic_variant	-	-	-	-	-	-	IMPACT=MODIFIER
3_20604212_T/G	3:20604212	G	-	-	-	intergenic_variant	-	-	-	-	-	-	IMPACT=MODIFIER
3_20604216_T/C	3:20604216	C	-	-	-	intergenic_variant	-	-	-	-	-	-	IMPACT=MODIFIER
3_20604217_A/C	3:20604217	C	-	-	-	intergenic_variant	-	-	-	-	-	-	IMPACT=MODIFIER
3_20604234_A/C	3:20604234	C	-	-	-	intergenic_variant	-	-	-	-	-	-	IMPACT=MODIFIER
3_20604394_A/C	3:20604394	C	-	-	-	intergenic_variant	-	-	-	-	-	-	IMPACT=MODIFIER
3_20604406_G/A	3:20604406	A	-	-	-	intergenic_variant	-	-	-	-	-	-	IMPACT=MODIFIER
3_20604423_A/G	3:20604423	G	-	-	-	intergenic_variant	-	-	-	-	-	-	IMPACT=MODIFIER
3_20604702_A/G	3:20604702	G	-	-	-	intergenic_variant	-	-	-	-	-	-	IMPACT=MODIFIER
3_20604707_A/T	3:20604707	T	-	-	-	intergenic_variant	-	-	-	-	-	-	IMPACT=MODIFIER
3_20604732_T/A	3:20604732	A	-	-	-	intergenic_variant	-	-	-	-	-	-	IMPACT=MODIFIER
3_20604743_A/T	3:20604743	T	-	-	-	intergenic_variant	-	-	-	-	-	-	IMPACT=MODIFIER
3_20604764_G/T	3:20604764	T	-	-	-	intergenic_variant	-	-	-	-	-	-	IMPACT=MODIFIER
3_20604773_A/T	3:20604773	T	-	-	-	intergenic_variant	-	-	-	-	-	-	IMPACT=MODIFIER
3_20604801_C/T	3:20604801	T	-	-	-	intergenic_variant	-	-	-	-	-	-	IMPACT=MODIFIER
3_20604803_A/C	3:20604803	C	-	-	-	intergenic_variant	-	-	-	-	-	-	IMPACT=MODIFIER
3_20604812_A/T	3:20604812	T	-	-	-	intergenic_variant	-	-	-	-	-	-	IMPACT=MODIFIER
3_20604814_A/G	3:20604814	G	-	-	-	intergenic_variant	-	-	-	-	-	-	IMPACT=MODIFIER
3_20604826_G/T	3:20604826	T	-	-	-	intergenic_variant	-	-	-	-	-	-	IMPACT=MODIFIER
3_20604833_C/A	3:20604833	A	-	-	-	intergenic_variant	-	-	-	-	-	-	IMPACT=MODIFIER
3_20604834_C/A	3:20604834	A	-	-	-	intergenic_variant	-	-	-	-	-	-	IMPACT=MODIFIER
3_20606003_T/C	3:20606003	C	-	-	-	intergenic_variant	-	-	-	-	-	-	IMPACT=MODIFIER
3_20606389_G/A	3:20606389	A	-	-	-	intergenic_variant	-	-	-	-	-	-	IMPACT=MODIFIER
3_20606393_T/A	3:20606393	A	-	-	-	intergenic_variant	-	-	-	-	-	-	IMPACT=MODIFIER
3_20606402_G/T	3:20606402	T	-	-	-	intergenic_variant	-	-	-	-	-	-	IMPACT=MODIFIER
3_20606405_T/C	3:20606405	C	-	-	-	intergenic_variant	-	-	-	-	-	-	IMPACT=MODIFIER
3_20606413_A/C	3:20606413	C	-	-	-	intergenic_variant	-	-	-	-	-	-	IMPACT=MODIFIER
3_20606602_T/A	3:20606602	A	-	-	-	intergenic_variant	-	-	-	-	-	-	IMPACT=MODIFIER
3_20606621_A/G	3:20606621	G	-	-	-	intergenic_variant	-	-	-	-	-	-	IMPACT=MODIFIER
3_20606850_C/T	3:20606850	T	-	-	-	intergenic_variant	-	-	-	-	-	-	IMPACT=MODIFIER
3_20606881_G/A	3:20606881	A	-	-	-	intergenic_variant	-	-	-	-	-	-	IMPACT=MODIFIER
3_20607018_T/A	3:20607018	A	-	-	-	intergenic_variant	-	-	-	-	-	-	IMPACT=MODIFIER
3_20607102_G/T	3:20607102	T	-	-	-	intergenic_variant	-	-	-	-	-	-	IMPACT=MODIFIER
3_20607428_T/C	3:20607428	C	-	-	-	intergenic_variant	-	-	-	-	-	-	IMPACT=MODIFIER
3_20607501_C/T	3:20607501	T	-	-	-	intergenic_variant	-	-	-	-	-	-	IMPACT=MODIFIER
3_20607521_A/T	3:20607521	T	-	-	-	intergenic_variant	-	-	-	-	-	-	IMPACT=MODIFIER
3_20608001_T/C	3:20608001	C	-	-	-	intergenic_variant	-	-	-	-	-	-	IMPACT=MODIFIER
3_20608031_G/A	3:20608031	A	-	-	-	intergenic_variant	-	-	-	-	-	-	IMPACT=MODIFIER
3_20609473_G/A	3:20609473	A	-	-	-	intergenic_variant	-	-	-	-	-	-	IMPACT=MODIFIER
3_20609506_G/A	3:20609506	A	-	-	-	intergenic_variant	-	-	-	-	-	-	IMPACT=MODIFIER
3_20609521_C/T	3:20609521	T	-	-	-	intergenic_variant	-	-	-	-	-	-	IMPACT=MODIFIER
3_20609522_A/G	3:20609522	G	-	-	-	intergenic_variant	-	-	-	-	-	-	IMPACT=MODIFIER
3_20609909_C/A	3:20609909	A	-	-	-	intergenic_variant	-	-	-	-	-	-	IMPACT=MODIFIER
3_20609916_T/C	3:20609916	C	-	-	-	intergenic_variant	-	-	-	-	-	-	IMPACT=MODIFIER
3_20609954_G/A	3:20609954	A	-	-	-	intergenic_variant	-	-	-	-	-	-	IMPACT=MODIFIER
3_20609961_T/A	3:20609961	A	-	-	-	intergenic_variant	-	-	-	-	-	-	IMPACT=MODIFIER
3_20609962_C/T	3:20609962	T	-	-	-	intergenic_variant	-	-	-	-	-	-	IMPACT=MODIFIER
3_20609972_A/T	3:20609972	T	-	-	-	intergenic_variant	-	-	-	-	-	-	IMPACT=MODIFIER
3_20610955_G/T	3:20610955	T	-	-	-	intergenic_variant	-	-	-	-	-	-	IMPACT=MODIFIER
3_20610974_A/G	3:20610974	G	-	-	-	intergenic_variant	-	-	-	-	-	-	IMPACT=MODIFIER
3_20611017_T/C	3:20611017	C	-	-	-	intergenic_variant	-	-	-	-	-	-	IMPACT=MODIFIER
3_20611035_C/T	3:20611035	T	-	-	-	intergenic_variant	-	-	-	-	-	-	IMPACT=MODIFIER
3_20611712_T/G	3:20611712	G	-	-	-	intergenic_variant	-	-	-	-	-	-	IMPACT=MODIFIER
3_20611731_T/C	3:20611731	C	-	-	-	intergenic_variant	-	-	-	-	-	-	IMPACT=MODIFIER
3_20611743_C/T	3:20611743	T	-	-	-	intergenic_variant	-	-	-	-	-	-	IMPACT=MODIFIER
3_20611763_T/G	3:20611763	G	-	-	-	intergenic_variant	-	-	-	-	-	-	IMPACT=MODIFIER
3_20611808_T/C	3:20611808	C	-	-	-	intergenic_variant	-	-	-	-	-	-	IMPACT=MODIFIER
3_20612314_G/A	3:20612314	A	-	-	-	intergenic_variant	-	-	-	-	-	-	IMPACT=MODIFIER
3_20612334_T/C	3:20612334	C	-	-	-	intergenic_variant	-	-	-	-	-	-	IMPACT=MODIFIER
3_20612358_G/A	3:20612358	A	-	-	-	intergenic_variant	-	-	-	-	-	-	IMPACT=MODIFIER
3_20613616_C/T	3:20613616	T	-	-	-	intergenic_variant	-	-	-	-	-	-	IMPACT=MODIFIER
3_20613625_C/T	3:20613625	T	-	-	-	intergenic_variant	-	-	-	-	-	-	IMPACT=MODIFIER
3_20613631_G/C	3:20613631	C	-	-	-	intergenic_variant	-	-	-	-	-	-	IMPACT=MODIFIER
3_20613641_C/T	3:20613641	T	-	-	-	intergenic_variant	-	-	-	-	-	-	IMPACT=MODIFIER
3_20613809_G/T	3:20613809	T	-	-	-	intergenic_variant	-	-	-	-	-	-	IMPACT=MODIFIER
3_20614641_T/C	3:20614641	C	-	-	-	intergenic_variant	-	-	-	-	-	-	IMPACT=MODIFIER
3_20614696_G/A	3:20614696	A	-	-	-	intergenic_variant	-	-	-	-	-	-	IMPACT=MODIFIER
3_20614709_A/T	3:20614709	T	-	-	-	intergenic_variant	-	-	-	-	-	-	IMPACT=MODIFIER
3_20615802_C/A	3:20615802	A	-	-	-	intergenic_variant	-	-	-	-	-	-	IMPACT=MODIFIER
3_20615831_T/A	3:20615831	A	-	-	-	intergenic_variant	-	-	-	-	-	-	IMPACT=MODIFIER
3_20615864_C/A	3:20615864	A	-	-	-	intergenic_variant	-	-	-	-	-	-	IMPACT=MODIFIER
3_20615871_T/C	3:20615871	C	-	-	-	intergenic_variant	-	-	-	-	-	-	IMPACT=MODIFIER
3_20615949_G/A	3:20615949	A	-	-	-	intergenic_variant	-	-	-	-	-	-	IMPACT=MODIFIER
3_20615966_G/A	3:20615966	A	-	-	-	intergenic_variant	-	-	-	-	-	-	IMPACT=MODIFIER
3_20615977_C/A	3:20615977	A	-	-	-	intergenic_variant	-	-	-	-	-	-	IMPACT=MODIFIER
3_20615991_A/C	3:20615991	C	-	-	-	intergenic_variant	-	-	-	-	-	-	IMPACT=MODIFIER
3_20616034_G/A	3:20616034	A	-	-	-	intergenic_variant	-	-	-	-	-	-	IMPACT=MODIFIER
3_20616328_G/A	3:20616328	A	-	-	-	intergenic_variant	-	-	-	-	-	-	IMPACT=MODIFIER
3_20616437_G/A	3:20616437	A	-	-	-	intergenic_variant	-	-	-	-	-	-	IMPACT=MODIFIER
3_20616462_G/A	3:20616462	A	-	-	-	intergenic_variant	-	-	-	-	-	-	IMPACT=MODIFIER
3_20616494_G/A	3:20616494	A	-	-	-	intergenic_variant	-	-	-	-	-	-	IMPACT=MODIFIER
3_20616537_T/C	3:20616537	C	-	-	-	intergenic_variant	-	-	-	-	-	-	IMPACT=MODIFIER
3_20616571_C/T	3:20616571	T	-	-	-	intergenic_variant	-	-	-	-	-	-	IMPACT=MODIFIER
3_20616577_T/C	3:20616577	C	-	-	-	intergenic_variant	-	-	-	-	-	-	IMPACT=MODIFIER
3_20617310_G/T	3:20617310	T	-	-	-	intergenic_variant	-	-	-	-	-	-	IMPACT=MODIFIER
3_20617355_C/T	3:20617355	T	-	-	-	intergenic_variant	-	-	-	-	-	-	IMPACT=MODIFIER
3_20617371_C/T	3:20617371	T	-	-	-	intergenic_variant	-	-	-	-	-	-	IMPACT=MODIFIER
3_20617430_C/T	3:20617430	T	-	-	-	intergenic_variant	-	-	-	-	-	-	IMPACT=MODIFIER
3_20617441_C/T	3:20617441	T	-	-	-	intergenic_variant	-	-	-	-	-	-	IMPACT=MODIFIER
3_20617457_A/G	3:20617457	G	-	-	-	intergenic_variant	-	-	-	-	-	-	IMPACT=MODIFIER
3_20617461_C/T	3:20617461	T	-	-	-	intergenic_variant	-	-	-	-	-	-	IMPACT=MODIFIER
3_20617469_T/C	3:20617469	C	-	-	-	intergenic_variant	-	-	-	-	-	-	IMPACT=MODIFIER
3_20621628_A/G	3:20621628	G	-	-	-	intergenic_variant	-	-	-	-	-	-	IMPACT=MODIFIER
3_20621636_A/C	3:20621636	C	-	-	-	intergenic_variant	-	-	-	-	-	-	IMPACT=MODIFIER
3_20621637_G/T	3:20621637	T	-	-	-	intergenic_variant	-	-	-	-	-	-	IMPACT=MODIFIER
3_20622254_T/C	3:20622254	C	-	-	-	intergenic_variant	-	-	-	-	-	-	IMPACT=MODIFIER
3_20622255_C/T	3:20622255	T	-	-	-	intergenic_variant	-	-	-	-	-	-	IMPACT=MODIFIER
3_20622456_A/C	3:20622456	C	-	-	-	intergenic_variant	-	-	-	-	-	-	IMPACT=MODIFIER
3_20622675_C/T	3:20622675	T	-	-	-	intergenic_variant	-	-	-	-	-	-	IMPACT=MODIFIER
3_20622774_C/T	3:20622774	T	-	-	-	intergenic_variant	-	-	-	-	-	-	IMPACT=MODIFIER
3_20624073_G/A	3:20624073	A	-	-	-	intergenic_variant	-	-	-	-	-	-	IMPACT=MODIFIER
3_20624096_T/C	3:20624096	C	-	-	-	intergenic_variant	-	-	-	-	-	-	IMPACT=MODIFIER
3_20624135_G/A	3:20624135	A	-	-	-	intergenic_variant	-	-	-	-	-	-	IMPACT=MODIFIER
3_20624957_T/C	3:20624957	C	-	-	-	intergenic_variant	-	-	-	-	-	-	IMPACT=MODIFIER
3_20625019_G/T	3:20625019	T	-	-	-	intergenic_variant	-	-	-	-	-	-	IMPACT=MODIFIER
3_20625121_A/C	3:20625121	C	-	-	-	intergenic_variant	-	-	-	-	-	-	IMPACT=MODIFIER
3_20625335_A/C	3:20625335	C	-	-	-	intergenic_variant	-	-	-	-	-	-	IMPACT=MODIFIER
3_20625912_A/T	3:20625912	T	-	-	-	intergenic_variant	-	-	-	-	-	-	IMPACT=MODIFIER
3_20625920_A/C	3:20625920	C	-	-	-	intergenic_variant	-	-	-	-	-	-	IMPACT=MODIFIER
3_20625929_C/A	3:20625929	A	-	-	-	intergenic_variant	-	-	-	-	-	-	IMPACT=MODIFIER
3_20625939_C/T	3:20625939	T	-	-	-	intergenic_variant	-	-	-	-	-	-	IMPACT=MODIFIER
3_20626489_C/A	3:20626489	A	-	-	-	intergenic_variant	-	-	-	-	-	-	IMPACT=MODIFIER
3_20626660_G/A	3:20626660	A	-	-	-	intergenic_variant	-	-	-	-	-	-	IMPACT=MODIFIER
3_20626699_T/C	3:20626699	C	-	-	-	intergenic_variant	-	-	-	-	-	-	IMPACT=MODIFIER
3_20627023_T/G	3:20627023	G	-	-	-	intergenic_variant	-	-	-	-	-	-	IMPACT=MODIFIER
3_20628115_C/T	3:20628115	T	-	-	-	intergenic_variant	-	-	-	-	-	-	IMPACT=MODIFIER
3_20628395_G/C	3:20628395	C	-	-	-	intergenic_variant	-	-	-	-	-	-	IMPACT=MODIFIER
3_20628411_C/T	3:20628411	T	-	-	-	intergenic_variant	-	-	-	-	-	-	IMPACT=MODIFIER
3_20628415_G/T	3:20628415	T	-	-	-	intergenic_variant	-	-	-	-	-	-	IMPACT=MODIFIER
3_20628450_A/T	3:20628450	T	-	-	-	intergenic_variant	-	-	-	-	-	-	IMPACT=MODIFIER
3_20628457_C/T	3:20628457	T	-	-	-	intergenic_variant	-	-	-	-	-	-	IMPACT=MODIFIER
3_20628508_G/T	3:20628508	T	-	-	-	intergenic_variant	-	-	-	-	-	-	IMPACT=MODIFIER
3_20628522_A/C	3:20628522	C	-	-	-	intergenic_variant	-	-	-	-	-	-	IMPACT=MODIFIER
3_20628543_A/G	3:20628543	G	-	-	-	intergenic_variant	-	-	-	-	-	-	IMPACT=MODIFIER
3_20628546_G/A	3:20628546	A	-	-	-	intergenic_variant	-	-	-	-	-	-	IMPACT=MODIFIER
3_20628593_T/A	3:20628593	A	-	-	-	intergenic_variant	-	-	-	-	-	-	IMPACT=MODIFIER
3_20628595_A/G	3:20628595	G	-	-	-	intergenic_variant	-	-	-	-	-	-	IMPACT=MODIFIER
3_20628664_A/T	3:20628664	T	-	-	-	intergenic_variant	-	-	-	-	-	-	IMPACT=MODIFIER
3_20628738_C/A	3:20628738	A	-	-	-	intergenic_variant	-	-	-	-	-	-	IMPACT=MODIFIER
3_20628785_A/C	3:20628785	C	-	-	-	intergenic_variant	-	-	-	-	-	-	IMPACT=MODIFIER
3_20629042_C/T	3:20629042	T	-	-	-	intergenic_variant	-	-	-	-	-	-	IMPACT=MODIFIER
3_20630099_A/C	3:20630099	C	-	-	-	intergenic_variant	-	-	-	-	-	-	IMPACT=MODIFIER
3_20630367_C/G	3:20630367	G	-	-	-	intergenic_variant	-	-	-	-	-	-	IMPACT=MODIFIER
3_20630966_C/T	3:20630966	T	-	-	-	intergenic_variant	-	-	-	-	-	-	IMPACT=MODIFIER
3_20631543_G/T	3:20631543	T	-	-	-	intergenic_variant	-	-	-	-	-	-	IMPACT=MODIFIER
3_20631744_G/T	3:20631744	T	-	-	-	intergenic_variant	-	-	-	-	-	-	IMPACT=MODIFIER
3_20631746_G/T	3:20631746	T	-	-	-	intergenic_variant	-	-	-	-	-	-	IMPACT=MODIFIER
3_20631754_G/A	3:20631754	A	-	-	-	intergenic_variant	-	-	-	-	-	-	IMPACT=MODIFIER
3_20631941_G/T	3:20631941	T	-	-	-	intergenic_variant	-	-	-	-	-	-	IMPACT=MODIFIER
3_20631994_G/A	3:20631994	A	-	-	-	intergenic_variant	-	-	-	-	-	-	IMPACT=MODIFIER
3_20632046_A/C	3:20632046	C	-	-	-	intergenic_variant	-	-	-	-	-	-	IMPACT=MODIFIER
3_20632056_T/C	3:20632056	C	-	-	-	intergenic_variant	-	-	-	-	-	-	IMPACT=MODIFIER
3_20632061_A/G	3:20632061	G	-	-	-	intergenic_variant	-	-	-	-	-	-	IMPACT=MODIFIER
3_20632736_G/T	3:20632736	T	-	-	-	intergenic_variant	-	-	-	-	-	-	IMPACT=MODIFIER
3_20632750_C/T	3:20632750	T	-	-	-	intergenic_variant	-	-	-	-	-	-	IMPACT=MODIFIER
3_20632824_G/C	3:20632824	C	-	-	-	intergenic_variant	-	-	-	-	-	-	IMPACT=MODIFIER
3_20632861_C/G	3:20632861	G	-	-	-	intergenic_variant	-	-	-	-	-	-	IMPACT=MODIFIER
3_20633890_A/T	3:20633890	T	-	-	-	intergenic_variant	-	-	-	-	-	-	IMPACT=MODIFIER
3_20633929_C/T	3:20633929	T	-	-	-	intergenic_variant	-	-	-	-	-	-	IMPACT=MODIFIER
3_20634078_T/A	3:20634078	A	-	-	-	intergenic_variant	-	-	-	-	-	-	IMPACT=MODIFIER
3_20634818_A/C	3:20634818	C	-	-	-	intergenic_variant	-	-	-	-	-	-	IMPACT=MODIFIER
3_20634821_G/A	3:20634821	A	-	-	-	intergenic_variant	-	-	-	-	-	-	IMPACT=MODIFIER
3_20634915_G/A	3:20634915	A	-	-	-	intergenic_variant	-	-	-	-	-	-	IMPACT=MODIFIER
3_20634947_A/G	3:20634947	G	-	-	-	intergenic_variant	-	-	-	-	-	-	IMPACT=MODIFIER
3_20634954_T/C	3:20634954	C	-	-	-	intergenic_variant	-	-	-	-	-	-	IMPACT=MODIFIER
3_20634989_G/C	3:20634989	C	-	-	-	intergenic_variant	-	-	-	-	-	-	IMPACT=MODIFIER
3_20635283_C/T	3:20635283	T	-	-	-	intergenic_variant	-	-	-	-	-	-	IMPACT=MODIFIER
3_20635311_G/A	3:20635311	A	-	-	-	intergenic_variant	-	-	-	-	-	-	IMPACT=MODIFIER
3_20635816_T/A	3:20635816	A	-	-	-	intergenic_variant	-	-	-	-	-	-	IMPACT=MODIFIER
3_20636008_T/C	3:20636008	C	-	-	-	intergenic_variant	-	-	-	-	-	-	IMPACT=MODIFIER
3_20636233_G/C	3:20636233	C	-	-	-	intergenic_variant	-	-	-	-	-	-	IMPACT=MODIFIER
3_20636278_C/G	3:20636278	G	-	-	-	intergenic_variant	-	-	-	-	-	-	IMPACT=MODIFIER
3_20636531_G/A	3:20636531	A	-	-	-	intergenic_variant	-	-	-	-	-	-	IMPACT=MODIFIER
3_20637305_G/A	3:20637305	A	-	-	-	intergenic_variant	-	-	-	-	-	-	IMPACT=MODIFIER
3_20637338_T/C	3:20637338	C	-	-	-	intergenic_variant	-	-	-	-	-	-	IMPACT=MODIFIER
3_20638367_A/T	3:20638367	T	-	-	-	intergenic_variant	-	-	-	-	-	-	IMPACT=MODIFIER
3_20638871_A/G	3:20638871	G	-	-	-	intergenic_variant	-	-	-	-	-	-	IMPACT=MODIFIER
3_20638928_G/T	3:20638928	T	-	-	-	intergenic_variant	-	-	-	-	-	-	IMPACT=MODIFIER
3_20639735_C/T	3:20639735	T	-	-	-	intergenic_variant	-	-	-	-	-	-	IMPACT=MODIFIER
3_20639759_C/G	3:20639759	G	-	-	-	intergenic_variant	-	-	-	-	-	-	IMPACT=MODIFIER
3_20639867_A/T	3:20639867	T	-	-	-	intergenic_variant	-	-	-	-	-	-	IMPACT=MODIFIER
3_20639894_C/G	3:20639894	G	-	-	-	intergenic_variant	-	-	-	-	-	-	IMPACT=MODIFIER
3_20639897_G/A	3:20639897	A	-	-	-	intergenic_variant	-	-	-	-	-	-	IMPACT=MODIFIER
3_20639969_A/G	3:20639969	G	-	-	-	intergenic_variant	-	-	-	-	-	-	IMPACT=MODIFIER
3_20640059_T/A	3:20640059	A	-	-	-	intergenic_variant	-	-	-	-	-	-	IMPACT=MODIFIER
3_20640151_T/G	3:20640151	G	-	-	-	intergenic_variant	-	-	-	-	-	-	IMPACT=MODIFIER
3_20640220_C/T	3:20640220	T	-	-	-	intergenic_variant	-	-	-	-	-	-	IMPACT=MODIFIER
3_20640227_T/G	3:20640227	G	-	-	-	intergenic_variant	-	-	-	-	-	-	IMPACT=MODIFIER
3_20640302_A/G	3:20640302	G	-	-	-	intergenic_variant	-	-	-	-	-	-	IMPACT=MODIFIER
3_20640515_C/A	3:20640515	A	-	-	-	intergenic_variant	-	-	-	-	-	-	IMPACT=MODIFIER
3_20640517_T/A	3:20640517	A	-	-	-	intergenic_variant	-	-	-	-	-	-	IMPACT=MODIFIER
3_20640532_T/C	3:20640532	C	-	-	-	intergenic_variant	-	-	-	-	-	-	IMPACT=MODIFIER
3_20641091_A/C	3:20641091	C	-	-	-	intergenic_variant	-	-	-	-	-	-	IMPACT=MODIFIER
3_20641610_G/T	3:20641610	T	-	-	-	intergenic_variant	-	-	-	-	-	-	IMPACT=MODIFIER
3_20641611_T/G	3:20641611	G	-	-	-	intergenic_variant	-	-	-	-	-	-	IMPACT=MODIFIER
3_20641613_G/A	3:20641613	A	-	-	-	intergenic_variant	-	-	-	-	-	-	IMPACT=MODIFIER
3_20641641_T/C	3:20641641	C	-	-	-	intergenic_variant	-	-	-	-	-	-	IMPACT=MODIFIER
3_20641691_A/G	3:20641691	G	-	-	-	intergenic_variant	-	-	-	-	-	-	IMPACT=MODIFIER
3_20641737_T/G	3:20641737	G	-	-	-	intergenic_variant	-	-	-	-	-	-	IMPACT=MODIFIER
3_20642330_A/C	3:20642330	C	-	-	-	intergenic_variant	-	-	-	-	-	-	IMPACT=MODIFIER
3_20642340_T/A	3:20642340	A	-	-	-	intergenic_variant	-	-	-	-	-	-	IMPACT=MODIFIER
3_20643146_T/C	3:20643146	C	-	-	-	intergenic_variant	-	-	-	-	-	-	IMPACT=MODIFIER
3_20644526_A/G	3:20644526	G	-	-	-	intergenic_variant	-	-	-	-	-	-	IMPACT=MODIFIER
3_20644576_C/G	3:20644576	G	-	-	-	intergenic_variant	-	-	-	-	-	-	IMPACT=MODIFIER
3_20644592_G/T	3:20644592	T	-	-	-	intergenic_variant	-	-	-	-	-	-	IMPACT=MODIFIER
3_20644608_T/G	3:20644608	G	-	-	-	intergenic_variant	-	-	-	-	-	-	IMPACT=MODIFIER
3_20644661_G/C	3:20644661	C	-	-	-	intergenic_variant	-	-	-	-	-	-	IMPACT=MODIFIER
3_20644787_A/G	3:20644787	G	-	-	-	intergenic_variant	-	-	-	-	-	-	IMPACT=MODIFIER
3_20644795_G/A	3:20644795	A	-	-	-	intergenic_variant	-	-	-	-	-	-	IMPACT=MODIFIER
3_20644853_T/C	3:20644853	C	-	-	-	intergenic_variant	-	-	-	-	-	-	IMPACT=MODIFIER
3_20644921_A/G	3:20644921	G	-	-	-	intergenic_variant	-	-	-	-	-	-	IMPACT=MODIFIER
3_20645096_T/C	3:20645096	C	-	-	-	intergenic_variant	-	-	-	-	-	-	IMPACT=MODIFIER
3_20645098_T/C	3:20645098	C	-	-	-	intergenic_variant	-	-	-	-	-	-	IMPACT=MODIFIER
3_20645112_C/T	3:20645112	T	-	-	-	intergenic_variant	-	-	-	-	-	-	IMPACT=MODIFIER
3_20645331_G/T	3:20645331	T	-	-	-	intergenic_variant	-	-	-	-	-	-	IMPACT=MODIFIER
3_20645348_G/A	3:20645348	A	-	-	-	intergenic_variant	-	-	-	-	-	-	IMPACT=MODIFIER
3_20645502_G/A	3:20645502	A	-	-	-	intergenic_variant	-	-	-	-	-	-	IMPACT=MODIFIER
3_20645546_C/T	3:20645546	T	-	-	-	intergenic_variant	-	-	-	-	-	-	IMPACT=MODIFIER
3_20646849_C/T	3:20646849	T	-	-	-	intergenic_variant	-	-	-	-	-	-	IMPACT=MODIFIER
3_20646973_T/C	3:20646973	C	-	-	-	intergenic_variant	-	-	-	-	-	-	IMPACT=MODIFIER
3_20647006_C/T	3:20647006	T	-	-	-	intergenic_variant	-	-	-	-	-	-	IMPACT=MODIFIER
3_20647046_T/G	3:20647046	G	-	-	-	intergenic_variant	-	-	-	-	-	-	IMPACT=MODIFIER
3_20647075_A/G	3:20647075	G	-	-	-	intergenic_variant	-	-	-	-	-	-	IMPACT=MODIFIER
3_20647083_T/C	3:20647083	C	-	-	-	intergenic_variant	-	-	-	-	-	-	IMPACT=MODIFIER
3_20647096_A/T	3:20647096	T	-	-	-	intergenic_variant	-	-	-	-	-	-	IMPACT=MODIFIER
3_20647132_C/T	3:20647132	T	-	-	-	intergenic_variant	-	-	-	-	-	-	IMPACT=MODIFIER
3_20647137_A/G	3:20647137	G	-	-	-	intergenic_variant	-	-	-	-	-	-	IMPACT=MODIFIER
3_20648443_A/G	3:20648443	G	-	-	-	intergenic_variant	-	-	-	-	-	-	IMPACT=MODIFIER
3_20648666_C/G	3:20648666	G	-	-	-	intergenic_variant	-	-	-	-	-	-	IMPACT=MODIFIER
3_20648669_G/A	3:20648669	A	-	-	-	intergenic_variant	-	-	-	-	-	-	IMPACT=MODIFIER
3_20648681_T/C	3:20648681	C	-	-	-	intergenic_variant	-	-	-	-	-	-	IMPACT=MODIFIER
3_20649131_C/G	3:20649131	G	-	-	-	intergenic_variant	-	-	-	-	-	-	IMPACT=MODIFIER
3_20649139_C/T	3:20649139	T	-	-	-	intergenic_variant	-	-	-	-	-	-	IMPACT=MODIFIER
3_20649170_A/G	3:20649170	G	-	-	-	intergenic_variant	-	-	-	-	-	-	IMPACT=MODIFIER
3_20650152_T/C	3:20650152	C	-	-	-	intergenic_variant	-	-	-	-	-	-	IMPACT=MODIFIER
3_20650155_C/T	3:20650155	T	-	-	-	intergenic_variant	-	-	-	-	-	-	IMPACT=MODIFIER
3_20650178_A/T	3:20650178	T	-	-	-	intergenic_variant	-	-	-	-	-	-	IMPACT=MODIFIER
3_20650194_C/A	3:20650194	A	-	-	-	intergenic_variant	-	-	-	-	-	-	IMPACT=MODIFIER
3_20650200_G/C	3:20650200	C	-	-	-	intergenic_variant	-	-	-	-	-	-	IMPACT=MODIFIER
3_20650270_C/T	3:20650270	T	-	-	-	intergenic_variant	-	-	-	-	-	-	IMPACT=MODIFIER
3_20650303_A/G	3:20650303	G	-	-	-	intergenic_variant	-	-	-	-	-	-	IMPACT=MODIFIER
3_20651673_G/A	3:20651673	A	-	-	-	intergenic_variant	-	-	-	-	-	-	IMPACT=MODIFIER
3_20652014_T/C	3:20652014	C	-	-	-	intergenic_variant	-	-	-	-	-	-	IMPACT=MODIFIER
3_20652021_T/C	3:20652021	C	-	-	-	intergenic_variant	-	-	-	-	-	-	IMPACT=MODIFIER
3_20652042_C/A	3:20652042	A	-	-	-	intergenic_variant	-	-	-	-	-	-	IMPACT=MODIFIER
3_20652070_T/G	3:20652070	G	-	-	-	intergenic_variant	-	-	-	-	-	-	IMPACT=MODIFIER
3_20652075_T/G	3:20652075	G	-	-	-	intergenic_variant	-	-	-	-	-	-	IMPACT=MODIFIER
3_20652084_G/A	3:20652084	A	-	-	-	intergenic_variant	-	-	-	-	-	-	IMPACT=MODIFIER
3_20652261_G/A	3:20652261	A	-	-	-	intergenic_variant	-	-	-	-	-	-	IMPACT=MODIFIER
3_20652522_A/C	3:20652522	C	-	-	-	intergenic_variant	-	-	-	-	-	-	IMPACT=MODIFIER
3_20652546_G/T	3:20652546	T	-	-	-	intergenic_variant	-	-	-	-	-	-	IMPACT=MODIFIER
3_20653445_A/G	3:20653445	G	-	-	-	intergenic_variant	-	-	-	-	-	-	IMPACT=MODIFIER
3_20653460_C/A	3:20653460	A	-	-	-	intergenic_variant	-	-	-	-	-	-	IMPACT=MODIFIER
3_20653510_G/A	3:20653510	A	-	-	-	intergenic_variant	-	-	-	-	-	-	IMPACT=MODIFIER
3_20653630_C/T	3:20653630	T	-	-	-	intergenic_variant	-	-	-	-	-	-	IMPACT=MODIFIER
3_20653682_G/A	3:20653682	A	-	-	-	intergenic_variant	-	-	-	-	-	-	IMPACT=MODIFIER
3_20654000_C/T	3:20654000	T	-	-	-	intergenic_variant	-	-	-	-	-	-	IMPACT=MODIFIER
3_20655842_T/G	3:20655842	G	-	-	-	intergenic_variant	-	-	-	-	-	-	IMPACT=MODIFIER
3_20655869_T/C	3:20655869	C	-	-	-	intergenic_variant	-	-	-	-	-	-	IMPACT=MODIFIER
3_20657041_A/G	3:20657041	G	-	-	-	intergenic_variant	-	-	-	-	-	-	IMPACT=MODIFIER
3_20657064_A/C	3:20657064	C	-	-	-	intergenic_variant	-	-	-	-	-	-	IMPACT=MODIFIER
3_20657078_G/A	3:20657078	A	-	-	-	intergenic_variant	-	-	-	-	-	-	IMPACT=MODIFIER
3_20657085_G/T	3:20657085	T	-	-	-	intergenic_variant	-	-	-	-	-	-	IMPACT=MODIFIER
3_20657087_C/A	3:20657087	A	-	-	-	intergenic_variant	-	-	-	-	-	-	IMPACT=MODIFIER
3_20658283_A/G	3:20658283	G	-	-	-	intergenic_variant	-	-	-	-	-	-	IMPACT=MODIFIER
3_20658940_A/T	3:20658940	T	-	-	-	intergenic_variant	-	-	-	-	-	-	IMPACT=MODIFIER
3_20658991_G/C	3:20658991	C	-	-	-	intergenic_variant	-	-	-	-	-	-	IMPACT=MODIFIER
3_20659022_T/C	3:20659022	C	-	-	-	intergenic_variant	-	-	-	-	-	-	IMPACT=MODIFIER
3_20659571_A/G	3:20659571	G	-	-	-	intergenic_variant	-	-	-	-	-	-	IMPACT=MODIFIER
3_20659668_G/C	3:20659668	C	-	-	-	intergenic_variant	-	-	-	-	-	-	IMPACT=MODIFIER
3_20659688_G/A	3:20659688	A	-	-	-	intergenic_variant	-	-	-	-	-	-	IMPACT=MODIFIER
3_20659699_G/A	3:20659699	A	-	-	-	intergenic_variant	-	-	-	-	-	-	IMPACT=MODIFIER
3_20659741_A/G	3:20659741	G	-	-	-	intergenic_variant	-	-	-	-	-	-	IMPACT=MODIFIER
3_20659742_T/G	3:20659742	G	-	-	-	intergenic_variant	-	-	-	-	-	-	IMPACT=MODIFIER
3_20660308_A/C	3:20660308	C	-	-	-	intergenic_variant	-	-	-	-	-	-	IMPACT=MODIFIER
3_20660323_T/G	3:20660323	G	-	-	-	intergenic_variant	-	-	-	-	-	-	IMPACT=MODIFIER
3_20660347_A/T	3:20660347	T	-	-	-	intergenic_variant	-	-	-	-	-	-	IMPACT=MODIFIER
3_20660379_A/C	3:20660379	C	-	-	-	intergenic_variant	-	-	-	-	-	-	IMPACT=MODIFIER
3_20660380_G/A	3:20660380	A	-	-	-	intergenic_variant	-	-	-	-	-	-	IMPACT=MODIFIER
3_20660384_A/G	3:20660384	G	-	-	-	intergenic_variant	-	-	-	-	-	-	IMPACT=MODIFIER
3_20660619_T/C	3:20660619	C	-	-	-	intergenic_variant	-	-	-	-	-	-	IMPACT=MODIFIER
3_20662473_C/A	3:20662473	A	-	-	-	intergenic_variant	-	-	-	-	-	-	IMPACT=MODIFIER
3_20662488_A/T	3:20662488	T	-	-	-	intergenic_variant	-	-	-	-	-	-	IMPACT=MODIFIER
3_20662536_T/A	3:20662536	A	-	-	-	intergenic_variant	-	-	-	-	-	-	IMPACT=MODIFIER
3_20662539_A/T	3:20662539	T	-	-	-	intergenic_variant	-	-	-	-	-	-	IMPACT=MODIFIER
3_20662569_G/A	3:20662569	A	-	-	-	intergenic_variant	-	-	-	-	-	-	IMPACT=MODIFIER
3_20662578_G/T	3:20662578	T	-	-	-	intergenic_variant	-	-	-	-	-	-	IMPACT=MODIFIER
3_20662785_T/A	3:20662785	A	-	-	-	intergenic_variant	-	-	-	-	-	-	IMPACT=MODIFIER
3_20662847_G/A	3:20662847	A	-	-	-	intergenic_variant	-	-	-	-	-	-	IMPACT=MODIFIER
3_20662980_C/T	3:20662980	T	-	-	-	intergenic_variant	-	-	-	-	-	-	IMPACT=MODIFIER
3_20663502_T/C	3:20663502	C	-	-	-	intergenic_variant	-	-	-	-	-	-	IMPACT=MODIFIER
3_20663765_A/G	3:20663765	G	-	-	-	intergenic_variant	-	-	-	-	-	-	IMPACT=MODIFIER
3_20664421_A/T	3:20664421	T	-	-	-	intergenic_variant	-	-	-	-	-	-	IMPACT=MODIFIER
3_20664933_A/T	3:20664933	T	-	-	-	intergenic_variant	-	-	-	-	-	-	IMPACT=MODIFIER
3_20665929_T/C	3:20665929	C	-	-	-	intergenic_variant	-	-	-	-	-	-	IMPACT=MODIFIER
3_20665962_A/C	3:20665962	C	-	-	-	intergenic_variant	-	-	-	-	-	-	IMPACT=MODIFIER
3_20666126_G/A	3:20666126	A	-	-	-	intergenic_variant	-	-	-	-	-	-	IMPACT=MODIFIER
3_20666134_G/A	3:20666134	A	-	-	-	intergenic_variant	-	-	-	-	-	-	IMPACT=MODIFIER
3_20666239_T/A	3:20666239	A	-	-	-	intergenic_variant	-	-	-	-	-	-	IMPACT=MODIFIER
3_20666243_A/G	3:20666243	G	-	-	-	intergenic_variant	-	-	-	-	-	-	IMPACT=MODIFIER
3_20666276_G/A	3:20666276	A	-	-	-	intergenic_variant	-	-	-	-	-	-	IMPACT=MODIFIER
3_20666281_C/T	3:20666281	T	-	-	-	intergenic_variant	-	-	-	-	-	-	IMPACT=MODIFIER
3_20666438_T/A	3:20666438	A	-	-	-	intergenic_variant	-	-	-	-	-	-	IMPACT=MODIFIER
3_20667322_A/G	3:20667322	G	-	-	-	intergenic_variant	-	-	-	-	-	-	IMPACT=MODIFIER
3_20667340_G/T	3:20667340	T	-	-	-	intergenic_variant	-	-	-	-	-	-	IMPACT=MODIFIER
3_20667587_T/C	3:20667587	C	-	-	-	intergenic_variant	-	-	-	-	-	-	IMPACT=MODIFIER
3_20667597_T/G	3:20667597	G	-	-	-	intergenic_variant	-	-	-	-	-	-	IMPACT=MODIFIER
3_20667656_T/C	3:20667656	C	-	-	-	intergenic_variant	-	-	-	-	-	-	IMPACT=MODIFIER
3_20667685_G/T	3:20667685	T	-	-	-	intergenic_variant	-	-	-	-	-	-	IMPACT=MODIFIER
3_20667709_A/C	3:20667709	C	-	-	-	intergenic_variant	-	-	-	-	-	-	IMPACT=MODIFIER
3_20667714_C/T	3:20667714	T	-	-	-	intergenic_variant	-	-	-	-	-	-	IMPACT=MODIFIER
3_20667753_A/C	3:20667753	C	-	-	-	intergenic_variant	-	-	-	-	-	-	IMPACT=MODIFIER
3_20667814_T/A	3:20667814	A	-	-	-	intergenic_variant	-	-	-	-	-	-	IMPACT=MODIFIER
3_20667822_A/T	3:20667822	T	-	-	-	intergenic_variant	-	-	-	-	-	-	IMPACT=MODIFIER
3_20667853_T/G	3:20667853	G	-	-	-	intergenic_variant	-	-	-	-	-	-	IMPACT=MODIFIER
3_20667890_C/T	3:20667890	T	-	-	-	intergenic_variant	-	-	-	-	-	-	IMPACT=MODIFIER
3_20667898_G/A	3:20667898	A	-	-	-	intergenic_variant	-	-	-	-	-	-	IMPACT=MODIFIER
3_20668076_C/T	3:20668076	T	-	-	-	intergenic_variant	-	-	-	-	-	-	IMPACT=MODIFIER
3_20668434_T/G	3:20668434	G	-	-	-	intergenic_variant	-	-	-	-	-	-	IMPACT=MODIFIER
3_20668864_C/A	3:20668864	A	-	-	-	intergenic_variant	-	-	-	-	-	-	IMPACT=MODIFIER
3_20669419_A/G	3:20669419	G	-	-	-	intergenic_variant	-	-	-	-	-	-	IMPACT=MODIFIER
3_20669471_T/C	3:20669471	C	-	-	-	intergenic_variant	-	-	-	-	-	-	IMPACT=MODIFIER
3_20669698_G/A	3:20669698	A	-	-	-	intergenic_variant	-	-	-	-	-	-	IMPACT=MODIFIER
3_20669713_A/T	3:20669713	T	-	-	-	intergenic_variant	-	-	-	-	-	-	IMPACT=MODIFIER
3_20669794_A/G	3:20669794	G	-	-	-	intergenic_variant	-	-	-	-	-	-	IMPACT=MODIFIER
3_20669956_G/A	3:20669956	A	-	-	-	intergenic_variant	-	-	-	-	-	-	IMPACT=MODIFIER
3_20670093_T/G	3:20670093	G	-	-	-	intergenic_variant	-	-	-	-	-	-	IMPACT=MODIFIER
3_20670118_A/T	3:20670118	T	-	-	-	intergenic_variant	-	-	-	-	-	-	IMPACT=MODIFIER
3_20670126_A/T	3:20670126	T	-	-	-	intergenic_variant	-	-	-	-	-	-	IMPACT=MODIFIER
3_20670330_G/T	3:20670330	T	-	-	-	intergenic_variant	-	-	-	-	-	-	IMPACT=MODIFIER
3_20670331_T/G	3:20670331	G	-	-	-	intergenic_variant	-	-	-	-	-	-	IMPACT=MODIFIER
3_20670345_G/C	3:20670345	C	-	-	-	intergenic_variant	-	-	-	-	-	-	IMPACT=MODIFIER
3_20670358_C/T	3:20670358	T	-	-	-	intergenic_variant	-	-	-	-	-	-	IMPACT=MODIFIER
3_20671076_C/T	3:20671076	T	-	-	-	intergenic_variant	-	-	-	-	-	-	IMPACT=MODIFIER
3_20671443_C/G	3:20671443	G	-	-	-	intergenic_variant	-	-	-	-	-	-	IMPACT=MODIFIER
3_20671459_G/C	3:20671459	C	-	-	-	intergenic_variant	-	-	-	-	-	-	IMPACT=MODIFIER
3_20672035_G/C	3:20672035	C	-	-	-	intergenic_variant	-	-	-	-	-	-	IMPACT=MODIFIER
3_20672048_C/A	3:20672048	A	-	-	-	intergenic_variant	-	-	-	-	-	-	IMPACT=MODIFIER
3_20672059_C/T	3:20672059	T	-	-	-	intergenic_variant	-	-	-	-	-	-	IMPACT=MODIFIER
3_20672106_C/G	3:20672106	G	-	-	-	intergenic_variant	-	-	-	-	-	-	IMPACT=MODIFIER
3_20672115_A/G	3:20672115	G	-	-	-	intergenic_variant	-	-	-	-	-	-	IMPACT=MODIFIER
3_20672197_A/G	3:20672197	G	-	-	-	intergenic_variant	-	-	-	-	-	-	IMPACT=MODIFIER
3_20672391_A/C	3:20672391	C	-	-	-	intergenic_variant	-	-	-	-	-	-	IMPACT=MODIFIER
3_20672398_G/A	3:20672398	A	-	-	-	intergenic_variant	-	-	-	-	-	-	IMPACT=MODIFIER
3_20672415_T/A	3:20672415	A	-	-	-	intergenic_variant	-	-	-	-	-	-	IMPACT=MODIFIER
3_20672444_C/T	3:20672444	T	-	-	-	intergenic_variant	-	-	-	-	-	-	IMPACT=MODIFIER
3_20672462_A/G	3:20672462	G	-	-	-	intergenic_variant	-	-	-	-	-	-	IMPACT=MODIFIER
3_20673494_A/G	3:20673494	G	-	-	-	intergenic_variant	-	-	-	-	-	-	IMPACT=MODIFIER
3_20673978_T/C	3:20673978	C	-	-	-	intergenic_variant	-	-	-	-	-	-	IMPACT=MODIFIER
3_20674086_C/A	3:20674086	A	-	-	-	intergenic_variant	-	-	-	-	-	-	IMPACT=MODIFIER
3_20674591_A/G	3:20674591	G	-	-	-	intergenic_variant	-	-	-	-	-	-	IMPACT=MODIFIER
3_20674914_G/T	3:20674914	T	-	-	-	intergenic_variant	-	-	-	-	-	-	IMPACT=MODIFIER
3_20674915_T/G	3:20674915	G	-	-	-	intergenic_variant	-	-	-	-	-	-	IMPACT=MODIFIER
3_20675340_A/C	3:20675340	C	-	-	-	intergenic_variant	-	-	-	-	-	-	IMPACT=MODIFIER
3_20676223_A/T	3:20676223	T	-	-	-	intergenic_variant	-	-	-	-	-	-	IMPACT=MODIFIER
3_20676474_T/G	3:20676474	G	-	-	-	intergenic_variant	-	-	-	-	-	-	IMPACT=MODIFIER
3_20676926_C/A	3:20676926	A	-	-	-	intergenic_variant	-	-	-	-	-	-	IMPACT=MODIFIER
3_20677707_G/A	3:20677707	A	-	-	-	intergenic_variant	-	-	-	-	-	-	IMPACT=MODIFIER
3_20677722_C/G	3:20677722	G	-	-	-	intergenic_variant	-	-	-	-	-	-	IMPACT=MODIFIER
3_20677756_T/C	3:20677756	C	-	-	-	intergenic_variant	-	-	-	-	-	-	IMPACT=MODIFIER
3_20677871_G/C	3:20677871	C	-	-	-	intergenic_variant	-	-	-	-	-	-	IMPACT=MODIFIER
3_20677875_T/A	3:20677875	A	-	-	-	intergenic_variant	-	-	-	-	-	-	IMPACT=MODIFIER
3_20677919_G/A	3:20677919	A	-	-	-	intergenic_variant	-	-	-	-	-	-	IMPACT=MODIFIER
3_20677922_A/G	3:20677922	G	-	-	-	intergenic_variant	-	-	-	-	-	-	IMPACT=MODIFIER
3_20677941_G/A	3:20677941	A	-	-	-	intergenic_variant	-	-	-	-	-	-	IMPACT=MODIFIER
3_20677973_A/C	3:20677973	C	-	-	-	intergenic_variant	-	-	-	-	-	-	IMPACT=MODIFIER
3_20678011_C/T	3:20678011	T	-	-	-	intergenic_variant	-	-	-	-	-	-	IMPACT=MODIFIER
3_20678012_T/C	3:20678012	C	-	-	-	intergenic_variant	-	-	-	-	-	-	IMPACT=MODIFIER
3_20678176_T/C	3:20678176	C	-	-	-	intergenic_variant	-	-	-	-	-	-	IMPACT=MODIFIER
3_20678519_C/A	3:20678519	A	-	-	-	intergenic_variant	-	-	-	-	-	-	IMPACT=MODIFIER
3_20678567_G/A	3:20678567	A	-	-	-	intergenic_variant	-	-	-	-	-	-	IMPACT=MODIFIER
3_20678627_T/G	3:20678627	G	-	-	-	intergenic_variant	-	-	-	-	-	-	IMPACT=MODIFIER
3_20678647_T/C	3:20678647	C	-	-	-	intergenic_variant	-	-	-	-	-	-	IMPACT=MODIFIER
3_20678680_C/T	3:20678680	T	-	-	-	intergenic_variant	-	-	-	-	-	-	IMPACT=MODIFIER
3_20679572_G/A	3:20679572	A	-	-	-	intergenic_variant	-	-	-	-	-	-	IMPACT=MODIFIER
3_20679614_A/C	3:20679614	C	-	-	-	intergenic_variant	-	-	-	-	-	-	IMPACT=MODIFIER
3_20680404_C/T	3:20680404	T	-	-	-	intergenic_variant	-	-	-	-	-	-	IMPACT=MODIFIER
3_20680593_G/A	3:20680593	A	-	-	-	intergenic_variant	-	-	-	-	-	-	IMPACT=MODIFIER
3_20680600_C/A	3:20680600	A	-	-	-	intergenic_variant	-	-	-	-	-	-	IMPACT=MODIFIER
3_20680667_C/T	3:20680667	T	-	-	-	intergenic_variant	-	-	-	-	-	-	IMPACT=MODIFIER
3_20680724_G/A	3:20680724	A	-	-	-	intergenic_variant	-	-	-	-	-	-	IMPACT=MODIFIER
3_20680727_T/G	3:20680727	G	-	-	-	intergenic_variant	-	-	-	-	-	-	IMPACT=MODIFIER
3_20680733_C/A	3:20680733	A	-	-	-	intergenic_variant	-	-	-	-	-	-	IMPACT=MODIFIER
3_20680736_T/A	3:20680736	A	-	-	-	intergenic_variant	-	-	-	-	-	-	IMPACT=MODIFIER
3_20680760_C/A	3:20680760	A	-	-	-	intergenic_variant	-	-	-	-	-	-	IMPACT=MODIFIER
3_20680820_G/A	3:20680820	A	-	-	-	intergenic_variant	-	-	-	-	-	-	IMPACT=MODIFIER
3_20680865_A/T	3:20680865	T	-	-	-	intergenic_variant	-	-	-	-	-	-	IMPACT=MODIFIER
3_20680870_G/T	3:20680870	T	-	-	-	intergenic_variant	-	-	-	-	-	-	IMPACT=MODIFIER
3_20680959_T/G	3:20680959	G	-	-	-	intergenic_variant	-	-	-	-	-	-	IMPACT=MODIFIER
3_20681060_A/G	3:20681060	G	-	-	-	intergenic_variant	-	-	-	-	-	-	IMPACT=MODIFIER
3_20681149_G/A	3:20681149	A	-	-	-	intergenic_variant	-	-	-	-	-	-	IMPACT=MODIFIER
3_20681851_G/A	3:20681851	A	-	-	-	intergenic_variant	-	-	-	-	-	-	IMPACT=MODIFIER
3_20681856_A/C	3:20681856	C	-	-	-	intergenic_variant	-	-	-	-	-	-	IMPACT=MODIFIER
3_20681876_A/T	3:20681876	T	-	-	-	intergenic_variant	-	-	-	-	-	-	IMPACT=MODIFIER
3_20681892_G/A	3:20681892	A	-	-	-	intergenic_variant	-	-	-	-	-	-	IMPACT=MODIFIER
3_20681893_T/A	3:20681893	A	-	-	-	intergenic_variant	-	-	-	-	-	-	IMPACT=MODIFIER
3_20682269_T/G	3:20682269	G	-	-	-	intergenic_variant	-	-	-	-	-	-	IMPACT=MODIFIER
3_20682277_C/G	3:20682277	G	-	-	-	intergenic_variant	-	-	-	-	-	-	IMPACT=MODIFIER
3_20682300_T/G	3:20682300	G	-	-	-	intergenic_variant	-	-	-	-	-	-	IMPACT=MODIFIER
3_20682335_G/A	3:20682335	A	-	-	-	intergenic_variant	-	-	-	-	-	-	IMPACT=MODIFIER
3_20682353_G/A	3:20682353	A	-	-	-	intergenic_variant	-	-	-	-	-	-	IMPACT=MODIFIER
3_20682454_A/G	3:20682454	G	-	-	-	intergenic_variant	-	-	-	-	-	-	IMPACT=MODIFIER
3_20682500_G/C	3:20682500	C	-	-	-	intergenic_variant	-	-	-	-	-	-	IMPACT=MODIFIER
3_20682515_C/A	3:20682515	A	-	-	-	intergenic_variant	-	-	-	-	-	-	IMPACT=MODIFIER
3_20682521_T/C	3:20682521	C	-	-	-	intergenic_variant	-	-	-	-	-	-	IMPACT=MODIFIER
3_20682743_G/A	3:20682743	A	-	-	-	intergenic_variant	-	-	-	-	-	-	IMPACT=MODIFIER
3_20682783_T/A	3:20682783	A	-	-	-	intergenic_variant	-	-	-	-	-	-	IMPACT=MODIFIER
3_20683445_C/T	3:20683445	T	-	-	-	intergenic_variant	-	-	-	-	-	-	IMPACT=MODIFIER
3_20683565_G/C	3:20683565	C	-	-	-	intergenic_variant	-	-	-	-	-	-	IMPACT=MODIFIER
3_20683608_C/T	3:20683608	T	-	-	-	intergenic_variant	-	-	-	-	-	-	IMPACT=MODIFIER
3_20683612_G/T	3:20683612	T	-	-	-	intergenic_variant	-	-	-	-	-	-	IMPACT=MODIFIER
3_20683681_A/G	3:20683681	G	-	-	-	intergenic_variant	-	-	-	-	-	-	IMPACT=MODIFIER
3_20683690_C/T	3:20683690	T	-	-	-	intergenic_variant	-	-	-	-	-	-	IMPACT=MODIFIER
3_20683696_C/T	3:20683696	T	-	-	-	intergenic_variant	-	-	-	-	-	-	IMPACT=MODIFIER
3_20683745_A/T	3:20683745	T	-	-	-	intergenic_variant	-	-	-	-	-	-	IMPACT=MODIFIER
3_20684176_C/T	3:20684176	T	-	-	-	intergenic_variant	-	-	-	-	-	-	IMPACT=MODIFIER
3_20684247_A/G	3:20684247	G	-	-	-	intergenic_variant	-	-	-	-	-	-	IMPACT=MODIFIER
3_20684383_G/A	3:20684383	A	-	-	-	intergenic_variant	-	-	-	-	-	-	IMPACT=MODIFIER
3_20684390_T/G	3:20684390	G	-	-	-	intergenic_variant	-	-	-	-	-	-	IMPACT=MODIFIER
3_20684404_T/A	3:20684404	A	-	-	-	intergenic_variant	-	-	-	-	-	-	IMPACT=MODIFIER
3_20684557_T/A	3:20684557	A	ENSORLG00000007874	ENSORLT00000009866	Transcript	downstream_gene_variant	-	-	-	-	-	-	IMPACT=MODIFIER;DISTANCE=4913;STRAND=-1
3_20685384_A/C	3:20685384	C	ENSORLG00000007874	ENSORLT00000009866	Transcript	downstream_gene_variant	-	-	-	-	-	-	IMPACT=MODIFIER;DISTANCE=4086;STRAND=-1
3_20685862_T/C	3:20685862	C	ENSORLG00000007874	ENSORLT00000009866	Transcript	downstream_gene_variant	-	-	-	-	-	-	IMPACT=MODIFIER;DISTANCE=3608;STRAND=-1
3_20686406_A/G	3:20686406	G	ENSORLG00000007874	ENSORLT00000009866	Transcript	downstream_gene_variant	-	-	-	-	-	-	IMPACT=MODIFIER;DISTANCE=3064;STRAND=-1
3_20686498_A/T	3:20686498	T	ENSORLG00000007874	ENSORLT00000009866	Transcript	downstream_gene_variant	-	-	-	-	-	-	IMPACT=MODIFIER;DISTANCE=2972;STRAND=-1
3_20686548_T/G	3:20686548	G	ENSORLG00000007874	ENSORLT00000009866	Transcript	downstream_gene_variant	-	-	-	-	-	-	IMPACT=MODIFIER;DISTANCE=2922;STRAND=-1
3_20686570_T/G	3:20686570	G	ENSORLG00000007874	ENSORLT00000009866	Transcript	downstream_gene_variant	-	-	-	-	-	-	IMPACT=MODIFIER;DISTANCE=2900;STRAND=-1
3_20686659_T/C	3:20686659	C	ENSORLG00000007874	ENSORLT00000009866	Transcript	downstream_gene_variant	-	-	-	-	-	-	IMPACT=MODIFIER;DISTANCE=2811;STRAND=-1
3_20687846_G/T	3:20687846	T	ENSORLG00000007874	ENSORLT00000009866	Transcript	downstream_gene_variant	-	-	-	-	-	-	IMPACT=MODIFIER;DISTANCE=1624;STRAND=-1
3_20689551_C/T	3:20689551	T	ENSORLG00000007874	ENSORLT00000009866	Transcript	synonymous_variant	11532	11496	3832	P	ccG/ccA	-	IMPACT=LOW;STRAND=-1
3_20690178_G/C	3:20690178	C	ENSORLG00000007874	ENSORLT00000009866	Transcript	synonymous_variant	10905	10869	3623	V	gtC/gtG	-	IMPACT=LOW;STRAND=-1
3_20690315_A/T	3:20690315	T	ENSORLG00000007874	ENSORLT00000009866	Transcript	missense_variant	10768	10732	3578	S/T	Tct/Act	-	IMPACT=MODERATE;STRAND=-1
3_20690318_G/C	3:20690318	C	ENSORLG00000007874	ENSORLT00000009866	Transcript	missense_variant	10765	10729	3577	P/A	Ccc/Gcc	-	IMPACT=MODERATE;STRAND=-1
3_20690583_A/G	3:20690583	G	ENSORLG00000007874	ENSORLT00000009866	Transcript	synonymous_variant	10500	10464	3488	G	ggT/ggC	-	IMPACT=LOW;STRAND=-1
3_20690883_G/A	3:20690883	A	ENSORLG00000007874	ENSORLT00000009866	Transcript	synonymous_variant	10200	10164	3388	S	tcC/tcT	-	IMPACT=LOW;STRAND=-1
3_20690915_G/A	3:20690915	A	ENSORLG00000007874	ENSORLT00000009866	Transcript	missense_variant	10168	10132	3378	P/S	Cca/Tca	-	IMPACT=MODERATE;STRAND=-1
3_20690924_G/T	3:20690924	T	ENSORLG00000007874	ENSORLT00000009866	Transcript	missense_variant	10159	10123	3375	P/T	Ccc/Acc	-	IMPACT=MODERATE;STRAND=-1
3_20690949_C/G	3:20690949	G	ENSORLG00000007874	ENSORLT00000009866	Transcript	missense_variant	10134	10098	3366	E/D	gaG/gaC	-	IMPACT=MODERATE;STRAND=-1
3_20690961_C/T	3:20690961	T	ENSORLG00000007874	ENSORLT00000009866	Transcript	missense_variant	10122	10086	3362	M/I	atG/atA	-	IMPACT=MODERATE;STRAND=-1
3_20690983_C/T	3:20690983	T	ENSORLG00000007874	ENSORLT00000009866	Transcript	missense_variant	10100	10064	3355	R/K	aGa/aAa	-	IMPACT=MODERATE;STRAND=-1
3_20692666_G/T	3:20692666	T	ENSORLG00000007874	ENSORLT00000009866	Transcript	synonymous_variant	8673	8637	2879	R	cgC/cgA	-	IMPACT=LOW;STRAND=-1
3_20693014_A/T	3:20693014	T	ENSORLG00000007874	ENSORLT00000009866	Transcript	synonymous_variant	8325	8289	2763	T	acT/acA	-	IMPACT=LOW;STRAND=-1
3_20694523_T/C	3:20694523	C	ENSORLG00000007874	ENSORLT00000009866	Transcript	synonymous_variant	6816	6780	2260	Q	caA/caG	-	IMPACT=LOW;STRAND=-1
3_20694641_G/C	3:20694641	C	ENSORLG00000007874	ENSORLT00000009866	Transcript	missense_variant	6698	6662	2221	T/S	aCc/aGc	-	IMPACT=MODERATE;STRAND=-1
3_20695120_G/C	3:20695120	C	ENSORLG00000007874	ENSORLT00000009866	Transcript	missense_variant	6219	6183	2061	D/E	gaC/gaG	-	IMPACT=MODERATE;STRAND=-1
3_20695153_A/G	3:20695153	G	ENSORLG00000007874	ENSORLT00000009866	Transcript	synonymous_variant	6186	6150	2050	D	gaT/gaC	-	IMPACT=LOW;STRAND=-1
3_20696954_G/A	3:20696954	A	ENSORLG00000007874	ENSORLT00000009866	Transcript	missense_variant	4385	4349	1450	A/V	gCa/gTa	-	IMPACT=MODERATE;STRAND=-1
3_20697967_G/A	3:20697967	A	ENSORLG00000007874	ENSORLT00000009866	Transcript	intron_variant	-	-	-	-	-	-	IMPACT=MODIFIER;STRAND=-1
3_20698000_G/T	3:20698000	T	ENSORLG00000007874	ENSORLT00000009866	Transcript	intron_variant	-	-	-	-	-	-	IMPACT=MODIFIER;STRAND=-1
3_20698003_T/G	3:20698003	G	ENSORLG00000007874	ENSORLT00000009866	Transcript	intron_variant	-	-	-	-	-	-	IMPACT=MODIFIER;STRAND=-1
3_20698022_A/T	3:20698022	T	ENSORLG00000007874	ENSORLT00000009866	Transcript	intron_variant	-	-	-	-	-	-	IMPACT=MODIFIER;STRAND=-1
3_20698026_C/A	3:20698026	A	ENSORLG00000007874	ENSORLT00000009866	Transcript	intron_variant	-	-	-	-	-	-	IMPACT=MODIFIER;STRAND=-1
3_20698029_C/A	3:20698029	A	ENSORLG00000007874	ENSORLT00000009866	Transcript	intron_variant	-	-	-	-	-	-	IMPACT=MODIFIER;STRAND=-1
3_20698080_T/A	3:20698080	A	ENSORLG00000007874	ENSORLT00000009866	Transcript	intron_variant	-	-	-	-	-	-	IMPACT=MODIFIER;STRAND=-1
3_20698090_G/T	3:20698090	T	ENSORLG00000007874	ENSORLT00000009866	Transcript	intron_variant	-	-	-	-	-	-	IMPACT=MODIFIER;STRAND=-1
3_20698148_G/C	3:20698148	C	ENSORLG00000007874	ENSORLT00000009866	Transcript	intron_variant	-	-	-	-	-	-	IMPACT=MODIFIER;STRAND=-1
3_20698168_A/C	3:20698168	C	ENSORLG00000007874	ENSORLT00000009866	Transcript	intron_variant	-	-	-	-	-	-	IMPACT=MODIFIER;STRAND=-1
3_20698210_T/C	3:20698210	C	ENSORLG00000007874	ENSORLT00000009866	Transcript	intron_variant	-	-	-	-	-	-	IMPACT=MODIFIER;STRAND=-1
3_20698223_G/A	3:20698223	A	ENSORLG00000007874	ENSORLT00000009866	Transcript	intron_variant	-	-	-	-	-	-	IMPACT=MODIFIER;STRAND=-1
3_20698240_A/C	3:20698240	C	ENSORLG00000007874	ENSORLT00000009866	Transcript	intron_variant	-	-	-	-	-	-	IMPACT=MODIFIER;STRAND=-1
3_20698257_C/T	3:20698257	T	ENSORLG00000007874	ENSORLT00000009866	Transcript	intron_variant	-	-	-	-	-	-	IMPACT=MODIFIER;STRAND=-1
3_20698271_T/A	3:20698271	A	ENSORLG00000007874	ENSORLT00000009866	Transcript	intron_variant	-	-	-	-	-	-	IMPACT=MODIFIER;STRAND=-1
3_20698306_T/G	3:20698306	G	ENSORLG00000007874	ENSORLT00000009866	Transcript	intron_variant	-	-	-	-	-	-	IMPACT=MODIFIER;STRAND=-1
3_20698756_A/C	3:20698756	C	ENSORLG00000007874	ENSORLT00000009866	Transcript	intron_variant	-	-	-	-	-	-	IMPACT=MODIFIER;STRAND=-1
3_20698768_C/T	3:20698768	T	ENSORLG00000007874	ENSORLT00000009866	Transcript	intron_variant	-	-	-	-	-	-	IMPACT=MODIFIER;STRAND=-1
3_20698780_C/T	3:20698780	T	ENSORLG00000007874	ENSORLT00000009866	Transcript	intron_variant	-	-	-	-	-	-	IMPACT=MODIFIER;STRAND=-1
3_20698781_A/T	3:20698781	T	ENSORLG00000007874	ENSORLT00000009866	Transcript	intron_variant	-	-	-	-	-	-	IMPACT=MODIFIER;STRAND=-1
3_20698830_T/G	3:20698830	G	ENSORLG00000007874	ENSORLT00000009866	Transcript	missense_variant	4239	4203	1401	E/D	gaA/gaC	-	IMPACT=MODERATE;STRAND=-1
3_20699025_C/T	3:20699025	T	ENSORLG00000007874	ENSORLT00000009866	Transcript	intron_variant	-	-	-	-	-	-	IMPACT=MODIFIER;STRAND=-1
3_20699044_A/G	3:20699044	G	ENSORLG00000007874	ENSORLT00000009866	Transcript	intron_variant	-	-	-	-	-	-	IMPACT=MODIFIER;STRAND=-1
3_20699304_C/A	3:20699304	A	ENSORLG00000007874	ENSORLT00000009866	Transcript	intron_variant	-	-	-	-	-	-	IMPACT=MODIFIER;STRAND=-1
3_20700650_C/T	3:20700650	T	ENSORLG00000007874	ENSORLT00000009866	Transcript	intron_variant	-	-	-	-	-	-	IMPACT=MODIFIER;STRAND=-1
3_20700665_A/G	3:20700665	G	ENSORLG00000007874	ENSORLT00000009866	Transcript	intron_variant	-	-	-	-	-	-	IMPACT=MODIFIER;STRAND=-1
3_20700666_A/C	3:20700666	C	ENSORLG00000007874	ENSORLT00000009866	Transcript	intron_variant	-	-	-	-	-	-	IMPACT=MODIFIER;STRAND=-1
3_20700673_A/T	3:20700673	T	ENSORLG00000007874	ENSORLT00000009866	Transcript	intron_variant	-	-	-	-	-	-	IMPACT=MODIFIER;STRAND=-1
3_20700708_C/T	3:20700708	T	ENSORLG00000007874	ENSORLT00000009866	Transcript	intron_variant	-	-	-	-	-	-	IMPACT=MODIFIER;STRAND=-1
3_20700714_T/C	3:20700714	C	ENSORLG00000007874	ENSORLT00000009866	Transcript	intron_variant	-	-	-	-	-	-	IMPACT=MODIFIER;STRAND=-1
3_20701391_C/T	3:20701391	T	ENSORLG00000007874	ENSORLT00000009866	Transcript	intron_variant	-	-	-	-	-	-	IMPACT=MODIFIER;STRAND=-1
3_20701703_T/C	3:20701703	C	ENSORLG00000007874	ENSORLT00000009866	Transcript	intron_variant	-	-	-	-	-	-	IMPACT=MODIFIER;STRAND=-1
3_20701720_T/C	3:20701720	C	ENSORLG00000007874	ENSORLT00000009866	Transcript	intron_variant	-	-	-	-	-	-	IMPACT=MODIFIER;STRAND=-1
3_20701918_T/C	3:20701918	C	ENSORLG00000007874	ENSORLT00000009866	Transcript	intron_variant	-	-	-	-	-	-	IMPACT=MODIFIER;STRAND=-1
3_20702650_A/C	3:20702650	C	ENSORLG00000007874	ENSORLT00000009866	Transcript	intron_variant	-	-	-	-	-	-	IMPACT=MODIFIER;STRAND=-1
3_20702712_G/T	3:20702712	T	ENSORLG00000007874	ENSORLT00000009866	Transcript	intron_variant	-	-	-	-	-	-	IMPACT=MODIFIER;STRAND=-1
3_20702745_A/G	3:20702745	G	ENSORLG00000007874	ENSORLT00000009866	Transcript	intron_variant	-	-	-	-	-	-	IMPACT=MODIFIER;STRAND=-1
3_20702811_A/G	3:20702811	G	ENSORLG00000007874	ENSORLT00000009866	Transcript	intron_variant	-	-	-	-	-	-	IMPACT=MODIFIER;STRAND=-1
3_20702838_A/T	3:20702838	T	ENSORLG00000007874	ENSORLT00000009866	Transcript	intron_variant	-	-	-	-	-	-	IMPACT=MODIFIER;STRAND=-1
3_20702846_T/C	3:20702846	C	ENSORLG00000007874	ENSORLT00000009866	Transcript	intron_variant	-	-	-	-	-	-	IMPACT=MODIFIER;STRAND=-1
3_20702854_A/G	3:20702854	G	ENSORLG00000007874	ENSORLT00000009866	Transcript	intron_variant	-	-	-	-	-	-	IMPACT=MODIFIER;STRAND=-1
3_20702879_T/A	3:20702879	A	ENSORLG00000007874	ENSORLT00000009866	Transcript	intron_variant	-	-	-	-	-	-	IMPACT=MODIFIER;STRAND=-1
3_20702890_A/C	3:20702890	C	ENSORLG00000007874	ENSORLT00000009866	Transcript	intron_variant	-	-	-	-	-	-	IMPACT=MODIFIER;STRAND=-1
3_20702903_C/T	3:20702903	T	ENSORLG00000007874	ENSORLT00000009866	Transcript	intron_variant	-	-	-	-	-	-	IMPACT=MODIFIER;STRAND=-1
3_20702924_T/C	3:20702924	C	ENSORLG00000007874	ENSORLT00000009866	Transcript	intron_variant	-	-	-	-	-	-	IMPACT=MODIFIER;STRAND=-1
3_20702964_G/C	3:20702964	C	ENSORLG00000007874	ENSORLT00000009866	Transcript	intron_variant	-	-	-	-	-	-	IMPACT=MODIFIER;STRAND=-1
3_20702994_C/T	3:20702994	T	ENSORLG00000007874	ENSORLT00000009866	Transcript	intron_variant	-	-	-	-	-	-	IMPACT=MODIFIER;STRAND=-1
3_20703424_C/G	3:20703424	G	ENSORLG00000007874	ENSORLT00000009866	Transcript	intron_variant	-	-	-	-	-	-	IMPACT=MODIFIER;STRAND=-1
3_20703425_C/G	3:20703425	G	ENSORLG00000007874	ENSORLT00000009866	Transcript	intron_variant	-	-	-	-	-	-	IMPACT=MODIFIER;STRAND=-1
3_20703431_G/A	3:20703431	A	ENSORLG00000007874	ENSORLT00000009866	Transcript	intron_variant	-	-	-	-	-	-	IMPACT=MODIFIER;STRAND=-1
3_20703432_T/A	3:20703432	A	ENSORLG00000007874	ENSORLT00000009866	Transcript	intron_variant	-	-	-	-	-	-	IMPACT=MODIFIER;STRAND=-1
3_20703454_G/T	3:20703454	T	ENSORLG00000007874	ENSORLT00000009866	Transcript	intron_variant	-	-	-	-	-	-	IMPACT=MODIFIER;STRAND=-1
3_20703457_G/A	3:20703457	A	ENSORLG00000007874	ENSORLT00000009866	Transcript	intron_variant	-	-	-	-	-	-	IMPACT=MODIFIER;STRAND=-1
3_20703473_A/G	3:20703473	G	ENSORLG00000007874	ENSORLT00000009866	Transcript	intron_variant	-	-	-	-	-	-	IMPACT=MODIFIER;STRAND=-1
3_20703547_A/G	3:20703547	G	ENSORLG00000007874	ENSORLT00000009866	Transcript	intron_variant	-	-	-	-	-	-	IMPACT=MODIFIER;STRAND=-1
3_20703974_T/C	3:20703974	C	ENSORLG00000007874	ENSORLT00000009866	Transcript	intron_variant	-	-	-	-	-	-	IMPACT=MODIFIER;STRAND=-1
3_20703983_C/T	3:20703983	T	ENSORLG00000007874	ENSORLT00000009866	Transcript	intron_variant	-	-	-	-	-	-	IMPACT=MODIFIER;STRAND=-1
3_20703989_C/T	3:20703989	T	ENSORLG00000007874	ENSORLT00000009866	Transcript	intron_variant	-	-	-	-	-	-	IMPACT=MODIFIER;STRAND=-1
3_20704015_G/A	3:20704015	A	ENSORLG00000007874	ENSORLT00000009866	Transcript	intron_variant	-	-	-	-	-	-	IMPACT=MODIFIER;STRAND=-1
3_20704098_A/T	3:20704098	T	ENSORLG00000007874	ENSORLT00000009866	Transcript	intron_variant	-	-	-	-	-	-	IMPACT=MODIFIER;STRAND=-1
3_20704119_G/T	3:20704119	T	ENSORLG00000007874	ENSORLT00000009866	Transcript	intron_variant	-	-	-	-	-	-	IMPACT=MODIFIER;STRAND=-1
3_20704251_A/G	3:20704251	G	ENSORLG00000007874	ENSORLT00000009866	Transcript	intron_variant	-	-	-	-	-	-	IMPACT=MODIFIER;STRAND=-1
3_20704272_G/A	3:20704272	A	ENSORLG00000007874	ENSORLT00000009866	Transcript	intron_variant	-	-	-	-	-	-	IMPACT=MODIFIER;STRAND=-1
3_20704298_C/T	3:20704298	T	ENSORLG00000007874	ENSORLT00000009866	Transcript	intron_variant	-	-	-	-	-	-	IMPACT=MODIFIER;STRAND=-1
3_20704360_C/A	3:20704360	A	ENSORLG00000007874	ENSORLT00000009866	Transcript	intron_variant	-	-	-	-	-	-	IMPACT=MODIFIER;STRAND=-1
3_20705471_C/G	3:20705471	G	ENSORLG00000007874	ENSORLT00000009866	Transcript	intron_variant	-	-	-	-	-	-	IMPACT=MODIFIER;STRAND=-1
3_20705678_C/T	3:20705678	T	ENSORLG00000007874	ENSORLT00000009866	Transcript	intron_variant	-	-	-	-	-	-	IMPACT=MODIFIER;STRAND=-1
3_20706206_T/C	3:20706206	C	ENSORLG00000007874	ENSORLT00000009866	Transcript	intron_variant	-	-	-	-	-	-	IMPACT=MODIFIER;STRAND=-1
3_20707100_C/T	3:20707100	T	ENSORLG00000007874	ENSORLT00000009866	Transcript	intron_variant	-	-	-	-	-	-	IMPACT=MODIFIER;STRAND=-1
3_20707400_T/G	3:20707400	G	ENSORLG00000007874	ENSORLT00000009866	Transcript	intron_variant	-	-	-	-	-	-	IMPACT=MODIFIER;STRAND=-1
3_20708778_A/T	3:20708778	T	ENSORLG00000007874	ENSORLT00000009866	Transcript	intron_variant	-	-	-	-	-	-	IMPACT=MODIFIER;STRAND=-1
3_20708808_T/A	3:20708808	A	ENSORLG00000007874	ENSORLT00000009866	Transcript	intron_variant	-	-	-	-	-	-	IMPACT=MODIFIER;STRAND=-1
3_20708909_A/G	3:20708909	G	ENSORLG00000007874	ENSORLT00000009866	Transcript	intron_variant	-	-	-	-	-	-	IMPACT=MODIFIER;STRAND=-1
3_20709036_C/A	3:20709036	A	ENSORLG00000007874	ENSORLT00000009866	Transcript	intron_variant	-	-	-	-	-	-	IMPACT=MODIFIER;STRAND=-1
3_20710220_A/T	3:20710220	T	ENSORLG00000007874	ENSORLT00000009866	Transcript	intron_variant	-	-	-	-	-	-	IMPACT=MODIFIER;STRAND=-1
3_20710379_C/A	3:20710379	A	ENSORLG00000007874	ENSORLT00000009866	Transcript	intron_variant	-	-	-	-	-	-	IMPACT=MODIFIER;STRAND=-1
3_20710497_C/A	3:20710497	A	ENSORLG00000007874	ENSORLT00000009866	Transcript	intron_variant	-	-	-	-	-	-	IMPACT=MODIFIER;STRAND=-1
3_20710868_A/C	3:20710868	C	ENSORLG00000007874	ENSORLT00000009866	Transcript	intron_variant	-	-	-	-	-	-	IMPACT=MODIFIER;STRAND=-1
3_20711514_T/C	3:20711514	C	ENSORLG00000007874	ENSORLT00000009866	Transcript	intron_variant	-	-	-	-	-	-	IMPACT=MODIFIER;STRAND=-1
3_20711622_T/C	3:20711622	C	ENSORLG00000007874	ENSORLT00000009866	Transcript	intron_variant	-	-	-	-	-	-	IMPACT=MODIFIER;STRAND=-1
3_20711669_T/C	3:20711669	C	ENSORLG00000007874	ENSORLT00000009866	Transcript	intron_variant	-	-	-	-	-	-	IMPACT=MODIFIER;STRAND=-1
3_20711682_A/G	3:20711682	G	ENSORLG00000007874	ENSORLT00000009866	Transcript	intron_variant	-	-	-	-	-	-	IMPACT=MODIFIER;STRAND=-1
3_20711788_T/A	3:20711788	A	ENSORLG00000007874	ENSORLT00000009866	Transcript	intron_variant	-	-	-	-	-	-	IMPACT=MODIFIER;STRAND=-1
3_20712103_T/C	3:20712103	C	ENSORLG00000007874	ENSORLT00000009866	Transcript	intron_variant	-	-	-	-	-	-	IMPACT=MODIFIER;STRAND=-1
3_20712127_G/T	3:20712127	T	ENSORLG00000007874	ENSORLT00000009866	Transcript	intron_variant	-	-	-	-	-	-	IMPACT=MODIFIER;STRAND=-1
3_20712149_A/G	3:20712149	G	ENSORLG00000007874	ENSORLT00000009866	Transcript	intron_variant	-	-	-	-	-	-	IMPACT=MODIFIER;STRAND=-1
3_20713873_G/A	3:20713873	A	ENSORLG00000007874	ENSORLT00000009866	Transcript	intron_variant	-	-	-	-	-	-	IMPACT=MODIFIER;STRAND=-1
3_20714177_T/C	3:20714177	C	ENSORLG00000007874	ENSORLT00000009866	Transcript	intron_variant	-	-	-	-	-	-	IMPACT=MODIFIER;STRAND=-1
3_20714198_G/A	3:20714198	A	ENSORLG00000007874	ENSORLT00000009866	Transcript	intron_variant	-	-	-	-	-	-	IMPACT=MODIFIER;STRAND=-1
3_20714653_T/C	3:20714653	C	ENSORLG00000007874	ENSORLT00000009866	Transcript	intron_variant	-	-	-	-	-	-	IMPACT=MODIFIER;STRAND=-1
3_20715207_C/T	3:20715207	T	ENSORLG00000007874	ENSORLT00000009866	Transcript	intron_variant	-	-	-	-	-	-	IMPACT=MODIFIER;STRAND=-1
3_20715252_G/C	3:20715252	C	ENSORLG00000007874	ENSORLT00000009866	Transcript	intron_variant	-	-	-	-	-	-	IMPACT=MODIFIER;STRAND=-1
3_20715485_T/C	3:20715485	C	ENSORLG00000007874	ENSORLT00000009866	Transcript	intron_variant	-	-	-	-	-	-	IMPACT=MODIFIER;STRAND=-1
3_20715498_A/T	3:20715498	T	ENSORLG00000007874	ENSORLT00000009866	Transcript	intron_variant	-	-	-	-	-	-	IMPACT=MODIFIER;STRAND=-1
3_20715809_G/A	3:20715809	A	ENSORLG00000007874	ENSORLT00000009866	Transcript	intron_variant	-	-	-	-	-	-	IMPACT=MODIFIER;STRAND=-1
3_20715810_A/G	3:20715810	G	ENSORLG00000007874	ENSORLT00000009866	Transcript	intron_variant	-	-	-	-	-	-	IMPACT=MODIFIER;STRAND=-1
3_20715819_A/G	3:20715819	G	ENSORLG00000007874	ENSORLT00000009866	Transcript	intron_variant	-	-	-	-	-	-	IMPACT=MODIFIER;STRAND=-1
3_20715826_A/G	3:20715826	G	ENSORLG00000007874	ENSORLT00000009866	Transcript	intron_variant	-	-	-	-	-	-	IMPACT=MODIFIER;STRAND=-1
3_20715851_T/G	3:20715851	G	ENSORLG00000007874	ENSORLT00000009866	Transcript	intron_variant	-	-	-	-	-	-	IMPACT=MODIFIER;STRAND=-1
3_20717142_C/T	3:20717142	T	ENSORLG00000007874	ENSORLT00000009866	Transcript	intron_variant	-	-	-	-	-	-	IMPACT=MODIFIER;STRAND=-1
3_20717476_T/G	3:20717476	G	ENSORLG00000007874	ENSORLT00000009866	Transcript	intron_variant	-	-	-	-	-	-	IMPACT=MODIFIER;STRAND=-1
3_20720406_T/C	3:20720406	C	ENSORLG00000007874	ENSORLT00000009866	Transcript	intron_variant	-	-	-	-	-	-	IMPACT=MODIFIER;STRAND=-1
3_20720778_C/T	3:20720778	T	ENSORLG00000007874	ENSORLT00000009866	Transcript	intron_variant	-	-	-	-	-	-	IMPACT=MODIFIER;STRAND=-1
3_20720868_A/G	3:20720868	G	ENSORLG00000007874	ENSORLT00000009866	Transcript	intron_variant	-	-	-	-	-	-	IMPACT=MODIFIER;STRAND=-1
3_20721286_A/G	3:20721286	G	ENSORLG00000007874	ENSORLT00000009866	Transcript	intron_variant	-	-	-	-	-	-	IMPACT=MODIFIER;STRAND=-1
3_20721424_G/A	3:20721424	A	ENSORLG00000007874	ENSORLT00000009866	Transcript	intron_variant	-	-	-	-	-	-	IMPACT=MODIFIER;STRAND=-1
3_20722387_C/T	3:20722387	T	ENSORLG00000007874	ENSORLT00000009866	Transcript	intron_variant	-	-	-	-	-	-	IMPACT=MODIFIER;STRAND=-1
3_20722388_T/G	3:20722388	G	ENSORLG00000007874	ENSORLT00000009866	Transcript	intron_variant	-	-	-	-	-	-	IMPACT=MODIFIER;STRAND=-1
3_20722391_A/G	3:20722391	G	ENSORLG00000007874	ENSORLT00000009866	Transcript	intron_variant	-	-	-	-	-	-	IMPACT=MODIFIER;STRAND=-1
3_20722407_A/G	3:20722407	G	ENSORLG00000007874	ENSORLT00000009866	Transcript	intron_variant	-	-	-	-	-	-	IMPACT=MODIFIER;STRAND=-1
3_20722434_G/A	3:20722434	A	ENSORLG00000007874	ENSORLT00000009866	Transcript	intron_variant	-	-	-	-	-	-	IMPACT=MODIFIER;STRAND=-1
3_20723318_C/T	3:20723318	T	ENSORLG00000007874	ENSORLT00000009866	Transcript	intron_variant	-	-	-	-	-	-	IMPACT=MODIFIER;STRAND=-1
3_20725566_C/T	3:20725566	T	ENSORLG00000007874	ENSORLT00000009866	Transcript	intron_variant	-	-	-	-	-	-	IMPACT=MODIFIER;STRAND=-1
3_20725811_C/T	3:20725811	T	ENSORLG00000007874	ENSORLT00000009866	Transcript	intron_variant	-	-	-	-	-	-	IMPACT=MODIFIER;STRAND=-1
3_20725971_A/G	3:20725971	G	ENSORLG00000007874	ENSORLT00000009866	Transcript	intron_variant	-	-	-	-	-	-	IMPACT=MODIFIER;STRAND=-1
3_20726173_C/T	3:20726173	T	ENSORLG00000007874	ENSORLT00000009866	Transcript	intron_variant	-	-	-	-	-	-	IMPACT=MODIFIER;STRAND=-1
3_20726241_C/G	3:20726241	G	ENSORLG00000007874	ENSORLT00000009866	Transcript	intron_variant	-	-	-	-	-	-	IMPACT=MODIFIER;STRAND=-1
3_20727795_T/G	3:20727795	G	ENSORLG00000007874	ENSORLT00000009866	Transcript	intron_variant	-	-	-	-	-	-	IMPACT=MODIFIER;STRAND=-1
3_20727801_T/C	3:20727801	C	ENSORLG00000007874	ENSORLT00000009866	Transcript	intron_variant	-	-	-	-	-	-	IMPACT=MODIFIER;STRAND=-1
3_20727986_T/A	3:20727986	A	ENSORLG00000007874	ENSORLT00000009866	Transcript	intron_variant	-	-	-	-	-	-	IMPACT=MODIFIER;STRAND=-1
3_20728013_T/C	3:20728013	C	ENSORLG00000007874	ENSORLT00000009866	Transcript	intron_variant	-	-	-	-	-	-	IMPACT=MODIFIER;STRAND=-1
3_20728014_A/T	3:20728014	T	ENSORLG00000007874	ENSORLT00000009866	Transcript	intron_variant	-	-	-	-	-	-	IMPACT=MODIFIER;STRAND=-1
3_20728022_C/T	3:20728022	T	ENSORLG00000007874	ENSORLT00000009866	Transcript	intron_variant	-	-	-	-	-	-	IMPACT=MODIFIER;STRAND=-1
3_20728032_G/A	3:20728032	A	ENSORLG00000007874	ENSORLT00000009866	Transcript	intron_variant	-	-	-	-	-	-	IMPACT=MODIFIER;STRAND=-1
3_20728281_G/A	3:20728281	A	ENSORLG00000007874	ENSORLT00000009866	Transcript	intron_variant	-	-	-	-	-	-	IMPACT=MODIFIER;STRAND=-1
3_20728319_T/G	3:20728319	G	ENSORLG00000007874	ENSORLT00000009866	Transcript	intron_variant	-	-	-	-	-	-	IMPACT=MODIFIER;STRAND=-1
3_20729128_A/T	3:20729128	T	ENSORLG00000007874	ENSORLT00000009866	Transcript	intron_variant	-	-	-	-	-	-	IMPACT=MODIFIER;STRAND=-1
3_20729262_T/G	3:20729262	G	ENSORLG00000007874	ENSORLT00000009866	Transcript	intron_variant	-	-	-	-	-	-	IMPACT=MODIFIER;STRAND=-1
3_20729263_A/T	3:20729263	T	ENSORLG00000007874	ENSORLT00000009866	Transcript	intron_variant	-	-	-	-	-	-	IMPACT=MODIFIER;STRAND=-1
3_20729295_C/G	3:20729295	G	ENSORLG00000007874	ENSORLT00000009866	Transcript	intron_variant	-	-	-	-	-	-	IMPACT=MODIFIER;STRAND=-1
3_20729313_C/T	3:20729313	T	ENSORLG00000007874	ENSORLT00000009866	Transcript	intron_variant	-	-	-	-	-	-	IMPACT=MODIFIER;STRAND=-1
3_20729519_G/A	3:20729519	A	ENSORLG00000007874	ENSORLT00000009866	Transcript	intron_variant	-	-	-	-	-	-	IMPACT=MODIFIER;STRAND=-1
3_20729746_C/G	3:20729746	G	ENSORLG00000007874	ENSORLT00000009866	Transcript	intron_variant	-	-	-	-	-	-	IMPACT=MODIFIER;STRAND=-1
3_20729749_G/A	3:20729749	A	ENSORLG00000007874	ENSORLT00000009866	Transcript	intron_variant	-	-	-	-	-	-	IMPACT=MODIFIER;STRAND=-1
3_20729901_T/G	3:20729901	G	ENSORLG00000007874	ENSORLT00000009866	Transcript	intron_variant	-	-	-	-	-	-	IMPACT=MODIFIER;STRAND=-1
3_20729939_C/T	3:20729939	T	ENSORLG00000007874	ENSORLT00000009866	Transcript	intron_variant	-	-	-	-	-	-	IMPACT=MODIFIER;STRAND=-1
3_20730563_C/T	3:20730563	T	ENSORLG00000007874	ENSORLT00000009866	Transcript	intron_variant	-	-	-	-	-	-	IMPACT=MODIFIER;STRAND=-1
3_20730601_C/T	3:20730601	T	ENSORLG00000007874	ENSORLT00000009866	Transcript	intron_variant	-	-	-	-	-	-	IMPACT=MODIFIER;STRAND=-1
3_20730605_A/G	3:20730605	G	ENSORLG00000007874	ENSORLT00000009866	Transcript	intron_variant	-	-	-	-	-	-	IMPACT=MODIFIER;STRAND=-1
3_20730682_C/A	3:20730682	A	ENSORLG00000007874	ENSORLT00000009866	Transcript	intron_variant	-	-	-	-	-	-	IMPACT=MODIFIER;STRAND=-1
3_20732568_C/G	3:20732568	G	ENSORLG00000007874	ENSORLT00000009866	Transcript	intron_variant	-	-	-	-	-	-	IMPACT=MODIFIER;STRAND=-1
3_20732674_A/T	3:20732674	T	ENSORLG00000007874	ENSORLT00000009866	Transcript	intron_variant	-	-	-	-	-	-	IMPACT=MODIFIER;STRAND=-1
3_20732944_G/T	3:20732944	T	ENSORLG00000007874	ENSORLT00000009866	Transcript	intron_variant	-	-	-	-	-	-	IMPACT=MODIFIER;STRAND=-1
3_20733017_G/T	3:20733017	T	ENSORLG00000007874	ENSORLT00000009866	Transcript	intron_variant	-	-	-	-	-	-	IMPACT=MODIFIER;STRAND=-1
3_20733230_T/C	3:20733230	C	ENSORLG00000007874	ENSORLT00000009866	Transcript	intron_variant	-	-	-	-	-	-	IMPACT=MODIFIER;STRAND=-1
3_20733233_A/T	3:20733233	T	ENSORLG00000007874	ENSORLT00000009866	Transcript	intron_variant	-	-	-	-	-	-	IMPACT=MODIFIER;STRAND=-1
3_20733479_A/C	3:20733479	C	ENSORLG00000007874	ENSORLT00000009866	Transcript	intron_variant	-	-	-	-	-	-	IMPACT=MODIFIER;STRAND=-1
3_20733561_G/C	3:20733561	C	ENSORLG00000007874	ENSORLT00000009866	Transcript	intron_variant	-	-	-	-	-	-	IMPACT=MODIFIER;STRAND=-1
3_20733590_C/A	3:20733590	A	ENSORLG00000007874	ENSORLT00000009866	Transcript	intron_variant	-	-	-	-	-	-	IMPACT=MODIFIER;STRAND=-1
3_20733591_A/G	3:20733591	G	ENSORLG00000007874	ENSORLT00000009866	Transcript	intron_variant	-	-	-	-	-	-	IMPACT=MODIFIER;STRAND=-1
3_20733597_A/G	3:20733597	G	ENSORLG00000007874	ENSORLT00000009866	Transcript	intron_variant	-	-	-	-	-	-	IMPACT=MODIFIER;STRAND=-1
3_20733599_G/T	3:20733599	T	ENSORLG00000007874	ENSORLT00000009866	Transcript	intron_variant	-	-	-	-	-	-	IMPACT=MODIFIER;STRAND=-1
3_20733615_T/C	3:20733615	C	ENSORLG00000007874	ENSORLT00000009866	Transcript	intron_variant	-	-	-	-	-	-	IMPACT=MODIFIER;STRAND=-1
3_20733617_C/T	3:20733617	T	ENSORLG00000007874	ENSORLT00000009866	Transcript	intron_variant	-	-	-	-	-	-	IMPACT=MODIFIER;STRAND=-1
3_20733628_C/A	3:20733628	A	ENSORLG00000007874	ENSORLT00000009866	Transcript	intron_variant	-	-	-	-	-	-	IMPACT=MODIFIER;STRAND=-1
3_20733630_C/T	3:20733630	T	ENSORLG00000007874	ENSORLT00000009866	Transcript	intron_variant	-	-	-	-	-	-	IMPACT=MODIFIER;STRAND=-1
3_20734804_G/A	3:20734804	A	ENSORLG00000007874	ENSORLT00000009866	Transcript	intron_variant	-	-	-	-	-	-	IMPACT=MODIFIER;STRAND=-1
3_20735227_G/A	3:20735227	A	ENSORLG00000007874	ENSORLT00000009866	Transcript	intron_variant	-	-	-	-	-	-	IMPACT=MODIFIER;STRAND=-1
3_20735260_T/A	3:20735260	A	ENSORLG00000007874	ENSORLT00000009866	Transcript	intron_variant	-	-	-	-	-	-	IMPACT=MODIFIER;STRAND=-1
3_20735265_G/A	3:20735265	A	ENSORLG00000007874	ENSORLT00000009866	Transcript	intron_variant	-	-	-	-	-	-	IMPACT=MODIFIER;STRAND=-1
3_20735273_C/G	3:20735273	G	ENSORLG00000007874	ENSORLT00000009866	Transcript	intron_variant	-	-	-	-	-	-	IMPACT=MODIFIER;STRAND=-1
3_20735665_A/C	3:20735665	C	ENSORLG00000007874	ENSORLT00000009866	Transcript	intron_variant	-	-	-	-	-	-	IMPACT=MODIFIER;STRAND=-1
3_20737730_G/C	3:20737730	C	ENSORLG00000007874	ENSORLT00000009866	Transcript	intron_variant	-	-	-	-	-	-	IMPACT=MODIFIER;STRAND=-1
3_20737745_A/C	3:20737745	C	ENSORLG00000007874	ENSORLT00000009866	Transcript	intron_variant	-	-	-	-	-	-	IMPACT=MODIFIER;STRAND=-1
3_20737773_T/C	3:20737773	C	ENSORLG00000007874	ENSORLT00000009866	Transcript	intron_variant	-	-	-	-	-	-	IMPACT=MODIFIER;STRAND=-1
3_20737840_C/T	3:20737840	T	ENSORLG00000007874	ENSORLT00000009866	Transcript	intron_variant	-	-	-	-	-	-	IMPACT=MODIFIER;STRAND=-1
3_20738188_C/A	3:20738188	A	ENSORLG00000007874	ENSORLT00000009866	Transcript	intron_variant	-	-	-	-	-	-	IMPACT=MODIFIER;STRAND=-1
3_20738236_G/A	3:20738236	A	ENSORLG00000007874	ENSORLT00000009866	Transcript	intron_variant	-	-	-	-	-	-	IMPACT=MODIFIER;STRAND=-1
3_20738237_A/G	3:20738237	G	ENSORLG00000007874	ENSORLT00000009866	Transcript	intron_variant	-	-	-	-	-	-	IMPACT=MODIFIER;STRAND=-1
3_20738706_A/G	3:20738706	G	ENSORLG00000007874	ENSORLT00000009866	Transcript	synonymous_variant	3711	3675	1225	S	agT/agC	-	IMPACT=LOW;STRAND=-1
3_20739776_A/T	3:20739776	T	ENSORLG00000007874	ENSORLT00000009866	Transcript	intron_variant	-	-	-	-	-	-	IMPACT=MODIFIER;STRAND=-1
3_20740091_A/C	3:20740091	C	ENSORLG00000007874	ENSORLT00000009866	Transcript	intron_variant	-	-	-	-	-	-	IMPACT=MODIFIER;STRAND=-1
3_20740102_A/T	3:20740102	T	ENSORLG00000007874	ENSORLT00000009866	Transcript	intron_variant	-	-	-	-	-	-	IMPACT=MODIFIER;STRAND=-1
3_20740162_A/C	3:20740162	C	ENSORLG00000007874	ENSORLT00000009866	Transcript	intron_variant	-	-	-	-	-	-	IMPACT=MODIFIER;STRAND=-1
3_20740182_A/C	3:20740182	C	ENSORLG00000007874	ENSORLT00000009866	Transcript	intron_variant	-	-	-	-	-	-	IMPACT=MODIFIER;STRAND=-1
3_20740337_G/A	3:20740337	A	ENSORLG00000007874	ENSORLT00000009866	Transcript	intron_variant	-	-	-	-	-	-	IMPACT=MODIFIER;STRAND=-1
3_20740355_A/T	3:20740355	T	ENSORLG00000007874	ENSORLT00000009866	Transcript	intron_variant	-	-	-	-	-	-	IMPACT=MODIFIER;STRAND=-1
3_20741485_A/G	3:20741485	G	ENSORLG00000007874	ENSORLT00000009866	Transcript	intron_variant	-	-	-	-	-	-	IMPACT=MODIFIER;STRAND=-1
3_20741553_G/A	3:20741553	A	ENSORLG00000007874	ENSORLT00000009866	Transcript	intron_variant	-	-	-	-	-	-	IMPACT=MODIFIER;STRAND=-1
3_20741912_G/A	3:20741912	A	ENSORLG00000007874	ENSORLT00000009866	Transcript	intron_variant	-	-	-	-	-	-	IMPACT=MODIFIER;STRAND=-1
3_20741940_G/C	3:20741940	C	ENSORLG00000007874	ENSORLT00000009866	Transcript	intron_variant	-	-	-	-	-	-	IMPACT=MODIFIER;STRAND=-1
3_20741966_A/G	3:20741966	G	ENSORLG00000007874	ENSORLT00000009866	Transcript	intron_variant	-	-	-	-	-	-	IMPACT=MODIFIER;STRAND=-1
3_20742332_C/A	3:20742332	A	ENSORLG00000007874	ENSORLT00000009866	Transcript	intron_variant	-	-	-	-	-	-	IMPACT=MODIFIER;STRAND=-1
3_20742345_G/A	3:20742345	A	ENSORLG00000007874	ENSORLT00000009866	Transcript	intron_variant	-	-	-	-	-	-	IMPACT=MODIFIER;STRAND=-1
3_20743111_A/G	3:20743111	G	ENSORLG00000007874	ENSORLT00000009866	Transcript	intron_variant	-	-	-	-	-	-	IMPACT=MODIFIER;STRAND=-1
3_20743132_C/T	3:20743132	T	ENSORLG00000007874	ENSORLT00000009866	Transcript	intron_variant	-	-	-	-	-	-	IMPACT=MODIFIER;STRAND=-1
3_20743159_C/G	3:20743159	G	ENSORLG00000007874	ENSORLT00000009866	Transcript	intron_variant	-	-	-	-	-	-	IMPACT=MODIFIER;STRAND=-1
3_20743181_G/A	3:20743181	A	ENSORLG00000007874	ENSORLT00000009866	Transcript	intron_variant	-	-	-	-	-	-	IMPACT=MODIFIER;STRAND=-1
3_20743953_G/A	3:20743953	A	ENSORLG00000007874	ENSORLT00000009866	Transcript	intron_variant	-	-	-	-	-	-	IMPACT=MODIFIER;STRAND=-1
3_20745176_T/A	3:20745176	A	ENSORLG00000007874	ENSORLT00000009866	Transcript	intron_variant	-	-	-	-	-	-	IMPACT=MODIFIER;STRAND=-1
3_20745754_C/A	3:20745754	A	ENSORLG00000007874	ENSORLT00000009866	Transcript	intron_variant	-	-	-	-	-	-	IMPACT=MODIFIER;STRAND=-1
3_20745790_A/G	3:20745790	G	ENSORLG00000007874	ENSORLT00000009866	Transcript	intron_variant	-	-	-	-	-	-	IMPACT=MODIFIER;STRAND=-1
3_20745885_T/G	3:20745885	G	ENSORLG00000007874	ENSORLT00000009866	Transcript	intron_variant	-	-	-	-	-	-	IMPACT=MODIFIER;STRAND=-1
3_20745911_T/A	3:20745911	A	ENSORLG00000007874	ENSORLT00000009866	Transcript	intron_variant	-	-	-	-	-	-	IMPACT=MODIFIER;STRAND=-1
3_20745912_A/G	3:20745912	G	ENSORLG00000007874	ENSORLT00000009866	Transcript	intron_variant	-	-	-	-	-	-	IMPACT=MODIFIER;STRAND=-1
3_20745940_G/A	3:20745940	A	ENSORLG00000007874	ENSORLT00000009866	Transcript	intron_variant	-	-	-	-	-	-	IMPACT=MODIFIER;STRAND=-1
3_20745945_T/G	3:20745945	G	ENSORLG00000007874	ENSORLT00000009866	Transcript	intron_variant	-	-	-	-	-	-	IMPACT=MODIFIER;STRAND=-1
3_20745947_T/G	3:20745947	G	ENSORLG00000007874	ENSORLT00000009866	Transcript	intron_variant	-	-	-	-	-	-	IMPACT=MODIFIER;STRAND=-1
3_20746038_G/A	3:20746038	A	ENSORLG00000007874	ENSORLT00000009866	Transcript	intron_variant	-	-	-	-	-	-	IMPACT=MODIFIER;STRAND=-1
3_20746121_T/C	3:20746121	C	ENSORLG00000007874	ENSORLT00000009866	Transcript	intron_variant	-	-	-	-	-	-	IMPACT=MODIFIER;STRAND=-1
3_20746148_A/C	3:20746148	C	ENSORLG00000007874	ENSORLT00000009866	Transcript	intron_variant	-	-	-	-	-	-	IMPACT=MODIFIER;STRAND=-1
3_20746151_G/A	3:20746151	A	ENSORLG00000007874	ENSORLT00000009866	Transcript	intron_variant	-	-	-	-	-	-	IMPACT=MODIFIER;STRAND=-1
3_20746333_G/T	3:20746333	T	ENSORLG00000007874	ENSORLT00000009866	Transcript	intron_variant	-	-	-	-	-	-	IMPACT=MODIFIER;STRAND=-1
3_20746334_C/T	3:20746334	T	ENSORLG00000007874	ENSORLT00000009866	Transcript	intron_variant	-	-	-	-	-	-	IMPACT=MODIFIER;STRAND=-1
3_20746422_A/T	3:20746422	T	ENSORLG00000007874	ENSORLT00000009866	Transcript	intron_variant	-	-	-	-	-	-	IMPACT=MODIFIER;STRAND=-1
3_20746599_C/T	3:20746599	T	ENSORLG00000007874	ENSORLT00000009866	Transcript	intron_variant	-	-	-	-	-	-	IMPACT=MODIFIER;STRAND=-1
3_20746633_C/T	3:20746633	T	ENSORLG00000007874	ENSORLT00000009866	Transcript	intron_variant	-	-	-	-	-	-	IMPACT=MODIFIER;STRAND=-1
3_20747409_G/A	3:20747409	A	ENSORLG00000007874	ENSORLT00000009866	Transcript	intron_variant	-	-	-	-	-	-	IMPACT=MODIFIER;STRAND=-1
3_20747501_G/A	3:20747501	A	ENSORLG00000007874	ENSORLT00000009866	Transcript	intron_variant	-	-	-	-	-	-	IMPACT=MODIFIER;STRAND=-1
3_20748306_T/C	3:20748306	C	ENSORLG00000007874	ENSORLT00000009866	Transcript	intron_variant	-	-	-	-	-	-	IMPACT=MODIFIER;STRAND=-1
3_20748858_C/T	3:20748858	T	ENSORLG00000007874	ENSORLT00000009866	Transcript	intron_variant	-	-	-	-	-	-	IMPACT=MODIFIER;STRAND=-1
3_20749978_G/A	3:20749978	A	ENSORLG00000007874	ENSORLT00000009866	Transcript	intron_variant	-	-	-	-	-	-	IMPACT=MODIFIER;STRAND=-1
3_20750051_G/T	3:20750051	T	ENSORLG00000007874	ENSORLT00000009866	Transcript	intron_variant	-	-	-	-	-	-	IMPACT=MODIFIER;STRAND=-1
3_20750148_T/C	3:20750148	C	ENSORLG00000007874	ENSORLT00000009866	Transcript	intron_variant	-	-	-	-	-	-	IMPACT=MODIFIER;STRAND=-1
3_20750223_C/G	3:20750223	G	ENSORLG00000007874	ENSORLT00000009866	Transcript	intron_variant	-	-	-	-	-	-	IMPACT=MODIFIER;STRAND=-1
3_20750271_A/G	3:20750271	G	ENSORLG00000007874	ENSORLT00000009866	Transcript	intron_variant	-	-	-	-	-	-	IMPACT=MODIFIER;STRAND=-1
3_20751060_A/G	3:20751060	G	ENSORLG00000007874	ENSORLT00000009866	Transcript	intron_variant	-	-	-	-	-	-	IMPACT=MODIFIER;STRAND=-1
3_20751544_G/A	3:20751544	A	ENSORLG00000007874	ENSORLT00000009866	Transcript	intron_variant	-	-	-	-	-	-	IMPACT=MODIFIER;STRAND=-1
3_20752744_G/C	3:20752744	C	ENSORLG00000007874	ENSORLT00000009866	Transcript	intron_variant	-	-	-	-	-	-	IMPACT=MODIFIER;STRAND=-1
3_20752787_G/A	3:20752787	A	ENSORLG00000007874	ENSORLT00000009866	Transcript	intron_variant	-	-	-	-	-	-	IMPACT=MODIFIER;STRAND=-1
3_20752818_T/C	3:20752818	C	ENSORLG00000007874	ENSORLT00000009866	Transcript	intron_variant	-	-	-	-	-	-	IMPACT=MODIFIER;STRAND=-1
3_20752890_G/T	3:20752890	T	ENSORLG00000007874	ENSORLT00000009866	Transcript	intron_variant	-	-	-	-	-	-	IMPACT=MODIFIER;STRAND=-1
3_20752926_A/T	3:20752926	T	ENSORLG00000007874	ENSORLT00000009866	Transcript	intron_variant	-	-	-	-	-	-	IMPACT=MODIFIER;STRAND=-1
3_20752960_T/A	3:20752960	A	ENSORLG00000007874	ENSORLT00000009866	Transcript	intron_variant	-	-	-	-	-	-	IMPACT=MODIFIER;STRAND=-1
3_20753008_T/A	3:20753008	A	ENSORLG00000007874	ENSORLT00000009866	Transcript	intron_variant	-	-	-	-	-	-	IMPACT=MODIFIER;STRAND=-1
3_20753037_C/A	3:20753037	A	ENSORLG00000007874	ENSORLT00000009866	Transcript	intron_variant	-	-	-	-	-	-	IMPACT=MODIFIER;STRAND=-1
3_20753064_G/T	3:20753064	T	ENSORLG00000007874	ENSORLT00000009866	Transcript	intron_variant	-	-	-	-	-	-	IMPACT=MODIFIER;STRAND=-1
3_20753321_T/A	3:20753321	A	ENSORLG00000007874	ENSORLT00000009866	Transcript	intron_variant	-	-	-	-	-	-	IMPACT=MODIFIER;STRAND=-1
3_20753400_G/C	3:20753400	C	ENSORLG00000007874	ENSORLT00000009866	Transcript	intron_variant	-	-	-	-	-	-	IMPACT=MODIFIER;STRAND=-1
3_20753978_A/G	3:20753978	G	ENSORLG00000007874	ENSORLT00000009866	Transcript	intron_variant	-	-	-	-	-	-	IMPACT=MODIFIER;STRAND=-1
3_20753997_G/T	3:20753997	T	ENSORLG00000007874	ENSORLT00000009866	Transcript	intron_variant	-	-	-	-	-	-	IMPACT=MODIFIER;STRAND=-1
3_20754062_G/T	3:20754062	T	ENSORLG00000007874	ENSORLT00000009866	Transcript	intron_variant	-	-	-	-	-	-	IMPACT=MODIFIER;STRAND=-1
3_20754169_A/G	3:20754169	G	ENSORLG00000007874	ENSORLT00000009866	Transcript	intron_variant	-	-	-	-	-	-	IMPACT=MODIFIER;STRAND=-1
3_20754299_C/T	3:20754299	T	ENSORLG00000007874	ENSORLT00000009866	Transcript	intron_variant	-	-	-	-	-	-	IMPACT=MODIFIER;STRAND=-1
3_20754306_C/T	3:20754306	T	ENSORLG00000007874	ENSORLT00000009866	Transcript	intron_variant	-	-	-	-	-	-	IMPACT=MODIFIER;STRAND=-1
3_20754342_C/T	3:20754342	T	ENSORLG00000007874	ENSORLT00000009866	Transcript	intron_variant	-	-	-	-	-	-	IMPACT=MODIFIER;STRAND=-1
3_20754429_C/A	3:20754429	A	ENSORLG00000007874	ENSORLT00000009866	Transcript	intron_variant	-	-	-	-	-	-	IMPACT=MODIFIER;STRAND=-1
3_20754431_A/C	3:20754431	C	ENSORLG00000007874	ENSORLT00000009866	Transcript	intron_variant	-	-	-	-	-	-	IMPACT=MODIFIER;STRAND=-1
3_20754455_T/G	3:20754455	G	ENSORLG00000007874	ENSORLT00000009866	Transcript	intron_variant	-	-	-	-	-	-	IMPACT=MODIFIER;STRAND=-1
3_20754471_A/T	3:20754471	T	ENSORLG00000007874	ENSORLT00000009866	Transcript	intron_variant	-	-	-	-	-	-	IMPACT=MODIFIER;STRAND=-1
3_20754537_A/C	3:20754537	C	ENSORLG00000007874	ENSORLT00000009866	Transcript	intron_variant	-	-	-	-	-	-	IMPACT=MODIFIER;STRAND=-1
3_20754563_T/C	3:20754563	C	ENSORLG00000007874	ENSORLT00000009866	Transcript	intron_variant	-	-	-	-	-	-	IMPACT=MODIFIER;STRAND=-1
3_20754873_A/T	3:20754873	T	ENSORLG00000007874	ENSORLT00000009866	Transcript	intron_variant	-	-	-	-	-	-	IMPACT=MODIFIER;STRAND=-1
3_20755730_C/T	3:20755730	T	ENSORLG00000007874	ENSORLT00000009866	Transcript	intron_variant	-	-	-	-	-	-	IMPACT=MODIFIER;STRAND=-1
3_20755746_G/A	3:20755746	A	ENSORLG00000007874	ENSORLT00000009866	Transcript	intron_variant	-	-	-	-	-	-	IMPACT=MODIFIER;STRAND=-1
3_20755924_G/T	3:20755924	T	ENSORLG00000007874	ENSORLT00000009866	Transcript	intron_variant	-	-	-	-	-	-	IMPACT=MODIFIER;STRAND=-1
3_20759814_G/A	3:20759814	A	ENSORLG00000007874	ENSORLT00000009866	Transcript	intron_variant	-	-	-	-	-	-	IMPACT=MODIFIER;STRAND=-1
3_20759823_T/C	3:20759823	C	ENSORLG00000007874	ENSORLT00000009866	Transcript	intron_variant	-	-	-	-	-	-	IMPACT=MODIFIER;STRAND=-1
3_20759826_A/T	3:20759826	T	ENSORLG00000007874	ENSORLT00000009866	Transcript	intron_variant	-	-	-	-	-	-	IMPACT=MODIFIER;STRAND=-1
3_20759863_C/T	3:20759863	T	ENSORLG00000007874	ENSORLT00000009866	Transcript	intron_variant	-	-	-	-	-	-	IMPACT=MODIFIER;STRAND=-1
3_20759897_C/A	3:20759897	A	ENSORLG00000007874	ENSORLT00000009866	Transcript	intron_variant	-	-	-	-	-	-	IMPACT=MODIFIER;STRAND=-1
3_20759901_C/T	3:20759901	T	ENSORLG00000007874	ENSORLT00000009866	Transcript	intron_variant	-	-	-	-	-	-	IMPACT=MODIFIER;STRAND=-1
3_20760419_A/G	3:20760419	G	ENSORLG00000007874	ENSORLT00000009866	Transcript	synonymous_variant	3114	3078	1026	G	ggT/ggC	-	IMPACT=LOW;STRAND=-1
3_20760965_A/T	3:20760965	T	ENSORLG00000007874	ENSORLT00000009866	Transcript	intron_variant	-	-	-	-	-	-	IMPACT=MODIFIER;STRAND=-1
3_20761019_T/C	3:20761019	C	ENSORLG00000007874	ENSORLT00000009866	Transcript	intron_variant	-	-	-	-	-	-	IMPACT=MODIFIER;STRAND=-1
3_20761030_C/A	3:20761030	A	ENSORLG00000007874	ENSORLT00000009866	Transcript	intron_variant	-	-	-	-	-	-	IMPACT=MODIFIER;STRAND=-1
3_20761061_C/A	3:20761061	A	ENSORLG00000007874	ENSORLT00000009866	Transcript	intron_variant	-	-	-	-	-	-	IMPACT=MODIFIER;STRAND=-1
3_20761259_C/A	3:20761259	A	ENSORLG00000007874	ENSORLT00000009866	Transcript	intron_variant	-	-	-	-	-	-	IMPACT=MODIFIER;STRAND=-1
3_20761661_C/T	3:20761661	T	ENSORLG00000007874	ENSORLT00000009866	Transcript	intron_variant	-	-	-	-	-	-	IMPACT=MODIFIER;STRAND=-1
3_20761860_G/A	3:20761860	A	ENSORLG00000007874	ENSORLT00000009866	Transcript	synonymous_variant	3051	3015	1005	P	ccC/ccT	-	IMPACT=LOW;STRAND=-1
3_20762016_C/T	3:20762016	T	ENSORLG00000007874	ENSORLT00000009866	Transcript	synonymous_variant	2895	2859	953	Q	caG/caA	-	IMPACT=LOW;STRAND=-1
3_20762073_G/A	3:20762073	A	ENSORLG00000007874	ENSORLT00000009866	Transcript	synonymous_variant	2838	2802	934	T	acC/acT	-	IMPACT=LOW;STRAND=-1
3_20765070_G/C	3:20765070	C	ENSORLG00000007874	ENSORLT00000009866	Transcript	upstream_gene_variant	-	-	-	-	-	-	IMPACT=MODIFIER;DISTANCE=28;STRAND=-1
3_20765071_C/T	3:20765071	T	ENSORLG00000007874	ENSORLT00000009866	Transcript	upstream_gene_variant	-	-	-	-	-	-	IMPACT=MODIFIER;DISTANCE=29;STRAND=-1
3_20765081_A/G	3:20765081	G	ENSORLG00000007874	ENSORLT00000009866	Transcript	upstream_gene_variant	-	-	-	-	-	-	IMPACT=MODIFIER;DISTANCE=39;STRAND=-1
3_20766131_C/T	3:20766131	T	ENSORLG00000007874	ENSORLT00000009866	Transcript	upstream_gene_variant	-	-	-	-	-	-	IMPACT=MODIFIER;DISTANCE=1089;STRAND=-1
3_20766152_A/T	3:20766152	T	ENSORLG00000007874	ENSORLT00000009866	Transcript	upstream_gene_variant	-	-	-	-	-	-	IMPACT=MODIFIER;DISTANCE=1110;STRAND=-1
3_20766869_C/G	3:20766869	G	ENSORLG00000007874	ENSORLT00000009866	Transcript	upstream_gene_variant	-	-	-	-	-	-	IMPACT=MODIFIER;DISTANCE=1827;STRAND=-1
3_20767242_T/A	3:20767242	A	ENSORLG00000007874	ENSORLT00000009866	Transcript	upstream_gene_variant	-	-	-	-	-	-	IMPACT=MODIFIER;DISTANCE=2200;STRAND=-1
3_20767245_T/A	3:20767245	A	ENSORLG00000007874	ENSORLT00000009866	Transcript	upstream_gene_variant	-	-	-	-	-	-	IMPACT=MODIFIER;DISTANCE=2203;STRAND=-1
3_20767390_T/C	3:20767390	C	ENSORLG00000007874	ENSORLT00000009866	Transcript	upstream_gene_variant	-	-	-	-	-	-	IMPACT=MODIFIER;DISTANCE=2348;STRAND=-1
3_20767438_G/A	3:20767438	A	ENSORLG00000007874	ENSORLT00000009866	Transcript	upstream_gene_variant	-	-	-	-	-	-	IMPACT=MODIFIER;DISTANCE=2396;STRAND=-1
3_20767476_C/A	3:20767476	A	ENSORLG00000007874	ENSORLT00000009866	Transcript	upstream_gene_variant	-	-	-	-	-	-	IMPACT=MODIFIER;DISTANCE=2434;STRAND=-1
3_20767507_T/G	3:20767507	G	ENSORLG00000007874	ENSORLT00000009866	Transcript	upstream_gene_variant	-	-	-	-	-	-	IMPACT=MODIFIER;DISTANCE=2465;STRAND=-1
3_20768253_C/T	3:20768253	T	ENSORLG00000007874	ENSORLT00000009866	Transcript	upstream_gene_variant	-	-	-	-	-	-	IMPACT=MODIFIER;DISTANCE=3211;STRAND=-1
3_20769127_T/C	3:20769127	C	ENSORLG00000007874	ENSORLT00000009866	Transcript	upstream_gene_variant	-	-	-	-	-	-	IMPACT=MODIFIER;DISTANCE=4085;STRAND=-1
3_20770231_G/A	3:20770231	A	-	-	-	intergenic_variant	-	-	-	-	-	-	IMPACT=MODIFIER
3_20770288_G/A	3:20770288	A	-	-	-	intergenic_variant	-	-	-	-	-	-	IMPACT=MODIFIER
3_20770342_G/C	3:20770342	C	-	-	-	intergenic_variant	-	-	-	-	-	-	IMPACT=MODIFIER
3_20770357_T/A	3:20770357	A	-	-	-	intergenic_variant	-	-	-	-	-	-	IMPACT=MODIFIER
3_20770920_A/G	3:20770920	G	-	-	-	intergenic_variant	-	-	-	-	-	-	IMPACT=MODIFIER
3_20771934_G/T	3:20771934	T	-	-	-	intergenic_variant	-	-	-	-	-	-	IMPACT=MODIFIER
3_20772078_C/G	3:20772078	G	-	-	-	intergenic_variant	-	-	-	-	-	-	IMPACT=MODIFIER
3_20772125_C/T	3:20772125	T	-	-	-	intergenic_variant	-	-	-	-	-	-	IMPACT=MODIFIER
3_20772133_G/T	3:20772133	T	-	-	-	intergenic_variant	-	-	-	-	-	-	IMPACT=MODIFIER
3_20772802_C/T	3:20772802	T	-	-	-	intergenic_variant	-	-	-	-	-	-	IMPACT=MODIFIER
3_20773047_G/A	3:20773047	A	-	-	-	intergenic_variant	-	-	-	-	-	-	IMPACT=MODIFIER
3_20773161_G/A	3:20773161	A	-	-	-	intergenic_variant	-	-	-	-	-	-	IMPACT=MODIFIER
3_20773190_G/C	3:20773190	C	-	-	-	intergenic_variant	-	-	-	-	-	-	IMPACT=MODIFIER
3_20773194_C/A	3:20773194	A	-	-	-	intergenic_variant	-	-	-	-	-	-	IMPACT=MODIFIER
3_20773196_A/G	3:20773196	G	-	-	-	intergenic_variant	-	-	-	-	-	-	IMPACT=MODIFIER
3_20773197_C/A	3:20773197	A	-	-	-	intergenic_variant	-	-	-	-	-	-	IMPACT=MODIFIER
3_20773237_T/A	3:20773237	A	-	-	-	intergenic_variant	-	-	-	-	-	-	IMPACT=MODIFIER
3_20773238_A/C	3:20773238	C	-	-	-	intergenic_variant	-	-	-	-	-	-	IMPACT=MODIFIER
3_20773324_G/A	3:20773324	A	-	-	-	intergenic_variant	-	-	-	-	-	-	IMPACT=MODIFIER
3_20773386_G/T	3:20773386	T	-	-	-	intergenic_variant	-	-	-	-	-	-	IMPACT=MODIFIER
3_20773410_C/T	3:20773410	T	-	-	-	intergenic_variant	-	-	-	-	-	-	IMPACT=MODIFIER
3_20773529_G/A	3:20773529	A	-	-	-	intergenic_variant	-	-	-	-	-	-	IMPACT=MODIFIER
3_20773557_C/T	3:20773557	T	-	-	-	intergenic_variant	-	-	-	-	-	-	IMPACT=MODIFIER
3_20773647_A/G	3:20773647	G	-	-	-	intergenic_variant	-	-	-	-	-	-	IMPACT=MODIFIER
3_20773663_A/G	3:20773663	G	-	-	-	intergenic_variant	-	-	-	-	-	-	IMPACT=MODIFIER
3_20773755_C/T	3:20773755	T	-	-	-	intergenic_variant	-	-	-	-	-	-	IMPACT=MODIFIER
3_20773960_T/C	3:20773960	C	-	-	-	intergenic_variant	-	-	-	-	-	-	IMPACT=MODIFIER
3_20774444_A/T	3:20774444	T	-	-	-	intergenic_variant	-	-	-	-	-	-	IMPACT=MODIFIER
3_20774447_G/A	3:20774447	A	-	-	-	intergenic_variant	-	-	-	-	-	-	IMPACT=MODIFIER
3_20774479_T/G	3:20774479	G	-	-	-	intergenic_variant	-	-	-	-	-	-	IMPACT=MODIFIER
3_20774506_C/G	3:20774506	G	-	-	-	intergenic_variant	-	-	-	-	-	-	IMPACT=MODIFIER
3_20774507_G/T	3:20774507	T	-	-	-	intergenic_variant	-	-	-	-	-	-	IMPACT=MODIFIER
3_20774889_G/A	3:20774889	A	-	-	-	intergenic_variant	-	-	-	-	-	-	IMPACT=MODIFIER
3_20775154_C/T	3:20775154	T	-	-	-	intergenic_variant	-	-	-	-	-	-	IMPACT=MODIFIER
3_20775209_A/T	3:20775209	T	-	-	-	intergenic_variant	-	-	-	-	-	-	IMPACT=MODIFIER
3_20775259_C/T	3:20775259	T	-	-	-	intergenic_variant	-	-	-	-	-	-	IMPACT=MODIFIER
3_20778423_C/A	3:20778423	A	-	-	-	intergenic_variant	-	-	-	-	-	-	IMPACT=MODIFIER
3_20780041_T/A	3:20780041	A	-	-	-	intergenic_variant	-	-	-	-	-	-	IMPACT=MODIFIER
3_20780275_A/G	3:20780275	G	-	-	-	intergenic_variant	-	-	-	-	-	-	IMPACT=MODIFIER
3_20780312_T/A	3:20780312	A	-	-	-	intergenic_variant	-	-	-	-	-	-	IMPACT=MODIFIER
3_20780346_T/A	3:20780346	A	-	-	-	intergenic_variant	-	-	-	-	-	-	IMPACT=MODIFIER
3_20780544_C/A	3:20780544	A	-	-	-	intergenic_variant	-	-	-	-	-	-	IMPACT=MODIFIER
3_20781690_A/G	3:20781690	G	-	-	-	intergenic_variant	-	-	-	-	-	-	IMPACT=MODIFIER
3_20781806_A/C	3:20781806	C	-	-	-	intergenic_variant	-	-	-	-	-	-	IMPACT=MODIFIER
3_20781829_C/T	3:20781829	T	-	-	-	intergenic_variant	-	-	-	-	-	-	IMPACT=MODIFIER
3_20782143_C/G	3:20782143	G	-	-	-	intergenic_variant	-	-	-	-	-	-	IMPACT=MODIFIER
3_20782183_C/T	3:20782183	T	-	-	-	intergenic_variant	-	-	-	-	-	-	IMPACT=MODIFIER
3_20782301_C/T	3:20782301	T	-	-	-	intergenic_variant	-	-	-	-	-	-	IMPACT=MODIFIER
3_20782322_C/T	3:20782322	T	-	-	-	intergenic_variant	-	-	-	-	-	-	IMPACT=MODIFIER
3_20782338_A/G	3:20782338	G	-	-	-	intergenic_variant	-	-	-	-	-	-	IMPACT=MODIFIER
3_20782685_G/A	3:20782685	A	-	-	-	intergenic_variant	-	-	-	-	-	-	IMPACT=MODIFIER
3_20784693_G/T	3:20784693	T	-	-	-	intergenic_variant	-	-	-	-	-	-	IMPACT=MODIFIER
3_20784715_A/G	3:20784715	G	-	-	-	intergenic_variant	-	-	-	-	-	-	IMPACT=MODIFIER
3_20784718_G/T	3:20784718	T	-	-	-	intergenic_variant	-	-	-	-	-	-	IMPACT=MODIFIER
3_20784821_C/T	3:20784821	T	-	-	-	intergenic_variant	-	-	-	-	-	-	IMPACT=MODIFIER
3_20785014_C/T	3:20785014	T	-	-	-	intergenic_variant	-	-	-	-	-	-	IMPACT=MODIFIER
3_20785382_G/A	3:20785382	A	-	-	-	intergenic_variant	-	-	-	-	-	-	IMPACT=MODIFIER
3_20785465_G/T	3:20785465	T	-	-	-	intergenic_variant	-	-	-	-	-	-	IMPACT=MODIFIER
3_20785473_T/C	3:20785473	C	-	-	-	intergenic_variant	-	-	-	-	-	-	IMPACT=MODIFIER
3_20785474_C/T	3:20785474	T	-	-	-	intergenic_variant	-	-	-	-	-	-	IMPACT=MODIFIER
3_20785777_G/A	3:20785777	A	-	-	-	intergenic_variant	-	-	-	-	-	-	IMPACT=MODIFIER
3_20787337_T/G	3:20787337	G	-	-	-	intergenic_variant	-	-	-	-	-	-	IMPACT=MODIFIER
3_20787386_T/A	3:20787386	A	-	-	-	intergenic_variant	-	-	-	-	-	-	IMPACT=MODIFIER
3_20787821_C/G	3:20787821	G	-	-	-	intergenic_variant	-	-	-	-	-	-	IMPACT=MODIFIER
3_20787844_G/A	3:20787844	A	-	-	-	intergenic_variant	-	-	-	-	-	-	IMPACT=MODIFIER
3_20787874_C/A	3:20787874	A	-	-	-	intergenic_variant	-	-	-	-	-	-	IMPACT=MODIFIER
3_20787899_G/A	3:20787899	A	-	-	-	intergenic_variant	-	-	-	-	-	-	IMPACT=MODIFIER
3_20787908_A/T	3:20787908	T	-	-	-	intergenic_variant	-	-	-	-	-	-	IMPACT=MODIFIER
3_20787941_A/C	3:20787941	C	-	-	-	intergenic_variant	-	-	-	-	-	-	IMPACT=MODIFIER
3_20788002_T/C	3:20788002	C	-	-	-	intergenic_variant	-	-	-	-	-	-	IMPACT=MODIFIER
3_20788922_T/A	3:20788922	A	-	-	-	intergenic_variant	-	-	-	-	-	-	IMPACT=MODIFIER
3_20789338_C/A	3:20789338	A	-	-	-	intergenic_variant	-	-	-	-	-	-	IMPACT=MODIFIER
3_20789358_C/T	3:20789358	T	-	-	-	intergenic_variant	-	-	-	-	-	-	IMPACT=MODIFIER
3_20790740_G/A	3:20790740	A	-	-	-	intergenic_variant	-	-	-	-	-	-	IMPACT=MODIFIER
3_20791356_C/A	3:20791356	A	-	-	-	intergenic_variant	-	-	-	-	-	-	IMPACT=MODIFIER
3_20791438_C/A	3:20791438	A	-	-	-	intergenic_variant	-	-	-	-	-	-	IMPACT=MODIFIER
3_20791447_A/T	3:20791447	T	-	-	-	intergenic_variant	-	-	-	-	-	-	IMPACT=MODIFIER
3_20791493_T/C	3:20791493	C	-	-	-	intergenic_variant	-	-	-	-	-	-	IMPACT=MODIFIER
3_20791989_C/T	3:20791989	T	-	-	-	intergenic_variant	-	-	-	-	-	-	IMPACT=MODIFIER
3_20791994_C/T	3:20791994	T	-	-	-	intergenic_variant	-	-	-	-	-	-	IMPACT=MODIFIER
3_20792065_C/G	3:20792065	G	-	-	-	intergenic_variant	-	-	-	-	-	-	IMPACT=MODIFIER
3_20793109_A/G	3:20793109	G	-	-	-	intergenic_variant	-	-	-	-	-	-	IMPACT=MODIFIER
3_20793277_A/G	3:20793277	G	-	-	-	intergenic_variant	-	-	-	-	-	-	IMPACT=MODIFIER
3_20793316_A/G	3:20793316	G	-	-	-	intergenic_variant	-	-	-	-	-	-	IMPACT=MODIFIER
3_20793361_C/G	3:20793361	G	-	-	-	intergenic_variant	-	-	-	-	-	-	IMPACT=MODIFIER
3_20793408_G/A	3:20793408	A	-	-	-	intergenic_variant	-	-	-	-	-	-	IMPACT=MODIFIER
3_20793964_C/T	3:20793964	T	-	-	-	intergenic_variant	-	-	-	-	-	-	IMPACT=MODIFIER
3_20794277_C/T	3:20794277	T	-	-	-	intergenic_variant	-	-	-	-	-	-	IMPACT=MODIFIER
3_20794287_C/G	3:20794287	G	-	-	-	intergenic_variant	-	-	-	-	-	-	IMPACT=MODIFIER
3_20794291_C/T	3:20794291	T	-	-	-	intergenic_variant	-	-	-	-	-	-	IMPACT=MODIFIER
3_20794513_C/T	3:20794513	T	-	-	-	intergenic_variant	-	-	-	-	-	-	IMPACT=MODIFIER
3_20795353_C/G	3:20795353	G	-	-	-	intergenic_variant	-	-	-	-	-	-	IMPACT=MODIFIER
3_20795358_T/G	3:20795358	G	-	-	-	intergenic_variant	-	-	-	-	-	-	IMPACT=MODIFIER
3_20795374_C/G	3:20795374	G	-	-	-	intergenic_variant	-	-	-	-	-	-	IMPACT=MODIFIER
3_20795411_G/A	3:20795411	A	-	-	-	intergenic_variant	-	-	-	-	-	-	IMPACT=MODIFIER
3_20795450_G/A	3:20795450	A	-	-	-	intergenic_variant	-	-	-	-	-	-	IMPACT=MODIFIER
3_20795540_C/A	3:20795540	A	-	-	-	intergenic_variant	-	-	-	-	-	-	IMPACT=MODIFIER
3_20795807_A/T	3:20795807	T	-	-	-	intergenic_variant	-	-	-	-	-	-	IMPACT=MODIFIER
3_20795813_T/C	3:20795813	C	-	-	-	intergenic_variant	-	-	-	-	-	-	IMPACT=MODIFIER
3_20796183_G/A	3:20796183	A	-	-	-	intergenic_variant	-	-	-	-	-	-	IMPACT=MODIFIER
3_20796206_T/G	3:20796206	G	-	-	-	intergenic_variant	-	-	-	-	-	-	IMPACT=MODIFIER
3_20796218_T/A	3:20796218	A	-	-	-	intergenic_variant	-	-	-	-	-	-	IMPACT=MODIFIER
3_20796389_T/G	3:20796389	G	-	-	-	intergenic_variant	-	-	-	-	-	-	IMPACT=MODIFIER
3_20797402_G/T	3:20797402	T	-	-	-	intergenic_variant	-	-	-	-	-	-	IMPACT=MODIFIER
3_20797444_G/C	3:20797444	C	-	-	-	intergenic_variant	-	-	-	-	-	-	IMPACT=MODIFIER
3_20797455_G/A	3:20797455	A	-	-	-	intergenic_variant	-	-	-	-	-	-	IMPACT=MODIFIER
3_20797521_C/T	3:20797521	T	-	-	-	intergenic_variant	-	-	-	-	-	-	IMPACT=MODIFIER
3_20797643_T/C	3:20797643	C	-	-	-	intergenic_variant	-	-	-	-	-	-	IMPACT=MODIFIER
3_20797695_C/T	3:20797695	T	-	-	-	intergenic_variant	-	-	-	-	-	-	IMPACT=MODIFIER
3_20797799_G/C	3:20797799	C	-	-	-	intergenic_variant	-	-	-	-	-	-	IMPACT=MODIFIER
3_20797921_A/G	3:20797921	G	-	-	-	intergenic_variant	-	-	-	-	-	-	IMPACT=MODIFIER
3_20797929_C/A	3:20797929	A	-	-	-	intergenic_variant	-	-	-	-	-	-	IMPACT=MODIFIER
3_20797930_T/G	3:20797930	G	-	-	-	intergenic_variant	-	-	-	-	-	-	IMPACT=MODIFIER
3_20798056_G/C	3:20798056	C	-	-	-	intergenic_variant	-	-	-	-	-	-	IMPACT=MODIFIER
3_20798139_A/G	3:20798139	G	-	-	-	intergenic_variant	-	-	-	-	-	-	IMPACT=MODIFIER
3_20799017_G/A	3:20799017	A	-	-	-	intergenic_variant	-	-	-	-	-	-	IMPACT=MODIFIER
3_20799173_G/A	3:20799173	A	-	-	-	intergenic_variant	-	-	-	-	-	-	IMPACT=MODIFIER
3_20799410_A/G	3:20799410	G	-	-	-	intergenic_variant	-	-	-	-	-	-	IMPACT=MODIFIER
3_20799436_A/T	3:20799436	T	-	-	-	intergenic_variant	-	-	-	-	-	-	IMPACT=MODIFIER
3_20799559_T/C	3:20799559	C	-	-	-	intergenic_variant	-	-	-	-	-	-	IMPACT=MODIFIER
3_20801929_A/T	3:20801929	T	-	-	-	intergenic_variant	-	-	-	-	-	-	IMPACT=MODIFIER
3_20802231_G/A	3:20802231	A	-	-	-	intergenic_variant	-	-	-	-	-	-	IMPACT=MODIFIER
3_20802277_G/A	3:20802277	A	-	-	-	intergenic_variant	-	-	-	-	-	-	IMPACT=MODIFIER
3_20802617_G/A	3:20802617	A	-	-	-	intergenic_variant	-	-	-	-	-	-	IMPACT=MODIFIER
3_20802718_G/A	3:20802718	A	-	-	-	intergenic_variant	-	-	-	-	-	-	IMPACT=MODIFIER
3_20803352_A/G	3:20803352	G	-	-	-	intergenic_variant	-	-	-	-	-	-	IMPACT=MODIFIER
3_20803639_G/A	3:20803639	A	-	-	-	intergenic_variant	-	-	-	-	-	-	IMPACT=MODIFIER
3_20803711_A/G	3:20803711	G	-	-	-	intergenic_variant	-	-	-	-	-	-	IMPACT=MODIFIER
3_20803729_T/A	3:20803729	A	-	-	-	intergenic_variant	-	-	-	-	-	-	IMPACT=MODIFIER
3_20803788_C/T	3:20803788	T	-	-	-	intergenic_variant	-	-	-	-	-	-	IMPACT=MODIFIER
3_20803810_C/T	3:20803810	T	-	-	-	intergenic_variant	-	-	-	-	-	-	IMPACT=MODIFIER
3_20803847_T/A	3:20803847	A	-	-	-	intergenic_variant	-	-	-	-	-	-	IMPACT=MODIFIER
3_20804084_G/C	3:20804084	C	-	-	-	intergenic_variant	-	-	-	-	-	-	IMPACT=MODIFIER
3_20804085_G/T	3:20804085	T	-	-	-	intergenic_variant	-	-	-	-	-	-	IMPACT=MODIFIER
3_20805716_C/G	3:20805716	G	-	-	-	intergenic_variant	-	-	-	-	-	-	IMPACT=MODIFIER
3_20805727_C/A	3:20805727	A	-	-	-	intergenic_variant	-	-	-	-	-	-	IMPACT=MODIFIER
3_20805734_A/G	3:20805734	G	-	-	-	intergenic_variant	-	-	-	-	-	-	IMPACT=MODIFIER
3_20805739_G/A	3:20805739	A	-	-	-	intergenic_variant	-	-	-	-	-	-	IMPACT=MODIFIER
3_20805741_G/A	3:20805741	A	-	-	-	intergenic_variant	-	-	-	-	-	-	IMPACT=MODIFIER
3_20805949_A/C	3:20805949	C	-	-	-	intergenic_variant	-	-	-	-	-	-	IMPACT=MODIFIER
3_20807502_C/T	3:20807502	T	-	-	-	intergenic_variant	-	-	-	-	-	-	IMPACT=MODIFIER
3_20808600_T/G	3:20808600	G	-	-	-	intergenic_variant	-	-	-	-	-	-	IMPACT=MODIFIER
3_20808850_C/T	3:20808850	T	-	-	-	intergenic_variant	-	-	-	-	-	-	IMPACT=MODIFIER
3_20808861_T/C	3:20808861	C	-	-	-	intergenic_variant	-	-	-	-	-	-	IMPACT=MODIFIER
3_20808925_T/A	3:20808925	A	-	-	-	intergenic_variant	-	-	-	-	-	-	IMPACT=MODIFIER
3_20808931_C/A	3:20808931	A	-	-	-	intergenic_variant	-	-	-	-	-	-	IMPACT=MODIFIER
3_20808971_C/G	3:20808971	G	-	-	-	intergenic_variant	-	-	-	-	-	-	IMPACT=MODIFIER
3_20809081_A/T	3:20809081	T	-	-	-	intergenic_variant	-	-	-	-	-	-	IMPACT=MODIFIER
3_20809125_C/A	3:20809125	A	-	-	-	intergenic_variant	-	-	-	-	-	-	IMPACT=MODIFIER
3_20810001_T/A	3:20810001	A	-	-	-	intergenic_variant	-	-	-	-	-	-	IMPACT=MODIFIER
3_20810362_G/T	3:20810362	T	-	-	-	intergenic_variant	-	-	-	-	-	-	IMPACT=MODIFIER
3_20811451_A/G	3:20811451	G	-	-	-	intergenic_variant	-	-	-	-	-	-	IMPACT=MODIFIER
3_20812023_A/G	3:20812023	G	-	-	-	intergenic_variant	-	-	-	-	-	-	IMPACT=MODIFIER
3_20812027_C/T	3:20812027	T	-	-	-	intergenic_variant	-	-	-	-	-	-	IMPACT=MODIFIER
3_20812030_T/C	3:20812030	C	-	-	-	intergenic_variant	-	-	-	-	-	-	IMPACT=MODIFIER
3_20812123_C/T	3:20812123	T	-	-	-	intergenic_variant	-	-	-	-	-	-	IMPACT=MODIFIER
3_20812145_G/T	3:20812145	T	-	-	-	intergenic_variant	-	-	-	-	-	-	IMPACT=MODIFIER
3_20812594_C/T	3:20812594	T	-	-	-	intergenic_variant	-	-	-	-	-	-	IMPACT=MODIFIER
3_20812632_A/C	3:20812632	C	-	-	-	intergenic_variant	-	-	-	-	-	-	IMPACT=MODIFIER
3_20812638_A/C	3:20812638	C	-	-	-	intergenic_variant	-	-	-	-	-	-	IMPACT=MODIFIER
3_20812657_C/T	3:20812657	T	-	-	-	intergenic_variant	-	-	-	-	-	-	IMPACT=MODIFIER
3_20813002_C/G	3:20813002	G	-	-	-	intergenic_variant	-	-	-	-	-	-	IMPACT=MODIFIER
3_20813548_C/T	3:20813548	T	-	-	-	intergenic_variant	-	-	-	-	-	-	IMPACT=MODIFIER
3_20813623_G/A	3:20813623	A	-	-	-	intergenic_variant	-	-	-	-	-	-	IMPACT=MODIFIER
3_20813651_C/T	3:20813651	T	-	-	-	intergenic_variant	-	-	-	-	-	-	IMPACT=MODIFIER
3_20813670_T/C	3:20813670	C	-	-	-	intergenic_variant	-	-	-	-	-	-	IMPACT=MODIFIER
3_20813781_G/A	3:20813781	A	-	-	-	intergenic_variant	-	-	-	-	-	-	IMPACT=MODIFIER
3_20813958_A/C	3:20813958	C	-	-	-	intergenic_variant	-	-	-	-	-	-	IMPACT=MODIFIER
3_20813963_A/G	3:20813963	G	-	-	-	intergenic_variant	-	-	-	-	-	-	IMPACT=MODIFIER
3_20813993_G/C	3:20813993	C	-	-	-	intergenic_variant	-	-	-	-	-	-	IMPACT=MODIFIER
3_20814715_T/A	3:20814715	A	-	-	-	intergenic_variant	-	-	-	-	-	-	IMPACT=MODIFIER
3_20814716_C/A	3:20814716	A	-	-	-	intergenic_variant	-	-	-	-	-	-	IMPACT=MODIFIER
3_20814740_T/C	3:20814740	C	-	-	-	intergenic_variant	-	-	-	-	-	-	IMPACT=MODIFIER
3_20814780_G/A	3:20814780	A	-	-	-	intergenic_variant	-	-	-	-	-	-	IMPACT=MODIFIER
3_20814847_C/T	3:20814847	T	-	-	-	intergenic_variant	-	-	-	-	-	-	IMPACT=MODIFIER
3_20814867_C/A	3:20814867	A	-	-	-	intergenic_variant	-	-	-	-	-	-	IMPACT=MODIFIER
3_20814871_G/T	3:20814871	T	-	-	-	intergenic_variant	-	-	-	-	-	-	IMPACT=MODIFIER
3_20814873_C/T	3:20814873	T	-	-	-	intergenic_variant	-	-	-	-	-	-	IMPACT=MODIFIER
3_20814920_C/T	3:20814920	T	-	-	-	intergenic_variant	-	-	-	-	-	-	IMPACT=MODIFIER
3_20814926_G/A	3:20814926	A	-	-	-	intergenic_variant	-	-	-	-	-	-	IMPACT=MODIFIER
3_20814938_T/G	3:20814938	G	-	-	-	intergenic_variant	-	-	-	-	-	-	IMPACT=MODIFIER
3_20815087_G/A	3:20815087	A	-	-	-	intergenic_variant	-	-	-	-	-	-	IMPACT=MODIFIER
3_20816111_A/G	3:20816111	G	-	-	-	intergenic_variant	-	-	-	-	-	-	IMPACT=MODIFIER
3_20816116_C/T	3:20816116	T	-	-	-	intergenic_variant	-	-	-	-	-	-	IMPACT=MODIFIER
3_20816185_G/A	3:20816185	A	-	-	-	intergenic_variant	-	-	-	-	-	-	IMPACT=MODIFIER
3_20816454_A/T	3:20816454	T	-	-	-	intergenic_variant	-	-	-	-	-	-	IMPACT=MODIFIER
3_20816500_C/A	3:20816500	A	-	-	-	intergenic_variant	-	-	-	-	-	-	IMPACT=MODIFIER
3_20816550_T/G	3:20816550	G	-	-	-	intergenic_variant	-	-	-	-	-	-	IMPACT=MODIFIER
3_20816611_G/A	3:20816611	A	-	-	-	intergenic_variant	-	-	-	-	-	-	IMPACT=MODIFIER
3_20816643_A/C	3:20816643	C	-	-	-	intergenic_variant	-	-	-	-	-	-	IMPACT=MODIFIER
3_20816715_G/C	3:20816715	C	-	-	-	intergenic_variant	-	-	-	-	-	-	IMPACT=MODIFIER
3_20816768_C/T	3:20816768	T	-	-	-	intergenic_variant	-	-	-	-	-	-	IMPACT=MODIFIER
3_20816949_G/A	3:20816949	A	-	-	-	intergenic_variant	-	-	-	-	-	-	IMPACT=MODIFIER
3_20819996_C/G	3:20819996	G	-	-	-	intergenic_variant	-	-	-	-	-	-	IMPACT=MODIFIER
3_20820333_G/A	3:20820333	A	-	-	-	intergenic_variant	-	-	-	-	-	-	IMPACT=MODIFIER
3_20821246_T/G	3:20821246	G	-	-	-	intergenic_variant	-	-	-	-	-	-	IMPACT=MODIFIER
3_20821381_A/G	3:20821381	G	-	-	-	intergenic_variant	-	-	-	-	-	-	IMPACT=MODIFIER
3_20821592_C/T	3:20821592	T	-	-	-	intergenic_variant	-	-	-	-	-	-	IMPACT=MODIFIER
3_20822254_A/G	3:20822254	G	-	-	-	intergenic_variant	-	-	-	-	-	-	IMPACT=MODIFIER
3_20822690_T/G	3:20822690	G	-	-	-	intergenic_variant	-	-	-	-	-	-	IMPACT=MODIFIER
3_20822785_C/G	3:20822785	G	-	-	-	intergenic_variant	-	-	-	-	-	-	IMPACT=MODIFIER
3_20822855_C/A	3:20822855	A	-	-	-	intergenic_variant	-	-	-	-	-	-	IMPACT=MODIFIER
3_20822874_C/T	3:20822874	T	-	-	-	intergenic_variant	-	-	-	-	-	-	IMPACT=MODIFIER
3_20823050_G/A	3:20823050	A	-	-	-	intergenic_variant	-	-	-	-	-	-	IMPACT=MODIFIER
3_20823057_G/T	3:20823057	T	-	-	-	intergenic_variant	-	-	-	-	-	-	IMPACT=MODIFIER
3_20823101_G/A	3:20823101	A	-	-	-	intergenic_variant	-	-	-	-	-	-	IMPACT=MODIFIER
3_20823117_A/G	3:20823117	G	-	-	-	intergenic_variant	-	-	-	-	-	-	IMPACT=MODIFIER
3_20823569_G/C	3:20823569	C	-	-	-	intergenic_variant	-	-	-	-	-	-	IMPACT=MODIFIER
3_20823621_A/G	3:20823621	G	-	-	-	intergenic_variant	-	-	-	-	-	-	IMPACT=MODIFIER
3_20823630_T/C	3:20823630	C	-	-	-	intergenic_variant	-	-	-	-	-	-	IMPACT=MODIFIER
3_20823680_G/C	3:20823680	C	-	-	-	intergenic_variant	-	-	-	-	-	-	IMPACT=MODIFIER
3_20825258_A/C	3:20825258	C	-	-	-	intergenic_variant	-	-	-	-	-	-	IMPACT=MODIFIER
3_20825277_A/T	3:20825277	T	-	-	-	intergenic_variant	-	-	-	-	-	-	IMPACT=MODIFIER
3_20825621_A/C	3:20825621	C	-	-	-	intergenic_variant	-	-	-	-	-	-	IMPACT=MODIFIER
3_20825632_A/G	3:20825632	G	-	-	-	intergenic_variant	-	-	-	-	-	-	IMPACT=MODIFIER
3_20826129_T/C	3:20826129	C	-	-	-	intergenic_variant	-	-	-	-	-	-	IMPACT=MODIFIER
3_20827343_C/T	3:20827343	T	-	-	-	intergenic_variant	-	-	-	-	-	-	IMPACT=MODIFIER
3_20827460_A/T	3:20827460	T	-	-	-	intergenic_variant	-	-	-	-	-	-	IMPACT=MODIFIER
3_20827837_T/A	3:20827837	A	-	-	-	intergenic_variant	-	-	-	-	-	-	IMPACT=MODIFIER
3_20827843_C/A	3:20827843	A	-	-	-	intergenic_variant	-	-	-	-	-	-	IMPACT=MODIFIER
3_20827874_G/A	3:20827874	A	-	-	-	intergenic_variant	-	-	-	-	-	-	IMPACT=MODIFIER
3_20827959_C/T	3:20827959	T	-	-	-	intergenic_variant	-	-	-	-	-	-	IMPACT=MODIFIER
3_20827998_A/C	3:20827998	C	-	-	-	intergenic_variant	-	-	-	-	-	-	IMPACT=MODIFIER
3_20829295_A/T	3:20829295	T	-	-	-	intergenic_variant	-	-	-	-	-	-	IMPACT=MODIFIER
3_20829905_C/T	3:20829905	T	-	-	-	intergenic_variant	-	-	-	-	-	-	IMPACT=MODIFIER
3_20830464_C/T	3:20830464	T	-	-	-	intergenic_variant	-	-	-	-	-	-	IMPACT=MODIFIER
3_20830976_T/G	3:20830976	G	-	-	-	intergenic_variant	-	-	-	-	-	-	IMPACT=MODIFIER
3_20831014_A/C	3:20831014	C	-	-	-	intergenic_variant	-	-	-	-	-	-	IMPACT=MODIFIER
3_20831019_A/G	3:20831019	G	-	-	-	intergenic_variant	-	-	-	-	-	-	IMPACT=MODIFIER
3_20831098_A/G	3:20831098	G	-	-	-	intergenic_variant	-	-	-	-	-	-	IMPACT=MODIFIER
3_20831108_T/C	3:20831108	C	-	-	-	intergenic_variant	-	-	-	-	-	-	IMPACT=MODIFIER
3_20831192_A/G	3:20831192	G	-	-	-	intergenic_variant	-	-	-	-	-	-	IMPACT=MODIFIER
3_20831692_A/G	3:20831692	G	-	-	-	intergenic_variant	-	-	-	-	-	-	IMPACT=MODIFIER
3_20831851_A/T	3:20831851	T	-	-	-	intergenic_variant	-	-	-	-	-	-	IMPACT=MODIFIER
3_20832685_T/C	3:20832685	C	-	-	-	intergenic_variant	-	-	-	-	-	-	IMPACT=MODIFIER
3_20834962_A/G	3:20834962	G	-	-	-	intergenic_variant	-	-	-	-	-	-	IMPACT=MODIFIER
3_20834988_T/C	3:20834988	C	-	-	-	intergenic_variant	-	-	-	-	-	-	IMPACT=MODIFIER
3_20835056_C/T	3:20835056	T	-	-	-	intergenic_variant	-	-	-	-	-	-	IMPACT=MODIFIER
3_20835210_A/C	3:20835210	C	-	-	-	intergenic_variant	-	-	-	-	-	-	IMPACT=MODIFIER
3_20835503_T/C	3:20835503	C	-	-	-	intergenic_variant	-	-	-	-	-	-	IMPACT=MODIFIER
3_20835552_A/T	3:20835552	T	-	-	-	intergenic_variant	-	-	-	-	-	-	IMPACT=MODIFIER
3_20835601_C/A	3:20835601	A	-	-	-	intergenic_variant	-	-	-	-	-	-	IMPACT=MODIFIER
3_20835752_G/A	3:20835752	A	-	-	-	intergenic_variant	-	-	-	-	-	-	IMPACT=MODIFIER
3_20836796_T/C	3:20836796	C	-	-	-	intergenic_variant	-	-	-	-	-	-	IMPACT=MODIFIER
3_20837307_C/T	3:20837307	T	-	-	-	intergenic_variant	-	-	-	-	-	-	IMPACT=MODIFIER
3_20837402_T/C	3:20837402	C	-	-	-	intergenic_variant	-	-	-	-	-	-	IMPACT=MODIFIER
3_20837515_G/C	3:20837515	C	-	-	-	intergenic_variant	-	-	-	-	-	-	IMPACT=MODIFIER
3_20837521_G/A	3:20837521	A	-	-	-	intergenic_variant	-	-	-	-	-	-	IMPACT=MODIFIER
3_20837553_A/C	3:20837553	C	-	-	-	intergenic_variant	-	-	-	-	-	-	IMPACT=MODIFIER
3_20837574_A/T	3:20837574	T	-	-	-	intergenic_variant	-	-	-	-	-	-	IMPACT=MODIFIER
3_20839207_G/A	3:20839207	A	-	-	-	intergenic_variant	-	-	-	-	-	-	IMPACT=MODIFIER
3_20839258_T/C	3:20839258	C	-	-	-	intergenic_variant	-	-	-	-	-	-	IMPACT=MODIFIER
3_20839920_T/G	3:20839920	G	-	-	-	intergenic_variant	-	-	-	-	-	-	IMPACT=MODIFIER
3_20839926_T/C	3:20839926	C	-	-	-	intergenic_variant	-	-	-	-	-	-	IMPACT=MODIFIER
3_20841282_A/G	3:20841282	G	-	-	-	intergenic_variant	-	-	-	-	-	-	IMPACT=MODIFIER
3_20841500_T/G	3:20841500	G	-	-	-	intergenic_variant	-	-	-	-	-	-	IMPACT=MODIFIER
3_20841604_T/A	3:20841604	A	-	-	-	intergenic_variant	-	-	-	-	-	-	IMPACT=MODIFIER
3_20842817_A/G	3:20842817	G	-	-	-	intergenic_variant	-	-	-	-	-	-	IMPACT=MODIFIER
3_20842896_G/A	3:20842896	A	-	-	-	intergenic_variant	-	-	-	-	-	-	IMPACT=MODIFIER
3_20843128_G/A	3:20843128	A	-	-	-	intergenic_variant	-	-	-	-	-	-	IMPACT=MODIFIER
3_20843340_C/A	3:20843340	A	-	-	-	intergenic_variant	-	-	-	-	-	-	IMPACT=MODIFIER
3_20843374_C/T	3:20843374	T	-	-	-	intergenic_variant	-	-	-	-	-	-	IMPACT=MODIFIER
3_20843383_G/C	3:20843383	C	-	-	-	intergenic_variant	-	-	-	-	-	-	IMPACT=MODIFIER
3_20843397_G/A	3:20843397	A	-	-	-	intergenic_variant	-	-	-	-	-	-	IMPACT=MODIFIER
3_20843420_C/T	3:20843420	T	-	-	-	intergenic_variant	-	-	-	-	-	-	IMPACT=MODIFIER
3_20843457_T/C	3:20843457	C	-	-	-	intergenic_variant	-	-	-	-	-	-	IMPACT=MODIFIER
3_20843475_T/C	3:20843475	C	-	-	-	intergenic_variant	-	-	-	-	-	-	IMPACT=MODIFIER
3_20843504_A/G	3:20843504	G	-	-	-	intergenic_variant	-	-	-	-	-	-	IMPACT=MODIFIER
3_20843766_A/T	3:20843766	T	-	-	-	intergenic_variant	-	-	-	-	-	-	IMPACT=MODIFIER
3_20844038_A/C	3:20844038	C	-	-	-	intergenic_variant	-	-	-	-	-	-	IMPACT=MODIFIER
3_20844826_T/A	3:20844826	A	-	-	-	intergenic_variant	-	-	-	-	-	-	IMPACT=MODIFIER
3_20845008_C/T	3:20845008	T	-	-	-	intergenic_variant	-	-	-	-	-	-	IMPACT=MODIFIER
3_20845036_A/G	3:20845036	G	-	-	-	intergenic_variant	-	-	-	-	-	-	IMPACT=MODIFIER
3_20845102_A/G	3:20845102	G	-	-	-	intergenic_variant	-	-	-	-	-	-	IMPACT=MODIFIER
3_20845116_A/G	3:20845116	G	-	-	-	intergenic_variant	-	-	-	-	-	-	IMPACT=MODIFIER
3_20845171_A/C	3:20845171	C	-	-	-	intergenic_variant	-	-	-	-	-	-	IMPACT=MODIFIER
3_20845699_T/C	3:20845699	C	-	-	-	intergenic_variant	-	-	-	-	-	-	IMPACT=MODIFIER
3_20845748_C/G	3:20845748	G	-	-	-	intergenic_variant	-	-	-	-	-	-	IMPACT=MODIFIER
3_20846018_C/T	3:20846018	T	-	-	-	intergenic_variant	-	-	-	-	-	-	IMPACT=MODIFIER
3_20846039_T/C	3:20846039	C	-	-	-	intergenic_variant	-	-	-	-	-	-	IMPACT=MODIFIER
3_20846053_T/A	3:20846053	A	-	-	-	intergenic_variant	-	-	-	-	-	-	IMPACT=MODIFIER
3_20846262_G/T	3:20846262	T	-	-	-	intergenic_variant	-	-	-	-	-	-	IMPACT=MODIFIER
3_20847192_C/A	3:20847192	A	-	-	-	intergenic_variant	-	-	-	-	-	-	IMPACT=MODIFIER
3_20847226_G/A	3:20847226	A	-	-	-	intergenic_variant	-	-	-	-	-	-	IMPACT=MODIFIER
3_20847268_G/A	3:20847268	A	-	-	-	intergenic_variant	-	-	-	-	-	-	IMPACT=MODIFIER
3_20847276_T/A	3:20847276	A	-	-	-	intergenic_variant	-	-	-	-	-	-	IMPACT=MODIFIER
3_20847304_A/G	3:20847304	G	-	-	-	intergenic_variant	-	-	-	-	-	-	IMPACT=MODIFIER
3_20847305_C/A	3:20847305	A	-	-	-	intergenic_variant	-	-	-	-	-	-	IMPACT=MODIFIER
3_20847461_A/G	3:20847461	G	-	-	-	intergenic_variant	-	-	-	-	-	-	IMPACT=MODIFIER
3_20847860_C/T	3:20847860	T	-	-	-	intergenic_variant	-	-	-	-	-	-	IMPACT=MODIFIER
3_20847929_A/T	3:20847929	T	-	-	-	intergenic_variant	-	-	-	-	-	-	IMPACT=MODIFIER
3_20847986_C/T	3:20847986	T	-	-	-	intergenic_variant	-	-	-	-	-	-	IMPACT=MODIFIER
3_20848011_G/C	3:20848011	C	-	-	-	intergenic_variant	-	-	-	-	-	-	IMPACT=MODIFIER
3_20848014_G/T	3:20848014	T	-	-	-	intergenic_variant	-	-	-	-	-	-	IMPACT=MODIFIER
3_20848273_T/A	3:20848273	A	-	-	-	intergenic_variant	-	-	-	-	-	-	IMPACT=MODIFIER
3_20848293_G/C	3:20848293	C	-	-	-	intergenic_variant	-	-	-	-	-	-	IMPACT=MODIFIER
3_20848310_A/T	3:20848310	T	-	-	-	intergenic_variant	-	-	-	-	-	-	IMPACT=MODIFIER
3_20848588_C/G	3:20848588	G	-	-	-	intergenic_variant	-	-	-	-	-	-	IMPACT=MODIFIER
3_20848947_T/C	3:20848947	C	-	-	-	intergenic_variant	-	-	-	-	-	-	IMPACT=MODIFIER
3_20848985_C/G	3:20848985	G	-	-	-	intergenic_variant	-	-	-	-	-	-	IMPACT=MODIFIER
3_20849264_T/A	3:20849264	A	-	-	-	intergenic_variant	-	-	-	-	-	-	IMPACT=MODIFIER
3_20849280_T/C	3:20849280	C	-	-	-	intergenic_variant	-	-	-	-	-	-	IMPACT=MODIFIER
3_20849391_C/A	3:20849391	A	-	-	-	intergenic_variant	-	-	-	-	-	-	IMPACT=MODIFIER
3_20849402_T/A	3:20849402	A	-	-	-	intergenic_variant	-	-	-	-	-	-	IMPACT=MODIFIER
3_20849449_T/G	3:20849449	G	-	-	-	intergenic_variant	-	-	-	-	-	-	IMPACT=MODIFIER
3_20849634_A/G	3:20849634	G	-	-	-	intergenic_variant	-	-	-	-	-	-	IMPACT=MODIFIER
3_20849652_A/G	3:20849652	G	-	-	-	intergenic_variant	-	-	-	-	-	-	IMPACT=MODIFIER
3_20849699_G/A	3:20849699	A	-	-	-	intergenic_variant	-	-	-	-	-	-	IMPACT=MODIFIER
3_20850549_T/G	3:20850549	G	-	-	-	intergenic_variant	-	-	-	-	-	-	IMPACT=MODIFIER
3_20850738_T/C	3:20850738	C	-	-	-	intergenic_variant	-	-	-	-	-	-	IMPACT=MODIFIER
3_20850812_T/C	3:20850812	C	-	-	-	intergenic_variant	-	-	-	-	-	-	IMPACT=MODIFIER
3_20850845_T/A	3:20850845	A	-	-	-	intergenic_variant	-	-	-	-	-	-	IMPACT=MODIFIER
3_20850885_G/T	3:20850885	T	-	-	-	intergenic_variant	-	-	-	-	-	-	IMPACT=MODIFIER
3_20850894_C/A	3:20850894	A	-	-	-	intergenic_variant	-	-	-	-	-	-	IMPACT=MODIFIER
3_20850896_T/G	3:20850896	G	-	-	-	intergenic_variant	-	-	-	-	-	-	IMPACT=MODIFIER
3_20850900_A/T	3:20850900	T	-	-	-	intergenic_variant	-	-	-	-	-	-	IMPACT=MODIFIER
3_20850939_T/C	3:20850939	C	-	-	-	intergenic_variant	-	-	-	-	-	-	IMPACT=MODIFIER
3_20850967_T/C	3:20850967	C	-	-	-	intergenic_variant	-	-	-	-	-	-	IMPACT=MODIFIER
3_20850973_C/A	3:20850973	A	-	-	-	intergenic_variant	-	-	-	-	-	-	IMPACT=MODIFIER
3_20850985_T/A	3:20850985	A	-	-	-	intergenic_variant	-	-	-	-	-	-	IMPACT=MODIFIER
3_20851018_A/T	3:20851018	T	-	-	-	intergenic_variant	-	-	-	-	-	-	IMPACT=MODIFIER
3_20851020_G/T	3:20851020	T	-	-	-	intergenic_variant	-	-	-	-	-	-	IMPACT=MODIFIER
3_20851060_G/A	3:20851060	A	-	-	-	intergenic_variant	-	-	-	-	-	-	IMPACT=MODIFIER
3_20851074_G/T	3:20851074	T	-	-	-	intergenic_variant	-	-	-	-	-	-	IMPACT=MODIFIER
3_20851080_A/T	3:20851080	T	-	-	-	intergenic_variant	-	-	-	-	-	-	IMPACT=MODIFIER
3_20851094_C/G	3:20851094	G	-	-	-	intergenic_variant	-	-	-	-	-	-	IMPACT=MODIFIER
3_20851142_A/T	3:20851142	T	-	-	-	intergenic_variant	-	-	-	-	-	-	IMPACT=MODIFIER
3_20851261_T/C	3:20851261	C	-	-	-	intergenic_variant	-	-	-	-	-	-	IMPACT=MODIFIER
3_20851362_C/T	3:20851362	T	-	-	-	intergenic_variant	-	-	-	-	-	-	IMPACT=MODIFIER
3_20851394_T/G	3:20851394	G	-	-	-	intergenic_variant	-	-	-	-	-	-	IMPACT=MODIFIER
3_20852467_A/T	3:20852467	T	-	-	-	intergenic_variant	-	-	-	-	-	-	IMPACT=MODIFIER
3_20853345_G/A	3:20853345	A	-	-	-	intergenic_variant	-	-	-	-	-	-	IMPACT=MODIFIER
3_20853491_C/A	3:20853491	A	-	-	-	intergenic_variant	-	-	-	-	-	-	IMPACT=MODIFIER
3_20853680_C/T	3:20853680	T	-	-	-	intergenic_variant	-	-	-	-	-	-	IMPACT=MODIFIER
3_20853709_G/A	3:20853709	A	-	-	-	intergenic_variant	-	-	-	-	-	-	IMPACT=MODIFIER
3_20854096_G/A	3:20854096	A	-	-	-	intergenic_variant	-	-	-	-	-	-	IMPACT=MODIFIER
3_20854305_A/G	3:20854305	G	-	-	-	intergenic_variant	-	-	-	-	-	-	IMPACT=MODIFIER
3_20854371_G/C	3:20854371	C	-	-	-	intergenic_variant	-	-	-	-	-	-	IMPACT=MODIFIER
3_20854443_G/A	3:20854443	A	-	-	-	intergenic_variant	-	-	-	-	-	-	IMPACT=MODIFIER
3_20854463_A/G	3:20854463	G	-	-	-	intergenic_variant	-	-	-	-	-	-	IMPACT=MODIFIER
3_20854654_T/A	3:20854654	A	-	-	-	intergenic_variant	-	-	-	-	-	-	IMPACT=MODIFIER
3_20854655_T/A	3:20854655	A	-	-	-	intergenic_variant	-	-	-	-	-	-	IMPACT=MODIFIER
3_20855001_G/A	3:20855001	A	-	-	-	intergenic_variant	-	-	-	-	-	-	IMPACT=MODIFIER
3_20856788_T/C	3:20856788	C	-	-	-	intergenic_variant	-	-	-	-	-	-	IMPACT=MODIFIER
3_20857230_A/C	3:20857230	C	-	-	-	intergenic_variant	-	-	-	-	-	-	IMPACT=MODIFIER
3_20857920_A/G	3:20857920	G	-	-	-	intergenic_variant	-	-	-	-	-	-	IMPACT=MODIFIER
3_20857998_G/T	3:20857998	T	-	-	-	intergenic_variant	-	-	-	-	-	-	IMPACT=MODIFIER
3_20858025_T/A	3:20858025	A	-	-	-	intergenic_variant	-	-	-	-	-	-	IMPACT=MODIFIER
3_20858580_T/A	3:20858580	A	-	-	-	intergenic_variant	-	-	-	-	-	-	IMPACT=MODIFIER
3_20858638_C/A	3:20858638	A	-	-	-	intergenic_variant	-	-	-	-	-	-	IMPACT=MODIFIER
3_20858656_G/A	3:20858656	A	-	-	-	intergenic_variant	-	-	-	-	-	-	IMPACT=MODIFIER
3_20858669_A/T	3:20858669	T	-	-	-	intergenic_variant	-	-	-	-	-	-	IMPACT=MODIFIER
3_20859338_A/G	3:20859338	G	-	-	-	intergenic_variant	-	-	-	-	-	-	IMPACT=MODIFIER
3_20859355_G/C	3:20859355	C	-	-	-	intergenic_variant	-	-	-	-	-	-	IMPACT=MODIFIER
3_20860090_C/T	3:20860090	T	-	-	-	intergenic_variant	-	-	-	-	-	-	IMPACT=MODIFIER
3_20860105_C/G	3:20860105	G	-	-	-	intergenic_variant	-	-	-	-	-	-	IMPACT=MODIFIER
3_20861497_A/G	3:20861497	G	-	-	-	intergenic_variant	-	-	-	-	-	-	IMPACT=MODIFIER
3_20861746_C/T	3:20861746	T	-	-	-	intergenic_variant	-	-	-	-	-	-	IMPACT=MODIFIER
3_20861845_T/G	3:20861845	G	-	-	-	intergenic_variant	-	-	-	-	-	-	IMPACT=MODIFIER
3_20862053_G/A	3:20862053	A	-	-	-	intergenic_variant	-	-	-	-	-	-	IMPACT=MODIFIER
3_20862585_T/C	3:20862585	C	-	-	-	intergenic_variant	-	-	-	-	-	-	IMPACT=MODIFIER
3_20862588_T/A	3:20862588	A	-	-	-	intergenic_variant	-	-	-	-	-	-	IMPACT=MODIFIER
3_20862783_A/T	3:20862783	T	-	-	-	intergenic_variant	-	-	-	-	-	-	IMPACT=MODIFIER
3_20862829_T/C	3:20862829	C	-	-	-	intergenic_variant	-	-	-	-	-	-	IMPACT=MODIFIER
3_20862844_C/A	3:20862844	A	-	-	-	intergenic_variant	-	-	-	-	-	-	IMPACT=MODIFIER
3_20862850_G/T	3:20862850	T	-	-	-	intergenic_variant	-	-	-	-	-	-	IMPACT=MODIFIER
3_20862862_G/A	3:20862862	A	-	-	-	intergenic_variant	-	-	-	-	-	-	IMPACT=MODIFIER
3_20862863_C/T	3:20862863	T	-	-	-	intergenic_variant	-	-	-	-	-	-	IMPACT=MODIFIER
3_20869011_A/G	3:20869011	G	-	-	-	intergenic_variant	-	-	-	-	-	-	IMPACT=MODIFIER
3_20869077_G/A	3:20869077	A	-	-	-	intergenic_variant	-	-	-	-	-	-	IMPACT=MODIFIER
3_20869299_C/T	3:20869299	T	-	-	-	intergenic_variant	-	-	-	-	-	-	IMPACT=MODIFIER
3_20869533_T/C	3:20869533	C	-	-	-	intergenic_variant	-	-	-	-	-	-	IMPACT=MODIFIER
3_20869618_C/T	3:20869618	T	-	-	-	intergenic_variant	-	-	-	-	-	-	IMPACT=MODIFIER
3_20869890_A/T	3:20869890	T	-	-	-	intergenic_variant	-	-	-	-	-	-	IMPACT=MODIFIER
3_20870381_T/C	3:20870381	C	-	-	-	intergenic_variant	-	-	-	-	-	-	IMPACT=MODIFIER
3_20870385_A/T	3:20870385	T	-	-	-	intergenic_variant	-	-	-	-	-	-	IMPACT=MODIFIER
3_20870386_A/G	3:20870386	G	-	-	-	intergenic_variant	-	-	-	-	-	-	IMPACT=MODIFIER
3_20871144_C/T	3:20871144	T	-	-	-	intergenic_variant	-	-	-	-	-	-	IMPACT=MODIFIER
3_20871435_T/G	3:20871435	G	-	-	-	intergenic_variant	-	-	-	-	-	-	IMPACT=MODIFIER
3_20871444_C/T	3:20871444	T	-	-	-	intergenic_variant	-	-	-	-	-	-	IMPACT=MODIFIER
3_20871592_G/A	3:20871592	A	-	-	-	intergenic_variant	-	-	-	-	-	-	IMPACT=MODIFIER
3_20871947_C/G	3:20871947	G	-	-	-	intergenic_variant	-	-	-	-	-	-	IMPACT=MODIFIER
3_20871955_G/C	3:20871955	C	-	-	-	intergenic_variant	-	-	-	-	-	-	IMPACT=MODIFIER
3_20872149_G/A	3:20872149	A	-	-	-	intergenic_variant	-	-	-	-	-	-	IMPACT=MODIFIER
3_20872155_C/T	3:20872155	T	-	-	-	intergenic_variant	-	-	-	-	-	-	IMPACT=MODIFIER
3_20872187_C/T	3:20872187	T	-	-	-	intergenic_variant	-	-	-	-	-	-	IMPACT=MODIFIER
3_20872194_A/C	3:20872194	C	-	-	-	intergenic_variant	-	-	-	-	-	-	IMPACT=MODIFIER
3_20872206_G/T	3:20872206	T	-	-	-	intergenic_variant	-	-	-	-	-	-	IMPACT=MODIFIER
3_20872207_C/T	3:20872207	T	-	-	-	intergenic_variant	-	-	-	-	-	-	IMPACT=MODIFIER
3_20872246_T/G	3:20872246	G	-	-	-	intergenic_variant	-	-	-	-	-	-	IMPACT=MODIFIER
3_20872260_C/A	3:20872260	A	-	-	-	intergenic_variant	-	-	-	-	-	-	IMPACT=MODIFIER
3_20872286_G/C	3:20872286	C	-	-	-	intergenic_variant	-	-	-	-	-	-	IMPACT=MODIFIER
3_20872337_T/A	3:20872337	A	-	-	-	intergenic_variant	-	-	-	-	-	-	IMPACT=MODIFIER
3_20872649_T/C	3:20872649	C	-	-	-	intergenic_variant	-	-	-	-	-	-	IMPACT=MODIFIER
3_20872983_T/G	3:20872983	G	-	-	-	intergenic_variant	-	-	-	-	-	-	IMPACT=MODIFIER
3_20873075_A/T	3:20873075	T	-	-	-	intergenic_variant	-	-	-	-	-	-	IMPACT=MODIFIER
3_20873144_G/T	3:20873144	T	-	-	-	intergenic_variant	-	-	-	-	-	-	IMPACT=MODIFIER
3_20873191_C/T	3:20873191	T	-	-	-	intergenic_variant	-	-	-	-	-	-	IMPACT=MODIFIER
3_20873586_T/G	3:20873586	G	-	-	-	intergenic_variant	-	-	-	-	-	-	IMPACT=MODIFIER
3_20873783_C/T	3:20873783	T	-	-	-	intergenic_variant	-	-	-	-	-	-	IMPACT=MODIFIER
3_20875208_C/A	3:20875208	A	-	-	-	intergenic_variant	-	-	-	-	-	-	IMPACT=MODIFIER
3_20875295_C/A	3:20875295	A	-	-	-	intergenic_variant	-	-	-	-	-	-	IMPACT=MODIFIER
3_20875321_T/C	3:20875321	C	-	-	-	intergenic_variant	-	-	-	-	-	-	IMPACT=MODIFIER
3_20875875_T/C	3:20875875	C	-	-	-	intergenic_variant	-	-	-	-	-	-	IMPACT=MODIFIER
3_20875934_T/C	3:20875934	C	-	-	-	intergenic_variant	-	-	-	-	-	-	IMPACT=MODIFIER
3_20875950_G/C	3:20875950	C	-	-	-	intergenic_variant	-	-	-	-	-	-	IMPACT=MODIFIER
3_20876233_T/G	3:20876233	G	-	-	-	intergenic_variant	-	-	-	-	-	-	IMPACT=MODIFIER
3_20876321_A/T	3:20876321	T	-	-	-	intergenic_variant	-	-	-	-	-	-	IMPACT=MODIFIER
3_20876580_A/T	3:20876580	T	-	-	-	intergenic_variant	-	-	-	-	-	-	IMPACT=MODIFIER
3_20876598_A/C	3:20876598	C	-	-	-	intergenic_variant	-	-	-	-	-	-	IMPACT=MODIFIER
3_20876620_A/C	3:20876620	C	-	-	-	intergenic_variant	-	-	-	-	-	-	IMPACT=MODIFIER
3_20877417_G/A	3:20877417	A	-	-	-	intergenic_variant	-	-	-	-	-	-	IMPACT=MODIFIER
3_20877483_G/C	3:20877483	C	-	-	-	intergenic_variant	-	-	-	-	-	-	IMPACT=MODIFIER
3_20877543_T/C	3:20877543	C	-	-	-	intergenic_variant	-	-	-	-	-	-	IMPACT=MODIFIER
3_20877585_T/G	3:20877585	G	-	-	-	intergenic_variant	-	-	-	-	-	-	IMPACT=MODIFIER
3_20877635_C/G	3:20877635	G	-	-	-	intergenic_variant	-	-	-	-	-	-	IMPACT=MODIFIER
3_20877636_C/T	3:20877636	T	-	-	-	intergenic_variant	-	-	-	-	-	-	IMPACT=MODIFIER
3_20877640_T/C	3:20877640	C	-	-	-	intergenic_variant	-	-	-	-	-	-	IMPACT=MODIFIER
3_20877895_G/T	3:20877895	T	-	-	-	intergenic_variant	-	-	-	-	-	-	IMPACT=MODIFIER
3_20877990_A/C	3:20877990	C	-	-	-	intergenic_variant	-	-	-	-	-	-	IMPACT=MODIFIER
3_20878032_T/C	3:20878032	C	-	-	-	intergenic_variant	-	-	-	-	-	-	IMPACT=MODIFIER
3_20878061_G/T	3:20878061	T	-	-	-	intergenic_variant	-	-	-	-	-	-	IMPACT=MODIFIER
3_20878484_T/C	3:20878484	C	-	-	-	intergenic_variant	-	-	-	-	-	-	IMPACT=MODIFIER
3_20878529_G/A	3:20878529	A	-	-	-	intergenic_variant	-	-	-	-	-	-	IMPACT=MODIFIER
3_20878558_T/C	3:20878558	C	-	-	-	intergenic_variant	-	-	-	-	-	-	IMPACT=MODIFIER
3_20878559_G/A	3:20878559	A	-	-	-	intergenic_variant	-	-	-	-	-	-	IMPACT=MODIFIER
3_20878718_T/A	3:20878718	A	-	-	-	intergenic_variant	-	-	-	-	-	-	IMPACT=MODIFIER
3_20879298_G/A	3:20879298	A	-	-	-	intergenic_variant	-	-	-	-	-	-	IMPACT=MODIFIER
3_20879359_A/G	3:20879359	G	-	-	-	intergenic_variant	-	-	-	-	-	-	IMPACT=MODIFIER
3_20879367_G/A	3:20879367	A	-	-	-	intergenic_variant	-	-	-	-	-	-	IMPACT=MODIFIER
3_20879413_G/A	3:20879413	A	-	-	-	intergenic_variant	-	-	-	-	-	-	IMPACT=MODIFIER
3_20879440_G/A	3:20879440	A	-	-	-	intergenic_variant	-	-	-	-	-	-	IMPACT=MODIFIER
3_20880648_C/G	3:20880648	G	-	-	-	intergenic_variant	-	-	-	-	-	-	IMPACT=MODIFIER
3_20880689_G/A	3:20880689	A	-	-	-	intergenic_variant	-	-	-	-	-	-	IMPACT=MODIFIER
3_20880936_T/A	3:20880936	A	-	-	-	intergenic_variant	-	-	-	-	-	-	IMPACT=MODIFIER
3_20880953_G/A	3:20880953	A	-	-	-	intergenic_variant	-	-	-	-	-	-	IMPACT=MODIFIER
3_20881176_A/T	3:20881176	T	-	-	-	intergenic_variant	-	-	-	-	-	-	IMPACT=MODIFIER
3_20881256_G/C	3:20881256	C	-	-	-	intergenic_variant	-	-	-	-	-	-	IMPACT=MODIFIER
3_20881434_T/C	3:20881434	C	-	-	-	intergenic_variant	-	-	-	-	-	-	IMPACT=MODIFIER
3_20883290_C/G	3:20883290	G	-	-	-	intergenic_variant	-	-	-	-	-	-	IMPACT=MODIFIER
3_20883325_G/A	3:20883325	A	-	-	-	intergenic_variant	-	-	-	-	-	-	IMPACT=MODIFIER
3_20883443_C/T	3:20883443	T	-	-	-	intergenic_variant	-	-	-	-	-	-	IMPACT=MODIFIER
3_20885253_C/A	3:20885253	A	-	-	-	intergenic_variant	-	-	-	-	-	-	IMPACT=MODIFIER
3_20885319_G/A	3:20885319	A	-	-	-	intergenic_variant	-	-	-	-	-	-	IMPACT=MODIFIER
3_20885325_C/A	3:20885325	A	-	-	-	intergenic_variant	-	-	-	-	-	-	IMPACT=MODIFIER
3_20885337_G/T	3:20885337	T	-	-	-	intergenic_variant	-	-	-	-	-	-	IMPACT=MODIFIER
3_20885479_G/A	3:20885479	A	-	-	-	intergenic_variant	-	-	-	-	-	-	IMPACT=MODIFIER
3_20885850_A/G	3:20885850	G	-	-	-	intergenic_variant	-	-	-	-	-	-	IMPACT=MODIFIER
3_20886363_T/C	3:20886363	C	-	-	-	intergenic_variant	-	-	-	-	-	-	IMPACT=MODIFIER
3_20886948_C/T	3:20886948	T	-	-	-	intergenic_variant	-	-	-	-	-	-	IMPACT=MODIFIER
3_20887052_C/T	3:20887052	T	-	-	-	intergenic_variant	-	-	-	-	-	-	IMPACT=MODIFIER
3_20887603_C/T	3:20887603	T	-	-	-	intergenic_variant	-	-	-	-	-	-	IMPACT=MODIFIER
3_20887641_A/G	3:20887641	G	-	-	-	intergenic_variant	-	-	-	-	-	-	IMPACT=MODIFIER
3_20887821_A/G	3:20887821	G	-	-	-	intergenic_variant	-	-	-	-	-	-	IMPACT=MODIFIER
3_20887885_A/T	3:20887885	T	-	-	-	intergenic_variant	-	-	-	-	-	-	IMPACT=MODIFIER
3_20889202_A/T	3:20889202	T	-	-	-	intergenic_variant	-	-	-	-	-	-	IMPACT=MODIFIER
3_20889303_C/G	3:20889303	G	-	-	-	intergenic_variant	-	-	-	-	-	-	IMPACT=MODIFIER
3_20889403_A/T	3:20889403	T	-	-	-	intergenic_variant	-	-	-	-	-	-	IMPACT=MODIFIER
3_20889471_G/A	3:20889471	A	-	-	-	intergenic_variant	-	-	-	-	-	-	IMPACT=MODIFIER
3_20889474_T/C	3:20889474	C	-	-	-	intergenic_variant	-	-	-	-	-	-	IMPACT=MODIFIER
3_20889492_T/C	3:20889492	C	-	-	-	intergenic_variant	-	-	-	-	-	-	IMPACT=MODIFIER
3_20889530_T/G	3:20889530	G	-	-	-	intergenic_variant	-	-	-	-	-	-	IMPACT=MODIFIER
3_20889542_G/T	3:20889542	T	-	-	-	intergenic_variant	-	-	-	-	-	-	IMPACT=MODIFIER
3_20889576_C/G	3:20889576	G	-	-	-	intergenic_variant	-	-	-	-	-	-	IMPACT=MODIFIER
3_20889605_T/C	3:20889605	C	-	-	-	intergenic_variant	-	-	-	-	-	-	IMPACT=MODIFIER
3_20889607_T/G	3:20889607	G	-	-	-	intergenic_variant	-	-	-	-	-	-	IMPACT=MODIFIER
3_20889609_G/A	3:20889609	A	-	-	-	intergenic_variant	-	-	-	-	-	-	IMPACT=MODIFIER
3_20890155_A/C	3:20890155	C	-	-	-	intergenic_variant	-	-	-	-	-	-	IMPACT=MODIFIER
3_20892087_G/A	3:20892087	A	-	-	-	intergenic_variant	-	-	-	-	-	-	IMPACT=MODIFIER
3_20892693_G/A	3:20892693	A	-	-	-	intergenic_variant	-	-	-	-	-	-	IMPACT=MODIFIER
3_20894391_C/T	3:20894391	T	-	-	-	intergenic_variant	-	-	-	-	-	-	IMPACT=MODIFIER
3_20894418_C/A	3:20894418	A	-	-	-	intergenic_variant	-	-	-	-	-	-	IMPACT=MODIFIER
3_20896059_G/C	3:20896059	C	-	-	-	intergenic_variant	-	-	-	-	-	-	IMPACT=MODIFIER
3_20896152_T/C	3:20896152	C	-	-	-	intergenic_variant	-	-	-	-	-	-	IMPACT=MODIFIER
3_20896169_T/G	3:20896169	G	-	-	-	intergenic_variant	-	-	-	-	-	-	IMPACT=MODIFIER
3_20896170_C/T	3:20896170	T	-	-	-	intergenic_variant	-	-	-	-	-	-	IMPACT=MODIFIER
3_20896215_T/C	3:20896215	C	-	-	-	intergenic_variant	-	-	-	-	-	-	IMPACT=MODIFIER
3_20896422_T/A	3:20896422	A	-	-	-	intergenic_variant	-	-	-	-	-	-	IMPACT=MODIFIER
3_20896427_A/T	3:20896427	T	-	-	-	intergenic_variant	-	-	-	-	-	-	IMPACT=MODIFIER
3_20896451_G/A	3:20896451	A	-	-	-	intergenic_variant	-	-	-	-	-	-	IMPACT=MODIFIER
3_20896715_T/A	3:20896715	A	-	-	-	intergenic_variant	-	-	-	-	-	-	IMPACT=MODIFIER
3_20896837_A/G	3:20896837	G	-	-	-	intergenic_variant	-	-	-	-	-	-	IMPACT=MODIFIER
3_20896882_A/G	3:20896882	G	-	-	-	intergenic_variant	-	-	-	-	-	-	IMPACT=MODIFIER
3_20897132_A/G	3:20897132	G	-	-	-	intergenic_variant	-	-	-	-	-	-	IMPACT=MODIFIER
3_20897559_G/T	3:20897559	T	-	-	-	intergenic_variant	-	-	-	-	-	-	IMPACT=MODIFIER
3_20897592_T/G	3:20897592	G	-	-	-	intergenic_variant	-	-	-	-	-	-	IMPACT=MODIFIER
3_20897674_T/C	3:20897674	C	-	-	-	intergenic_variant	-	-	-	-	-	-	IMPACT=MODIFIER
[truncated: 6,624,642 more chars]
