# Supplementary material for: Modular control of vertebrate axis segmentation in time and space
Source: EMBO J. 2024 Aug 9;43(18):4068–91. doi: 10.1038/s44318-024-00186-2 (PMC11405765; doi:10.1038/s44318-024-00186-2)
Supplement: Supplementary file 6 — Data EV6 [file 44318_2024_186_MOESM6_ESM.zip]

Archive with 4 entries (4 files):
- Data EV6.docx
- __MACOSX/._Data EV6.docx
- Data_EV6_listandsequenceofgRNAsusedUPDATED.xlsx
- __MACOSX/._Data_EV6_listandsequenceofgRNAsusedUPDATED.xlsx
