# Supplementary material for: Modular control of vertebrate axis segmentation in time and space
Source: EMBO J. 2024 Aug 9;43(18):4068–91. doi: 10.1038/s44318-024-00186-2 (PMC11405765; doi:10.1038/s44318-024-00186-2)
Supplement: Supplementary file 9 — Source data Fig. 2 [file 44318_2024_186_MOESM9_ESM.zip]

Archive with 6 entries (6 files):
- 2B.avi
- __MACOSX/._2B.avi
- 2C.csv
- __MACOSX/._2C.csv
- 2DE.xlsx
- __MACOSX/._2DE.xlsx
