# Supplementary material for: Modular control of vertebrate axis segmentation in time and space
Source: EMBO J. 2024 Aug 9;43(18):4068–91. doi: 10.1038/s44318-024-00186-2 (PMC11405765; doi:10.1038/s44318-024-00186-2)
Supplement: Supplementary file 9 — Source data Fig. 2 [file 44318_2024_186_MOESM9_ESM.zip › 2C.csv]

	Value
1	46.91
2	50.80
3	59.02
4	60.99
5	53.66
6	47.17
7	45.67
8	50.59
9	53.16
10	50.00
11	47.22
12	43.88
13	44.11
14	48.56
15	49.78
16	46.11
17	42.72
18	41.16
19	45.07
20	48.43
21	49.08
22	45.93
23	40.19
24	41.12
25	45.53
26	48.50
27	47.33
28	43.99
29	40.24
30	41.13
31	44.94
32	48.40
33	46.58
34	43.32
35	38.53
36	38.35
37	42.09
38	45.20
39	42.39
40	39.78
41	36.60
42	36.82
43	39.40
44	41.57
45	40.39
46	37.21
47	34.38
48	33.01
49	34.10
50	37.62
51	35.92
52	33.68
53	31.64
54	31.09
55	32.77
56	35.65
57	35.39
58	35.37
59	33.35
60	32.82
61	35.80
62	37.21
63	39.12
64	36.28
65	33.12
66	32.55
67	34.85
68	37.87
69	38.30
70	36.78
71	35.18
72	33.12
73	33.56
74	34.44
75	36.53
76	36.78
77	33.93
78	33.48
