# Supplementary material for: Modular control of vertebrate axis segmentation in time and space
Source: EMBO J. 2024 Aug 9;43(18):4068–91. doi: 10.1038/s44318-024-00186-2 (PMC11405765; doi:10.1038/s44318-024-00186-2)
Supplement: Supplementary file 9 — Source data Fig. 2 [file 44318_2024_186_MOESM9_ESM.zip › 2DE.xlsx]

## Sheet: Sheet1
fish	mean_period	sd	sem	95CI mean	median	MAD	IQR	Q1	Q3	95CI median	intercept_period	std.error	statistic	p.value	strain	condition
C1	56.32	0.72	0.13	56.05 - 56.6	56.58	0.3	1.2	55.68	56.88	56.13 - 56.73	56.8859	0.246836	230.461	1.9006e-47	Cab/Cab	Southern/Southern
C2	58.06	1.49	0.28	57.5 - 58.63	58.84	0.76	2.94	56.36	59.3	57.03 - 59.3	55.7482	0.267508	208.398	3.17607e-46	Cab/Cab	Southern/Southern
C3	59.49	0.96	0.18	59.13 - 59.85	58.93	0.41	1.61	58.93	60.54	58.93 - 60.13	58.0331	0.181922	318.999	2.12309e-51	Cab/Cab	Southern/Southern
C4	58.59	2	0.37	57.83 - 59.35	59.33	1.21	3.12	57.01	60.13	57.92 - 59.73	55.2034	0.2142	257.718	8.32038e-49	Cab/Cab	Southern/Southern
C5	56.7	1.19	0.22	56.24 - 57.15	56.51	0.6	1.11	55.8	56.91	56.11 - 56.51	54.7441	0.16501	331.762	7.08053e-52	Cab/Cab	Southern/Southern
C6	62.4	1.07	0.2	62 - 62.81	62.55	1.01	2.02	61.34	63.36	61.74 - 63.16	63.1711	0.370835	170.348	8.94483e-44	Cab/Cab	Southern/Southern
C7	59.84	2.31	0.43	58.96 - 60.72	61.14	0.6	3.42	58.32	61.74	59.53 - 61.34	56.144	0.371457	151.145	2.5377e-42	Cab/Cab	Southern/Southern
C8	56.31	0.9	0.17	55.96 - 56.65	55.91	0.61	1.52	55.7	57.22	55.7 - 56.51	57.6036	0.200165	287.78	3.79338e-50	Cab/Cab	Southern/Southern
C9	60.67	0.53	0.1	60.47 - 60.87	60.54	0.41	1.11	60.13	61.24	60.34 - 60.94	61.4769	0.103507	593.939	5.88117e-59	Cab/Cab	Southern/Southern
C10	64.58	0.33	0.06	64.45 - 64.7	64.56	0.4	0.81	64.16	64.97	64.56 - 64.76	64.4263	0.12054	534.481	1.12725e-57	Cab/Cab	Southern/Southern
H1	55.18	0.97	0.18	54.81 - 55.55	55.3	0.8	1.2	54.5	55.7	54.7 - 55.7	53.5068	0.0739685	723.373	2.35632e-61	HdrII/Cab	Southern/Southern
H2	57.32	1.21	0.22	56.86 - 57.78	56.91	0.41	1.51	56.51	58.02	56.51 - 57.32	55.6003	0.273244	203.482	6.19413e-46	HdrII/Cab	Southern/Southern
H3	56.39	1.01	0.19	56.01 - 56.77	56.11	0.8	1.62	55.7	57.32	55.7 - 57.11	54.6706	0.093122	587.086	8.13915e-59	HdrII/Cab	Southern/Southern
H4	61.1	1.14	0.21	60.67 - 61.53	61.34	0.4	1.2	60.54	61.74	60.94 - 61.74	59.802	0.329373	181.563	1.50297e-44	HdrII/Cab	Southern/Southern
H5	60.83	2.61	0.48	59.84 - 61.82	61.14	2.42	5.04	58.22	63.26	59.13 - 62.75	62.1114	0.954209	65.0921	4.14189e-32	HdrII/Cab	Southern/Southern
H6	55.25	0.34	0.06	55.12 - 55.38	55.3	0.4	0.8	54.9	55.7	54.9 - 55.3	55.1611	0.129842	424.833	6.9769e-55	HdrII/Cab	Southern/Southern
H7	54.9	0.76	0.14	54.61 - 55.19	54.7	0.6	1.11	54.19	55.3	54.5 - 55.3	55.3983	0.266924	207.543	3.56314e-46	HdrII/Cab	Southern/Southern
H8	56.7	1.08	0.2	56.29 - 57.11	56.51	1.21	2.02	55.7	57.72	55.91 - 57.72	54.9092	0.143747	381.984	1.36864e-53	HdrII/Cab	Southern/Southern
H9	56.25	0.71	0.13	55.99 - 56.52	56.51	0.4	1.21	55.7	56.91	55.7 - 56.71	55.9701	0.262142	213.51	1.61195e-46	HdrII/Cab	Southern/Southern
H10	54.82	1.46	0.27	54.27 - 55.37	55.1	0.6	1.1	54.6	55.7	54.9 - 55.5	53.3353	0.452416	117.89	2.6395e-39	HdrII/Cab	Southern/Southern
H11	56.86	1	0.19	56.48 - 57.24	56.91	1.01	1.92	55.8	57.72	56.11 - 57.72	55.1398	0.0782421	704.734	4.89403e-61	HdrII/Cab	Southern/Southern
H12	62.95	1.47	0.27	62.39 - 63.51	62.75	1.21	2.32	61.74	64.06	61.74 - 63.56	60.431	0.127304	474.7	3.12061e-56	HdrII/Cab	Southern/Southern
H13	63.17	0.96	0.21	62.74 - 63.61	63.36	0.8	1.51	62.55	64.06	62.75 - 63.76	63.8699	0.396446	161.106	1.29085e-32	HdrII/Cab	Southern/Southern
H14	63.53	2	0.37	62.77 - 64.29	64.16	1.21	2.72	62.25	64.97	62.95 - 64.76	60.1658	0.221333	271.834	1.87052e-49	HdrII/Cab	Southern/Southern
H15	62.67	1.72	0.32	62.02 - 63.32	62.95	1.21	2.72	61.44	64.16	61.74 - 63.76	59.6919	0.115894	515.057	3.1779e-57	HdrII/Cab	Southern/Southern
H16	64.05	1.96	0.36	63.31 - 64.8	64.76	1.41	3.93	61.84	65.77	62.35 - 65.77	60.8718	0.291128	209.089	2.8949e-46	HdrII/Cab	Southern/Southern
H17	61.46	1.27	0.24	60.98 - 61.95	62.15	0.4	2.01	60.54	62.55	61.14 - 62.55	59.4152	0.193661	306.8	6.32421e-51	HdrII/Cab	Southern/Southern
H18	60.47	0.89	0.17	60.13 - 60.81	60.13	0.61	1.21	60.13	61.34	60.13 - 60.94	58.9458	0.0819058	719.679	2.71956e-61	HdrII/Cab	Southern/Southern
H19	62.03	0.82	0.15	61.71 - 62.34	61.94	0.6	1.21	61.34	62.55	61.34 - 62.55	60.6486	0.0949195	638.947	7.60805e-60	HdrII/Cab	Southern/Southern
H20	61.15	1.06	0.2	60.74 - 61.55	60.84	0.73	1.39	60.48	61.87	60.48 - 61.69	59.3173	0.0828668	715.815	3.16192e-61	HdrII/Cab	Southern/Southern
H21	60.23	1.15	0.21	59.79 - 60.66	59.73	0.4	1.61	59.33	60.94	59.53 - 60.34	58.4162	0.193168	302.412	9.46527e-51	HdrII/Cab	Southern/Southern
HO1	63.12	1.78	0.33	62.45 - 63.8	64.12	0.6	2.71	61.71	64.42	62.31 - 64.42	65.6394	0.403876	162.524	3.3327e-43	Ho5/Cab	Southern/Southern
HO2	59.39	1.17	0.22	58.94 - 59.83	58.99	0.75	1.96	58.47	60.42	58.69 - 59.75	57.3746	0.0973538	589.342	7.31041e-59	Ho5/Cab	Southern/Southern
HO3	63.09	1.8	0.33	62.4 - 63.77	62.61	1.06	2.26	61.78	64.04	62.01 - 63.37	60.0369	0.181672	330.468	7.89859e-52	Ho5/Cab	Southern/Southern
HO4	61.99	2.12	0.39	61.19 - 62.79	61.86	2.11	4.15	59.9	64.04	60.05 - 63.52	58.3552	0.179419	325.245	1.23382e-51	Ho5/Cab	Southern/Southern
HO5	60.71	1.37	0.25	60.19 - 61.23	60.94	1.01	1.91	59.83	61.74	60.34 - 61.34	58.3444	0.106653	547.051	5.87985e-58	Ho5/Cab	Southern/Southern
HO6	59.86	1.19	0.22	59.41 - 60.31	60.2	0.45	0.82	59.68	60.5	59.9 - 60.2	58.006	0.209265	277.189	1.08348e-49	Ho5/Cab	Southern/Southern
HO7	60.36	0.82	0.15	60.05 - 60.67	60.2	0.6	0.9	59.9	60.8	59.9 - 60.5	59.372	0.226155	262.528	4.95902e-49	Ho5/Cab	Southern/Southern
HO8	63.66	0.64	0.12	63.42 - 63.9	63.82	0.6	1.13	62.99	64.12	63.22 - 64.12	62.7306	0.137121	457.482	8.77876e-56	Ho5/Cab	Southern/Southern
HO9	62.43	0.67	0.12	62.18 - 62.69	62.31	0.6	1.43	61.71	63.14	61.86 - 62.91	61.431	0.13501	455.011	1.02159e-55	Ho5/Cab	Southern/Southern
HO10	58.27	0.62	0.12	58.03 - 58.5	58.39	0.3	0.6	58.09	58.69	58.09 - 58.69	57.8267	0.216009	267.706	2.87076e-49	Ho5/Cab	Southern/Southern
HO11	60.02	0.3	0.06	59.91 - 60.13	60.2	0.3	0.52	59.68	60.2	59.9 - 60.2	59.5255	0.0413024	1441.21	9.77775e-70	Ho5/Cab	Southern/Southern
HN1	58.51	0.79	0.15	58.21 - 58.81	58.52	0.2	0.31	58.52	58.83	58.52 - 58.52	57.5115	0.207484	277.186	1.08386e-49	HNI/Cab	Northern/Southern
HN2	57.22	0.3	0.05	57.11 - 57.33	57.32	0.4	0.41	56.91	57.32	56.91 - 57.32	56.9849	0.100182	568.811	1.97279e-58	HNI/Cab	Northern/Southern
HN3	60.48	0.66	0.12	60.23 - 60.73	60.54	0.4	0.41	60.13	60.54	60.34 - 60.54	59.4303	0.104513	568.64	1.98952e-58	HNI/Cab	Northern/Southern
HN4	55.62	2.32	0.43	54.74 - 56.5	55.3	2.02	4.23	53.79	58.02	54.09 - 57.52	51.604	0.155951	330.898	7.61656e-52	HNI/Cab	Northern/Southern
HN5	57.92	0.9	0.17	57.58 - 58.26	57.49	0.3	1.13	57.19	58.32	57.34 - 57.94	56.5115	0.153871	367.265	4.11207e-53	HNI/Cab	Northern/Southern
HN6	59.57	2.03	0.38	58.8 - 60.34	59.14	1.21	2.56	58.17	60.72	58.69 - 60.2	56.0907	0.175276	320.013	1.94272e-51	HNI/Cab	Northern/Southern
HN7	57.7	1.93	0.36	56.97 - 58.43	58.84	1.06	3.92	55.38	59.3	55.98 - 58.99	54.7953	0.379634	144.337	9.20902e-42	HNI/Cab	Northern/Southern
HN8	56.08	1.86	0.35	55.37 - 56.79	55.53	1.66	3.62	54.47	58.09	54.77 - 57.64	53.3666	0.398034	134.076	7.24015e-41	HNI/Cab	Northern/Southern
HN9	55.84	1.88	0.35	55.12 - 56.55	55.23	1.51	2.95	54.47	57.42	54.77 - 56.88	54.7743	0.680226	80.5237	1.10538e-34	HNI/Cab	Northern/Southern
HN10	57.4	0.64	0.12	57.16 - 57.64	57.49	0.3	0.3	57.19	57.49	57.19 - 57.49	56.4258	0.122342	461.213	6.99332e-56	HNI/Cab	Northern/Southern
K1	59.54	0.59	0.11	59.32 - 59.76	59.73	0.4	0.7	59.33	60.03	59.33 - 59.73	58.7477	0.142499	412.267	1.61711e-54	Kaga/Cab	Northern/Southern
K2	54.05	1.3	0.24	53.56 - 54.55	53.89	1	2.01	52.89	54.9	53.29 - 54.5	53.6361	0.487379	110.05	1.80544e-38	Kaga/Cab	Northern/Southern
K3	53.14	1.23	0.23	52.67 - 53.61	53.09	1.01	1.91	52.18	54.09	52.48 - 53.69	51.3162	0.252815	202.979	6.63839e-46	Kaga/Cab	Northern/Southern
K4	52.99	1.31	0.24	52.5 - 53.49	53.09	1.41	2.41	51.68	54.09	52.08 - 53.89	50.8211	0.168356	301.867	9.95514e-51	Kaga/Cab	Northern/Southern
K5	51.58	0.63	0.16	51.23 - 51.93	51.68	0.4	0.8	51.28	52.08	51.28 - 52.08	50.5733	0.155713	324.785	1.51809e-28	Kaga/Cab	Northern/Southern
K6	57.01	1.11	0.21	56.58 - 57.43	57.32	0.8	1.61	56.51	58.12	56.51 - 57.72	55.1426	0.129892	424.527	7.11937e-55	Kaga/Cab	Northern/Southern
K7	55.67	0.42	0.09	55.48 - 55.85	55.7	0.4	0.41	55.5	55.91	55.7 - 55.7	56.3521	0.0717431	785.471	2.09452e-48	Kaga/Cab	Northern/Southern
K8	57.49	1.26	0.23	57.01 - 57.97	56.91	0.61	1.91	56.51	58.42	56.91 - 57.72	55.7073	0.28478	195.615	1.867e-45	Kaga/Cab	Northern/Southern
K9	56.5	0.43	0.08	56.33 - 56.66	56.51	0.4	0.4	56.11	56.51	56.11 - 56.51	57.0729	0.105836	539.259	8.78618e-58	Kaga/Cab	Northern/Southern
K10	57.92	1.25	0.23	57.44 - 58.39	57.32	0.41	1.61	56.91	58.52	56.91 - 58.12	55.9303	0.204519	273.473	1.5809e-49	Kaga/Cab	Northern/Southern
K11	54	0.71	0.13	53.73 - 54.27	54.09	0.41	0.8	53.29	54.09	53.69 - 54.09	54.5512	0.240844	226.5	3.08738e-47	Kaga/Cab	Northern/Southern
K12	53.02	1.32	0.29	52.41 - 53.64	53.29	0.81	1.61	52.48	54.09	52.48 - 54.09	51.9458	0.543698	95.5416	5.93172e-27	Kaga/Cab	Northern/Southern
K13	53.16	1.88	0.36	52.42 - 53.9	53.33	1.22	2.43	52.12	54.55	52.42 - 54.55	52.2554	0.715868	72.9958	1.29624e-31	Kaga/Cab	Northern/Southern
K14	52.56	0.59	0.11	52.32 - 52.79	52.69	0.6	0.81	52.08	52.89	52.08 - 52.89	52.1015	0.210493	247.522	2.23193e-45	Kaga/Cab	Northern/Southern
K15	58.03	2.76	0.51	56.98 - 59.08	57.11	1.41	3.42	56.11	59.53	56.31 - 58.52	53.4643	0.363867	146.934	5.59334e-42	Kaga/Cab	Northern/Southern
K16	54.85	0.72	0.13	54.57 - 55.12	54.9	0.4	0.4	54.5	54.9	54.5 - 54.9	53.8728	0.176937	304.475	7.82509e-51	Kaga/Cab	Northern/Southern
