# Supplementary material for: Modular control of vertebrate axis segmentation in time and space
Source: EMBO J. 2024 Aug 9;43(18):4068–91. doi: 10.1038/s44318-024-00186-2 (PMC11405765; doi:10.1038/s44318-024-00186-2)
Supplement: Supplementary file 10 — Source data Fig. 4 [file 44318_2024_186_MOESM10_ESM.zip]

Archive with 8 entries (8 files):
- 4A.phen
- __MACOSX/._4A.phen
- 4B.xlsx
- __MACOSX/._4B.xlsx
- 4C.phen
- __MACOSX/._4C.phen
- 4D.xlsx
- __MACOSX/._4D.xlsx
