# Supplementary material for: Modular control of vertebrate axis segmentation in time and space
Source: EMBO J. 2024 Aug 9;43(18):4068–91. doi: 10.1038/s44318-024-00186-2 (PMC11405765; doi:10.1038/s44318-024-00186-2)
Supplement: Supplementary file 10 — Source data Fig. 4 [file 44318_2024_186_MOESM10_ESM.zip › 4A.phen]

1	1	-0.23227229348262593
2	2	0.7480636458308506
4	4	-0.7435597568794307
6	6	0.8811598769181122
8	8	-0.7800284155812266
9	9	-0.21828009253506436
10	10	0.27807813348550126
11	11	1.333667272167406
12	12	1.117708096730451
13	13	-0.022881970726917604
14	14	-1.7926912127281753
15	15	0.13001858330708427
16	16	-0.42144797681145463
17	17	-0.44378115924592143
18	18	0.6134879431422957
20	20	-0.5710712908868192
21	21	-0.7481643112114706
22	22	0.3719378167190693
23	23	NA
24	24	0.14028079977224162
25	25	-0.6697101244365459
26	26	-1.186831432755818
27	27	-0.3019666520326985
29	29	0.07889055548902352
30	30	0.6258091000750191
31	31	-2.779624612966286
32	32	-1.3763687979282926
33	33	0.6187904387093405
34	34	0.022169276745892755
35	35	0.07680897576940825
36	36	1.0437552523179379
37	37	0.8416212335729144
38	38	-0.1007764886361915
40	40	-1.5116919600919314
41	41	-1.43117190863314
42	42	-2.1363234199054184
43	43	-1.5792195192835745
44	44	-1.2182492961076627
45	45	0.6270716876636816
46	46	-1.0615602348666868
47	47	-1.342012826818174
48	48	-0.8661743490190293
49	49	-0.18694892306614497
50	50	-1.49064614727254
51	51	-0.6906334541127063
53	53	-0.4120918407640598
54	54	-0.9592854444768026
55	55	-0.8562911871764041
57	57	1.5310353789410402
58	58	1.767891120695482
59	59	2.321053146652416
60	60	2.091188651945169
61	61	1.0102548111880918
62	62	-0.6648875037437135
63	63	-0.606447420898528
64	64	0.24982706498795648
65	65	1.6415645851761336
66	66	2.1040492667644757
67	67	1.1970360161337692
68	68	1.824826530754391
69	69	0.34250246517729305
70	70	1.2548759122271174
71	71	0.6949688391835733
72	72	1.020517712552869
73	73	0.8033565044170445
74	74	-0.6229257232100878
75	75	-1.1763481495774168
76	76	-0.3244752841679788
77	77	0.378900295495245
78	78	-0.07338896491370547
79	79	-0.5107533056261916
80	80	0.0017051901288258108
81	81	-0.1627080616278097
82	82	0.15234914568845095
83	83	0.9014540796736765
84	84	0.4457438123588666
85	85	1.4602634354628232
86	86	0.2287700848540726
87	87	-0.48757580022259284
88	88	0.6105514102955599
89	89	0.3570045020662426
90	90	0.5860779559373221
91	91	-0.5820333494388936
92	92	0.4991310355393023
93	93	-1.136416453526215
94	94	1.0920072102861345
95	95	1.757036637090743
96	96	-0.10763439238310216
97	97	0.6691475495937989
98	98	0.8612222528765726
99	99	1.544575485563255
100	100	0.851380855156332
101	101	0.9538964622452587
102	102	0.3208826537065028
103	103	1.4803663309452086
104	104	0.8711477782468471
105	105	-0.43447219983952784
106	106	0.6023536204203541
107	107	-1.3941732088691248
108	108	0.5146426997706899
109	109	-0.011936608571117828
110	110	-0.03922941363188147
111	111	-0.11449736206554785
112	112	0.7939734560381457
113	113	1.6683911939470786
114	114	-0.5263580514554634
115	115	-0.6395749389369908
116	116	0.7036790771186128
117	117	0.5650965226508675
118	118	0.1918366231893139
119	119	-0.46633793289931785
120	120	0.944669591394476
122	122	0.26491485982876967
123	123	1.117114016400745
124	124	0.5779982420133144
125	125	-0.3972861457863113
126	126	1.1831878835337422
127	127	-0.0051155902191939075
128	128	1.403243574879575
129	129	0.8319411257942243
130	130	1.0555880505565058
131	131	-0.03240426679769001
132	132	-0.06655147735699761
133	133	-0.38256703501847483
135	135	0.40097928655666926
136	136	1.0675705238781414
137	137	0.7301375308140021
138	138	0.4837385530461031
139	139	1.301178744974368
140	140	-2.4015331297280835
141	141	-0.5579613917138081
142	142	2.191749962839168
143	143	-0.053411991375806364
144	144	-1.1665114847490903
145	145	0.7414545991671802
146	146	0.63822600407183006
147	147	0.038142536795452917
148	148	-0.1351479124226167
149	149	-0.6570384607988567
150	150	0.15055781133298526
151	151	0.42701116333405
152	152	0.5539810178149279
153	153	-1.0034448813465864
154	154	-0.41952849797237285
156	156	-0.22527067995943872
157	157	-0.15580024666388428
159	159	-0.5342085145222362
161	161	0.15925320423935174
162	162	0.2022048364443407
163	163	-1.2509482822053883
164	164	0.2125948329514614
165	165	-1.0535494359726696
166	166	-1.1466621045582923
167	167	-1.1272545126790616
168	168	0.7212620532733788
169	169	1.567461738897211
170	170	1.2400254353879554
171	171	1.6964752240255103
172	172	-0.30298044805620655
174	174	1.1044735868511892
175	175	0.43072729929545733
176	176	0.06996981223725923
178	178	1.1971776417245072
179	179	0.4834119774168576
180	180	0.39382266788151354
181	181	1.4989976590806076
182	182	1.0273416115174803
183	183	1.6002935883739384
184	184	1.615869880086375
185	185	0.7662334390458917
186	186	0.686311011206264
187	187	1.2254435063108478
188	188	0.10420482790273601
189	189	1.032066819404025
190	190	-0.28872854652971597
191	191	0.7846597952546472
192	192	-1.2735025829258484
193	193	-0.6444714321212471
194	194	1.3086015040287124
195	195	0.17116075749007822
196	196	1.1369047808893329
197	197	-0.3233234396112711
198	198	0.7961179380542746
199	199	-0.41036041187484557
200	200	-1.8070896681922415
201	201	1.3852161150248286
202	202	0.52244498138274
203	203	-1.073619626885642
204	204	0.17308446725645937
205	205	0.19389448332104736
206	206	-0.44198038314110544
207	207	0.5302791978529152
208	208	0.09734933344152444
209	209	0.1454523414723719
210	210	0.25687028323554484
212	212	0.12480204028540921
213	213	-0.33167318023810627
214	214	-0.2745350532817374
215	215	2.997606412247508
216	216	0.36428358203737876
218	218	1.3504529117453579
219	219	-0.1420065525804542
220	220	0.2966492845827238
221	221	-2.04791885206604
222	222	-0.3448287421765135
223	223	0.5532069567404503
224	224	0.2754618126256378
225	225	-0.9056680811042596
226	226	0.11977004161588811
227	227	-0.8367713784989094
228	228	-2.0738285344967244
229	229	-0.47226914100446593
230	230	0.5941961128149154
231	231	0.05630097665025973
232	232	1.3580677394901222
233	233	-0.09420125223352209
234	234	0.8532708383302019
235	235	1.6380087030536237
236	236	1.721320410420963
237	237	0.541395085129088
238	238	0.3286853758353479
239	239	0.8243577597844562
240	240	1.262145176622808
241	241	-0.5355174573694822
242	242	0.8128108207188421
243	243	0.3935984157969238
244	244	-1.232701706775406
245	245	0.40838206672440486
247	247	0.4608615222055292
248	248	-1.1628312902007807
249	249	-0.7616674560782712
250	250	-0.47990841549254365
251	251	-0.5739725237524186
252	252	0.7754137071463972
253	253	0.4532897174766954
254	254	-0.44951356545669063
255	255	0.6606394902472291
256	256	1.9456176914739904
259	259	-0.49527195696356
260	260	2.3445977074702746
261	261	-0.9378931579231211
262	262	0.43822320349630073
263	263	0.5699560861214771
264	264	-2.2084792264535738
265	265	0.04264265257435461
266	266	0.03581663166006947
267	267	-0.9273564452260099
268	268	2.170989411473234
269	269	0.2217740315279139
270	270	-1.0496532804790581
271	271	-0.33888830155331423
272	272	-1.0982190641751963
273	273	-1.3589903082003678
274	274	1.42173897597194
275	275	-0.8080746339118063
276	276	-0.059717099785322886
277	277	0.9647024304757178
278	278	NA
280	280	-0.6146657089252523
281	281	-1.9687692769837126
282	282	-0.31012936148882436
283	283	0.3497442892110728
284	284	-0.6734197739069534
285	285	-0.09392332127502621
286	286	-0.17654735932926183
287	287	0.1385624489781929
288	288	-1.2776849207246719
289	289	1.169563009164785
290	290	-1.6548290293731385
291	291	-0.1973707532446197
292	292	-1.204046960026702
293	293	0.292285914799041
294	294	0.08365173390712907
295	295	-0.5029975617934312
296	296	-0.3679303487683336
297	297	-0.7080542567997017
298	298	0.21478881619794152
299	299	1.99302688325477
300	300	-0.36649473151688694
301	301	-0.29134029156333746
302	302	0.4048355747861675
303	303	-1.582259844350104
304	304	-0.8315207463630991
306	306	-0.9851638169874142
307	307	-0.3883341576199417
308	308	-0.18666030926382643
309	309	-0.35564086838712455
310	310	0.2357773533672373
311	311	0.015347306184534545
312	312	0.3280721075316511
313	313	-0.7256926462975821
314	314	0.9117415954377496
315	315	0.2994118124132581
316	316	1.0797082727160652
317	317	0.6521789863427864
318	318	1.5010859460440247
319	319	-0.2807467285167613
320	320	-0.5951785333332777
321	321	0.5891197686003548
322	322	0.7822339783616074
323	323	-0.07379127380827269
324	324	-1.0714310468273698
326	326	0.9606781994504063
327	327	-1.9234642768252255
328	328	-1.881794332848901
329	329	1.7259648226373085
330	330	-1.325413585166734
331	331	0.63539616594998
332	332	1.2700084150701356
333	333	-0.31729416012014333
334	334	-0.4646573287926766
335	335	0.46845984208611313
336	336	-0.7986561908289973
337	337	-0.8172368220294001
338	338	0.027968058532261784
339	339	-1.9048841513027257
340	340	1.2850266785350195
341	341	-2.1387692494666806
342	342	0.16085074942028638
343	343	0.0585044022887204
344	344	1.2399060605445114
345	345	1.3840975062836147
346	346	-1.7441329902423854
347	347	0.33527855914876237
348	348	-0.1488998582581912
349	349	-0.08707456232175621
350	350	1.5911997646049827
351	351	-0.3533720673209079
352	352	-0.1763225236171657
353	353	0.017796474773957252
354	354	-0.8754322798656557
355	355	0.5063997288142295
356	356	1.5647264713617985
357	357	-1.3453910444159694
358	358	-1.9713702479081918
359	359	-0.16600354774613105
360	360	1.3329269395114292
361	361	-1.02627515512367
362	362	0.943200747189549
363	363	-0.2463101196544213
364	364	0.3065529463928806
365	365	0.757117297570861
366	366	0.8223383540348473
367	367	-0.12823982598031272
368	368	1.2111175917950434
369	369	-0.5982698901233563
370	370	1.129935506042026
371	371	0.5179939726898589
372	372	-0.20739703606324478
373	373	0.4606769063178525
374	374	0.6889222273878938
375	375	-1.6188633248941189
376	376	-0.24914911841666992
377	377	1.2182638250682822
378	378	0.24390779590969347
379	379	-1.483539859401297
380	380	-0.7616859472293466
381	381	-0.7753483028847912
382	382	-1.1900834219119443
383	383	-0.9169216970689612
384	384	-0.1213657289190821
385	385	0.5381460965041873
386	386	0.9866596365158972
387	387	0.38623892539101307
388	388	-0.18694892306614497
389	389	NA
390	390	-0.26745917097169575
391	391	-0.5901321728171526
392	392	0.200849409930601
393	393	NA
394	394	-2.0185172933415654
395	395	-0.5659488219328631
396	396	0.028992279217554477
397	397	-1.1495236122509078
398	398	-0.9922236557203296
399	399	0.932611858945949
400	400	-1.412430880331911
401	401	-0.8271302058416301
403	403	-0.20433049881260817
404	404	-0.2603966547125598
405	405	1.0091031445508287
406	406	-0.2816247079741401
407	407	-0.6312284590144585
408	408	-1.7110340357638618
409	409	-1.1107716166367856
410	410	-1.773230764746508
411	411	-1.0858372104678717
412	412	-0.052885510417385796
414	414	-0.018758182340853302
415	415	0.5619506253203197
416	416	0.4158072948903307
417	417	-0.6564033650968064
418	418	-1.5559167444037256
419	419	-1.247416286197223
420	420	0.06869391018868738
421	421	1.0989147006353681
422	422	1.6782090889981072
423	423	-0.559141859465667
424	424	0.36106248298483784
425	425	-0.7891569429096306
426	426	-1.3709665120491654
427	427	0.09930955147387482
428	428	0.10953406459274127
429	429	-0.9687755246645299
430	430	-0.37739194382855384
431	431	0.2860394974664578
432	432	-0.1454173857222224
433	433	0.4158978032971367
434	434	0.3394378370315684
435	435	-0.31262722120390274
436	436	-0.6196367630731824
437	437	0.04947066100603672
438	438	-0.9811259961621764
439	439	0.7124430323894888
440	440	-1.014793901022789
441	441	0.5068716225579335
442	442	-0.9065858441845939
443	443	-0.29584698577034346
444	444	1.1429454884416541
445	445	-1.4504295363977708
446	446	0.546046442160996
447	447	-0.426988429686005
448	448	-0.647966214050468
449	449	-0.7345968877092084
450	450	0.2639262672854667
451	451	0.20781406553756124
452	452	-0.7893080671245479
453	453	-0.6993173261326298
454	454	-0.5185398947610979
455	455	1.156151857708113
456	456	-1.4536454659604867
457	457	-1.3206665381335156
458	458	-0.08399188937408879
459	459	1.411100406612572
460	460	-0.3993230673495512
461	461	-1.1082624698439647
462	462	-0.43258759702224314
463	463	-0.8031177250023102
464	464	-0.47770520301296393
465	465	0.4381775153599971
466	466	-1.657774039106708
467	467	-1.397471586243147
468	468	-2.2517073672634025
469	469	-0.695382833292864
470	470	-1.2290129862069294
471	471	-0.12489267272546077
472	472	0.49487316356862376
473	473	-0.11465055152739244
474	474	-0.22822334110561102
475	475	-0.5238172137282858
476	476	0.6633609779514109
477	477	-0.952643377830841
478	478	0.30729257120115583
479	479	-2.6473059818102227
480	480	-0.8459763766083574
481	481	-0.5006281318454405
482	482	-1.0896619819461073
483	483	NA
484	484	-1.6993699889884126
485	485	-1.2076536139000755
486	486	-0.7215222839823432
487	487	0.7281342000962363
488	488	0.11106522332101489
489	489	-1.470240613649522
490	490	-1.6034128431010721
491	491	0.3137097477881145
492	492	-1.7412906000251962
493	493	-0.8175653106496094
494	494	-1.843156784870398
495	495	-1.2932680486936161
496	496	1.0805016237952967
497	497	2.507165089852208
498	498	-0.25965248677844066
499	499	-0.2701845793461221
500	500	0.7549078761843827
501	501	0.6760863836503759
502	502	-1.8458862600139907
503	503	-0.8606109870091884
504	504	0.8101570853838291
505	505	1.3676279233156883
506	506	-1.2624060284694267
507	507	-0.876142849246841
508	508	-1.037893311264845
509	509	-0.046056388386029316
510	510	-0.13511998820376928
511	511	0.6777043249397839
512	512	-0.025580629123252388
513	513	-1.6822673630226832
514	514	-0.7168455737145104
515	515	0.9288994916472707
516	516	1.8186455928500604
517	517	-0.21779837992739864
518	518	-0.5121882442338284
519	519	-0.921100476292048
520	520	1.1766107307682319
521	521	-0.8904484213420502
522	522	-2.403765461607178
523	523	-0.9367554204118964
524	524	-1.2967240062346024
525	525	0.23344506673996432
526	526	0.2230078309403668
527	527	-0.012711439039540218
528	528	1.0624477762139741
529	529	-0.45503060487569297
530	530	-0.6073622310322566
531	531	1.8745698300593614
532	532	0.9978185633385288
533	533	0.42325551951821544
534	534	0.739070900795597
535	535	-2.294379537552039
536	536	0.06313391995703863
537	537	2.0453909898732876
538	538	1.440733934965784
539	539	-0.6820013531424405
540	540	-0.9485350408266379
541	541	-0.8464909657776392
542	542	0.18001236979270493
543	543	0.8912610939853431
544	544	-0.21130015597024837
545	545	-0.8861991825465221
546	546	0.09049841118769984
547	547	-0.2533471031357998
548	548	0.00852604980932699
549	549	0.11793085007471482
550	550	-1.5334294870535323
551	551	-0.7525827606559343
552	552	-1.6285828344559732
553	553	-0.1696236495100591
554	554	-0.3899160307521039
555	555	-0.4570723442090941
556	556	0.49142024017827485
557	557	-0.5500094015728849
558	558	-0.239285312286386
559	559	-0.08022988525801163
560	560	-0.9701478734340901
561	561	0.47608530528384074
562	562	-1.1235016745449722
563	563	1.9022164957820151
564	564	-2.5463899101626106
565	565	0.13167912793395625
566	566	-0.04323119115281719
567	567	0.8980322487449972
568	568	NA
569	569	0.4493987730837933
570	570	1.9370573223969934
571	571	1.4684286294907414
572	572	0.7149417616041616
573	573	0.882915464965859
574	574	-0.03305486993104228
575	575	-1.0187610316197004
576	576	-0.5420920399537192
577	577	-0.8963459458423567
578	578	-1.3091717167857773
579	579	-0.40467790453004754
580	580	0.6437649102582778
581	581	-0.3752386432284506
583	583	-0.5830825529509833
584	584	0.31797078303384163
585	585	-0.10442044350158586
586	586	NA
587	587	-0.489134538922294
588	588	0.6012592255521633
589	589	-0.7083920539603507
590	590	0.38285732064942757
591	591	-0.6320053717028976
592	592	0.9756222371088425
593	593	1.86212811429294
594	594	1.7899037384712322
595	595	2.4675152609284017
596	596	2.2493569389904158
597	597	1.5224708002683032
598	598	1.317249215077493
599	599	2.6452414160987927
600	600	0.9221265205110477
601	601	-1.5148221710001126
602	602	-1.5476613426444648
603	603	-1.4249964924718785
604	604	-1.035998505468115
605	605	0.47201394400353397
606	606	-0.5472914760835421
607	607	0.007626731973162227
608	608	0.5296582719932686
609	609	0.7684991939264493
610	610	2.8737113736004014
611	611	0.9934579859141933
612	612	0.7018725954219602
613	613	NA
614	614	1.1565298357119302
615	615	0.6507420998895034
616	616	0.8679977990616637
617	617	0.35022968742541466
618	618	0.9769368728857459
619	619	1.0447337436685529
620	620	2.00817454989478
621	621	-0.7347781027777607
622	622	0.9133570880125923
623	623	-0.1557022183875441
624	624	0.18148899196284968
625	625	-1.0018210674546182
626	626	0.04832096520965034
627	627	0.8387266532436366
628	628	-0.6824902496278202
629	629	1.4391733294515092
630	630	-0.7708154527875118
631	631	0.18694892306614513
632	632	1.2854374662988173
633	633	0.27099541609311545
634	634	0.3715820151621971
635	635	-0.34612110818975134
636	636	-0.3606416534695998
637	637	0.28517482834512897
638	638	0.16616486220431378
639	639	0.24279621827996523
640	640	0.25439729441196746
641	641	0.08909540998232136
642	642	-0.23867316539814004
643	643	-0.0635983308377585
644	644	-0.1970180823728084
645	645	-0.33405677863674815
646	646	NA
647	647	-0.0025422220838164436
648	648	0.5770665151425954
