# Supplementary material for: Modular control of vertebrate axis segmentation in time and space
Source: EMBO J. 2024 Aug 9;43(18):4068–91. doi: 10.1038/s44318-024-00186-2 (PMC11405765; doi:10.1038/s44318-024-00186-2)
Supplement: Supplementary file 10 — Source data Fig. 4 [file 44318_2024_186_MOESM10_ESM.zip › 4B.xlsx]

## Sheet: Sheet1
fish	mean_period	sd	sem	95CI mean	median	MAD	IQR	Q1	Q3	95CI median	intercept_period	std.error	statistic	p.value	condition	type
C1	63.7	3.31	0.61	62.45 - 64.96	64.44	2.52	6.15	60.36	66.52	63.19 - 65.83	59.8125	0.938592	63.7258	7.47281e-32	Control	Control_Cas9_only
C2	62.15	7.28	1.35	59.39 - 64.92	60.8	6.18	12.73	55.08	67.81	55.98 - 65.78	49.6994	0.660805	75.2103	7.41149e-34	Control	Control_Cas9_only
C3	57.47	1.8	0.33	56.78 - 58.15	58.09	1.21	3.53	55.46	58.99	55.83 - 58.99	54.5897	0.288957	188.92	4.9469e-45	Control	Control_Cas9_only
C4	58.34	1.11	0.21	57.92 - 58.76	58.09	0.6	1.12	57.49	58.61	57.49 - 58.39	57.0402	0.315665	180.699	1.71762e-44	Control	Control_Cas9_only
C5	55.32	1.52	0.28	54.74 - 55.9	54.62	0.75	3.24	53.87	57.11	53.87 - 56.43	52.7856	0.193207	273.207	1.62444e-49	Control	Control_Cas9_only
C6	58.64	0.72	0.13	58.37 - 58.92	58.69	0.61	1.21	58.09	59.3	58.24 - 58.99	59.0471	0.25895	228.026	2.55856e-47	Control	Control_Cas9_only
C7	57.03	0.61	0.11	56.8 - 57.27	56.58	0	0.84	56.58	57.41	56.58 - 57.19	56.1151	0.122883	456.656	9.23452e-56	Control	Control_Cas9_only
C8	56.49	0.98	0.18	56.12 - 56.87	56.58	0.75	1.81	55.38	57.19	55.68 - 57.19	54.845	0.104604	524.311	1.93024e-57	Control	Control_Cas9_only
C9	58.3	1.39	0.26	57.77 - 58.83	58.54	1.06	2.57	56.66	59.22	57.34 - 58.99	55.904	0.11342	492.895	1.0887e-56	Control	Control_Cas9_only
C10	57.64	1.03	0.19	57.25 - 58.03	57.79	0.75	1.44	56.88	58.32	57.34 - 58.09	55.8613	0.0762046	733.044	1.62463e-61	Control	Control_Cas9_only
C11	58.71	1.57	0.29	58.12 - 59.31	59.3	0.76	1.73	57.87	59.6	58.54 - 59.45	56.0977	0.195109	287.52	3.89056e-50	Control	Control_Cas9_only
C12	57.68	0.91	0.17	57.33 - 58.02	57.64	0.76	1.51	56.88	58.39	57.03 - 58.09	56.5957	0.256812	220.378	6.64627e-47	Control	Control_Cas9_only
C13	55.89	0.38	0.07	55.75 - 56.03	55.98	0.3	0.3	55.68	55.98	55.68 - 55.98	56.0462	0.140449	399.049	4.02644e-54	Control	Control_Cas9_only
C14	58.09	1.89	0.35	57.37 - 58.81	58.24	1.81	3.55	56.05	59.6	56.43 - 59.3	54.8151	0.12863	426.145	6.40018e-55	Control	Control_Cas9_only
C15	60.52	0.5	0.09	60.33 - 60.71	60.2	0	0.52	60.2	60.72	60.2 - 60.5	59.8715	0.125717	476.239	2.85015e-56	Control	Control_Cas9_only
C16	56.95	0.71	0.13	56.68 - 57.22	56.88	0.31	0.61	56.58	57.19	56.88 - 57.03	55.7806	0.0903894	617.114	2.01386e-59	Control	Control_Cas9_only
C17	63.08	2.24	0.42	62.23 - 63.94	63.06	1.96	3.77	60.95	64.72	61.56 - 64.27	61.264	0.756838	80.9473	9.5491e-35	Control	Control_Cas9_only
C18	60.59	0.82	0.15	60.28 - 60.9	60.5	0.6	1.21	59.9	61.11	59.9 - 60.8	59.2303	0.0982981	602.558	3.92898e-59	Control	Control_Cas9_only
C19	62.5	1.54	0.29	61.92 - 63.09	62.44	1.25	2.63	61.31	63.94	61.56 - 63.57	62.1912	0.581679	106.917	4.04623e-38	Control	Control_Cas9_only
C20	59.33	0.99	0.18	58.95 - 59.7	59.6	0.61	1.43	58.47	59.9	58.84 - 59.9	57.6257	0.0872487	660.476	3.00827e-60	Control	Control_Cas9_only
C21	62.79	3.58	0.66	61.44 - 64.15	63.82	1.21	2.56	61.86	64.42	63.06 - 64.12	57.1149	0.587772	97.1719	5.83647e-37	Control	Control_Cas9_only
C22	60.54	1.33	0.25	60.04 - 61.05	60.8	1.2	2.11	59.6	61.71	59.9 - 61.41	61.5692	0.455347	135.214	5.71614e-41	Control	Control_Cas9_only
C23	63.38	4.08	0.76	61.83 - 64.93	61.86	0.45	1.12	61.41	62.53	61.41 - 62.16	58.0004	1.0296	56.3329	2.29998e-30	Control	Control_Cas9_only
PC1	55.14	0.62	0.12	54.9 - 55.37	55.08	0.6	0.91	54.77	55.68	54.77 - 55.38	54.4119	0.177378	306.758	6.34866e-51	pcdh10b_KO	pcdh10b_KO
PC2	53.91	2.01	0.37	53.14 - 54.67	54.47	1.51	3.17	52.21	55.38	52.96 - 55.23	52.1739	0.669404	77.9409	2.74311e-34	pcdh10b_KO	pcdh10b_KO
PC3	54.49	1.06	0.2	54.08 - 54.89	54.67	0.81	1.81	53.67	55.48	54.07 - 55.28	54.1021	0.395625	136.751	4.16734e-41	pcdh10b_KO	pcdh10b_KO
PC4	53.79	0.95	0.18	53.43 - 54.15	53.72	0.76	1.51	52.96	54.47	53.12 - 54.32	53.8366	0.36233	148.584	4.0928e-42	pcdh10b_KO	pcdh10b_KO
PC5	55.53	1.18	0.22	55.08 - 55.98	55.68	0.45	0.82	55.38	56.2	55.68 - 55.98	53.7084	0.220417	243.667	3.99596e-48	pcdh10b_KO	pcdh10b_KO
PC6	55.95	1.14	0.21	55.52 - 56.38	55.38	0.61	2.03	55.08	57.11	55.08 - 56.88	57.6597	0.230225	250.449	1.85321e-48	pcdh10b_KO	pcdh10b_KO
PC7	53.66	1.53	0.28	53.08 - 54.24	53.42	1.36	2.95	52.36	55.31	52.51 - 54.77	56.295	0.116195	484.486	1.76246e-56	pcdh10b_KO	pcdh10b_KO
PC8	54.77	4.03	0.75	53.24 - 56.3	52.36	1.51	8.06	51.16	59.22	51.46 - 58.24	48.2902	0.620645	77.8065	2.87829e-34	pcdh10b_KO	pcdh10b_KO
PC9	55.54	0.38	0.07	55.4 - 55.68	55.68	0.3	0.52	55.16	55.68	55.38 - 55.68	55.691	0.139373	399.582	3.87872e-54	pcdh10b_KO	pcdh10b_KO
PC10	57.57	0.64	0.12	57.32 - 57.81	57.64	0.45	0.9	57.19	58.09	57.34 - 58.09	56.9683	0.208009	273.875	1.51724e-49	pcdh10b_KO	pcdh10b_KO
PC11	53.45	1.73	0.32	52.79 - 54.1	53.41	1.51	3.02	52.06	55.08	52.21 - 54.47	52.1272	0.594102	87.7411	1.00851e-35	pcdh10b_KO	pcdh10b_KO
PC12	54.46	0.7	0.13	54.2 - 54.73	54.47	0.3	0.3	54.47	54.77	54.47 - 54.77	53.5614	0.180915	296.058	1.715e-50	pcdh10b_KO	pcdh10b_KO
PC13	54.93	1	0.19	54.55 - 55.31	55.08	0.9	1.96	53.94	55.91	54.17 - 55.68	53.6317	0.258782	207.247	3.70863e-46	pcdh10b_KO	pcdh10b_KO
PC14	55.54	2.25	0.42	54.68 - 56.39	56.43	1.96	3.77	53.34	57.11	53.87 - 56.73	52.3292	0.504168	103.793	9.26191e-38	pcdh10b_KO	pcdh10b_KO
PC15	56.17	0.93	0.17	55.82 - 56.52	56.28	0.9	1.5	55.38	56.88	55.68 - 56.88	55.7526	0.341011	163.492	2.82244e-43	pcdh10b_KO	pcdh10b_KO
PC16	55.61	1.22	0.23	55.14 - 56.07	55.68	0.9	1.5	55.08	56.58	55.38 - 56.28	53.9277	0.291472	185.019	8.86861e-45	pcdh10b_KO	pcdh10b_KO
PC17	47.75	6.09	1.13	45.44 - 50.06	45.53	2.87	8.44	43.34	51.78	44.17 - 47.94	57.5597	0.934294	61.6077	1.91304e-31	pcdh10b_KO	pcdh10b_KO
PC18	54.88	2.8	0.52	53.82 - 55.94	53.42	1.06	4.38	52.66	57.04	52.96 - 55.68	50.3475	0.41321	121.845	1.04965e-39	pcdh10b_KO	pcdh10b_KO
PC19	56.51	1.95	0.36	55.77 - 57.25	56.58	0.75	1.36	55.75	57.11	56.43 - 56.88	53.2869	0.25759	206.867	3.90401e-46	pcdh10b_KO	pcdh10b_KO
PC20	54.22	1.09	0.2	53.81 - 54.64	54.62	0.76	1.81	53.27	55.08	53.57 - 55.08	55.7777	0.241958	230.526	1.88554e-47	pcdh10b_KO	pcdh10b_KO
NA1	52.87	1.11	0.21	52.44 - 53.29	53.42	0.45	2.11	51.76	53.87	51.76 - 53.87	51.0597	0.163356	312.566	3.7553e-51	ENSORLG14616_KO	ENSORLG14616_KO
NA2	62.43	3.79	0.7	60.99 - 63.87	63.52	2.41	5.43	60.2	65.63	61.41 - 65.18	62.3475	1.44288	43.2105	3.55383e-27	ENSORLG14616_KO	ENSORLG14616_KO
NA3	64.21	1.59	0.3	63.61 - 64.82	63.52	0.61	1.97	62.99	64.95	63.22 - 64.72	64.9914	0.582239	111.623	1.21443e-38	ENSORLG14616_KO	ENSORLG14616_KO
NA4	53.13	3.21	0.6	51.92 - 54.35	53.87	3.01	6.1	50.1	56.2	50.7 - 55.83	47.9982	0.506724	94.7227	1.19035e-36	ENSORLG14616_KO	ENSORLG14616_KO
NA5	54.47	1.95	0.36	53.73 - 55.21	55.23	0.9	2.26	53.68	55.94	54.62 - 55.61	51.3545	0.310199	165.553	1.98803e-43	ENSORLG14616_KO	ENSORLG14616_KO
NA6	59.07	2.09	0.4	58.25 - 59.89	58.39	1.21	3.24	57.41	60.65	57.64 - 59.75	62.0249	0.491991	126.069	9.12433e-38	ENSORLG14616_KO	ENSORLG14616_KO
NA7	52.65	0.6	0.11	52.42 - 52.88	52.66	0.3	0.6	52.36	52.96	52.36 - 52.81	52.7645	0.227182	232.257	1.52947e-47	ENSORLG14616_KO	ENSORLG14616_KO
NA8	55.12	1.16	0.22	54.67 - 55.56	55.08	0.61	1.13	54.55	55.68	54.77 - 55.53	55.0948	0.443278	124.289	6.02413e-40	ENSORLG14616_KO	ENSORLG14616_KO
NA9	55.85	0.86	0.16	55.52 - 56.18	55.68	0.6	1.43	55.08	56.51	55.38 - 56.28	54.589	0.181009	301.582	1.02222e-50	ENSORLG14616_KO	ENSORLG14616_KO
NA10	53.36	1.2	0.22	52.9 - 53.81	53.72	0.91	1.51	52.36	53.87	52.51 - 53.87	55.3276	0.169041	327.302	1.03418e-51	ENSORLG14616_KO	ENSORLG14616_KO
NA11	59.69	0.88	0.16	59.35 - 60.02	59.75	0.75	1.43	58.99	60.42	59.14 - 60.2	59.9887	0.330337	181.598	1.49478e-44	ENSORLG14616_KO	ENSORLG14616_KO
NA12	59.58	1.38	0.26	59.05 - 60.1	59.3	0.91	1.66	58.47	60.13	58.84 - 59.6	61.0741	0.415769	146.894	5.63556e-42	ENSORLG14616_KO	ENSORLG14616_KO
NA13	54.24	0.96	0.18	53.88 - 54.61	54.17	0.75	1.51	53.57	55.08	53.57 - 54.77	54.6855	0.351462	155.595	1.12733e-42	ENSORLG14616_KO	ENSORLG14616_KO
NA14	56.67	2.07	0.38	55.89 - 57.46	56.58	1.5	2.94	54.85	57.79	55.23 - 57.64	57.7342	0.752824	76.6901	4.30603e-34	ENSORLG14616_KO	ENSORLG14616_KO
NA15	54.2	0.57	0.11	53.99 - 54.42	54.17	0.6	1.2	53.57	54.77	53.87 - 54.62	53.792	0.196765	273.382	1.59561e-49	ENSORLG14616_KO	ENSORLG14616_KO
NA16	56.06	1.17	0.22	55.62 - 56.51	55.68	0.6	1.43	55.08	56.51	55.38 - 55.98	57.3828	0.341825	167.872	1.34733e-43	ENSORLG14616_KO	ENSORLG14616_KO
NA17	56.57	0.51	0.09	56.38 - 56.77	56.58	0.3	0.3	56.28	56.58	56.28 - 56.58	57.1304	0.152241	375.264	2.24962e-53	ENSORLG14616_KO	ENSORLG14616_KO
NA18	55.24	0.81	0.15	54.93 - 55.54	55.38	0.75	1.51	54.47	55.98	54.62 - 55.83	54.0591	0.172448	313.48	3.46046e-51	ENSORLG14616_KO	ENSORLG14616_KO
NA19	57.78	1.56	0.29	57.18 - 58.37	57.19	0.91	2.64	56.58	59.22	56.58 - 58.09	55.8367	0.422896	132.034	1.11192e-40	ENSORLG14616_KO	ENSORLG14616_KO
NA20	57.57	1.71	0.32	56.92 - 58.22	57.19	1.36	2.34	56.88	59.22	56.88 - 58.39	54.6412	0.155236	351.988	1.35081e-52	ENSORLG14616_KO	ENSORLG14616_KO
NA21	61.51	2.57	0.48	60.53 - 62.48	62.16	1.96	4.22	59.6	63.82	60.5 - 63.52	61.4239	0.979774	62.6919	1.17776e-31	ENSORLG14616_KO	ENSORLG14616_KO
NA22	59.5	1.74	0.32	58.84 - 60.16	60.35	0.76	2.86	57.94	60.8	58.99 - 60.8	57.1527	0.424228	134.722	6.32965e-41	ENSORLG14616_KO	ENSORLG14616_KO
NA23	59.45	4.68	0.87	57.67 - 61.22	60.35	4.52	10.02	54.24	64.27	54.77 - 63.36	52.3638	0.909329	57.5851	1.24908e-30	ENSORLG14616_KO	ENSORLG14616_KO
NA24	59.09	4.46	0.83	57.39 - 60.78	58.24	4.07	8.98	54.77	63.75	55.23 - 62.76	51.6253	0.535724	96.3654	7.36567e-37	ENSORLG14616_KO	ENSORLG14616_KO
NA25	59.7	2.82	0.52	58.63 - 60.77	60.35	1.21	3.46	57.34	60.8	58.39 - 60.8	55.1045	0.405955	135.74	5.1276e-41	ENSORLG14616_KO	ENSORLG14616_KO
NA26	58.54	1.22	0.23	58.08 - 59	58.54	0.45	1.43	57.56	58.99	58.09 - 58.99	57.9532	0.446634	129.755	1.80892e-40	ENSORLG14616_KO	ENSORLG14616_KO
NA27	57.71	2.08	0.39	56.92 - 58.5	57.19	1.51	3.55	55.75	59.3	56.13 - 58.69	56.9338	0.773238	73.6304	1.33914e-33	ENSORLG14616_KO	ENSORLG14616_KO
NA28	67.25	7.88	1.46	64.25 - 70.24	65.33	6.18	14.99	59.68	74.67	60.2 - 71.96	53.9093	0.833417	64.6846	4.93248e-32	ENSORLG14616_KO	ENSORLG14616_KO
NA29	63.45	4.05	0.75	61.91 - 64.98	62.46	3.47	8.44	59.6	68.04	59.75 - 66.98	56.7629	0.533076	106.482	4.53408e-38	ENSORLG14616_KO	ENSORLG14616_KO
NA30	60.43	3.05	0.57	59.27 - 61.59	60.8	2.71	5.5	57.64	63.14	58.39 - 62.31	65.4956	0.384214	170.466	8.77293e-44	ENSORLG14616_KO	ENSORLG14616_KO
N1	54.24	2.02	0.38	53.47 - 55.01	53.72	1.51	3.47	52.43	55.91	53.12 - 55.08	52.4001	0.660732	79.3061	1.69043e-34	ngn1_KO	ngn1_KO
N2	62	2.42	0.45	61.08 - 62.92	61.71	1.06	2.33	60.28	62.61	60.8 - 62.01	64.1867	0.793646	80.8758	9.78742e-35	ngn1_KO	ngn1_KO
N3	65.06	7.22	1.34	62.31 - 67.8	62.77	5.27	13.87	58.17	72.04	58.84 - 69.85	52.7319	0.678371	77.733	2.95508e-34	ngn1_KO	ngn1_KO
N4	57.01	1.24	0.23	56.54 - 57.49	56.28	0.3	2.34	55.98	58.32	55.98 - 57.79	55.0896	0.224927	244.922	3.46086e-48	ngn1_KO	ngn1_KO
N5	56.55	0.83	0.15	56.24 - 56.87	56.73	0.15	0.53	56.58	57.11	56.58 - 56.88	56.0056	0.292579	191.42	3.42402e-45	ngn1_KO	ngn1_KO
N6	58.09	1.79	0.33	57.41 - 58.77	58.24	1.36	2.41	56.58	58.99	57.19 - 58.84	57.2964	0.662138	86.5324	1.4851e-35	ngn1_KO	ngn1_KO
N7	53.95	1	0.18	53.57 - 54.33	53.87	0.3	0.82	53.57	54.39	53.57 - 54.17	52.4038	0.1788	293.087	2.27451e-50	ngn1_KO	ngn1_KO
N8	58.3	0.98	0.18	57.93 - 58.67	58.24	0.9	1.73	57.49	59.22	57.64 - 58.99	58.5826	0.367098	159.583	5.55403e-43	ngn1_KO	ngn1_KO
N9	55.32	1.25	0.23	54.84 - 55.79	55.08	0.61	1.21	54.47	55.68	54.77 - 55.38	56.9166	0.327497	173.793	5.10936e-44	ngn1_KO	ngn1_KO
N11	53.57	2.25	0.42	52.71 - 54.42	53.12	2.11	4.45	51.46	55.91	51.91 - 55.38	50.2789	0.474887	105.875	5.31839e-38	ngn1_KO	ngn1_KO
N12	55.56	0.66	0.12	55.31 - 55.81	55.38	0.3	0.6	55.08	55.68	55.38 - 55.68	55.0714	0.228804	240.692	5.63555e-48	ngn1_KO	ngn1_KO
N13	55.05	2.95	0.55	53.92 - 56.17	54.32	2.26	5.51	52.43	57.94	52.96 - 56.13	58.7872	0.781157	75.2565	7.28571e-34	ngn1_KO	ngn1_KO
N14	55.32	0.49	0.09	55.13 - 55.5	55.38	0.3	0.6	55.08	55.68	55.23 - 55.68	55.9269	0.129842	430.731	4.74279e-55	ngn1_KO	ngn1_KO
N15	54.39	0.93	0.17	54.04 - 54.74	54.17	0.6	1.05	53.65	54.7	53.87 - 54.47	55.2627	0.298228	185.303	8.49531e-45	ngn1_KO	ngn1_KO
N16	58.66	2.65	0.49	57.65 - 59.67	57.69	2.01	5.73	56.13	61.86	56.38 - 61.21	54.3995	0.41558	130.9	1.415e-40	ngn1_KO	ngn1_KO
N17	56.28	2.2	0.41	55.45 - 57.12	55.38	0.3	1.05	55.08	56.13	55.08 - 55.38	53.5949	0.605614	88.4967	7.93891e-36	ngn1_KO	ngn1_KO
N18	56.47	1.49	0.28	55.91 - 57.04	55.68	0.6	1.66	55.46	57.11	55.68 - 56.58	57.7219	0.500173	115.404	4.7884e-39	ngn1_KO	ngn1_KO
N19	63.05	1.69	0.31	62.41 - 63.7	62.61	1.21	2.56	61.78	64.34	62.16 - 63.82	60.652	0.381534	158.969	6.18657e-43	ngn1_KO	ngn1_KO
N20	57.2	0.62	0.12	56.96 - 57.43	57.34	0.45	0.91	56.88	57.79	56.88 - 57.64	57.0114	0.233579	244.077	3.81212e-48	ngn1_KO	ngn1_KO
N21	56.79	0.31	0.06	56.67 - 56.91	56.88	0.3	0.3	56.58	56.88	56.58 - 56.88	56.404	0.0827339	681.752	1.23825e-60	ngn1_KO	ngn1_KO
N22	59.1	1.96	0.36	58.36 - 59.85	59.14	1.8	3.46	57.27	60.72	57.79 - 60.2	60.5712	0.674378	89.818	5.25e-36	ngn1_KO	ngn1_KO
N23	55.96	0.9	0.17	55.62 - 56.3	56.58	0	1.12	55.46	56.58	55.98 - 56.58	57.3157	0.177958	322.074	1.62313e-51	ngn1_KO	ngn1_KO
N24	59.9	0.91	0.17	59.55 - 60.24	59.6	0.61	1.36	59.07	60.42	59.3 - 60.2	61.3032	0.164668	372.283	2.8123e-53	ngn1_KO	ngn1_KO
N25	65.2	3.34	0.62	63.93 - 66.47	66.33	1.39	3.08	64.51	67.59	65.2 - 67.34	69.2115	0.932912	74.1886	1.08499e-33	ngn1_KO	ngn1_KO
N26	59.72	1.15	0.21	59.28 - 60.16	59.75	1.06	2.11	58.69	60.8	58.84 - 60.65	58.0854	0.261092	222.471	5.10163e-47	ngn1_KO	ngn1_KO
N27	57.92	2.15	0.4	57.1 - 58.74	57.34	1.36	3.17	56.28	59.45	56.58 - 58.09	60.5074	0.599887	100.865	2.05991e-37	ngn1_KO	ngn1_KO
N28	59.84	1.04	0.19	59.44 - 60.23	60.2	0.6	1.96	58.84	60.8	59.45 - 60.5	59.2874	0.378923	156.463	9.64855e-43	ngn1_KO	ngn1_KO
A1	57.68	1.27	0.24	57.2 - 58.16	57.19	0.61	1.44	56.88	58.32	56.88 - 57.64	55.9451	0.305205	183.303	1.15088e-44	adgrg1_KO	adgrg1_KO
A10	58.27	1.43	0.27	57.73 - 58.81	58.39	1.05	2.34	56.96	59.3	57.34 - 58.99	55.0841	0.314649	175.065	4.16614e-44	adgrg1_KO	adgrg1_KO
A11	55.25	2.56	0.48	54.27 - 56.22	53.87	0.3	2.63	53.57	56.2	53.57 - 55.23	53.8403	0.0586581	917.866	2.99699e-64	adgrg1_KO	adgrg1_KO
A12	60.55	1.46	0.27	60 - 61.11	60.2	1.05	2.03	59.68	61.71	60.05 - 61.1	57.3933	0.439328	130.639	1.49636e-40	adgrg1_KO	adgrg1_KO
A13	61.2	1.84	0.34	60.5 - 61.89	60.55	1.12	2.32	60.11	62.44	60.55 - 61.56	63.0548	0.423323	148.952	3.81934e-42	adgrg1_KO	adgrg1_KO
A2	56.45	1.13	0.21	56.02 - 56.88	56.28	0.9	1.73	55.68	57.41	55.98 - 56.58	56.1466	0.355979	157.724	7.70758e-43	adgrg1_KO	adgrg1_KO
A3	54.69	0.51	0.09	54.5 - 54.89	54.47	0.3	1.14	54.17	55.31	54.17 - 55.08	58.6141	1.30346	44.9682	1.18171e-27	adgrg1_KO	adgrg1_KO
A4	56.84	1.19	0.22	56.39 - 57.3	56.58	0.9	2.04	55.75	57.79	55.98 - 57.49	57.5782	0.228063	252.467	1.48049e-48	adgrg1_KO	adgrg1_KO
A5	65.54	1.8	0.33	64.86 - 66.22	65.03	1.05	2.33	64.12	66.45	64.42 - 65.63	61.7203	0.504482	122.344	9.36275e-40	adgrg1_KO	adgrg1_KO
A6	55.27	1.06	0.2	54.86 - 55.67	55.08	0.9	1.66	54.55	56.2	54.77 - 55.83	58.7995	0.532264	110.471	1.62302e-38	adgrg1_KO	adgrg1_KO
A7	58.24	3.43	0.64	56.94 - 59.54	57.94	3.01	6.1	55.16	61.26	55.83 - 60.5	53.1032	0.85846	61.8587	1.70856e-31	adgrg1_KO	adgrg1_KO
A8	57.73	0.6	0.11	57.5 - 57.96	57.79	0.6	1.13	57.19	58.32	57.19 - 57.94	63.0736	0.110974	568.365	2.01663e-58	adgrg1_KO	adgrg1_KO
A9	61.37	1.34	0.25	60.86 - 61.88	61.11	0.9	1.73	60.28	62.01	60.5 - 61.86	63.5018	0.489968	129.604	1.8689e-40	adgrg1_KO	adgrg1_KO
F1	55.78	1.21	0.23	55.32 - 56.24	56.28	0.6	2.34	54.55	56.88	55.08 - 56.88	56.9273	0.389815	146.037	6.6382e-42	fat4_KO	fat4_KO
F2	57.48	0.73	0.14	57.2 - 57.75	57.64	0.45	0.91	56.88	57.79	57.03 - 57.79	56.3715	0.140607	400.914	3.53379e-54	fat4_KO	fat4_KO
F3	56.84	1.81	0.34	56.16 - 57.53	56.73	1.81	3.46	55.16	58.61	55.68 - 58.09	58.8378	0.536736	109.621	2.01347e-38	fat4_KO	fat4_KO
F4	55.89	3.69	0.68	54.49 - 57.29	54.53	2.62	6.97	52.74	59.71	52.88 - 58.27	61.3305	0.765081	80.1622	1.25314e-34	fat4_KO	fat4_KO
F5	57.73	2.64	0.49	56.73 - 58.73	57.03	2.41	5.49	55.23	60.72	55.83 - 59.9	53.8346	0.546519	98.5045	3.99015e-37	fat4_KO	fat4_KO
F6	58.13	1.23	0.23	57.66 - 58.6	58.09	0.9	1.73	57.19	58.91	57.49 - 58.39	56.0212	0.104457	536.311	1.02435e-57	fat4_KO	fat4_KO
F7	56.13	1.82	0.34	55.44 - 56.82	55.68	0.75	1.35	55.08	56.43	55.08 - 55.98	53.661	0.439021	122.229	9.61245e-40	fat4_KO	fat4_KO
F8	59.35	3.52	0.65	58.01 - 60.69	58.24	2.71	6.48	56.36	62.83	56.73 - 61.56	56.9174	1.23604	46.0481	6.13291e-28	fat4_KO	fat4_KO
F9	61.26	2.99	0.55	60.12 - 62.39	59.75	1.06	4.38	58.99	63.37	58.99 - 62.01	66.074	0.454517	145.372	7.54133e-42	fat4_KO	fat4_KO
F10	63.4	4.16	0.77	61.82 - 64.98	65.33	2.41	7.69	59.45	67.14	60.8 - 66.83	69.5394	0.866803	80.2252	1.22596e-34	fat4_KO	fat4_KO
F11	57.83	0.99	0.18	57.45 - 58.21	57.79	0.75	1.43	56.96	58.39	57.19 - 58.39	57.2897	0.360689	158.834	6.33539e-43	fat4_KO	fat4_KO
F12	62.95	4.65	0.86	61.19 - 64.72	61.41	3.02	8.52	58.47	66.99	59.14 - 65.17	55.0538	0.466345	118.054	2.53894e-39	fat4_KO	fat4_KO
F13	59.16	1	0.18	58.79 - 59.54	58.99	0.75	1.43	58.39	59.82	58.39 - 59.6	58.2943	0.329045	177.162	2.98603e-44	fat4_KO	fat4_KO
F14	57.56	0.99	0.18	57.18 - 57.93	57.49	0.6	1.21	56.88	58.09	57.03 - 58.09	56.5909	0.313244	180.661	1.72768e-44	fat4_KO	fat4_KO
F15	56.79	1.2	0.22	56.34 - 57.25	56.43	1.05	2.41	55.68	58.09	55.68 - 57.79	54.8677	0.187697	292.321	2.44725e-50	fat4_KO	fat4_KO
F16	58.73	1.27	0.24	58.25 - 59.22	58.69	1.2	2.26	57.56	59.82	57.94 - 59.3	59.5435	0.452386	131.621	1.21366e-40	fat4_KO	fat4_KO
F17	56.59	0.97	0.18	56.23 - 56.96	56.58	0.91	1.21	56.28	57.49	56.28 - 57.03	55.742	0.319267	174.594	4.49268e-44	fat4_KO	fat4_KO
MB1	55.07	1.09	0.2	54.65 - 55.48	55.08	0.61	1.14	54.24	55.38	54.77 - 55.23	56.378	0.301697	186.87	6.71279e-45	mespb_KO	mespb_KO
MB2	51.59	2.38	0.44	50.69 - 52.5	51.98	1.31	2.45	50.84	53.29	51.33 - 52.8	49.2694	0.755619	65.204	3.94855e-32	mespb_KO	mespb_KO
MB4	57.21	0.35	0.06	57.08 - 57.34	57.19	0.3	0.61	56.88	57.49	57.19 - 57.49	57.1117	0.130593	437.326	3.09942e-55	mespb_KO	mespb_KO
MB5	53.11	0.72	0.13	52.83 - 53.38	52.96	0.65	1.47	52.39	53.86	52.64 - 53.62	53.2631	0.27045	196.942	1.54515e-45	mespb_KO	mespb_KO
MB6	53.72	3.13	0.58	52.53 - 54.9	52.48	1.63	4.98	51.33	56.31	51.49 - 54.27	49.4165	0.745023	66.3289	2.45324e-32	mespb_KO	mespb_KO
MB7	56.84	0.87	0.16	56.51 - 57.17	56.58	0.3	0.83	56.28	57.11	56.28 - 56.88	55.6097	0.19878	279.755	8.37143e-50	mespb_KO	mespb_KO
MB8	55.18	0.58	0.11	54.96 - 55.4	55.23	0.45	0.91	54.77	55.68	54.77 - 55.53	54.7247	0.198009	276.375	1.17651e-49	mespb_KO	mespb_KO
MB9	54.97	1.48	0.27	54.41 - 55.54	55.98	0.3	2.56	53.65	56.2	54.17 - 55.98	52.6304	0.246798	213.253	1.66722e-46	mespb_KO	mespb_KO
MB10	57.8	1.74	0.32	57.14 - 58.46	58.19	1.31	2.29	56.88	59.17	57.38 - 59.17	54.9101	0.224678	244.394	3.67621e-48	mespb_KO	mespb_KO
MB11	59.78	1.79	0.33	59.1 - 60.46	60.35	1.36	3.47	57.87	61.33	58.39 - 61.11	57.2377	0.405813	141.045	1.75567e-41	mespb_KO	mespb_KO
MB12	56.01	0.73	0.14	55.73 - 56.29	56.28	0.3	0.83	55.75	56.58	56.13 - 56.43	55.0358	0.182236	302.002	9.83139e-51	mespb_KO	mespb_KO
MB13	55.31	5.53	1.03	53.2 - 57.41	58.19	1.31	4.66	54.19	58.84	56.56 - 58.52	47.5507	1.27714	37.2321	2.14513e-25	mespb_KO	mespb_KO
MB14	56.01	1.07	0.2	55.61 - 56.42	55.38	0.45	1.43	55.38	56.81	55.38 - 56.28	54.2495	0.14006	387.331	9.27462e-54	mespb_KO	mespb_KO
MB15	55.48	1.14	0.21	55.05 - 55.92	55.53	0.76	1.73	54.77	56.51	54.77 - 56.28	53.8213	0.241613	222.758	4.92078e-47	mespb_KO	mespb_KO
MB16	55.81	0.79	0.15	55.51 - 56.11	55.68	0.45	0.82	55.38	56.2	55.38 - 55.68	54.9242	0.23231	236.427	9.29503e-48	mespb_KO	mespb_KO
MB17	56.15	0.23	0.04	56.06 - 56.24	55.98	0	0.3	55.98	56.28	55.98 - 56.28	56.391	0.0714556	789.176	2.05856e-62	mespb_KO	mespb_KO
MB18	52.72	3.99	0.74	51.21 - 54.24	53.27	3.31	7.01	49.5	56.51	50.4 - 55.83	45.8175	0.276087	165.953	1.85832e-43	mespb_KO	mespb_KO
MB19	55.84	1.42	0.26	55.3 - 56.38	55.68	1.05	2.34	54.77	57.11	54.77 - 56.58	56.4663	0.525027	107.549	3.4314e-38	mespb_KO	mespb_KO
MB20	56.28	1.78	0.33	55.6 - 56.96	57.03	0.61	1.73	55.46	57.19	56.13 - 57.19	53.588	0.349165	153.475	1.65455e-42	mespb_KO	mespb_KO
MB21	55.82	0.91	0.17	55.47 - 56.16	55.83	0.9	1.73	54.85	56.58	55.23 - 56.43	55.366	0.332053	166.738	1.62853e-43	mespb_KO	mespb_KO
MB22	61.17	1.43	0.26	60.63 - 61.71	61.26	1.36	2.86	59.68	62.53	60.05 - 62.16	59.2463	0.349612	169.463	1.0348e-43	mespb_KO	mespb_KO
MB23	56.91	1.61	0.3	56.3 - 57.53	56.13	0.75	2.64	55.68	58.32	55.98 - 57.64	54.2035	0.17833	303.951	8.2114e-51	mespb_KO	mespb_KO
MB24	56.76	1.22	0.23	56.3 - 57.23	57.03	0.76	2.04	55.75	57.79	56.28 - 57.79	54.701	0.133892	408.545	2.08442e-54	mespb_KO	mespb_KO
MB25	49.57	4.83	0.9	47.74 - 51.41	50.98	3.14	7.1	46.77	53.87	48.09 - 53.62	57.6139	0.600246	95.9838	8.22847e-37	mespb_KO	mespb_KO
MB26	57.18	1.01	0.19	56.8 - 57.57	56.58	0.6	1.73	56.36	58.09	56.58 - 57.79	55.6471	0.196586	283.068	6.02145e-50	mespb_KO	mespb_KO
MB27	56.17	1.98	0.37	55.42 - 56.92	56.43	1.66	3.7	54.32	58.02	55.08 - 57.49	58.3585	0.58721	99.3827	3.11425e-37	mespb_KO	mespb_KO
MB28	56.38	1.55	0.29	55.79 - 56.97	55.53	0.9	3.31	55.08	58.39	55.38 - 57.64	54.0857	0.32214	167.895	1.34214e-43	mespb_KO	mespb_KO
MB29	57.14	0.4	0.07	56.98 - 57.29	57.19	0.31	0.31	56.88	57.19	56.88 - 57.19	56.6012	0.098383	575.315	1.43494e-58	mespb_KO	mespb_KO
MB30	52.55	2.38	0.44	51.65 - 53.46	53.12	1.35	2.78	51.61	54.39	52.21 - 54.02	49.8009	0.685496	72.6494	1.94583e-33	mespb_KO	mespb_KO
MA1	56.67	0.64	0.12	56.43 - 56.92	56.88	0.6	1.21	55.98	57.19	55.98 - 57.19	55.6149	0.0777668	715.149	3.24541e-61	mespa_KO	mespa_KO
MA2	59.5	1.06	0.2	59.09 - 59.9	59.6	0.61	1.13	58.77	59.9	59.3 - 59.6	59.0879	0.395483	149.407	3.50693e-42	mespa_KO	mespa_KO
MA3	57.95	0.93	0.17	57.6 - 58.3	57.79	0.6	1.2	57.19	58.39	57.49 - 58.24	57.5498	0.343397	167.59	1.41226e-43	mespa_KO	mespa_KO
MA4	55.43	1.81	0.34	54.74 - 56.11	55.53	1.66	3.01	53.87	56.88	54.47 - 56.58	55.0829	0.686275	80.2636	1.20972e-34	mespa_KO	mespa_KO
MA5	60.59	0.57	0.11	60.38 - 60.81	60.65	0.46	1.21	59.9	61.11	60.2 - 61.11	60.9988	0.200019	304.965	7.48069e-51	mespa_KO	mespa_KO
MA6	56.41	1.71	0.32	55.76 - 57.06	56.43	1.66	3.01	55.08	58.09	55.38 - 57.79	53.4599	0.130774	408.796	2.04889e-54	mespa_KO	mespa_KO
MA7	62.98	0.63	0.12	62.74 - 63.21	63.22	0.31	0.91	62.61	63.52	62.61 - 63.52	61.929	0.0759411	815.487	8.218e-63	mespa_KO	mespa_KO
MA8	62.46	0.67	0.12	62.21 - 62.72	62.61	0.61	1.36	61.78	63.14	62.01 - 62.91	61.6487	0.182675	337.477	4.38955e-52	mespa_KO	mespa_KO
MA9	60.74	1.3	0.24	60.25 - 61.24	60.95	1.05	2.64	59.37	62.01	59.75 - 61.71	58.732	0.232734	252.356	1.49872e-48	mespa_KO	mespa_KO
MA10	65.04	1.91	0.35	64.31 - 65.76	64.42	0.9	2.26	63.59	65.86	63.82 - 65.18	61.9822	0.305176	203.103	6.52594e-46	mespa_KO	mespa_KO
MA11	59.67	0.92	0.17	59.32 - 60.02	59.45	0.75	1.43	59.07	60.5	59.3 - 60.2	58.3459	0.20416	285.785	4.60888e-50	mespa_KO	mespa_KO
MA12	67.21	1.22	0.23	66.74 - 67.67	67.59	0.76	2.03	66.01	68.04	66.53 - 68.04	65.1079	0.102525	635.047	9.03093e-60	mespa_KO	mespa_KO
MA13	58.9	0.77	0.14	58.61 - 59.2	58.39	0.3	1.14	58.39	59.53	58.39 - 59.14	57.743	0.15096	382.505	1.31742e-53	mespa_KO	mespa_KO
MA14	59.68	0.92	0.17	59.33 - 60.03	59.6	0.9	1.51	58.99	60.5	58.99 - 60.2	59.4359	0.346864	171.352	7.5891e-44	mespa_KO	mespa_KO
MA15	60.13	0.56	0.1	59.92 - 60.34	60.05	0.45	0.9	59.6	60.5	59.9 - 60.2	59.5168	0.165646	359.3	7.59639e-53	mespa_KO	mespa_KO
MA16	61.53	1.13	0.21	61.1 - 61.96	61.11	0.6	0.91	60.8	61.71	60.8 - 61.56	60.1549	0.311917	192.855	2.77831e-45	mespa_KO	mespa_KO
MA17	58.66	0.68	0.13	58.4 - 58.92	58.69	0.6	1.21	58.09	59.3	58.09 - 58.99	58.395	0.253792	230.09	1.98819e-47	mespa_KO	mespa_KO
MA18	58.91	1.14	0.21	58.48 - 59.35	58.99	0.75	1.44	58.09	59.53	58.39 - 59.14	57.0866	0.178348	320.084	1.93058e-51	mespa_KO	mespa_KO
MA19	58.41	1.37	0.25	57.89 - 58.93	58.24	1.36	2.63	57.19	59.82	57.34 - 59.45	56.0305	0.0864823	647.884	5.15672e-60	mespa_KO	mespa_KO
MA20	56.07	0.66	0.12	55.82 - 56.32	56.13	0.45	1.12	55.46	56.58	55.68 - 56.58	55.9358	0.248196	225.37	3.55121e-47	mespa_KO	mespa_KO
PCMB1	56.19	1.09	0.2	55.78 - 56.6	56.13	0.45	0.9	55.68	56.58	55.98 - 56.58	56.2967	0.413116	136.273	4.59557e-41	pcdh10b+mespb_KO	pcdh10b+mespb_KO
PCMB2	56.26	1.84	0.34	55.56 - 56.96	55.98	1.21	2.27	54.85	57.11	55.23 - 56.73	53.1509	0.202338	262.684	4.8774e-49	pcdh10b+mespb_KO	pcdh10b+mespb_KO
PCMB4	54.6	2.94	0.55	53.49 - 55.72	54.47	3.02	5.35	52.14	57.49	52.66 - 57.49	50.4758	0.678692	74.3721	1.01284e-33	pcdh10b+mespb_KO	pcdh10b+mespb_KO
PCMB5	56.89	1.52	0.28	56.32 - 57.47	56.28	0.6	1.13	55.98	57.11	56.13 - 56.58	54.6275	0.30656	178.195	2.53764e-44	pcdh10b+mespb_KO	pcdh10b+mespb_KO
PCMB7	55.33	1.76	0.33	54.66 - 56	55.68	0.91	1.81	54.77	56.58	54.92 - 56.28	53.5077	0.54452	98.2658	4.26978e-37	pcdh10b+mespb_KO	pcdh10b+mespb_KO
PCMB9	54.01	2.43	0.45	53.09 - 54.93	54.62	1.81	3.7	52.21	55.91	52.96 - 55.68	55.4675	0.870448	63.7229	7.48223e-32	pcdh10b+mespb_KO	pcdh10b+mespb_KO
PCMB10	56.37	0.38	0.07	56.23 - 56.52	56.28	0.3	0.52	56.05	56.58	56.28 - 56.58	56.0594	0.128546	436.106	3.35169e-55	pcdh10b+mespb_KO	pcdh10b+mespb_KO
PCMB12	56.89	0.39	0.07	56.75 - 57.04	56.88	0.3	0.61	56.58	57.19	56.58 - 57.19	56.6503	0.137357	412.43	1.59929e-54	pcdh10b+mespb_KO	pcdh10b+mespb_KO
PCMB13	57.56	1.99	0.37	56.8 - 58.31	57.79	1.36	2.71	55.98	58.69	56.73 - 58.54	56.8672	0.745294	76.3017	4.96071e-34	pcdh10b+mespb_KO	pcdh10b+mespb_KO
PCMB14	55.4	0.97	0.18	55.03 - 55.76	55.38	0.61	1.13	54.55	55.68	54.92 - 55.68	54.7147	0.337435	162.149	3.55499e-43	pcdh10b+mespb_KO	pcdh10b+mespb_KO
PCMB15	56.94	0.32	0.06	56.82 - 57.06	56.88	0	0	56.88	56.88	56.88 - 56.88	56.675	0.108346	523.093	2.06009e-57	pcdh10b+mespb_KO	pcdh10b+mespb_KO
PCMB16	54.61	0.76	0.14	54.32 - 54.9	54.62	0.75	1.36	53.94	55.31	54.17 - 55.08	53.7404	0.221247	242.898	4.36567e-48	pcdh10b+mespb_KO	pcdh10b+mespb_KO
PCMB18	55.36	1.78	0.33	54.68 - 56.03	55.98	1.05	2.94	53.94	56.88	54.77 - 56.58	53.132	0.479653	110.772	1.50421e-38	pcdh10b+mespb_KO	pcdh10b+mespb_KO
PCMB19	57.15	0.96	0.18	56.78 - 57.51	57.49	0.6	1.43	56.36	57.79	57.03 - 57.79	55.8198	0.223858	249.354	2.0951e-48	pcdh10b+mespb_KO	pcdh10b+mespb_KO
PCMB20	55.32	6.17	1.15	52.97 - 57.66	55.83	6.18	11.99	48.89	60.88	50.4 - 59.15	44.5496	0.316057	140.954	1.78736e-41	pcdh10b+mespb_KO	pcdh10b+mespb_KO
PCMB21	51.84	1.59	0.3	51.23 - 52.44	52.06	1.06	2.56	50.4	52.96	51.16 - 52.66	51.964	0.607101	85.5937	2.01331e-35	pcdh10b+mespb_KO	pcdh10b+mespb_KO
PCMB22	58.17	0.66	0.12	57.92 - 58.42	58.39	0.45	0.83	57.56	58.39	57.94 - 58.39	57.5434	0.211958	271.485	1.9391e-49	pcdh10b+mespb_KO	pcdh10b+mespb_KO
PCMB23	54.55	2.84	0.53	53.47 - 55.63	54.77	2.71	4.45	52.06	56.51	52.21 - 55.98	49.7112	0.265118	187.506	6.10397e-45	pcdh10b+mespb_KO	pcdh10b+mespb_KO
PCMB24	53.83	2.1	0.39	53.03 - 54.63	53.27	1.51	3.1	52.43	55.53	52.66 - 54.62	50.1931	0.147596	340.071	3.54262e-52	pcdh10b+mespb_KO	pcdh10b+mespb_KO
MAMB1	58.08	2.09	0.39	57.29 - 58.87	57.64	1.51	3.25	56.88	60.13	57.03 - 59.3	54.4719	0.15494	351.568	1.39666e-52	mespa+mespb_KO	mespa+mespb_KO
MAMB2	59.35	1.94	0.36	58.61 - 60.08	59.14	1.95	3.84	57.56	61.41	57.79 - 60.95	56.0029	0.151485	369.693	3.41929e-53	mespa+mespb_KO	mespa+mespb_KO
MAMB3	55.8	2.48	0.46	54.86 - 56.74	57.34	0.75	4.68	53.11	57.79	54.77 - 57.79	51.8104	0.382105	135.592	5.28705e-41	mespa+mespb_KO	mespa+mespb_KO
MAMB4	57.7	1.76	0.33	57.03 - 58.37	57.64	1.66	3.02	56.28	59.3	56.43 - 58.69	54.9992	0.329048	167.146	1.52087e-43	mespa+mespb_KO	mespa+mespb_KO
MAMB5	56.22	0.9	0.17	55.88 - 56.56	56.58	0.3	1.13	55.75	56.88	56.28 - 56.88	54.9519	0.206504	266.106	3.39508e-49	mespa+mespb_KO	mespa+mespb_KO
MAMB6	58.03	3.31	0.61	56.77 - 59.29	56.43	2.26	6.18	55.16	61.33	55.98 - 60.5	53.6009	0.819473	65.4089	3.61839e-32	mespa+mespb_KO	mespa+mespb_KO
MAMB7	58.64	3.46	0.64	57.33 - 59.96	60.05	1.36	3.93	57.18	61.11	59.3 - 60.8	54.123	0.886719	61.0373	2.47748e-31	mespa+mespb_KO	mespa+mespb_KO
MAMB8	57.01	0.32	0.06	56.89 - 57.13	57.19	0.15	0.53	56.66	57.19	56.88 - 57.19	57.3292	0.0977689	586.375	8.42003e-59	mespa+mespb_KO	mespa+mespb_KO
MAMB9	56.06	1.96	0.36	55.31 - 56.8	56.58	1.36	3.4	54.32	57.72	55.83 - 57.19	53.7706	0.560468	95.9387	8.33709e-37	mespa+mespb_KO	mespa+mespb_KO
MAMB10	57.28	2.46	0.46	56.34 - 58.21	57.94	0.45	0.83	57.56	58.39	57.79 - 58.24	53.8926	0.583941	92.2911	2.45998e-36	mespa+mespb_KO	mespa+mespb_KO
MAMB11	54.82	2.96	0.55	53.7 - 55.95	55.53	2.11	4.75	52.59	57.34	54.02 - 56.73	53.7001	1.1007	48.7871	1.24001e-28	mespa+mespb_KO	mespa+mespb_KO
MAMB12	54.92	1.79	0.33	54.24 - 55.6	53.72	0.45	3.46	53.34	56.81	53.57 - 55.83	52.0608	0.290417	179.262	2.14732e-44	mespa+mespb_KO	mespa+mespb_KO
MAMB13	56.07	3.41	0.63	54.77 - 57.37	57.03	2.27	4.9	54.02	58.92	55.22 - 58.39	57.8967	1.23867	46.7411	4.05778e-28	mespa+mespb_KO	mespa+mespb_KO
