# Supplementary material for: Modular control of vertebrate axis segmentation in time and space
Source: EMBO J. 2024 Aug 9;43(18):4068–91. doi: 10.1038/s44318-024-00186-2 (PMC11405765; doi:10.1038/s44318-024-00186-2)
Supplement: Supplementary file 10 — Source data Fig. 4 [file 44318_2024_186_MOESM10_ESM.zip › 4C.phen]

1	1	26846
2	2	29842
4	4	23456
6	6	22744
8	8	24638
9	9	26466
10	10	24140
11	11	27456
12	12	23533
13	13	23908
14	14	28753
15	15	25419
16	16	22401
17	17	25777
18	18	26275
20	20	25415
21	21	24936
22	22	20481
23	23	21788
24	24	24287
25	25	27251
26	26	24241
27	27	22876
29	29	21155
30	30	21114
31	31	24515
32	32	24845
33	33	23820
34	34	21053
35	35	23518
36	36	20211
37	37	24310
38	38	19403
40	40	20994
41	41	26093
42	42	25009
43	43	26813
44	44	25425
45	45	27774
46	46	24408
47	47	27211
48	48	27395
49	49	28132
50	50	26204
51	51	28370
53	53	24347
54	54	24132
55	55	25723
57	57	19634
58	58	21337
59	59	26114
60	60	26134
61	61	20793
62	62	25289
63	63	28316
64	64	23991
65	65	23878
66	66	25453
67	67	23797
68	68	23322
69	69	21899
70	70	24933
71	71	21264
72	72	20247
73	73	26441
74	74	22173
75	75	23330
76	76	26432
77	77	27135
78	78	26738
79	79	26331
80	80	24921
81	81	27994
82	82	24789
83	83	24504
84	84	22838
85	85	31162
86	86	24919
87	87	25532
88	88	21819
89	89	31265
90	90	26913
91	91	21398
92	92	25687
93	93	27929
94	94	23110
95	95	24117
96	96	28174
97	97	23661
98	98	26191
99	99	26484
100	100	26729
101	101	26357
102	102	30212
103	103	26821
104	104	27629
105	105	31511
106	106	26702
107	107	26271
108	108	24354
109	109	27966
110	110	31005
111	111	26828
112	112	25549
113	113	22191
114	114	31468
115	115	NA
116	116	30582
117	117	27529
118	118	29429
119	119	26938
120	120	24498
122	122	25823
123	123	21631
124	124	24401
125	125	22012
126	126	22675
127	127	22501
128	128	24739
129	129	24358
130	130	28517
131	131	26813
132	132	26254
133	133	29277
135	135	24155
136	136	25250
137	137	30553
138	138	29312
139	139	28510
140	140	28477
141	141	24349
142	142	25949
143	143	26625
144	144	28741
145	145	26214
146	146	25584
147	147	26424
148	148	30298
149	149	23366
150	150	28883
151	151	26434
152	152	25810
153	153	27206
154	154	26126
156	156	27793
157	157	25748
159	159	23238
161	161	25875
162	162	23897
163	163	21074
164	164	25974
165	165	27043
166	166	24552
167	167	23525
168	168	28249
169	169	27510
170	170	22480
171	171	24609
172	172	NA
174	174	23565
175	175	30001
176	176	28381
178	178	24620
179	179	24393
180	180	22778
181	181	26392
182	182	26715
183	183	32151
184	184	26141
185	185	23721
186	186	21691
187	187	29457
188	188	23987
189	189	25746
190	190	20314
191	191	21078
192	192	26329
193	193	22935
194	194	26801
195	195	26899
196	196	21235
197	197	26874
198	198	25051
199	199	25178
200	200	28889
201	201	28596
202	202	NA
203	203	20280
204	204	31606
205	205	23121
206	206	21155
207	207	25693
208	208	24226
209	209	26461
210	210	15986
212	212	21846
213	213	23146
214	214	24100
215	215	27399
216	216	24640
218	218	22974
219	219	20000
220	220	26666
221	221	28194
222	222	23828
223	223	25676
224	224	23274
225	225	30325
226	226	22120
227	227	26886
228	228	23144
229	229	22606
230	230	27809
231	231	21789
232	232	21744
233	233	23188
234	234	26621
235	235	28374
236	236	28935
237	237	26388
238	238	26166
239	239	25417
240	240	27468
241	241	25107
242	242	23636
243	243	21616
244	244	19445
245	245	26459
247	247	28513
248	248	25430
249	249	25139
250	250	31378
251	251	26974
252	252	27960
253	253	26317
254	254	25275
255	255	24054
256	256	24659
259	259	26428
260	260	30675
261	261	27135
262	262	24343
263	263	25319
264	264	28829
265	265	25455
266	266	NA
267	267	24297
268	268	27543
269	269	29249
270	270	23449
271	271	25143
272	272	26074
273	273	24603
274	274	28975
275	275	24404
276	276	28042
277	277	22062
278	278	NA
280	280	29383
281	281	24994
282	282	25934
283	283	23138
284	284	25063
285	285	25735
286	286	27594
287	287	23550
288	288	26453
289	289	25582
290	290	23336
291	291	22099
292	292	25982
293	293	24132
294	294	21746
295	295	23378
296	296	24027
297	297	27994
298	298	20934
299	299	23464
300	300	24508
301	301	26449
302	302	25729
303	303	23554
304	304	27516
306	306	24308
307	307	27248
308	308	23590
309	309	27349
310	310	28921
311	311	24408
312	312	24297
313	313	26683
314	314	26451
315	315	25932
316	316	24890
317	317	22788
318	318	23138
319	319	26193
320	320	28356
321	321	25030
322	322	23361
323	323	27454
324	324	23786
326	326	27152
327	327	26918
328	328	25017
329	329	30250
330	330	26541
331	331	26344
332	332	26011
333	333	27447
334	334	27355
335	335	26202
336	336	25314
337	337	28667
338	338	30459
339	339	28910
340	340	23678
341	341	24249
342	342	24285
343	343	24149
344	344	26097
345	345	25542
346	346	29297
347	347	30057
348	348	23617
349	349	23424
350	350	25396
351	351	26805
352	352	23405
353	353	27441
354	354	27209
355	355	27855
356	356	27288
357	357	29647
358	358	NA
359	359	31275
360	360	27196
361	361	25385
362	362	26719
363	363	27234
364	364	23962
365	365	24460
366	366	23807
367	367	30828
368	368	32312
369	369	27075
370	370	26907
371	371	24012
372	372	30918
373	373	31694
374	374	23508
375	375	26733
376	376	23173
377	377	28965
378	378	32546
379	379	21511
380	380	24285
381	381	28929
382	382	24257
383	383	27583
384	384	24117
385	385	25576
386	386	24448
387	387	22382
388	388	23855
389	389	23636
390	390	20733
391	391	26769
392	392	24270
393	393	27512
394	394	31439
395	395	26216
396	396	27093
397	397	24653
398	398	26876
399	399	25894
400	400	23041
401	401	28998
403	403	30936
404	404	21003
405	405	23276
406	406	26742
407	407	23611
408	408	25496
409	409	26666
410	410	29568
411	411	26118
412	412	27460
414	414	28205
415	415	27223
416	416	29379
417	417	26480
418	418	25055
419	419	27039
420	420	25354
421	421	28115
422	422	24636
423	423	27920
424	424	25651
425	425	28960
426	426	29342
427	427	24755
428	428	23493
429	429	31039
430	430	20435
431	431	28255
432	432	27895
433	433	26345
434	434	27485
435	435	24800
436	436	27464
437	437	24686
438	438	28318
439	439	29000
440	440	26451
441	441	23935
442	442	25321
443	443	21695
444	444	26225
445	445	19544
446	446	26223
447	447	23288
448	448	20337
449	449	NA
450	450	20969
451	451	26332
452	452	23987
453	453	22242
454	454	27079
455	455	27535
456	456	23962
457	457	28408
458	458	21157
459	459	23064
460	460	25197
461	461	26677
462	462	27533
463	463	28517
464	464	24216
465	465	NA
466	466	23868
467	467	24848
468	468	31252
469	469	NA
470	470	24358
471	471	30409
472	472	25620
473	473	21704
474	474	26438
475	475	21951
476	476	NA
477	477	NA
478	478	NA
479	479	18233
480	480	22104
481	481	20090
482	482	20348
483	483	NA
484	484	21180
485	485	22302
486	486	22300
487	487	23156
488	488	22453
489	489	22198
490	490	22480
491	491	NA
492	492	19686
493	493	24379
494	494	24458
495	495	NA
496	496	25101
497	497	22951
498	498	25180
499	499	25415
500	500	23347
501	501	19669
502	502	26300
503	503	17534
504	504	18166
505	505	25101
506	506	24797
507	507	23253
508	508	20910
509	509	17942
510	510	17871
511	511	16412
512	512	23230
513	513	25201
514	514	25203
515	515	29829
516	516	21185
517	517	24594
518	518	28657
519	519	28596
520	520	23968
521	521	26129
522	522	22719
523	523	29258
524	524	25731
525	525	27353
526	526	21890
527	527	21781
528	528	22951
529	529	19238
530	530	28251
531	531	21593
532	532	24400
533	533	20532
534	534	19481
535	535	17457
536	536	16029
537	537	21967
538	538	23246
539	539	22327
540	540	NA
541	541	20272
542	542	21503
543	543	19898
544	544	21869
545	545	18924
546	546	25758
547	547	22780
548	548	23204
549	549	21963
550	550	20640
551	551	21472
552	552	22365
553	553	28077
554	554	24877
555	555	22763
556	556	23698
557	557	21168
558	558	22849
559	559	23146
560	560	24475
561	561	24117
562	562	21243
563	563	21421
564	564	23309
565	565	26767
566	566	21777
567	567	22970
568	568	20942
569	569	21635
570	570	19293
571	571	23483
572	572	21281
573	573	24977
574	574	23996
575	575	22225
576	576	22587
577	577	22514
578	578	24054
579	579	21526
580	580	21534
581	581	19835
583	583	22141
584	584	23115
585	585	21446
586	586	29300
587	587	20950
588	588	23805
589	589	23770
590	590	21363
591	591	25337
592	592	26489
593	593	24741
594	594	23046
595	595	17610
596	596	23014
597	597	23502
598	598	22893
599	599	25084
600	600	20368
601	601	23975
602	602	22093
603	603	21831
604	604	28377
605	605	24450
606	606	25963
607	607	21375
608	608	29953
609	609	27497
610	610	23043
611	611	24776
612	612	19630
613	613	24735
614	614	25293
615	615	25009
616	616	26122
617	617	22665
618	618	22886
619	619	22792
620	620	25182
621	621	25337
622	622	23588
623	623	22053
624	624	23104
625	625	22476
626	626	23027
627	627	22028
628	628	25932
629	629	26242
630	630	21698
631	631	24672
632	632	22725
633	633	22750
634	634	22384
635	635	21285
636	636	24624
637	637	23085
638	638	22259
639	639	24485
640	640	25379
641	641	24350
642	642	24530
643	643	24921
644	644	25356
645	645	24077
646	646	22702
647	647	25099
648	648	25884
