# Supplementary material for: Modular control of vertebrate axis segmentation in time and space
Source: EMBO J. 2024 Aug 9;43(18):4068–91. doi: 10.1038/s44318-024-00186-2 (PMC11405765; doi:10.1038/s44318-024-00186-2)
Supplement: Supplementary file 10 — Source data Fig. 4 [file 44318_2024_186_MOESM10_ESM.zip › 4D.xlsx]

## Sheet: Sheet1
fish	unsegmented_psm_area	condition	population
C1	33109	Control	Cab
C2	26690	Control	Cab
C3	32854	Control	Cab
C4	26648	Control	Cab
C5	31585	Control	Cab
C6	25365	Control	Cab
C7	27041	Control	Cab
C8	26344	Control	Cab
C9	31640	Control	Cab
C10	30874	Control	Cab
C11	30103	Control	Cab
C12	24601	Control	Cab
C13	29283	Control	Cab
C14	32190	Control	Cab
C15	29999	Control	Cab
C16	31960	Control	Cab
F1	26434	fzd3_KO	Cab_KO_FZD3
F2	27744	fzd3_KO	Cab_KO_FZD3
F3	28031	fzd3_KO	Cab_KO_FZD3
F4	27575	fzd3_KO	Cab_KO_FZD3
F5	29532	fzd3_KO	Cab_KO_FZD3
F6	32173	fzd3_KO	Cab_KO_FZD3
F7	25714	fzd3_KO	Cab_KO_FZD3
F8	31072	fzd3_KO	Cab_KO_FZD3
F9	28626	fzd3_KO	Cab_KO_FZD3
F10	33392	fzd3_KO	Cab_KO_FZD3
F11	21773	fzd3_KO	Cab_KO_FZD3
F12	32219	fzd3_KO	Cab_KO_FZD3
F13	27282	fzd3_KO	Cab_KO_FZD3
F14	32814	fzd3_KO	Cab_KO_FZD3
F15	30241	fzd3_KO	Cab_KO_FZD3
F16	25697	fzd3_KO	Cab_KO_FZD3
F17	23159	fzd3_KO	Cab_KO_FZD3
F18	26959	fzd3_KO	Cab_KO_FZD3
F19	33433	fzd3_KO	Cab_KO_FZD3
F20	33454	fzd3_KO	Cab_KO_FZD3
F21	22543	fzd3_KO	Cab_KO_FZD3
F22	27883	fzd3_KO	Cab_KO_FZD3
F23	24529	fzd3_KO	Cab_KO_FZD3
F24	24500	fzd3_KO	Cab_KO_FZD3
F25	27728	fzd3_KO	Cab_KO_FZD3
F26	30089	fzd3_KO	Cab_KO_FZD3
F27	33088	fzd3_KO	Cab_KO_FZD3
F28	28552	fzd3_KO	Cab_KO_FZD3
F29	28875	fzd3_KO	Cab_KO_FZD3
F30	32443	fzd3_KO	Cab_KO_FZD3
T1	27770	tcf25_KO	Cab_KO_TCF25
T2	27307	tcf25_KO	Cab_KO_TCF26
T3	25373	tcf25_KO	Cab_KO_TCF27
T4	31788	tcf25_KO	Cab_KO_TCF28
T5	25484	tcf25_KO	Cab_KO_TCF29
T6	27562	tcf25_KO	Cab_KO_TCF30
T7	31583	tcf25_KO	Cab_KO_TCF31
T8	32372	tcf25_KO	Cab_KO_TCF32
T9	30288	tcf25_KO	Cab_KO_TCF33
T11	27250	tcf25_KO	Cab_KO_TCF35
T12	26152	tcf25_KO	Cab_KO_TCF36
T13	28791	tcf25_KO	Cab_KO_TCF37
T14	29634	tcf25_KO	Cab_KO_TCF38
T15	27250	tcf25_KO	Cab_KO_TCF39
T16	22392	tcf25_KO	Cab_KO_TCF40
T17	24163	tcf25_KO	Cab_KO_TCF41
T18	28364	tcf25_KO	Cab_KO_TCF42
T19	27543	tcf25_KO	Cab_KO_TCF43
T20	27914	tcf25_KO	Cab_KO_TCF44
T21	27560	tcf25_KO	Cab_KO_TCF45
T22	25990	tcf25_KO	Cab_KO_TCF46
T23	28289	tcf25_KO	Cab_KO_TCF47
T24	24630	tcf25_KO	Cab_KO_TCF48
T25	26445	tcf25_KO	Cab_KO_TCF49
T26	23542	tcf25_KO	Cab_KO_TCF50
T27	25789	tcf25_KO	Cab_KO_TCF51
T28	27384	tcf25_KO	Cab_KO_TCF52
T29	26913	tcf25_KO	Cab_KO_TCF53
T30	26886	tcf25_KO	Cab_KO_TCF54
T31	33909	tcf25_KO	Cab_KO_TCF55
T32	33346	tcf25_KO	Cab_KO_TCF56
T33	27001	tcf25_KO	Cab_KO_TCF57
T34	28688	tcf25_KO	Cab_KO_TCF58
A1	27156	atxn1l_KO	Cab_KO_ATXN1L
A2	22022	atxn1l_KO	Cab_KO_ATXN1L
A3	28412	atxn1l_KO	Cab_KO_ATXN1L
A4	21898	atxn1l_KO	Cab_KO_ATXN1L
A5	19129	atxn1l_KO	Cab_KO_ATXN1L
A6	25256	atxn1l_KO	Cab_KO_ATXN1L
A7	21911	atxn1l_KO	Cab_KO_ATXN1L
A8	20199	atxn1l_KO	Cab_KO_ATXN1L
A9	23215	atxn1l_KO	Cab_KO_ATXN1L
A10	27089	atxn1l_KO	Cab_KO_ATXN1L
A11	24659	atxn1l_KO	Cab_KO_ATXN1L
A12	23910	atxn1l_KO	Cab_KO_ATXN1L
A13	27138	atxn1l_KO	Cab_KO_ATXN1L
A14	24873	atxn1l_KO	Cab_KO_ATXN1L
A15	27851	atxn1l_KO	Cab_KO_ATXN1L
A16	20595	atxn1l_KO	Cab_KO_ATXN1L
A17	24756	atxn1l_KO	Cab_KO_ATXN1L
A18	23414	atxn1l_KO	Cab_KO_ATXN1L
A19	24450	atxn1l_KO	Cab_KO_ATXN1L
A20	30018	atxn1l_KO	Cab_KO_ATXN1L
A21	31510	atxn1l_KO	Cab_KO_ATXN1L
A22	25222	atxn1l_KO	Cab_KO_ATXN1L
A23	24201	atxn1l_KO	Cab_KO_ATXN1L
A24	17484	atxn1l_KO	Cab_KO_ATXN1L
A25	21642	atxn1l_KO	Cab_KO_ATXN1L
A26	24885	atxn1l_KO	Cab_KO_ATXN1L
A27	31491	atxn1l_KO	Cab_KO_ATXN1L
A28	27211	atxn1l_KO	Cab_KO_ATXN1L
A29	23125	atxn1l_KO	Cab_KO_ATXN1L
D1	21157	dll1_KO	Cab_KO_DLL
D2	26139	dll1_KO	Cab_KO_DLL
D3	17656	dll1_KO	Cab_KO_DLL
D4	17428	dll1_KO	Cab_KO_DLL
D5	21137	dll1_KO	Cab_KO_DLL
D6	29002	dll1_KO	Cab_KO_DLL
D7	21884	dll1_KO	Cab_KO_DLL
D8	18746	dll1_KO	Cab_KO_DLL
D9	24253	dll1_KO	Cab_KO_DLL
D10	21704	dll1_KO	Cab_KO_DLL
D11	26397	dll1_KO	Cab_KO_DLL
D12	19619	dll1_KO	Cab_KO_DLL
D13	19674	dll1_KO	Cab_KO_DLL
D14	20113	dll1_KO	Cab_KO_DLL
D15	22819	dll1_KO	Cab_KO_DLL
D16	19106	dll1_KO	Cab_KO_DLL
D17	20364	dll1_KO	Cab_KO_DLL
D18	21783	dll1_KO	Cab_KO_DLL
D19	22542	dll1_KO	Cab_KO_DLL
D20	19000	dll1_KO	Cab_KO_DLL
D21	18867	dll1_KO	Cab_KO_DLL
D22	21764	dll1_KO	Cab_KO_DLL
D23	26284	dll1_KO	Cab_KO_DLL
D24	23339	dll1_KO	Cab_KO_DLL
D25	22263	dll1_KO	Cab_KO_DLL
D26	20316	dll1_KO	Cab_KO_DLL
D27	23479	dll1_KO	Cab_KO_DLL
D28	20969	dll1_KO	Cab_KO_DLL
D29	18696	dll1_KO	Cab_KO_DLL
D30	17537	dll1_KO	Cab_KO_DLL
D31	17377	dll1_KO	Cab_KO_DLL
D32	22815	dll1_KO	Cab_KO_DLL
