# Supplementary material for: Modular control of vertebrate axis segmentation in time and space
Source: EMBO J. 2024 Aug 9;43(18):4068–91. doi: 10.1038/s44318-024-00186-2 (PMC11405765; doi:10.1038/s44318-024-00186-2)
Supplement: Supplementary file 11 — Source data Fig. 1 [file 44318_2024_186_MOESM11_ESM.xlsx]

## Sheet: 1Clarval length
strain	number	population	vertebral_count	length
Cab	C1	South	31	3244
Cab	C2	South	30	3235
Cab	C3	South	31	3181
Cab	C4	South	30	2945
Cab	C5	South	32	3182
Cab	C6	South	32	3282
Cab	C7	South	31	3150
Cab	C8	South	32	3313
Cab	C9	South	32	3173
Cab	C10	South	32	3143
HdrII	HD1	South	33	3329
HdrII	HD2	South	32	3101
HdrII	HD3	South	31	2945
HdrII	HD4	South	31	2911
HdrII	HD5	South	32	3217
HdrII	HD6	South	32	3102
HdrII	HD7	South	31	3059
HdrII	HD8	South	33	3453
HdrII	HD9	South	31	3121
HdrII	HD10	South	31	3078
Ho5	H1	South	31	3165
Ho5	H2	South	31	3095
Ho5	H3	South	31	2969
Ho5	H4	South	31	3194
Ho5	H5	South	30	3045
Ho5	H6	South	31	3198
Ho5	H7	South	31	3211
Ho5	H8	South	30	2816
Ho5	H9	South	30	3038
Ho5	H10	South	31	2924
HNI	HN1	North	30	2690
HNI	HN2	North	30	2655
HNI	HN3	North	30	2970
HNI	HN4	North	31	3002
HNI	HN5	North	29	2785
HNI	HN6	North	31	3184
HNI	HN7	North	29	3253
HNI	HN8	North	29	3350
HNI	HN9	North	31	3027
HNI	HN10	North	30	3168
Kaga	K1	North	29	2485
Kaga	K2	North	30	2721
Kaga	K3	North	31	2925
Kaga	K4	North	29	2469
Kaga	K5	North	30	2815
Kaga	K6	North	30	2883
Kaga	K7	North	29	2748
Kaga	K8	North	30	2981
Kaga	K9	North	29	2813
Kaga	K10	North	30	2921
o.minutillus	M1	minutillus	27	2355
o.minutillus	M2	minutillus	25	2098
o.minutillus	M3	minutillus	27	2201
o.minutillus	M4	minutillus	27	2588
o.minutillus	M5	minutillus	27	2156
o.minutillus	M6	minutillus	26	2465
o.minutillus	M7	minutillus	26	2742
o.minutillus	M8	minutillus	28	2731
o.minutillus	M9	minutillus	27	2508
o.minutillus	M10	minutillus	25	2240
o.minutillus	M11	minutillus	27	2543
o.mekongensis	MO1	mekongensis	29	2512
o.mekongensis	MO2	mekongensis	30	2764
o.mekongensis	MO3	mekongensis	29	2485
o.mekongensis	MO4	mekongensis	28	2356
o.mekongensis	MO5	mekongensis	30	2720
o.mekongensis	MO6	mekongensis	29	2328
o.mekongensis	MO7	mekongensis	29	2721
o.mekongensis	MO8	mekongensis	27	1963
o.mekongensis	MO9	mekongensis	30	2652
o.mekongensis	MO10	mekongensis	29	2480
o.hubbsi	HO1	hubbsi	28	2558
o.hubbsi	HO2	hubbsi	29	2631
o.hubbsi	HO3	hubbsi	28	2415
o.hubbsi	HO4	hubbsi	25	2373
o.hubbsi	HO5	hubbsi	28	2697
o.hubbsi	HO6	hubbsi	28	2631
o.hubbsi	HO7	hubbsi	28	2540
o.hubbsi	HO8	hubbsi	28	2529
o.hubbsi	HO9	hubbsi	28	2639
o.hubbsi	HO10	hubbsi	28	2668

## Sheet: 1Cadultsizes
fish	adult_size_male_1year_cm	species
MI_1	2	O.minutillus
MI_2	2.1	O.minutillus
MI_3	1.9	O.minutillus
MI_4	1.9	O.minutillus
MI_5	1.8	O.minutillus
MI_6	1.9	O.minutillus
MI_7	2.3	O.minutillus
MI_8	2.1	O.minutillus
MI_9	1.9	O.minutillus
MI_10	1.8	O.minutillus
MEK_1	2.1	O.mekongensis
MEK_2	2	O.mekongensis
MEK_3	2.2	O.mekongensis
MEK_4	2.1	O.mekongensis
MEK_5	2	O.mekongensis
MEK_6	1.9	O.mekongensis
MEK_7	2.2	O.mekongensis
MEK_8	2.1	O.mekongensis
MEK_9	2	O.mekongensis
MEK_10	2	O.mekongensis
HU_1	2.4	O.hubbsi
HU_2	2.4	O.hubbsi
HU_3	2.5	O.hubbsi
HU_4	2.3	O.hubbsi
HU_5	2.3	O.hubbsi
HU_6	2.2	O.hubbsi
HU_7	2.3	O.hubbsi
HU_8	2.2	O.hubbsi
HU_9	2.2	O.hubbsi
HU_10	2.2	O.hubbsi
HU_11	2.3	O.hubbsi
HU_12	2.3	O.hubbsi
S_1	2.8	O.sakaizumii
S_2	2.7	O.sakaizumii
S_3	2.8	O.sakaizumii
S_4	2.9	O.sakaizumii
S_5	2.9	O.sakaizumii
S_6	2.7	O.sakaizumii
S_7	2.6	O.sakaizumii
S_8	2.8	O.sakaizumii
S_9	2.6	O.sakaizumii
S_10	2.7	O.sakaizumii
S_11	2.7	O.sakaizumii
S_12	2.6	O.sakaizumii
S_13	2.7	O.sakaizumii
L1	3.3	O.latipes
L2	3.2	O.latipes
L3	3.3	O.latipes
L4	3.3	O.latipes
L5	3.1	O.latipes
L6	3.2	O.latipes
L7	3.2	O.latipes
L8	3.3	O.latipes
L9	3.2	O.latipes
L10	3	O.latipes
L11	3.1	O.latipes
L12	3.3	O.latipes
L13	3.1	O.latipes
L14	3.2	O.latipes
L15	3.2	O.latipes

## Sheet: DEFGH
strain	number	period	PSM_length	PSM_area	somite_lengthL	somite_lengthR	somite_length_c	somite_areaL	somite_area R	somite_area_c	population
Cab	C1	64	254	31032	34	39	36.5	1659	1910	1784.5	O.latipes
Cab	C2	66	250	28000	31	31	31	1695	1295	1495	O.latipes
Cab	C3	60	260	29159	31	36	33.5	1480	1730	1605	O.latipes
Cab	C4	60	268	29997	36	38	37	1889	1547	1718	O.latipes
Cab	C5	62	247	28480	28	32	30	1462	1602	1532	O.latipes
Cab	C6	64	242	27399	29	32	30.5	1120	1344	1232	O.latipes
Cab	C7	62	223	25200	26	32	29	1251	1324	1287.5	O.latipes
Cab	C8	58	265	31472	34	36	35	1552	1708	1630	O.latipes
Cab	C9	58	263	31361	33	34	33.5	1464	1405	1434.5	O.latipes
Cab	C10	60	240	27840	27	30	28.5	1461	1000	1230.5	O.latipes
Cab	C11	60	241	28302	28	31	29.5	1371	1462	1416.5	O.latipes
Cab	C12	60	244	28343	33	34	33.5	1606	1472	1539	O.latipes
Cab	C13	62	228	25938	27	30	28.5	1614	1441	1527.5	O.latipes
Cab	C14	58	235	26959	31	32	31.5	1591	1547	1569	O.latipes
Cab	C15	64	250	29812	37	36	36.5	1771	1646	1708.5	O.latipes
Cab	C16	62	269	30424	33	36	34.5	1840	1526	1683	O.latipes
Cab	C17	60	245	28942	33	33	33	1541	1386	1463.5	O.latipes
Cab	C18	56	247	28960	35	35	35	1629	1631	1630	O.latipes
Cab	C19	60	241	29013	34	38	36	1865	1895	1880	O.latipes
Kaga	K1	52	229	24360	32	30	31	1328	1263	1295.5	O.sakaizumii
Kaga	K2	54	228	23554	30	28	29	1122	1334	1228	O.sakaizumii
Kaga	K3	54	206	21731	27	27	27	1175	1204	1189.5	O.sakaizumii
Kaga	K4	50	209	22489	28	27	27.5	1204	1261	1232.5	O.sakaizumii
Kaga	K5	56	196	20067	30	26	28	1212	1020	1116	O.sakaizumii
Kaga	K6	50	200	17153	28	30	29	1252	1219	1235.5	O.sakaizumii
Kaga	K7	52	228	22824	27	31	29	1353	1519	1436	O.sakaizumii
Kaga	K8	56	209	21668	29	32	30.5	1497	1376	1436.5	O.sakaizumii
Kaga	K9	50	233	26001	27	31	29	1443	1537	1490	O.sakaizumii
Kaga	K10	50	210	20123	30	28	29	1435	1483	1459	O.sakaizumii
Kaga	K11	56	206	19944	27	26	26.5	1125	1070	1097.5	O.sakaizumii
Kaga	K12	52	213	21367	28	27	27.5	1298	1047	1172.5	O.sakaizumii
Kaga	K13	50	236	22439	31	31	31	1229	1127	1178	O.sakaizumii
Kaga	K14	52	224	21469	28	31	29.5	1141	1267	1204	O.sakaizumii
Kaga	K15	57.5	227	23929	31	33	32	1445	1510	1477.5	O.sakaizumii
Kaga	K16	52	204	20986	25	31	28	1173	1317	1245	O.sakaizumii
Kaga	K17	52	205	19745	27	26	26.5	1053	950	1001.5	O.sakaizumii
Kaga	K18	54	229	25136	32	32	32	1667	1404	1535.5	O.sakaizumii
Kaga	K19	56	224	24553	27	29	28	1171	993	1082	O.sakaizumii
Kaga	K20	52	218	21423	29	27	28	1380	1035	1207.5	O.sakaizumii
HdrII	HD1	62	275	34620	35	35	35	1715	1955	1835	O.latipes
HdrII	HD2	58	251	25526	31	32	31.5	1622	1446	1534	O.latipes
HdrII	HD3	60	238	25323	32	34	33	1522	1367	1444.5	O.latipes
HdrII	HD4	58	258	28724	35	34	34.5	1568	1633	1600.5	O.latipes
HdrII	HD5	60	251	30777	31	34	32.5	1811	1506	1658.5	O.latipes
HdrII	HD6	56	246	29103	33	32	32.5	1506	1240	1373	O.latipes
HdrII	HD7	62	276	33680	35	34	34.5	1809	1576	1692.5	O.latipes
HdrII	HD8	68	267	34233	34	34	34	1652	1845	1748.5	O.latipes
HdrII	HD9	66	252	26685	31	31	31	1307	1454	1380.5	O.latipes
HdrII	HD10	60	245	26004	29	31	30	1117	1535	1326	O.latipes
Ho5	H1	64	253	29745	34	31	32.5	1432	1273	1352.5	O.latipes
Ho5	H2	63.3	241	28564	31	35	33	1299	1464	1381.5	O.latipes
Ho5	H3	60	246	28755	34	33	33.5	1641	1351	1496	O.latipes
Ho5	H4	62	241	29603	31	31	31	1426	1455	1440.5	O.latipes
Ho5	H6	56	227	26000	34	32	33	1437	1313	1375	O.latipes
Ho5	H7	64	251	31354	33	32	32.5	1667	1613	1640	O.latipes
Ho5	H8	58	246	28816	30	34	32	1666	1393	1529.5	O.latipes
HNI	HN1	56	223	24787	30	28	29	1294	1290	1292	O.sakaizumii
HNI	HN2	50	246	26447	30	31	30.5	1585	1369	1477	O.sakaizumii
HNI	HN3	60	216	24885	35	33	34	1755	1399	1577	O.sakaizumii
HNI	HN4	54	232	22907	32	31	31.5	1436	1309	1372.5	O.sakaizumii
HNI	HN5	52	228	24414	30	32	31	1367	1407	1387	O.sakaizumii
HNI	HN6	56	211	22208	32	29	30.5	1259	1041	1150	O.sakaizumii
HNI	HN7	52	212	22619	30	31	30.5	1618	1261	1439.5	O.sakaizumii
HNI	HN8	54	236	26434	29	31	30	1520	1503	1511.5	O.sakaizumii
HNI	HN9	62	251	25670	29	32	30.5	1439	1215	1327	O.sakaizumii
HNI	HN10	52	260	25632	31	32	31.5	1273	1325	1299	O.sakaizumii
o.minutillus	M1	48	216	21800	28	27	27.5	1179	1122	1150.5	O.minutillus
o.minutillus	M2	52	212	19885	31	28	29.5	1351	1227	1289	O.minutillus
o.minutillus	M3	50	183	18612	28	26	27	1192	1070	1131	O.minutillus
o.minutillus	M4	46	209	20624	29	30	29.5	963	1116	1039.5	O.minutillus
o.minutillus	M5	48	223	20065	26	27	26.5	1011	1079	1045	O.minutillus
o.minutillus	M6	50	202	17679	27	29	28	1076	974	1025	O.minutillus
o.minutillus	M7	52	210	21524	30	32	31	1034	1028	1031	O.minutillus
o.minutillus	M8	52	221	22124	28	30	29	1139	1259	1199	O.minutillus
o.minutillus	M9	48	195	17451	29	30	29.5	991	947	969	O.minutillus
o.minutillus	M10	46	188	16408	24	28	26	1204	988	1096	O.minutillus
o.minutillus	M11	46	204	19182	28	30	29	1009	1018	1013.5	O.minutillus
o.mekongensis	MO1	50	196	17639	27	28	27.5	1101	1005	1053	O.mekongensis
o.mekongensis	MO2	50	212	18966	29	31	30	1225	1235	1230	O.mekongensis
o.mekongensis	MO3	50	217	17974	26	25	25.5	951	815	883	O.mekongensis
o.mekongensis	MO4	50	201	19111	29	30	29.5	1273	1112	1192.5	O.mekongensis
o.mekongensis	MO7	58	197	17756	28	29	28.5	1049	1164	1106.5	O.mekongensis
o.mekongensis	MO8	48	221	20595	29	28	28.5	922	888	905	O.mekongensis
o.mekongensis	MO9	50	226	19071	28	25	26.5	915	844	879.5	O.mekongensis
o.mekongensis	MO10	52	212	20239	30	29	29.5	1191	980	1085.5	O.mekongensis
o.mekongensis	MO11	48	240	24925	26	31	28.5	1145	1066	1105.5	O.mekongensis
o.mekongensis	MO12	50	204	19860	28	30	29	819	1068	943.5	O.mekongensis
o.mekongensis	MO13	55	208	20253	27	28	27.5	1116	1078	1097	O.mekongensis
o.mekongensis	MO14	54	191	18589	24	25	24.5	888	863	875.5	O.mekongensis
o.mekongensis	MO16	52.5	200	18640	20	24	22	901	980	940.5	O.mekongensis
o.mekongensis	MO17	53.3	201	17317	24	25	24.5	1045	950	997.5	O.mekongensis
o.mekongensis	MO18	50	239	22970	31	31	31	1192	1122	1157	O.mekongensis
o.mekongensis	MO19	50	196	18587	25	29	27	984	953	968.5	O.mekongensis
o.mekongensis	MO20	52.5	206	20764	26	29	27.5	1016	1001	1008.5	O.mekongensis
o.mekongensis	MO21	52.5	208	20467	30	29	29.5	1154	954	1054	O.mekongensis
o.hubbsi	HO1	48	201	19962	29	28	28.5	1298	1154	1226	O.hubbsi
o.hubbsi	HO2	52	207	20467	28	29	28.5	1315	1056	1185.5	O.hubbsi
o.hubbsi	HO3	50	217	23320	28	33	30.5	1110	1386	1248	O.hubbsi
o.hubbsi	HO4	48	234	23855	30	31	30.5	1298	1273	1285.5	O.hubbsi
o.hubbsi	HO5	48	215	20440	31	30	30.5	1179	1315	1247	O.hubbsi
o.hubbsi	HO6	50	223	22217	27	27	27	1183	1196	1189.5	O.hubbsi
o.hubbsi	HO7	50	212	21453	28	30	29	1270	1240	1255	O.hubbsi
o.hubbsi	HO8	52	205	20402	27	28	27.5	1256	1235	1245.5	O.hubbsi
o.hubbsi	HO9	48	221	22120	29	29	29	1229	1087	1158	O.hubbsi
o.hubbsi	HO10	50	220	21143	28	29	28.5	1505	1112	1308.5	O.hubbsi
o.hubbsi	HO11	52	206	20712	28	30	29	1028	1187	1107.5	O.hubbsi
o.hubbsi	HO12	50	208	22057	30	31	30.5	1246	1099	1172.5	O.hubbsi
o.hubbsi	HO13	48	215	20994	31	31	31	1225	1166	1195.5	O.hubbsi
