# Supplementary material for: Modular control of vertebrate axis segmentation in time and space
Source: EMBO J. 2024 Aug 9;43(18):4068–91. doi: 10.1038/s44318-024-00186-2 (PMC11405765; doi:10.1038/s44318-024-00186-2)
Supplement: Supplementary file 12 — Source data Fig. 3 [file 44318_2024_186_MOESM12_ESM.zip]

Archive with 8 entries (7 files):
- Figure3/
- __MACOSX/._Figure3
- Figure3/.DS_Store
- __MACOSX/Figure3/._.DS_Store
- Figure3/Figure3BCDEF.xls
- __MACOSX/Figure3/._Figure3BCDEF.xls
- Figure3/Figure3A.xlsx
- __MACOSX/Figure3/._Figure3A.xlsx
