# Supplementary material for: Modular control of vertebrate axis segmentation in time and space
Source: EMBO J. 2024 Aug 9;43(18):4068–91. doi: 10.1038/s44318-024-00186-2 (PMC11405765; doi:10.1038/s44318-024-00186-2)
Supplement: Supplementary file 12 — Source data Fig. 3 [file 44318_2024_186_MOESM12_ESM.zip › Figure3/Figure3BCDEF.xls]

## Sheet: tnt
number	fish	unsegmented_psm_area	unsegmented_psm_length	somite_length	somite_areamean_2only	intercept	mean	population	type
1	KC1	26846	221	38	1737.5	56.67	57.9	Kaga/Cab_F2	Kaga/Cab_F2
2	KC2	29842	263	39	1700.5	60.26	58.14	Kaga/Cab_F2	Kaga/Cab_F2
3	KC3	27968	224	32.5	1352.5	58.6	60.91	Kaga/Cab_F2	Kaga/Cab_F2
4	KC4	23456	216	33	1369.5	55.14	57.79	Kaga/Cab_F2	Kaga/Cab_F2
5	KC5	27914	245	34.5	1299.5	56.67	60.52	Kaga/Cab_F2	Kaga/Cab_F2
6	KC6	22744	213	28.5	1353.5	60.7	62.91	Kaga/Cab_F2	Kaga/Cab_F2
7	KC7	24776	221	27.5	1458.5	60.52	62.39	Kaga/Cab_F2	Kaga/Cab_F2
8	KC8	24638	228	30	1311	55.08	57.89	Kaga/Cab_F2	Kaga/Cab_F2
9	KC9	26466	245	39.5	1521	56.7	58.39	Kaga/Cab_F2	Kaga/Cab_F2
10	KC10	24140	233	33	1378	58.3	62.27	Kaga/Cab_F2	Kaga/Cab_F2
11	KC11	27456	242	36	1385	62.74	62.71	Kaga/Cab_F2	Kaga/Cab_F2
12	KC12	23533	201	25.5	1348	61.56	62.16	Kaga/Cab_F2	Kaga/Cab_F2
13	KC13	23908	212	28	1192.5	57.63	61.53	Kaga/Cab_F2	Kaga/Cab_F2
14	KC14	28753	255	34	1072	52.83	55.09	Kaga/Cab_F2	Kaga/Cab_F2
15	KC15	25419	205	28.5	1723	57.97	61.43	Kaga/Cab_F2	Kaga/Cab_F2
16	KC16	22401	193	27.5	1112	56.48	58.74	Kaga/Cab_F2	Kaga/Cab_F2
17	KC17	25777	232	36	1474	56.43	57.49	Kaga/Cab_F2	Kaga/Cab_F2
18	KC18	26275	237	33	1225	59.77	63.1	Kaga/Cab_F2	Kaga/Cab_F2
19	KC19	25319	231	31	1319.5	54.28	56.57	Kaga/Cab_F2	Kaga/Cab_F2
20	KC20	25415	243	33	1378.5	56.09	58.58	Kaga/Cab_F2	Kaga/Cab_F2
21	KC21	24936	254	42	1561	55.68	56.94	Kaga/Cab_F2	Kaga/Cab_F2
22	KC22	20481	225	33	1259.5	58.99	61.07	Kaga/Cab_F2	Kaga/Cab_F2
23	KC23	21788	198	26.5	1339			Kaga/Cab_F2	Kaga/Cab_F2
24	KC24	24287	223	31	1458.5	57.99	61.7	Kaga/Cab_F2	Kaga/Cab_F2
25	KC25	27251	225	35.5	1430.5	55.88	61.54	Kaga/Cab_F2	Kaga/Cab_F2
26	KC26	24241	215	33.5	1634	54.56	58.52	Kaga/Cab_F2	Kaga/Cab_F2
27	KC27	22876	195	28.5	1304.5	56.65	61.8	Kaga/Cab_F2	Kaga/Cab_F2
28	KC28	23902	193	29	1256.5	55.76	58.87	Kaga/Cab_F2	Kaga/Cab_F2
29	KC29	21155	191	32	1367.5	57.87	60.23	Kaga/Cab_F2	Kaga/Cab_F2
30	KC30	21114	198	28.5	1257.5	59.8	64.65	Kaga/Cab_F2	Kaga/Cab_F2
31	KC31	24515	224	29.5	1525	47.12	54.49	Kaga/Cab_F2	Kaga/Cab_F2
32	KC32	24845	220	31	1233	53.33	58.59	Kaga/Cab_F2	Kaga/Cab_F2
33	KC33	23820	216	32.5	1316	59.34	60.41	Kaga/Cab_F2	Kaga/Cab_F2
34	KC34	21053	201	29	1535	57.34	60.15	Kaga/Cab_F2	Kaga/Cab_F2
35	KC35	23518	211	24	1217.5	57.65	60.82	Kaga/Cab_F2	Kaga/Cab_F2
36	KC36	20211	184	26.5	1357	61.7	61.01	Kaga/Cab_F2	Kaga/Cab_F2
37	KC37	24310	220	33.5	1589.5	60.6	66	Kaga/Cab_F2	Kaga/Cab_F2
38	KC38	19403	170	25	1054.5	57.088	62.72	Kaga/Cab_F2	Kaga/Cab_F2
39	KC39	25115	188	26.5	1470	58.2	68.61	Kaga/Cab_F2	Kaga/Cab_F2
40	KC40	20994	180	26.5	1429	53.07	57.46	Kaga/Cab_F2	Kaga/Cab_F2
41	KC41	26093	232	32	1493	53.16	53.8	Kaga/Cab_F2	Kaga/Cab_F2
42	KC42	25009	230	37.5	1718	50.92	55.8	Kaga/Cab_F2	Kaga/Cab_F2
43	KC43	26813	241	39	1332.5	52.98	55.53	Kaga/Cab_F2	Kaga/Cab_F2
44	KC44	25425	231	33	1197.5	54.1	55.58	Kaga/Cab_F2	Kaga/Cab_F2
45	KC45	27774	266	37.5	1105	59.42	68.79	Kaga/Cab_F2	Kaga/Cab_F2
46	KC46	24408	221	34	1373.5	54.46	56.25	Kaga/Cab_F2	Kaga/Cab_F2
47	KC47	27211	255	37	1307.5	53.48	54.46	Kaga/Cab_F2	Kaga/Cab_F2
48	KC48	27395	253	35	1440.5	54.84	56.59	Kaga/Cab_F2	Kaga/Cab_F2
49	KC49	28132	270	37.5	1637.5	56.79	57.64	Kaga/Cab_F2	Kaga/Cab_F2
50	KC50	26204	247	38	1617.5	53.09	55.18	Kaga/Cab_F2	Kaga/Cab_F2
51	KC51	28370	255	37.5	1541	55.36	55.78	Kaga/Cab_F2	Kaga/Cab_F2
52	KC52	25836	224	33.5	1549.5	58.59	60.33	Kaga/Cab_F2	Kaga/Cab_F2
53	KC53	24347	223	36.5	1670	56.09	56.39	Kaga/Cab_F2	Kaga/Cab_F2
54	KC54	24132	221	30	1339	54.56	56.4	Kaga/Cab_F2	Kaga/Cab_F2
55	KC55	25723	221	30	1539.5	54.88	55.68	Kaga/Cab_F2	Kaga/Cab_F2
56	KC56	25576	227	32.5	1573.5	49.92	51.87	Kaga/Cab_F2	Kaga/Cab_F2
57	KC57	19634	204	31	1243	62.86	65.99	Kaga/Cab_F2	Kaga/Cab_F2
58	KC58	21337	203	29	1209.5	63.48	63.15	Kaga/Cab_F2	Kaga/Cab_F2
59	KC59	26114	226	34	1437.5	65.83	64.98	Kaga/Cab_F2	Kaga/Cab_F2
60	KC60	26134	232	30.5	1184.5	65.71	66.9	Kaga/Cab_F2	Kaga/Cab_F2
61	KC61	20793	189	30	1232.5	61.31	66.01	Kaga/Cab_F2	Kaga/Cab_F2
62	KC62	25289	216	31	1216.5	55.51	56.47	Kaga/Cab_F2	Kaga/Cab_F2
63	KC63	28316	243	37	1574.5	55.68	57.73	Kaga/Cab_F2	Kaga/Cab_F2
64	KC64	23991	215	29.5	1441.5	58.22	61.26	Kaga/Cab_F2	Kaga/Cab_F2
65	KC65	23878	210	26.5	1428	64.41	66.31	Kaga/Cab_F2	Kaga/Cab_F2
66	KC66	25453	235	32.5	1469	66.84	68.86	Kaga/Cab_F2	Kaga/Cab_F2
67	KC67	23797	203	32	1400	62.27	64.33	Kaga/Cab_F2	Kaga/Cab_F2
68	KC68	23322	206	28.5	1320	65.68	66.99	Kaga/Cab_F2	Kaga/Cab_F2
69	KC69	21899	185	25.5	1393	58.58	60.94	Kaga/Cab_F2	Kaga/Cab_F2
70	KC70	24933	221	34	1468	62.41	63.9	Kaga/Cab_F2	Kaga/Cab_F2
71	KC71	21264	187	28.5	1282.5	59.82	62.43	Kaga/Cab_F2	Kaga/Cab_F2
72	KC72	20247	188	32.5	1097.5	61.57	62.86	Kaga/Cab_F2	Kaga/Cab_F2
73	KC73	26441	247	33.5	1101.5	60.45	63	Kaga/Cab_F2	Kaga/Cab_F2
74	KC74	22173	209	29.5	1275.5	55.63	58.81	Kaga/Cab_F2	Kaga/Cab_F2
75	KC75	23330	207	29	1284.5	54.21	60.7	Kaga/Cab_F2	Kaga/Cab_F2
76	KC76	26432	228	30.5	1518	56.35	59.12	Kaga/Cab_F2	Kaga/Cab_F2
77	KC77	27135	248	33	1157	58.63	56.42	Kaga/Cab_F2	Kaga/Cab_F2
78	KC78	26738	231	32.5	1209.5	57.15	63.44	Kaga/Cab_F2	Kaga/Cab_F2
79	KC79	26331	239	31.5	1312	55.9	59.45	Kaga/Cab_F2	Kaga/Cab_F2
80	KC80	24921	223	32.5	1681	57.32	57.21	Kaga/Cab_F2	Kaga/Cab_F2
81	KC81	27994	253	36.5	1091	56.9	58.49	Kaga/Cab_F2	Kaga/Cab_F2
82	KC82	24789	224	33	1575	57.96	57.9	Kaga/Cab_F2	Kaga/Cab_F2
83	KC83	24504	235	36.5	1546.5	61.08	65.67	Kaga/Cab_F2	Kaga/Cab_F2
84	KC84	22838	208	27	877.5	58.79	63.23	Kaga/Cab_F2	Kaga/Cab_F2
85	KC85	31162	287	41.5	1450	63.46	63.71	Kaga/Cab_F2	Kaga/Cab_F2
86	KC86	24919	222	31	1083	58.17	62.27	Kaga/Cab_F2	Kaga/Cab_F2
87	KC87	25532	225	30.5	1555.5	55.91	58.05	Kaga/Cab_F2	Kaga/Cab_F2
88	KC88	21819	213	29	1411	59.33	62.36	Kaga/Cab_F2	Kaga/Cab_F2
89	KC89	31265	259	35.5	1416.5	58.61	61.93	Kaga/Cab_F2	Kaga/Cab_F2
90	KC90	26913	230	29.5	1523	59.18	60.16	Kaga/Cab_F2	Kaga/Cab_F2
91	KC91	21398	190	30.5	1045	55.74	58.22	Kaga/Cab_F2	Kaga/Cab_F2
92	KC92	25687	225	27.5	1149	58.92	61.87	Kaga/Cab_F2	Kaga/Cab_F2
93	KC93	27929	258	39.5	1545	54.3	56.95	Kaga/Cab_F2	Kaga/Cab_F2
94	KC94	23110	222	28	1184	61.84	63.86	Kaga/Cab_F2	Kaga/Cab_F2
95	KC95	24117	228	33	1455	65.02	68.03	Kaga/Cab_F2	Kaga/Cab_F2
96	KC96	28174	259	34	1290	57.08	59.65	Kaga/Cab_F2	Kaga/Cab_F2
97	KC97	23661	221	32	1134	59.76	62.49	Kaga/Cab_F2	Kaga/Cab_F2
98	KC98	26191	235	32	1341	60.66	62.65	Kaga/Cab_F2	Kaga/Cab_F2
99	KC99	26484	238	34.5	1231.5	63.75	65.18	Kaga/Cab_F2	Kaga/Cab_F2
100	KC100	26729	261	35.5	1569.5	60.63	61.24	Kaga/Cab_F2	Kaga/Cab_F2
101	KC101	26357	245	34.5	1575.5	61.3846	67.56	Kaga/Cab_F2	Kaga/Cab_F2
102	KC102	30212	250	32.5	1498	58.3969	60.88	Kaga/Cab_F2	Kaga/Cab_F2
103	KC103	26821	247	35	1627	63.493	66.7	Kaga/Cab_F2	Kaga/Cab_F2
104	KC104	27629	240	35	1638	60.6686	62.06	Kaga/Cab_F2	Kaga/Cab_F2
105	KC105	31511	270	39	1770	56.048	59.13	Kaga/Cab_F2	Kaga/Cab_F2
106	KC106	26702	247	35.5	1411	59.2104	61.93	Kaga/Cab_F2	Kaga/Cab_F2
107	KC107	26271	227	30.5	1421	53.2992	55.67	Kaga/Cab_F2	Kaga/Cab_F2
108	KC108	24354	210	34.5	1443.5	58.9667	62.52	Kaga/Cab_F2	Kaga/Cab_F2
109	KC109	27966	238	33	1595.5	57.2917	58.84	Kaga/Cab_F2	Kaga/Cab_F2
110	KC110	31005	303	36	1488.5	57.2445	57.81	Kaga/Cab_F2	Kaga/Cab_F2
111	KC111	26828	233	29.5	1928	57.0791	58.75	Kaga/Cab_F2	Kaga/Cab_F2
112	KC112	25549	240	33.5	1504.5	60.4401	62.83	Kaga/Cab_F2	Kaga/Cab_F2
113	KC113	22191	212	29	1360	64.4551	62.88	Kaga/Cab_F2	Kaga/Cab_F2
114	KC114	31468	280	43.5	1908.5	55.8391	59.21	Kaga/Cab_F2	Kaga/Cab_F2
115	KC116	30582	276	35	1667	59.824	63.56	Kaga/Cab_F2	Kaga/Cab_F2
116	KC117	27529	240	35.5	1501	59.5644	61.01	Kaga/Cab_F2	Kaga/Cab_F2
117	KC118	29429	301	38	1759.5	58.1412	60.93	Kaga/Cab_F2	Kaga/Cab_F2
118	KC119	26938	250	34	1551.5	56.4072	58.92	Kaga/Cab_F2	Kaga/Cab_F2
119	KC120	24498	220	31	1352	61.0297	62.16	Kaga/Cab_F2	Kaga/Cab_F2
120	KC121	25743	223	33	1495			Kaga/Cab_F2	Kaga/Cab_F2
121	KC122	25823	238	31.5	1416.5	58.6534	61.57	Kaga/Cab_F2	Kaga/Cab_F2
122	KC123	21631	215	27	1126.5	61.8471	60.51	Kaga/Cab_F2	Kaga/Cab_F2
123	KC124	24401	235	32.5	1569	59.1521	59.04	Kaga/Cab_F2	Kaga/Cab_F2
124	KC125	22012	206	27.5	1209.5	56.1355	58.16	Kaga/Cab_F2	Kaga/Cab_F2
125	KC126	22675	210	26	1197.5	62.0668	65.1	Kaga/Cab_F2	Kaga/Cab_F2
126	KC127	22501	214	29	1168.5	57.307	56.52	Kaga/Cab_F2	Kaga/Cab_F2
127	KC128	24739	231	31.5	1395.5	63.2543	66.55	Kaga/Cab_F2	Kaga/Cab_F2
128	KC129	24358	224	32	1365.5	60.5891	62.11	Kaga/Cab_F2	Kaga/Cab_F2
129	KC130	28517	250	32.5	1257.5	61.748	63.6	Kaga/Cab_F2	Kaga/Cab_F2
130	KC131	26813	247	33.5	1361	57.2472	62.41	Kaga/Cab_F2	Kaga/Cab_F2
131	KC132	26254	240	31.5	1545	57.1706	60.95	Kaga/Cab_F2	Kaga/Cab_F2
132	KC133	29277	260	34.5	1568	56.2151	57.67	Kaga/Cab_F2	Kaga/Cab_F2
133	KC134	31744	284	37.5	1642	56.6086	57.33	Kaga/Cab_F2	Kaga/Cab_F2
134	KC135	24155	225	31	1320	58.7486	61.13	Kaga/Cab_F2	Kaga/Cab_F2
135	KC136	25250	237	31.5	1499	61.8254	64.56	Kaga/Cab_F2	Kaga/Cab_F2
136	KC137	30553	260	35	1742	60.0731	60.4	Kaga/Cab_F2	Kaga/Cab_F2
137	KC138	29312	280	37	1610	58.8858	61.76	Kaga/Cab_F2	Kaga/Cab_F2
138	KC139	28510	279	38.5	1321	62.7058	63.88	Kaga/Cab_F2	Kaga/Cab_F2
139	KC140	28477	256	37.5	1801.5	49.0363	56.19	Kaga/Cab_F2	Kaga/Cab_F2
140	KC141	24349	234	40	1924	55.8074	59.05	Kaga/Cab_F2	Kaga/Cab_F2
141	KC142	25949	232	36.5	1355.5	65.7775	63.22	Kaga/Cab_F2	Kaga/Cab_F2
142	KC143	26625	244	38.5	1466	57.548	60.2	Kaga/Cab_F2	Kaga/Cab_F2
143	KC144	28741	254	33.5	1373.5	54.561	57.32	Kaga/Cab_F2	Kaga/Cab_F2
144	KC145	26214	246	32	1400	60.3621	63.31	Kaga/Cab_F2	Kaga/Cab_F2
145	KC146	25584	236	30.5	1281.5	59.8255	60.19	Kaga/Cab_F2	Kaga/Cab_F2
146	KC147	26424	240	32.5	1484.5	57.7728	58.43	Kaga/Cab_F2	Kaga/Cab_F2
147	KC148	30298	270	37.5	1746.5	57.1481	59.8	Kaga/Cab_F2	Kaga/Cab_F2
148	KC149	23366	218	29.5	1599.5	55.9253	59.89	Kaga/Cab_F2	Kaga/Cab_F2
149	KC150	28883	273	39	1609	58.0509	60.64	Kaga/Cab_F2	Kaga/Cab_F2
150	KC151	26434	232	29	1239	59.1377	65.89	Kaga/Cab_F2	Kaga/Cab_F2
151	KC152	25810	225	36.5	1664.5	59.0801	59.46	Kaga/Cab_F2	Kaga/Cab_F2
152	KC153	27206	261	37	1519.5	54.5136	61.58	Kaga/Cab_F2	Kaga/Cab_F2
153	KC154	26126	232	27.5	1131	56.0597	56.85	Kaga/Cab_F2	Kaga/Cab_F2
154	KC155	25587	243	35	1243.5	57.5796	56.95	Kaga/Cab_F2	Kaga/Cab_F2
155	KC156	27793	240	38.5	1462.5	56.6789	58.22	Kaga/Cab_F2	Kaga/Cab_F2
156	KC157	25748	239	36	1320.5	56.9334	60.29	Kaga/Cab_F2	Kaga/Cab_F2
157	KC158	25511	237	32.5	1407.5	63.5981	65.19	Kaga/Cab_F2	Kaga/Cab_F2
158	KC159	23238	237	35	1489.5	55.828	57.66	Kaga/Cab_F2	Kaga/Cab_F2
159	KC160	25113	245	31.5	1213.5	57.0828	59.19	Kaga/Cab_F2	Kaga/Cab_F2
160	KC161	25875	228	31.5	1598.5	57.9624	58.01	Kaga/Cab_F2	Kaga/Cab_F2
161	KC162	23897	230	29.5	1112	58.1799	60.26	Kaga/Cab_F2	Kaga/Cab_F2
162	KC163	21074	205	28.5	1063	54.2973	58.56	Kaga/Cab_F2	Kaga/Cab_F2
163	KC164	25974	239	32	1413.5	58.1811	59.24	Kaga/Cab_F2	Kaga/Cab_F2
164	KC165	27043	254	38	1777.5	54.6961	55.43	Kaga/Cab_F2	Kaga/Cab_F2
165	KC166	24552	222	32	1127	54.6155	58.95	Kaga/Cab_F2	Kaga/Cab_F2
166	KC167	23525	228	35	1281.5	54.6392	58.3	Kaga/Cab_F2	Kaga/Cab_F2
167	KC168	28249	279	36	1263	59.9721	62.05	Kaga/Cab_F2	Kaga/Cab_F2
168	KC169	27510	252	40	1834	63.8897	67.55	Kaga/Cab_F2	Kaga/Cab_F2
169	KC170	22480	227	33	1464	62.3601	64	Kaga/Cab_F2	Kaga/Cab_F2
170	KC171	24609	251	34	1330	64.7597	66	Kaga/Cab_F2	Kaga/Cab_F2
171	KC173	26103	235	32.5	1705	59.5471	62.91	Kaga/Cab_F2	Kaga/Cab_F2
172	KC174	23565	206	27	1219.5	61.8427	68.57	Kaga/Cab_F2	Kaga/Cab_F2
173	KC175	30001	244	32	1513.5	58.7698	61.12	Kaga/Cab_F2	Kaga/Cab_F2
174	KC176	28381	246	32.5	1741	57.6037	57.92	Kaga/Cab_F2	Kaga/Cab_F2
175	KC177	29312	270	40	1857.5	51.5058	55.83	Kaga/Cab_F2	Kaga/Cab_F2
176	KC178	24620	226	30.5	1253	61.6581	64.73	Kaga/Cab_F2	Kaga/Cab_F2
177	KC179	24393	228	28.5	1108	59.2586	64.76	Kaga/Cab_F2	Kaga/Cab_F2
178	KC180	22778	222	31.5	1200	59.0732	62.51	Kaga/Cab_F2	Kaga/Cab_F2
179	KC181	26392	230	32	1391.5	62.668	64.12	Kaga/Cab_F2	Kaga/Cab_F2
180	KC182	26715	239	33.5	1407	61.3243	67.39	Kaga/Cab_F2	Kaga/Cab_F2
181	KC183	32151	280	37.5	1714	62.9225	59.93	Kaga/Cab_F2	Kaga/Cab_F2
182	KC184	26141	232	33	1203	64.2043	68.51	Kaga/Cab_F2	Kaga/Cab_F2
183	KC185	23721	218	30	1084.5	60.3704	64.83	Kaga/Cab_F2	Kaga/Cab_F2
184	KC186	21691	199	25	1318	59.7775	63.02	Kaga/Cab_F2	Kaga/Cab_F2
185	KC187	29457	269	34.5	1718	62.3369	65.65	Kaga/Cab_F2	Kaga/Cab_F2
186	KC188	23987	202	29.5	1412	57.7887	59.79	Kaga/Cab_F2	Kaga/Cab_F2
187	KC189	25746	234	30.5	1302.5	61.6505	64.82	Kaga/Cab_F2	Kaga/Cab_F2
188	KC190	20314	215	26.5	994	56.535	60.66	Kaga/Cab_F2	Kaga/Cab_F2
189	KC191	21078	200	26	1622.5	60.436	62.19	Kaga/Cab_F2	Kaga/Cab_F2
190	KC192	26329	236	31	1163	54.2954	66.29	Kaga/Cab_F2	Kaga/Cab_F2
191	KC193	22935	223	27.5	1075	55.9397	59.55	Kaga/Cab_F2	Kaga/Cab_F2
192	KC194	26801	240	33.5	1631.5	62.061	64.8	Kaga/Cab_F2	Kaga/Cab_F2
193	KC195	26899	248	35	1397	58.0665	62.79	Kaga/Cab_F2	Kaga/Cab_F2
194	KC196	21235	197	32	1614.5	61.5748	66.48	Kaga/Cab_F2	Kaga/Cab_F2
195	KC197	26874	250	37.5	1678.5	56.6294	60.11	Kaga/Cab_F2	Kaga/Cab_F2
196	KC198	25051	244	29.5	1232.5	60.4822	71.63	Kaga/Cab_F2	Kaga/Cab_F2
197	KC199	25178	228	30.5	1076	56.5274	58.72	Kaga/Cab_F2	Kaga/Cab_F2
198	KC200	28889	270	40.5	1611	51.9585	54.44	Kaga/Cab_F2	Kaga/Cab_F2
199	KC201	28596	287	40	2120	63.2082	66.12	Kaga/Cab_F2	Kaga/Cab_F2
200	KC203	20280	207	26.5	1069.5	54.4482	58.57	Kaga/Cab_F2	Kaga/Cab_F2
201	KC204	31606	294	40	1529.5	58.0033	59.75	Kaga/Cab_F2	Kaga/Cab_F2
202	KC205	23121	233	30.5	1070	58.0181	59.17	Kaga/Cab_F2	Kaga/Cab_F2
203	KC206	21155	194	25.5	981	56.0016	59.65	Kaga/Cab_F2	Kaga/Cab_F2
204	KC207	25693	232	32	1395.5	59.0002	61.24	Kaga/Cab_F2	Kaga/Cab_F2
205	KC208	24226	235	33.5	1315	57.7209	59.7	Kaga/Cab_F2	Kaga/Cab_F2
206	KC209	26461	243	36	1523.5	57.9489	62.15	Kaga/Cab_F2	Kaga/Cab_F2
207	KC210	15986	164	23.5	1017	58.2349	60.18	Kaga/Cab_F2	Kaga/Cab_F2
208	KC211	20483	190	28	944.5	64.8283	67.03	Kaga/Cab_F2	Kaga/Cab_F2
209	KC212	21846	186	27.5	1515	57.8817	61.08	Kaga/Cab_F2	Kaga/Cab_F2
210	KC213	23146	210	28.5	1564.5	56.3391	62.72	Kaga/Cab_F2	Kaga/Cab_F2
211	KC214	24100	200	31	1461.5	56.5719	59.33	Kaga/Cab_F2	Kaga/Cab_F2
212	KC215	27399	242	39	1718	69.2805	67.18	Kaga/Cab_F2	Kaga/Cab_F2
213	KC216	24640	244	31	1168.5	58.6171	60.92	Kaga/Cab_F2	Kaga/Cab_F2
214	KC217	24994	218	27.5	1930.5	60.2837	62.87	Kaga/Cab_F2	Kaga/Cab_F2
215	KC218	22974	208	34	1564	62.9197	65.83	Kaga/Cab_F2	Kaga/Cab_F2
216	KC219	20000	188	29.5	1243.5	56.9706	61.02	Kaga/Cab_F2	Kaga/Cab_F2
217	KC220	26666	247	33.5	1484.5	58.783	61.48	Kaga/Cab_F2	Kaga/Cab_F2
218	KC221	28194	264	37	1476.5	52.4053	57.78	Kaga/Cab_F2	Kaga/Cab_F2
219	KC222	23828	211	30.5	1331.5	56.5759	58.97	Kaga/Cab_F2	Kaga/Cab_F2
220	KC223	25676	242	40	1617.5	59.5537	61.63	Kaga/Cab_F2	Kaga/Cab_F2
221	KC224	23274	240	31	1213.5	58.6916	62.07	Kaga/Cab_F2	Kaga/Cab_F2
222	KC225	30325	282	42.5	1895	55.1254	58.06	Kaga/Cab_F2	Kaga/Cab_F2
223	KC226	22120	211	28	1233	57.941	58.71	Kaga/Cab_F2	Kaga/Cab_F2
224	KC227	26886	259	39.5	2094.5	54.9132	59.83	Kaga/Cab_F2	Kaga/Cab_F2
225	KC228	23144	207	30.5	1339	51.1564	57.98	Kaga/Cab_F2	Kaga/Cab_F2
226	KC229	22606	206	32.5	1291	55.9193	57.14	Kaga/Cab_F2	Kaga/Cab_F2
227	KC230	27809	257	33	1401.5	59.196	64.01	Kaga/Cab_F2	Kaga/Cab_F2
228	KC231	21789	211	27	1604	57.5505	59.73	Kaga/Cab_F2	Kaga/Cab_F2
229	KC232	21744	219	28.5	1208	62.1775	65.56	Kaga/Cab_F2	Kaga/Cab_F2
230	KC233	23188	217	26.5	1188	57.3707	60.02	Kaga/Cab_F2	Kaga/Cab_F2
231	KC234	26621	256	34.5	1231.5	60.5855	61.19	Kaga/Cab_F2	Kaga/Cab_F2
232	KC235	28374	260	34	1683.5	63.1729	66.55	Kaga/Cab_F2	Kaga/Cab_F2
233	KC236	28935	255	36	1432	63.3129	64.72	Kaga/Cab_F2	Kaga/Cab_F2
234	KC237	26388	253	32	1354	59.4959	62.79	Kaga/Cab_F2	Kaga/Cab_F2
235	KC238	26166	253	33.5	1103.5	58.8913	63.09	Kaga/Cab_F2	Kaga/Cab_F2
236	KC239	25417	245	32	1325.5	60.5701	63.76	Kaga/Cab_F2	Kaga/Cab_F2
237	KC240	27468	260	34.5	1399.5	61.9206	63.81	Kaga/Cab_F2	Kaga/Cab_F2
238	KC241	25107	260	37	1147.5	56.2289	62.64	Kaga/Cab_F2	Kaga/Cab_F2
239	KC242	23636	234	30.5	1366	60.5279	61.08	Kaga/Cab_F2	Kaga/Cab_F2
240	KC243	21616	206	28	1187.5	58.7184	60.35	Kaga/Cab_F2	Kaga/Cab_F2
241	KC244	19445	203	27	1149.5	54.0852	57.63	Kaga/Cab_F2	Kaga/Cab_F2
242	KC245	26459	254	38.5	1340	58.7528	61.69	Kaga/Cab_F2	Kaga/Cab_F2
243	KC246	29771	283	39.5	1827	49.8333	56.78	Kaga/Cab_F2	Kaga/Cab_F2
244	KC247	28513	260	35.5	1801.5	58.8345	60.63	Kaga/Cab_F2	Kaga/Cab_F2
245	KC248	25430	251	35.5	1235.5	54.2436	57.43	Kaga/Cab_F2	Kaga/Cab_F2
246	KC249	25139	235	36	1710.5	55.1137	56.64	Kaga/Cab_F2	Kaga/Cab_F2
247	KC250	31378	270	41.5	1722.5	55.9115	59.67	Kaga/Cab_F2	Kaga/Cab_F2
248	KC251	26974	258	39	1700	55.751	55.81	Kaga/Cab_F2	Kaga/Cab_F2
249	KC252	27960	260	36	1898	60.3992	65.63	Kaga/Cab_F2	Kaga/Cab_F2
250	KC253	26317	240	31	1354.5	58.8121	64.25	Kaga/Cab_F2	Kaga/Cab_F2
251	KC254	25275	230	32.5	1550	55.9983	59.7	Kaga/Cab_F2	Kaga/Cab_F2
252	KC255	24054	231	30.5	1361	59.7355	66.45	Kaga/Cab_F2	Kaga/Cab_F2
253	KC256	24659	230	32.5	1437.5	66.4383	68.35	Kaga/Cab_F2	Kaga/Cab_F2
254	KC257	26474	262	38	1501.5	55.7832	64.21	Kaga/Cab_F2	Kaga/Cab_F2
255	KC258	24762	245	38.5	1730.5	57.4879	58.71	Kaga/Cab_F2	Kaga/Cab_F2
256	KC259	26428	250	37	1237	55.9065	70.31	Kaga/Cab_F2	Kaga/Cab_F2
257	KC260	30675	278	36.5	1460.5	68.7483	65.48	Kaga/Cab_F2	Kaga/Cab_F2
258	KC261	27135	251	34.5	1618.5	54.5748	59.55	Kaga/Cab_F2	Kaga/Cab_F2
259	KC262	24343	255	34.5	1818.5	58.7857	64.18	Kaga/Cab_F2	Kaga/Cab_F2
260	KC263	25319	232	31.5	1466.5	59.1394	59.91	Kaga/Cab_F2	Kaga/Cab_F2
261	KC264	28829	269	39	1765	50.8051	56.29	Kaga/Cab_F2	Kaga/Cab_F2
262	KC265	25455	232	33	1447.5	57.5336	68.34	Kaga/Cab_F2	Kaga/Cab_F2
263	KC267	24297	220	32	1232.5	54.6293	63.48	Kaga/Cab_F2	Kaga/Cab_F2
264	KC268	27543	255	37	1514.5	67.454	75.91	Kaga/Cab_F2	Kaga/Cab_F2
265	KC269	29249	271	41.5	1723	58.147	62.77	Kaga/Cab_F2	Kaga/Cab_F2
266	KC270	23449	220	30.5	1395.5	54.4662	57.93	Kaga/Cab_F2	Kaga/Cab_F2
267	KC271	25143	241	34	1489	56.3353	58.37	Kaga/Cab_F2	Kaga/Cab_F2
268	KC272	26074	242	34.5	1822.5	54.3969	56.24	Kaga/Cab_F2	Kaga/Cab_F2
269	KC273	24603	225	34	1636	53.445	56.57	Kaga/Cab_F2	Kaga/Cab_F2
270	KC274	28975	261	36	1793.5	63.2755	69.8	Kaga/Cab_F2	Kaga/Cab_F2
271	KC275	24404	220	31.5	1493.5	54.9975	58.79	Kaga/Cab_F2	Kaga/Cab_F2
272	KC276	28042	250	38.5	1574.5	57.1738	61.87	Kaga/Cab_F2	Kaga/Cab_F2
273	KC277	22062	209	26.5	1233.5	61.4203	65.79	Kaga/Cab_F2	Kaga/Cab_F2
274	KC279	24059	237	33	1310	53.949	56.11	Kaga/Cab_F2	Kaga/Cab_F2
275	KC280	29383	270	38.5	1836	55.6305	56.32	Kaga/Cab_F2	Kaga/Cab_F2
276	KC281	24994	222	29	1372.5	51.3169	52.67	Kaga/Cab_F2	Kaga/Cab_F2
277	KC282	25934	238	33	1211.5	56.5081	57.86	Kaga/Cab_F2	Kaga/Cab_F2
278	KC283	23138	217	31	1568	58.5837	59.23	Kaga/Cab_F2	Kaga/Cab_F2
279	KC284	25063	224	30.5	1564	55.4043	56.17	Kaga/Cab_F2	Kaga/Cab_F2
280	KC285	25735	236	25.5	1213	57.0905	59.08	Kaga/Cab_F2	Kaga/Cab_F2
281	KC286	27594	237	38	1604	56.7921	57.76	Kaga/Cab_F2	Kaga/Cab_F2
282	KC287	23550	233	34	1309.5	57.9176	60.49	Kaga/Cab_F2	Kaga/Cab_F2
283	KC288	26453	240	33	1464.5	53.8029	56.19	Kaga/Cab_F2	Kaga/Cab_F2
284	KC289	25582	234	30.5	1212.5	61.9438	62.93	Kaga/Cab_F2	Kaga/Cab_F2
285	KC290	23336	231	29.5	1110	52.7396	55.24	Kaga/Cab_F2	Kaga/Cab_F2
286	KC291	22099	234	34	1119	56.7811	59.93	Kaga/Cab_F2	Kaga/Cab_F2
287	KC292	25982	234	34	1590	54.1745	57.82	Kaga/Cab_F2	Kaga/Cab_F2
288	KC293	24132	251	36	1673	58.3134	59.57	Kaga/Cab_F2	Kaga/Cab_F2
289	KC294	21746	216	28.5	1329.5	57.662	60.79	Kaga/Cab_F2	Kaga/Cab_F2
290	KC295	23378	210	30.5	1771	55.9005	59.42	Kaga/Cab_F2	Kaga/Cab_F2
291	KC296	24027	233	35	1713	56.2187	58.53	Kaga/Cab_F2	Kaga/Cab_F2
292	KC297	27994	265	36.5	1979.5	55.3551	56.73	Kaga/Cab_F2	Kaga/Cab_F2
293	KC298	20934	224	37	1766.5	58.1251	62.61	Kaga/Cab_F2	Kaga/Cab_F2
294	KC299	23464	233	35.5	1842.5	66.4509	70.41	Kaga/Cab_F2	Kaga/Cab_F2
295	KC300	24508	233	29.5	1280.5	56.5641	59.94	Kaga/Cab_F2	Kaga/Cab_F2
296	KC301	26449	240	35	1331.5	56.6556	60.95	Kaga/Cab_F2	Kaga/Cab_F2
297	KC302	25729	247	32.5	1122.5	59.0776	61.88	Kaga/Cab_F2	Kaga/Cab_F2
298	KC303	23554	228	32.5	1453	53.7689	58.04	Kaga/Cab_F2	Kaga/Cab_F2
299	KC304	27516	260	35	1261.5	55.226	59.16	Kaga/Cab_F2	Kaga/Cab_F2
300	KC305	24452	221	33.5	1514	55.9661	57.68	Kaga/Cab_F2	Kaga/Cab_F2
301	KC306	24308	231	32	1352	54.9311	59.54	Kaga/Cab_F2	Kaga/Cab_F2
302	KC307	27248	250	34	1478	56.5606	61.01	Kaga/Cab_F2	Kaga/Cab_F2
303	KC308	23590	225	30	1265.5	56.9549	59.63	Kaga/Cab_F2	Kaga/Cab_F2
304	KC309	27349	249	36	1490	56.5718	59.79	Kaga/Cab_F2	Kaga/Cab_F2
305	KC310	28921	261	37.5	1412	58.1771	60.75	Kaga/Cab_F2	Kaga/Cab_F2
306	KC311	24408	225	31	1429	57.324	59.78	Kaga/Cab_F2	Kaga/Cab_F2
307	KC312	24297	244	35.5	1264	58.398	65.9	Kaga/Cab_F2	Kaga/Cab_F2
308	KC313	26683	247	34	1323.5	55.2532	59.16	Kaga/Cab_F2	Kaga/Cab_F2
309	KC314	26451	249	37	1404	61.1199	65.98	Kaga/Cab_F2	Kaga/Cab_F2
310	KC315	25932	248	36	1712.5	58.3229	61.06	Kaga/Cab_F2	Kaga/Cab_F2
311	KC316	24890	223	31	1501	61.8327	62.62	Kaga/Cab_F2	Kaga/Cab_F2
312	KC317	22788	228	34.5	1385	59.5281	62.06	Kaga/Cab_F2	Kaga/Cab_F2
313	KC318	23138	227	33.5	1463	63.5398	64.46	Kaga/Cab_F2	Kaga/Cab_F2
314	KC319	26193	243	34.5	1510	56.7061	58.15	Kaga/Cab_F2	Kaga/Cab_F2
315	KC320	28356	259	36	1701	56.0792	58.97	Kaga/Cab_F2	Kaga/Cab_F2
316	KC321	25030	224	30.5	1572.5	59.5826	61.55	Kaga/Cab_F2	Kaga/Cab_F2
317	KC322	23361	222	30	1299.5	60.4073	61.78	Kaga/Cab_F2	Kaga/Cab_F2
318	KC323	27454	249	34.5	1525.5	57.4655	59.89	Kaga/Cab_F2	Kaga/Cab_F2
319	KC324	23786	223	28	1255.5	54.6628	57.65	Kaga/Cab_F2	Kaga/Cab_F2
320	KC325	21695	221	33	1151	57.9648	61.07	Kaga/Cab_F2	Kaga/Cab_F2
321	KC326	27152	242	32.5	1500.5	61.0805	63.34	Kaga/Cab_F2	Kaga/Cab_F2
322	KC327	26918	234	33	1382	51.4665	56.68	Kaga/Cab_F2	Kaga/Cab_F2
323	KC328	25017	240	38.5	1715.5	51.5797	55.82	Kaga/Cab_F2	Kaga/Cab_F2
324	KC329	30250	281	41	1840	64.8284	68.17	Kaga/Cab_F2	Kaga/Cab_F2
325	KC330	26541	251	34	1218	53.6295	54.78	Kaga/Cab_F2	Kaga/Cab_F2
326	KC331	26344	257	39	1798.5	59.4652	61.7	Kaga/Cab_F2	Kaga/Cab_F2
327	KC332	26011	255	40	1796	62.4823	68.44	Kaga/Cab_F2	Kaga/Cab_F2
328	KC333	27447	250	39.5	1571.5	56.4948	60.05	Kaga/Cab_F2	Kaga/Cab_F2
329	KC334	27355	258	39	1349.5	55.9765	58.83	Kaga/Cab_F2	Kaga/Cab_F2
330	KC335	26202	251	34.5	1494	58.8665	62.48	Kaga/Cab_F2	Kaga/Cab_F2
331	KC336	25314	234	32	1318.5	55.0074	58.77	Kaga/Cab_F2	Kaga/Cab_F2
332	KC337	28667	260	38.5	1593.5	55.4316	57.4	Kaga/Cab_F2	Kaga/Cab_F2
333	KC338	30459	259	41	1750.5	57.754	61.29	Kaga/Cab_F2	Kaga/Cab_F2
334	KC339	28910	232	32	1327.5	52.5665	57.86	Kaga/Cab_F2	Kaga/Cab_F2
335	KC340	23678	228	31	1277.5	62.0596	61.82	Kaga/Cab_F2	Kaga/Cab_F2
336	KC341	24249	240	31.5	1253	52.2014	55.06	Kaga/Cab_F2	Kaga/Cab_F2
337	KC342	24285	227	33	1429	58.0576	62.55	Kaga/Cab_F2	Kaga/Cab_F2
338	KC343	24149	224	31.5	1475	57.8576	62.3	Kaga/Cab_F2	Kaga/Cab_F2
339	KC344	26097	242	36.5	1459	61.9022	64.91	Kaga/Cab_F2	Kaga/Cab_F2
340	KC345	25542	215	28.5	1544.5	62.2534	67.72	Kaga/Cab_F2	Kaga/Cab_F2
341	KC346	29297	266	35	1745	53.1541	57.21	Kaga/Cab_F2	Kaga/Cab_F2
342	KC347	30057	290	40.5	1514	58.4307	70.79	Kaga/Cab_F2	Kaga/Cab_F2
343	KC348	23617	235	33.5	1560	56.9427	60.83	Kaga/Cab_F2	Kaga/Cab_F2
344	KC349	23424	225	32.5	1537	57.1074	58.79	Kaga/Cab_F2	Kaga/Cab_F2
345	KC350	25396	246	35.5	1429	63.9201	61.02	Kaga/Cab_F2	Kaga/Cab_F2
346	KC351	26805	253	37	1608	56.2741	57.58	Kaga/Cab_F2	Kaga/Cab_F2
347	KC352	23405	212	29.5	1309.5	56.9979	60.37	Kaga/Cab_F2	Kaga/Cab_F2
348	KC353	27441	252	34.5	1834.5	57.7504	59.01	Kaga/Cab_F2	Kaga/Cab_F2
349	KC354	27209	264	40	1704.5	55.1707	58.48	Kaga/Cab_F2	Kaga/Cab_F2
350	KC355	27855	256	37	1356	59.4502	60.8	Kaga/Cab_F2	Kaga/Cab_F2
351	KC356	27288	267	35	1293	62.8926	59.8	Kaga/Cab_F2	Kaga/Cab_F2
352	KC357	29647	280	37	1479.5	54.1851	59.7	Kaga/Cab_F2	Kaga/Cab_F2
353	KC359	31275	295	38	1467	57.1106	61.13	Kaga/Cab_F2	Kaga/Cab_F2
354	KC360	27196	254	36.5	1465.5	62.1464	67.63	Kaga/Cab_F2	Kaga/Cab_F2
355	KC361	25385	236	31	1314	54.4801	56.52	Kaga/Cab_F2	Kaga/Cab_F2
356	KC362	26719	233	30		61.3616	63.61	Kaga/Cab_F2	Kaga/Cab_F2
357	KC363	27234	244	35	1189.5	56.6166	59.25	Kaga/Cab_F2	Kaga/Cab_F2
358	KC364	23962	238	37.5	1733.5	58.3528	61.34	Kaga/Cab_F2	Kaga/Cab_F2
359	KC365	24460	221	32.5	1335	60.3122	66.61	Kaga/Cab_F2	Kaga/Cab_F2
360	KC366	23807	216	31	1424.5	60.5772	62.73	Kaga/Cab_F2	Kaga/Cab_F2
361	KC367	30828	277	39	1464	57.012	64.21	Kaga/Cab_F2	Kaga/Cab_F2
362	KC368	32312	315	39	1594.5	62.3175	65.66	Kaga/Cab_F2	Kaga/Cab_F2
363	KC369	27075	250	37.5	1597.5	55.6856	59.44	Kaga/Cab_F2	Kaga/Cab_F2
364	KC370	26907	237	33.5	1988	61.8959	66.16	Kaga/Cab_F2	Kaga/Cab_F2
365	KC371	24012	221	30	1162.5	59.4508	61.81	Kaga/Cab_F2	Kaga/Cab_F2
366	KC372	30918	266	34.5	1612.5	56.8666	59.76	Kaga/Cab_F2	Kaga/Cab_F2
367	KC373	31694	262	34.5	1947	59.2261	62.61	Kaga/Cab_F2	Kaga/Cab_F2
368	KC374	23508	235	29	1121.5	59.9685	62.07	Kaga/Cab_F2	Kaga/Cab_F2
369	KC375	26733	240	32	1482.5	53.7267	57.75	Kaga/Cab_F2	Kaga/Cab_F2
370	KC376	23173	220	30	1215.5	56.8042	59.82	Kaga/Cab_F2	Kaga/Cab_F2
371	KC377	28965	278	41	1580	61.7985	60.36	Kaga/Cab_F2	Kaga/Cab_F2
372	KC378	32546	293	38.5	1917	58.5156	59.24	Kaga/Cab_F2	Kaga/Cab_F2
373	KC379	21511	194	24.5	1104.5	53.9682	57.79	Kaga/Cab_F2	Kaga/Cab_F2
374	KC380	24285	219	31	1480	55.4753	58.12	Kaga/Cab_F2	Kaga/Cab_F2
375	KC381	28929	267	38.5	1658.5	55.4643	52.52	Kaga/Cab_F2	Kaga/Cab_F2
376	KC382	24257	222	34.5	1094.5	54.2089	61.15	Kaga/Cab_F2	Kaga/Cab_F2
377	KC383	27583	233	31	1125.5	54.6548	59.62	Kaga/Cab_F2	Kaga/Cab_F2
378	KC384	24117	227	30	1238.5	57.0591	61.7	Kaga/Cab_F2	Kaga/Cab_F2
379	KC385	25576	239	31	1339	59.019	65.29	Kaga/Cab_F2	Kaga/Cab_F2
380	KC386	24448	228	29.5	1373	61.4587	65.38	Kaga/Cab_F2	Kaga/Cab_F2
381	KC387	22382	209	29	1354	58.7164	60.89	Kaga/Cab_F2	Kaga/Cab_F2
382	KC388	23855	204	29.5	1247.5	56.79	59.87	Kaga/Cab_F2	Kaga/Cab_F2
383	KC389	23636	236	29	1316			Kaga/Cab_F2	Kaga/Cab_F2
384	KC390	20733	192	28.5	1188.5	56.5854	60.09	Kaga/Cab_F2	Kaga/Cab_F2
385	KC391	26769	248	35.5	1363	55.6957	58.96	Kaga/Cab_F2	Kaga/Cab_F2
386	KC392	24270	224	30	1318.5	58.0627	62.09	Kaga/Cab_F2	Kaga/Cab_F2
387	KC393	27512	252	40	1854			Kaga/Cab_F2	Kaga/Cab_F2
388	KC394	31439	285	38.5	1530.5	51.1669	55.39	Kaga/Cab_F2	Kaga/Cab_F2
389	KC395	26216	253	39.5	1304.5	55.7819	59.17	Kaga/Cab_F2	Kaga/Cab_F2
390	KC396	27093	247	31	1372.5	57.354	56.99	Kaga/Cab_F2	Kaga/Cab_F2
391	KC397	24653	239	35.5	1567.5	54.2477	56.27	Kaga/Cab_F2	Kaga/Cab_F2
392	KC398	26876	234	30.5	1553.5	54.5269	56.98	Kaga/Cab_F2	Kaga/Cab_F2
393	KC399	25894	264	39	1732	61.3172	58.62	Kaga/Cab_F2	Kaga/Cab_F2
394	KC400	23041	237	29.5	1391.5	53.1917	54.85	Kaga/Cab_F2	Kaga/Cab_F2
395	KC401	28998	276	40	1662.5	54.9546	58.6	Kaga/Cab_F2	Kaga/Cab_F2
396	KC402	29011	255	34.5	1550.5	54.6509	57.7	Kaga/Cab_F2	Kaga/Cab_F2
397	KC403	30936	268	36.5	1736.5	56.779	54.26	Kaga/Cab_F2	Kaga/Cab_F2
398	KC404	21003	210	30.5	1363.5	56.5862	54.15	Kaga/Cab_F2	Kaga/Cab_F2
399	KC405	23276	228	35	1528.5	61.5446	66.68	Kaga/Cab_F2	Kaga/Cab_F2
400	KC406	26742	252	38	1587	56.5555	57.3	Kaga/Cab_F2	Kaga/Cab_F2
401	KC407	23611	221	33.5	1331.5	55.6002	58.51	Kaga/Cab_F2	Kaga/Cab_F2
402	KC408	25496	224	33.5	1226	52.6941	57.48	Kaga/Cab_F2	Kaga/Cab_F2
403	KC409	26666	255	33.5	1320	54.3795	58.38	Kaga/Cab_F2	Kaga/Cab_F2
404	KC410	29568	266	39	2129.5	52.2877	60.79	Kaga/Cab_F2	Kaga/Cab_F2
405	KC411	26118	240	33.5	1765	54.403	54.99	Kaga/Cab_F2	Kaga/Cab_F2
406	KC412	27460	262	37	2020	57.1766	58.58	Kaga/Cab_F2	Kaga/Cab_F2
407	KC413	28356	263	33.5	1620	68.4668	64.33	Kaga/Cab_F2	Kaga/Cab_F2
408	KC414	28205	254	33	1598.5	57.26	61.08	Kaga/Cab_F2	Kaga/Cab_F2
409	KC415	27223	243	34.5	1554.5	59.0926	62.29	Kaga/Cab_F2	Kaga/Cab_F2
410	KC416	29379	261	41	2143	58.7543	61.16	Kaga/Cab_F2	Kaga/Cab_F2
411	KC417	26480	232	30.5	1273.5	55.5191	56.32	Kaga/Cab_F2	Kaga/Cab_F2
412	KC418	25055	261	36	1351.5	52.9955	56.74	Kaga/Cab_F2	Kaga/Cab_F2
413	KC419	27039	252	39.5	1497	54.02	55.55	Kaga/Cab_F2	Kaga/Cab_F2
414	KC420	25354	235	33	1362.5	57.8631	60.58	Kaga/Cab_F2	Kaga/Cab_F2
415	KC421	28115	257	35.5	1572.5	61.5238	62.6	Kaga/Cab_F2	Kaga/Cab_F2
416	KC422	24636	234	33.5	1647	63.3042	62.72	Kaga/Cab_F2	Kaga/Cab_F2
417	KC423	27920	280	40	1905	56.1694	55.95	Kaga/Cab_F2	Kaga/Cab_F2
418	KC424	25651	258	37	1590	58.9215	58.96	Kaga/Cab_F2	Kaga/Cab_F2
419	KC425	28960	268	37	1959.5	55.4486	57.25	Kaga/Cab_F2	Kaga/Cab_F2
420	KC426	29342	285	38	2013	54.1141	57.28	Kaga/Cab_F2	Kaga/Cab_F2
421	KC427	24755	237	35	1143.5	57.933	58.77	Kaga/Cab_F2	Kaga/Cab_F2
422	KC428	23493	204	29.5	1471	57.937	59.15	Kaga/Cab_F2	Kaga/Cab_F2
423	KC429	31039	262	37.5	1599.5	54.9863	57.13	Kaga/Cab_F2	Kaga/Cab_F2
424	KC430	20435	188	28.5	943.5	56.5638	59.13	Kaga/Cab_F2	Kaga/Cab_F2
425	KC431	28255	225	31	1325.5	58.7325	61.71	Kaga/Cab_F2	Kaga/Cab_F2
426	KC432	27895	231	32	1279	57.1197	60.37	Kaga/Cab_F2	Kaga/Cab_F2
427	KC433	26345	241	32.5	1247	59.1231	61.39	Kaga/Cab_F2	Kaga/Cab_F2
428	KC434	27485	239	31	1310	58.8959	60.16	Kaga/Cab_F2	Kaga/Cab_F2
429	KC435	24800	240	35	1046	56.641	60.04	Kaga/Cab_F2	Kaga/Cab_F2
430	KC436	27464	244	37	1298.5	56.0157	58.13	Kaga/Cab_F2	Kaga/Cab_F2
431	KC437	24686	231	30	1550.5	57.5337	60.14	Kaga/Cab_F2	Kaga/Cab_F2
432	KC438	28318	240	35	1556.5	54.5288	55.59	Kaga/Cab_F2	Kaga/Cab_F2
433	KC439	29000	250	39.5	1446	59.8992	59.82	Kaga/Cab_F2	Kaga/Cab_F2
434	KC440	26451	249	37.5	1282.5	54.506	56	Kaga/Cab_F2	Kaga/Cab_F2
435	KC441	23935	228	32.5	1197	58.9402	60.14	Kaga/Cab_F2	Kaga/Cab_F2
436	KC442	25321	235	29.5	1771.5	54.7387	57.98	Kaga/Cab_F2	Kaga/Cab_F2
437	KC443	21695	204	30	1205	56.5307	58.81	Kaga/Cab_F2	Kaga/Cab_F2
438	KC444	26225	216	31	1599	61.9104	63.64	Kaga/Cab_F2	Kaga/Cab_F2
439	KC445	19544	195	29	1098.5	53.1537	55.48	Kaga/Cab_F2	Kaga/Cab_F2
440	KC446	26223	218	31	1427	59.08	60.07	Kaga/Cab_F2	Kaga/Cab_F2
441	KC447	23288	259	35	1307.5	56.051	57.59	Kaga/Cab_F2	Kaga/Cab_F2
442	KC448	20337	208	28	1001	55.5821	55.95	Kaga/Cab_F2	Kaga/Cab_F2
443	KC450	20969	207	28	1580	58.2588	61.73	Kaga/Cab_F2	Kaga/Cab_F2
444	KC451	26332	227	30.5	1623.5	58.0897	58.85	Kaga/Cab_F2	Kaga/Cab_F2
445	KC452	23987	205	32.5	1490	55.0749	57.55	Kaga/Cab_F2	Kaga/Cab_F2
446	KC453	22242	228	29.5	1117.5	55.3559	57.82	Kaga/Cab_F2	Kaga/Cab_F2
447	KC454	27079	243	34.5	1523	55.8985	57.4	Kaga/Cab_F2	Kaga/Cab_F2
448	KC455	27535	252	34.5	1640.5	61.916	59.89	Kaga/Cab_F2	Kaga/Cab_F2
449	KC456	23962	246	36	1334	54.0377	55.35	Kaga/Cab_F2	Kaga/Cab_F2
450	KC457	28408	250	33.5	1360	54.1887	58.03	Kaga/Cab_F2	Kaga/Cab_F2
451	KC458	21157	219	26.5	1077.5	57.4323	62.54	Kaga/Cab_F2	Kaga/Cab_F2
452	KC459	23064	222	27.5	1473	62.4149	63.61	Kaga/Cab_F2	Kaga/Cab_F2
453	KC460	25197	255	34.5	1402.5	56.5581	58.99	Kaga/Cab_F2	Kaga/Cab_F2
454	KC461	26677	241	33	1421.5	54.6538	58.2	Kaga/Cab_F2	Kaga/Cab_F2
455	KC462	27533	257	32	1547.5	56.4319	58.54	Kaga/Cab_F2	Kaga/Cab_F2
456	KC463	28517	251	35.5	1409.5	55.4344	56.99	Kaga/Cab_F2	Kaga/Cab_F2
457	KC464	24216	222	31	1486	56.4009	55.92	Kaga/Cab_F2	Kaga/Cab_F2
458	KC466	23868	224	29.5	1191.5	53.5564	56.84	Kaga/Cab_F2	Kaga/Cab_F2
459	KC467	24848	235	29.5	1462.5	54.0743	56.65	Kaga/Cab_F2	Kaga/Cab_F2
460	KC468	31252	270	36.5	1502.5	51.8769	55.17	Kaga/Cab_F2	Kaga/Cab_F2
461	KC470	24358	221	31	1512.5	54.4622	56.87	Kaga/Cab_F2	Kaga/Cab_F2
462	KC471	30409	241	31	1588	57.2304	59.55	Kaga/Cab_F2	Kaga/Cab_F2
463	KC472	25620	222	31.5	1609.5	59.2925	60.65	Kaga/Cab_F2	Kaga/Cab_F2
464	KC473	21704	211	28.5	1281.5	57.2603	59.63	Kaga/Cab_F2	Kaga/Cab_F2
465	KC474	26438	231	31	1173.5	56.8261	59.89	Kaga/Cab_F2	Kaga/Cab_F2
466	KC475	21951	234	33.5	1120.5	56.3528	60.03	Kaga/Cab_F2	Kaga/Cab_F2
467	KC479	18233	194	27	1211.5	50.1055	60.42	Kaga/Cab_F2	Kaga/Cab_F2
468	KC480	22104	204	26	1233.5	55.1906	56.64	Kaga/Cab_F2	Kaga/Cab_F2
469	KC481	20090	203	28	1347	56.3718	58.44	Kaga/Cab_F2	Kaga/Cab_F2
470	KC482	20348	200	26	1171	54.6579	57.62	Kaga/Cab_F2	Kaga/Cab_F2
471	KC484	21180	197	30.5	1301.5	53.2703	58.07	Kaga/Cab_F2	Kaga/Cab_F2
472	KC485	22302	220	31.5	1395.5	54.5017	57.7	Kaga/Cab_F2	Kaga/Cab_F2
473	KC486	22300	235	30	1360	55.7031	55.53	Kaga/Cab_F2	Kaga/Cab_F2
474	KC487	23156	227	32	1329.5	60.1722	61.67	Kaga/Cab_F2	Kaga/Cab_F2
475	KC488	22453	228	28.5	1316	57.8234	59.93	Kaga/Cab_F2	Kaga/Cab_F2
476	KC489	22198	220	33	1228	53.1467	55.13	Kaga/Cab_F2	Kaga/Cab_F2
477	KC490	22480	200	28	1206.5	52.9392	54.99	Kaga/Cab_F2	Kaga/Cab_F2
478	KC492	19686	193	28.5	1110.5	52.5839	55.1	Kaga/Cab_F2	Kaga/Cab_F2
479	KC493	24379	230	32	1336	54.9579	56.3	Kaga/Cab_F2	Kaga/Cab_F2
480	KC494	24458	235	30.5	1318.5	51.7948	54.82	Kaga/Cab_F2	Kaga/Cab_F2
481	KC496	25101	240	33.5	1456.5	61.4962	61.83	Kaga/Cab_F2	Kaga/Cab_F2
482	KC497	22951	218	29	1244	66.7569	65.9	Kaga/Cab_F2	Kaga/Cab_F2
483	KC498	25180	234	34.5	1556.5	56.7194	58.65	Kaga/Cab_F2	Kaga/Cab_F2
484	KC499	25415	228	33	1657	56.7122	59.67	Kaga/Cab_F2	Kaga/Cab_F2
485	KC500	23347	207	29	1339	60.366	63.37	Kaga/Cab_F2	Kaga/Cab_F2
486	KC501	19669	187	26.5	1212.5	59.9477	61.27	Kaga/Cab_F2	Kaga/Cab_F2
487	KC502	26300	258	34	1519	52.5916	57.08	Kaga/Cab_F2	Kaga/Cab_F2
488	KC503	17534	190	30	1243.5	55.1812	58.04	Kaga/Cab_F2	Kaga/Cab_F2
489	KC504	18166	207	29.5	1069	60.5677	64.43	Kaga/Cab_F2	Kaga/Cab_F2
490	KC505	25101	225	29.5	1517.5	63.0943	63.14	Kaga/Cab_F2	Kaga/Cab_F2
491	KC506	24797	244	34.5	1430	53.8239	56.94	Kaga/Cab_F2	Kaga/Cab_F2
492	KC507	23253	220	30	1208	54.832	56.92	Kaga/Cab_F2	Kaga/Cab_F2
493	KC508	20910	199	26.5	1495	54.4769	55.45	Kaga/Cab_F2	Kaga/Cab_F2
494	KC509	17942	205	29	1079.5	57.2381	55.4	Kaga/Cab_F2	Kaga/Cab_F2
495	KC510	17871	188	25.5	998	56.976	58.24	Kaga/Cab_F2	Kaga/Cab_F2
496	KC511	16412	190	28.5	968.5	59.7677	61.38	Kaga/Cab_F2	Kaga/Cab_F2
497	KC512	23230	206	29.5	1512	57.2566	61.08	Kaga/Cab_F2	Kaga/Cab_F2
498	KC513	25201	224	32.5	1333	52.7068	56.94	Kaga/Cab_F2	Kaga/Cab_F2
499	KC514	25203	214	30	1301.5	55.3052	57.16	Kaga/Cab_F2	Kaga/Cab_F2
500	KC515	29829	264	34.5	1391	60.9106	59.65	Kaga/Cab_F2	Kaga/Cab_F2
501	KC516	21185	223	30.5	1064	63.5231	67.53	Kaga/Cab_F2	Kaga/Cab_F2
502	KC517	24594	248	35.5	1195.5	56.8269	59.89	Kaga/Cab_F2	Kaga/Cab_F2
503	KC518	28657	258	34.5	1714.5	56.3537	60.18	Kaga/Cab_F2	Kaga/Cab_F2
504	KC519	28596	272	32.5	1176.5	55.1037	59.58	Kaga/Cab_F2	Kaga/Cab_F2
505	KC520	23968	223	31	1225	61.6414	66.47	Kaga/Cab_F2	Kaga/Cab_F2
506	KC521	26129	231	34	1452	55.1693	57.28	Kaga/Cab_F2	Kaga/Cab_F2
507	KC522	22719	199	28.5	1305.5	51.0548	55.35	Kaga/Cab_F2	Kaga/Cab_F2
508	KC523	29258	250	33.5	1485	55.0438	56.25	Kaga/Cab_F2	Kaga/Cab_F2
509	KC524	25731	249	33.5	1209	54.2694	56.57	Kaga/Cab_F2	Kaga/Cab_F2
510	KC525	27353	248	36	1482	58.2578	61.87	Kaga/Cab_F2	Kaga/Cab_F2
511	KC526	21890	198	28.5	1176.5	58.2549	58.43	Kaga/Cab_F2	Kaga/Cab_F2
512	KC527	21781	216	29.5	1247	57.6377	58.8	Kaga/Cab_F2	Kaga/Cab_F2
513	KC528	22951	210	27.5	1375.5	61.3416	61.81	Kaga/Cab_F2	Kaga/Cab_F2
514	KC529	19238	200	26.5	1334.5	56.4238	59.18	Kaga/Cab_F2	Kaga/Cab_F2
515	KC530	28251	254	34	1339	56.0361	59.81	Kaga/Cab_F2	Kaga/Cab_F2
516	KC531	21593	211	31	1170	63.7249	62.71	Kaga/Cab_F2	Kaga/Cab_F2
517	KC532	24400	232	33.5	1483.5	61.4642	69.49	Kaga/Cab_F2	Kaga/Cab_F2
518	KC533	20532	216	28.5	1014	58.768	62.47	Kaga/Cab_F2	Kaga/Cab_F2
519	KC534	19481	216	28.5	1041.5	60.0751	62.83	Kaga/Cab_F2	Kaga/Cab_F2
520	KC535	17457	186	25.5	1013	50.7543	57.7	Kaga/Cab_F2	Kaga/Cab_F2
521	KC536	16029	163	27.5	1239	57.5657	59.89	Kaga/Cab_F2	Kaga/Cab_F2
522	KC537	21967	220	30.5	1328.5	66.6306	71.85	Kaga/Cab_F2	Kaga/Cab_F2
523	KC538	23246	215	31	1541.5	63.4183	64.55	Kaga/Cab_F2	Kaga/Cab_F2
524	KC539	22327	231	33	1230	55.4	57.28	Kaga/Cab_F2	Kaga/Cab_F2
525	KC541	20272	226	33.5	1074.5	54.8971	56.01	Kaga/Cab_F2	Kaga/Cab_F2
526	KC542	21503	206	31.5	1462.5	58.0039	60.47	Kaga/Cab_F2	Kaga/Cab_F2
527	KC543	19898	212	32	1098.5	60.8284	62.28	Kaga/Cab_F2	Kaga/Cab_F2
528	KC544	21869	222	32.5	1148.5	56.7594	58.23	Kaga/Cab_F2	Kaga/Cab_F2
529	KC545	18924	197	29.5	1150.5	54.8111	56.02	Kaga/Cab_F2	Kaga/Cab_F2
530	KC546	25758	221	29	1598	57.6676	58.97	Kaga/Cab_F2	Kaga/Cab_F2
531	KC547	22780	199	26	1130	56.6143	58.56	Kaga/Cab_F2	Kaga/Cab_F2
532	KC548	23204	213	29.5	1563	57.3229	59.34	Kaga/Cab_F2	Kaga/Cab_F2
533	KC549	21963	211	28.5	1295	57.8778	58.85	Kaga/Cab_F2	Kaga/Cab_F2
534	KC550	20640	201	30	992.5	52.9965	55.97	Kaga/Cab_F2	Kaga/Cab_F2
535	KC551	21472	217	30.5	1250	55.1142	55.16	Kaga/Cab_F2	Kaga/Cab_F2
536	KC552	22365	204	28.5	1216	52.822	55.69	Kaga/Cab_F2	Kaga/Cab_F2
537	KC553	28077	260	33	1570	56.8927	59.45	Kaga/Cab_F2	Kaga/Cab_F2
538	KC554	24877	230	31	1770.5	56.2111	57	Kaga/Cab_F2	Kaga/Cab_F2
539	KC555	22763	234	32.5	1404	55.9795	57.03	Kaga/Cab_F2	Kaga/Cab_F2
540	KC556	23698	220	33.5	1290	58.8903	62.61	Kaga/Cab_F2	Kaga/Cab_F2
541	KC557	21168	204	29.5	1361	55.81	59.51	Kaga/Cab_F2	Kaga/Cab_F2
542	KC558	22849	231	33.5	1382	56.6687	59.84	Kaga/Cab_F2	Kaga/Cab_F2
543	KC559	23146	220	33.5	1624	57.1295	61.72	Kaga/Cab_F2	Kaga/Cab_F2
544	KC560	24475	245	35	1532	54.5356	57.61	Kaga/Cab_F2	Kaga/Cab_F2
545	KC561	24117	236	33	1384	58.8759	61.19	Kaga/Cab_F2	Kaga/Cab_F2
546	KC562	21243	205	29.5	1212	54.3649	55.66	Kaga/Cab_F2	Kaga/Cab_F2
547	KC563	21421	219	30	1055.5	66.1959	63.26	Kaga/Cab_F2	Kaga/Cab_F2
548	KC564	23309	239	31.5	1255.5	48.1204	53.94	Kaga/Cab_F2	Kaga/Cab_F2
549	KC565	26767	228	31	1238.5	57.9105	61.59	Kaga/Cab_F2	Kaga/Cab_F2
550	KC566	21777	205	28.5	958	57.5595	59.59	Kaga/Cab_F2	Kaga/Cab_F2
551	KC567	22970	207	26.5	1157	60.8154	63.99	Kaga/Cab_F2	Kaga/Cab_F2
552	KC568	20942	235	29	1085			Kaga/Cab_F2	Kaga/Cab_F2
553	KC569	21635	205	30	1390	59.1661	60.51	Kaga/Cab_F2	Kaga/Cab_F2
554	KC570	19293	192	25	875.5	63.8602	66.75	Kaga/Cab_F2	Kaga/Cab_F2
555	KC571	23483	241	32	1331.5	62.5517	63.69	Kaga/Cab_F2	Kaga/Cab_F2
556	KC572	21281	198	26.5	1226	60.1402	61.11	Kaga/Cab_F2	Kaga/Cab_F2
557	KC573	24977	244	33	1174.5	60.7664	62.7	Kaga/Cab_F2	Kaga/Cab_F2
558	KC574	23996	226	31	1222	57.6106	60.69	Kaga/Cab_F2	Kaga/Cab_F2
559	KC575	22225	206	26.5	1002.5	54.7985	58.72	Kaga/Cab_F2	Kaga/Cab_F2
560	KC576	22587	215	28	1168.5	55.8242	61.72	Kaga/Cab_F2	Kaga/Cab_F2
561	KC577	22514	208	26	1195	54.7572	63.79	Kaga/Cab_F2	Kaga/Cab_F2
562	KC578	24054	225	31	1333.5	53.753	54.17	Kaga/Cab_F2	Kaga/Cab_F2
563	KC579	21526	214	29.5	1105	56.1042	58.8	Kaga/Cab_F2	Kaga/Cab_F2
564	KC580	21534	208	28	1326.5	59.4721	64.26	Kaga/Cab_F2	Kaga/Cab_F2
565	KC581	19835	191	25.5	1176	56.2169	58.96	Kaga/Cab_F2	Kaga/Cab_F2
566	KC582	21764	226	33	1494	62.678	63.59	Kaga/Cab_F2	Kaga/Cab_F2
567	KC583	22141	214	28.5	1328.5	56.0822	59	Kaga/Cab_F2	Kaga/Cab_F2
568	KC584	23115	225	30	1359	58.8445	60.3	Kaga/Cab_F2	Kaga/Cab_F2
569	KC585	21446	215	30.5	1162	57.3524	58.73	Kaga/Cab_F2	Kaga/Cab_F2
570	KC586	29300	263	36	1847			Kaga/Cab_F2	Kaga/Cab_F2
571	KC587	20950	195	28	1385.5	56.3888	61.61	Kaga/Cab_F2	Kaga/Cab_F2
572	KC588	23805	234	30	1565.5	59.7503	61.55	Kaga/Cab_F2	Kaga/Cab_F2
573	KC589	23770	223	32	1178	55.7272	58.28	Kaga/Cab_F2	Kaga/Cab_F2
574	KC590	21363	216	30	1197	58.9998	60.32	Kaga/Cab_F2	Kaga/Cab_F2
575	KC591	25337	220	29.5	1900	55.9754	57.38	Kaga/Cab_F2	Kaga/Cab_F2
576	KC592	26489	211	31	1296	61.4212	65.97	Kaga/Cab_F2	Kaga/Cab_F2
577	KC593	24741	227	33.5	1764	66.0385	70.45	Kaga/Cab_F2	Kaga/Cab_F2
578	KC594	23046	212	32.5	1613	65.5645	69.51	Kaga/Cab_F2	Kaga/Cab_F2
579	KC595	17610	196	26	1338.5	68.9828	70.09	Kaga/Cab_F2	Kaga/Cab_F2
580	KC596	23014	225	28	1261.5	68.7101	71.26	Kaga/Cab_F2	Kaga/Cab_F2
581	KC597	23502	227	29.5	1559	63.6798	65.97	Kaga/Cab_F2	Kaga/Cab_F2
582	KC598	22893	228	30.5	1437.5	62.7165	67.29	Kaga/Cab_F2	Kaga/Cab_F2
583	KC599	25084	230	28.5	1362	69.2535	71.68	Kaga/Cab_F2	Kaga/Cab_F2
584	KC600	20368	222	30.5	1034	61.2219	66.05	Kaga/Cab_F2	Kaga/Cab_F2
585	KC601	23975	217	26.5	1538.5	53.9413	61.06	Kaga/Cab_F2	Kaga/Cab_F2
586	KC602	22093	223	30	1387	53.9025	59.5	Kaga/Cab_F2	Kaga/Cab_F2
587	KC603	21831	230	30.5	1339	54.0426	58.53	Kaga/Cab_F2	Kaga/Cab_F2
588	KC604	28377	296	37	1513.5	54.7981	59.65	Kaga/Cab_F2	Kaga/Cab_F2
589	KC605	24450	226	30.5	1507.5	59.2471	64.77	Kaga/Cab_F2	Kaga/Cab_F2
590	KC606	25963	229	31.5	1600.5	56.1883	60.55	Kaga/Cab_F2	Kaga/Cab_F2
591	KC607	21375	212	30	1428	57.7199	61.16	Kaga/Cab_F2	Kaga/Cab_F2
592	KC608	29953	322	44	1723.5	59.4811	59.35	Kaga/Cab_F2	Kaga/Cab_F2
593	KC609	27497	247	32	1578.5	60.3952	64.55	Kaga/Cab_F2	Kaga/Cab_F2
594	KC610	23043	227	31.5	1324.5	66.8486	65.81	Kaga/Cab_F2	Kaga/Cab_F2
595	KC611	24776	228	27	1322.5	61.2882	62.6	Kaga/Cab_F2	Kaga/Cab_F2
596	KC612	19630	202	28.5	1166.5	59.9861	62.02	Kaga/Cab_F2	Kaga/Cab_F2
597	KC613	24735	246	31	1354			Kaga/Cab_F2	Kaga/Cab_F2
598	KC614	25293	223	30.5	1269	61.6146	63.85	Kaga/Cab_F2	Kaga/Cab_F2
599	KC615	25009	218	27.5	1115	59.8367	60.85	Kaga/Cab_F2	Kaga/Cab_F2
600	KC616	26122	242	33.5	1558	60.6162	63.43	Kaga/Cab_F2	Kaga/Cab_F2
601	KC617	22665	224	27	1265.5	58.9074	59.76	Kaga/Cab_F2	Kaga/Cab_F2
602	KC618	22886	210	28.5	1491	61.0812	61.57	Kaga/Cab_F2	Kaga/Cab_F2
603	KC619	22792	235	29.5	1320	61.3378	61.87	Kaga/Cab_F2	Kaga/Cab_F2
604	KC620	25182	242	34	1530.5	63.9365	61.59	Kaga/Cab_F2	Kaga/Cab_F2
605	KC621	25337	231	30	1685.5	55.7	64.79	Kaga/Cab_F2	Kaga/Cab_F2
606	KC622	23588	217	28	1319	60.8485	62.18	Kaga/Cab_F2	Kaga/Cab_F2
607	KC623	22053	220	30	1313.5	57.1186	61.1	Kaga/Cab_F2	Kaga/Cab_F2
608	KC624	23104	226	29.5	1239.5	58.0867	61.08	Kaga/Cab_F2	Kaga/Cab_F2
609	KC625	22476	234	31.5	1150	54.8612	57.81	Kaga/Cab_F2	Kaga/Cab_F2
610	KC626	23027	226	31.5	931	57.8493	58.55	Kaga/Cab_F2	Kaga/Cab_F2
611	KC627	22028	232	34	1378	60.5835	59.91	Kaga/Cab_F2	Kaga/Cab_F2
612	KC628	25932	244	33	1475.5	55.85	58.38	Kaga/Cab_F2	Kaga/Cab_F2
613	KC629	26242	237	33.5	1665.5	62.4867	64.97	Kaga/Cab_F2	Kaga/Cab_F2
614	KC630	21698	217	31.5	1463.5	55.1041	57.2	Kaga/Cab_F2	Kaga/Cab_F2
615	KC631	24672	257	31.5	1289	58.0126	61.12	Kaga/Cab_F2	Kaga/Cab_F2
616	KC632	22725	245	35.5	1342	62.6286	61.41	Kaga/Cab_F2	Kaga/Cab_F2
617	KC633	22750	223	30.5	1244.5	58.299	58.68	Kaga/Cab_F2	Kaga/Cab_F2
618	KC634	22384	214	28	1272.5	58.628	61.65	Kaga/Cab_F2	Kaga/Cab_F2
619	KC635	21285	208	29	1204.5	56.2869	56.62	Kaga/Cab_F2	Kaga/Cab_F2
620	KC636	24624	228	29	1169.5	56.2309	58.13	Kaga/Cab_F2	Kaga/Cab_F2
621	KC637	23085	227	27	982.5	58.3008	59.65	Kaga/Cab_F2	Kaga/Cab_F2
622	KC638	22259	213	27	1119	58.003	61.79	Kaga/Cab_F2	Kaga/Cab_F2
623	KC639	24485	230	32	1701.5	58.1787	59.98	Kaga/Cab_F2	Kaga/Cab_F2
624	KC640	25379	241	35	1616.5	58.5671	60.14	Kaga/Cab_F2	Kaga/Cab_F2
625	KC641	24350	230	33	1401.5	57.9149	61.86	Kaga/Cab_F2	Kaga/Cab_F2
626	KC642	24530	231	32.5	1220	56.8092	59.95	Kaga/Cab_F2	Kaga/Cab_F2
627	KC643	24921	223	31	1733.5	57.4801	60.74	Kaga/Cab_F2	Kaga/Cab_F2
628	KC644	25356	240	35.5	1644.5	56.9364	61.67	Kaga/Cab_F2	Kaga/Cab_F2
629	KC645	24077	233	31	1436.5	56.581	58.69	Kaga/Cab_F2	Kaga/Cab_F2
630	KC646	22702	234	32.5	1349.5			Kaga/Cab_F2	Kaga/Cab_F2
631	KC647	25099	223	31.5	1387	57.6629	60.39	Kaga/Cab_F2	Kaga/Cab_F2
632	KC648	25884	235	30.5	1307.5	59.5649	65.17	Kaga/Cab_F2	Kaga/Cab_F2
633	C1	31032	254	36.5	1784.5	NA	NA	F0	Cab
634	C2	28000	250	31	1495	NA	NA	F0	Cab
635	C3	29159	260	33.5	1605	NA	NA	F0	Cab
636	C4	29997	268	37	1718	NA	NA	F0	Cab
637	C5	28480	247	30	1532	NA	NA	F0	Cab
638	C6	27399	242	30.5	1232	NA	NA	F0	Cab
639	C7	25200	223	29	1287.5	NA	NA	F0	Cab
640	C8	31472	265	35	1630	NA	NA	F0	Cab
641	C9	31361	263	33.5	1434.5	NA	NA	F0	Cab
642	C10	27840	240	28.5	1230.5	NA	NA	F0	Cab
643	C11	28302	241	29.5	1416.5	NA	NA	F0	Cab
644	C12	28343	244	33.5	1539	NA	NA	F0	Cab
645	C13	25938	228	28.5	1527.5	NA	NA	F0	Cab
646	C14	26959	235	31.5	1569	NA	NA	F0	Cab
647	C15	29812	250	36.5	1708.5	NA	NA	F0	Cab
648	C16	30424	269	34.5	1683	NA	NA	F0	Cab
649	C17	28942	245	33	1463.5	NA	NA	F0	Cab
650	C18	28960	247	35	1630	NA	NA	F0	Cab
651	C19	29013	241	36	1880	NA	NA	F0	Cab
652	K1	24360	229	31	1295.5	NA	NA	F0	Kaga
653	K2	23554	228	29	1228	NA	NA	F0	Kaga
654	K3	21731	206	27	1189.5	NA	NA	F0	Kaga
655	K4	22489	209	27.5	1232.5	NA	NA	F0	Kaga
656	K5	20067	196	28	1116	NA	NA	F0	Kaga
657	K6	17153	200	29	1235.5	NA	NA	F0	Kaga
658	K7	22824	228	29	1436	NA	NA	F0	Kaga
659	K8	21668	209	30.5	1436.5	NA	NA	F0	Kaga
660	K9	26001	233	29	1490	NA	NA	F0	Kaga
661	K10	20123	210	29	1459	NA	NA	F0	Kaga
662	K11	19944	206	26.5	1097.5	NA	NA	F0	Kaga
663	K12	21367	213	27.5	1172.5	NA	NA	F0	Kaga
664	K13	22439	236	31	1178	NA	NA	F0	Kaga
665	K14	21469	224	29.5	1204	NA	NA	F0	Kaga
666	K15	23929	227	32	1477.5	NA	NA	F0	Kaga
667	K16	20986	204	28	1245	NA	NA	F0	Kaga
668	K17	19745	205	26.5	1001.5	NA	NA	F0	Kaga
669	K18	25136	229	32	1535.5	NA	NA	F0	Kaga
670	K19	24553	224	28	1082	NA	NA	F0	Kaga
671	K20	21423	218	28	1207.5	NA	NA	F0	Kaga
