# Supplementary material for: Modular control of vertebrate axis segmentation in time and space
Source: EMBO J. 2024 Aug 9;43(18):4068–91. doi: 10.1038/s44318-024-00186-2 (PMC11405765; doi:10.1038/s44318-024-00186-2)
Supplement: Supplementary file 12 — Source data Fig. 3 [file 44318_2024_186_MOESM12_ESM.zip › Figure3/Figure3A.xlsx]

## Sheet: Sheet1
fish	strain	intercept	mean	sd	sem
KC1	Kaga/Cab_F2	56.67	57.9	0.97	0.18
KC2	Kaga/Cab_F2	60.26	58.14	2.65	0.49
KC3	Kaga/Cab_F2	58.6	60.91	1.4	0.26
KC4	Kaga/Cab_F2	55.14	57.79	1.79	0.33
KC5	Kaga/Cab_F2	56.67	60.52	2.24	0.42
KC6	Kaga/Cab_F2	60.7	62.91	1.39	0.26
KC7	Kaga/Cab_F2	60.52	62.39	1.23	0.23
KC8	Kaga/Cab_F2	55.08	57.89	1.6	0.3
KC9	Kaga/Cab_F2	56.7	58.39	0.99	0.18
KC10	Kaga/Cab_F2	58.3	62.27	2.3	0.43
KC11	Kaga/Cab_F2	62.74	62.71	0.73	0.14
KC31	Kaga/Cab_F2	47.12	54.49	4.33	0.8
KC32	Kaga/Cab_F2	53.33	58.59	3.03	0.56
KC33	Kaga/Cab_F2	59.34	60.41	1.32	0.24
KC34	Kaga/Cab_F2	57.34	60.15	1.67	0.31
KC35	Kaga/Cab_F2	57.65	60.82	1.82	0.34
KC36	Kaga/Cab_F2	61.7	61.01	0.87	0.16
KC37	Kaga/Cab_F2	60.6	66	3.08	0.57
KC38	Kaga/Cab_F2	57.088	62.72	3.21	0.6
KC39	Kaga/Cab_F2	58.2	68.61	5.92	1.16
KC40	Kaga/Cab_F2	53.07	57.46	2.5	0.46
KC41	Kaga/Cab_F2	53.16	53.8	1.4	0.26
KC42	Kaga/Cab_F2	50.92	55.8	2.87	0.53
KC43	Kaga/Cab_F2	52.98	55.53	2.03	0.4
KC44	Kaga/Cab_F2	54.1	55.58	0.87	0.16
KC45	Kaga/Cab_F2	59.42	68.79	7.32	1.36
KC46	Kaga/Cab_F2	54.46	56.25	1.07	0.2
KC47	Kaga/Cab_F2	53.48	54.46	0.67	0.12
KC48	Kaga/Cab_F2	54.84	56.59	1.01	0.19
KC49	Kaga/Cab_F2	56.79	57.64	0.61	0.11
KC50	Kaga/Cab_F2	53.09	55.18	1.22	0.23
KC51	Kaga/Cab_F2	55.36	55.78	0.39	0.07
KC52	Kaga/Cab_F2	58.59	60.33	1.03	0.19
KC53	Kaga/Cab_F2	56.09	56.39	0.41	0.08
KC54	Kaga/Cab_F2	54.56	56.4	1.13	0.21
KC55	Kaga/Cab_F2	54.88	55.68	0.79	0.15
KC62	Kaga/Cab_F2	55.51	56.47	0.8	0.15
KC63	Kaga/Cab_F2	55.68	57.73	1.22	0.23
KC64	Kaga/Cab_F2	58.22	61.26	1.74	0.32
KC65	Kaga/Cab_F2	64.41	66.31	1.09	0.2
KC66	Kaga/Cab_F2	66.84	68.86	1.35	0.25
KC67	Kaga/Cab_F2	62.27	64.33	1.2	0.22
KC68	Kaga/Cab_F2	65.68	66.99	0.88	0.16
KC69	Kaga/Cab_F2	58.58	60.94	1.38	0.26
KC70	Kaga/Cab_F2	62.41	63.9	0.91	0.17
KC71	Kaga/Cab_F2	59.82	62.43	1.58	0.29
KC72	Kaga/Cab_F2	61.57	62.86	0.74	0.14
KC73	Kaga/Cab_F2	60.45	63	1.47	0.27
KC74	Kaga/Cab_F2	55.63	58.81	1.97	0.37
KC75	Kaga/Cab_F2	54.21	60.7	4.13	0.77
KC76	Kaga/Cab_F2	56.35	59.12	1.59	0.29
KC77	Kaga/Cab_F2	58.63	56.42	1.67	0.31
KC78	Kaga/Cab_F2	57.15	63.44	3.61	0.75
KC79	Kaga/Cab_F2	55.9	59.45	2.12	0.39
KC80	Kaga/Cab_F2	57.32	57.21	0.68	0.13
KC81	Kaga/Cab_F2	56.9	58.49	1.44	0.27
KC82	Kaga/Cab_F2	57.96	57.9	0.18	0.03
KC83	Kaga/Cab_F2	61.08	65.67	2.98	0.55
KC84	Kaga/Cab_F2	58.79	63.23	2.58	0.48
KC85	Kaga/Cab_F2	63.46	63.71	0.52	0.1
KC86	Kaga/Cab_F2	58.17	62.27	2.34	0.43
KC87	Kaga/Cab_F2	55.91	58.05	1.23	0.23
KC88	Kaga/Cab_F2	59.33	62.36	1.73	0.32
KC89	Kaga/Cab_F2	58.61	61.93	1.95	0.36
KC90	Kaga/Cab_F2	59.18	60.16	0.74	0.14
KC91	Kaga/Cab_F2	55.74	58.22	1.55	0.29
KC92	Kaga/Cab_F2	58.92	61.87	1.71	0.32
KC93	Kaga/Cab_F2	54.3	56.95	1.51	0.28
KC94	Kaga/Cab_F2	61.84	63.86	1.18	0.22
KC95	Kaga/Cab_F2	65.02	68.03	3.29	0.61
KC96	Kaga/Cab_F2	57.08	59.65	1.61	0.3
KC97	Kaga/Cab_F2	59.76	62.49	1.63	0.3
KC98	Kaga/Cab_F2	60.66	62.65	1.14	0.21
KC99	Kaga/Cab_F2	63.75	65.18	0.86	0.16
KC100	Kaga/Cab_F2	60.63	61.24	0.4	0.07
KC101	Kaga/Cab_F2	61.3846	67.56	3.55	0.72
KC102	Kaga/Cab_F2	58.3969	60.88	1.42	0.26
KC103	Kaga/Cab_F2	63.493	66.7	1.91	0.35
KC104	Kaga/Cab_F2	60.6686	62.06	0.87	0.16
KC105	Kaga/Cab_F2	56.048	59.13	1.9	0.35
KC106	Kaga/Cab_F2	59.2104	61.93	1.7	0.32
KC107	Kaga/Cab_F2	53.2992	55.67	1.58	0.29
KC108	Kaga/Cab_F2	58.9667	62.52	2.13	0.4
KC109	Kaga/Cab_F2	57.2917	58.84	1.07	0.2
KC110	Kaga/Cab_F2	57.2445	57.81	0.5	0.09
KC111	Kaga/Cab_F2	57.0791	58.75	1.02	0.19
KC112	Kaga/Cab_F2	60.4401	62.83	1.41	0.26
KC113	Kaga/Cab_F2	64.4551	62.88	0.93	0.17
KC114	Kaga/Cab_F2	55.8391	59.21	2.06	0.38
KC115	Kaga/Cab_F2	55.5986	57.2	0.95	0.18
KC116	Kaga/Cab_F2	59.824	63.56	2.3	0.43
KC123	Kaga/Cab_F2	61.8471	60.51	1.21	0.22
KC124	Kaga/Cab_F2	59.1521	59.04	0.23	0.04
KC125	Kaga/Cab_F2	56.1355	58.16	1.21	0.23
KC126	Kaga/Cab_F2	62.0668	65.1	1.86	0.34
KC127	Kaga/Cab_F2	57.307	56.52	0.71	0.13
KC128	Kaga/Cab_F2	63.2543	66.55	1.89	0.35
KC129	Kaga/Cab_F2	60.5891	62.11	0.91	0.17
KC130	Kaga/Cab_F2	61.748	63.6	1.07	0.2
KC131	Kaga/Cab_F2	57.2472	62.41	2.99	0.56
KC132	Kaga/Cab_F2	57.1706	60.95	2.19	0.41
KC133	Kaga/Cab_F2	56.2151	57.67	0.91	0.17
KC134	Kaga/Cab_F2	56.6086	57.33	0.46	0.09
KC135	Kaga/Cab_F2	58.7486	61.13	1.5	0.28
KC136	Kaga/Cab_F2	61.8254	64.56	1.58	0.29
KC137	Kaga/Cab_F2	60.0731	60.4	0.38	0.07
KC138	Kaga/Cab_F2	58.8858	61.76	1.74	0.32
KC139	Kaga/Cab_F2	62.7058	63.88	1.02	0.19
KC140	Kaga/Cab_F2	49.0363	56.19	4.23	0.79
KC141	Kaga/Cab_F2	55.8074	59.05	1.85	0.34
KC152	Kaga/Cab_F2	59.0801	59.46	0.45	0.08
KC153	Kaga/Cab_F2	54.5136	61.58	4.14	0.77
KC154	Kaga/Cab_F2	56.0597	56.85	0.59	0.11
KC155	Kaga/Cab_F2	57.5796	56.95	0.58	0.11
KC156	Kaga/Cab_F2	56.6789	58.22	1.13	0.21
KC157	Kaga/Cab_F2	56.9334	60.29	1.92	0.36
KC158	Kaga/Cab_F2	63.5981	65.19	1.17	0.22
KC159	Kaga/Cab_F2	55.828	57.66	1.46	0.27
KC160	Kaga/Cab_F2	57.0828	59.19	1.58	0.29
KC161	Kaga/Cab_F2	57.9624	58.01	0.39	0.07
KC168	Kaga/Cab_F2	59.9721	62.05	1.25	0.23
KC169	Kaga/Cab_F2	63.8897	67.55	2.1	0.39
KC170	Kaga/Cab_F2	62.3601	64	0.98	0.18
KC171	Kaga/Cab_F2	64.7597	66	0.92	0.17
KC172	Kaga/Cab_F2	56.5147	62.47	3.42	0.64
KC173	Kaga/Cab_F2	59.5471	62.91	1.93	0.36
KC174	Kaga/Cab_F2	61.8427	68.57	3.86	0.72
KC175	Kaga/Cab_F2	58.7698	61.12	1.39	0.26
KC176	Kaga/Cab_F2	57.6037	57.92	0.87	0.16
KC184	Kaga/Cab_F2	64.2043	68.51	2.85	0.53
KC185	Kaga/Cab_F2	60.3704	64.83	2.65	0.49
KC186	Kaga/Cab_F2	59.7775	63.02	1.99	0.37
KC187	Kaga/Cab_F2	62.3369	65.65	1.92	0.36
KC188	Kaga/Cab_F2	57.7887	59.79	1.21	0.22
KC189	Kaga/Cab_F2	61.6505	64.82	1.81	0.34
KC190	Kaga/Cab_F2	56.535	60.66	2.4	0.45
KC191	Kaga/Cab_F2	60.436	62.19	1.06	0.2
KC200	Kaga/Cab_F2	51.9585	54.44	1.89	0.35
KC201	Kaga/Cab_F2	63.2082	66.12	1.79	0.33
KC202	Kaga/Cab_F2	58.9966	57.35	1.13	0.21
KC203	Kaga/Cab_F2	54.4482	58.57	2.58	0.48
KC204	Kaga/Cab_F2	58.0033	59.75	1.19	0.22
KC205	Kaga/Cab_F2	58.0181	59.17	0.83	0.15
KC206	Kaga/Cab_F2	56.0016	59.65	2.18	0.4
KC207	Kaga/Cab_F2	59.0002	61.24	1.31	0.24
KC208	Kaga/Cab_F2	57.7209	59.7	1.18	0.22
KC209	Kaga/Cab_F2	57.9489	62.15	2.4	0.45
KC210	Kaga/Cab_F2	58.2349	60.18	1.39	0.26
KC211	Kaga/Cab_F2	64.8283	67.03	1.45	0.27
KC212	Kaga/Cab_F2	57.8817	61.08	1.88	0.35
KC213	Kaga/Cab_F2	56.3391	62.72	3.65	0.68
KC214	Kaga/Cab_F2	56.5719	59.33	1.59	0.3
KC215	Kaga/Cab_F2	69.2805	67.18	1.46	0.27
KC216	Kaga/Cab_F2	58.6171	60.92	1.39	0.26
KC217	Kaga/Cab_F2	60.2837	62.87	1.52	0.28
KC218	Kaga/Cab_F2	62.9197	65.83	1.67	0.31
KC219	Kaga/Cab_F2	56.9706	61.02	2.36	0.44
KC227	Kaga/Cab_F2	54.9132	59.83	3.3	0.61
KC228	Kaga/Cab_F2	51.1564	57.98	4.42	0.82
KC229	Kaga/Cab_F2	55.9193	57.14	0.78	0.14
KC230	Kaga/Cab_F2	59.196	64.01	2.76	0.51
KC231	Kaga/Cab_F2	57.5505	59.73	1.28	0.24
KC242	Kaga/Cab_F2	60.5279	61.08	0.55	0.1
KC243	Kaga/Cab_F2	58.7184	60.35	0.94	0.17
KC244	Kaga/Cab_F2	54.0852	57.63	2.05	0.38
KC245	Kaga/Cab_F2	58.7528	61.69	2.35	0.44
KC246	Kaga/Cab_F2	49.8333	56.78	4.04	0.75
KC247	Kaga/Cab_F2	58.8345	60.63	1.23	0.23
KC248	Kaga/Cab_F2	54.2436	57.43	2.04	0.38
KC249	Kaga/Cab_F2	55.1137	56.64	0.93	0.17
KC250	Kaga/Cab_F2	55.9115	59.67	2.32	0.43
KC251	Kaga/Cab_F2	55.751	55.81	0.22	0.04
KC252	Kaga/Cab_F2	60.3992	65.63	3.76	0.7
KC253	Kaga/Cab_F2	58.8121	64.25	3.17	0.59
KC254	Kaga/Cab_F2	55.9983	59.7	2.14	0.4
KC255	Kaga/Cab_F2	59.7355	66.45	3.82	0.71
KC256	Kaga/Cab_F2	66.4383	68.35	1.55	0.29
KC257	Kaga/Cab_F2	55.7832	64.21	5.19	0.96
KC258	Kaga/Cab_F2	57.4879	58.71	0.89	0.16
KC259	Kaga/Cab_F2	55.9065	70.31	8.62	1.6
KC260	Kaga/Cab_F2	68.7483	65.48	2.12	0.43
KC261	Kaga/Cab_F2	54.5748	59.55	2.84	0.53
KC262	Kaga/Cab_F2	58.7857	64.18	3.28	0.61
KC263	Kaga/Cab_F2	59.1394	59.91	1.14	0.21
KC264	Kaga/Cab_F2	50.8051	56.29	3.16	0.59
KC265	Kaga/Cab_F2	57.5336	68.34	6.42	1.19
KC266	Kaga/Cab_F2	57.5234	63.04	3.28	0.61
KC267	Kaga/Cab_F2	54.6293	63.48	5.05	0.94
KC268	Kaga/Cab_F2	67.454	75.91	5.14	0.95
KC269	Kaga/Cab_F2	58.147	62.77	2.66	0.49
KC270	Kaga/Cab_F2	54.4662	57.93	2	0.37
KC271	Kaga/Cab_F2	56.3353	58.37	1.26	0.23
KC272	Kaga/Cab_F2	54.3969	56.24	1.1	0.2
KC273	Kaga/Cab_F2	53.445	56.57	1.78	0.33
KC274	Kaga/Cab_F2	63.2755	69.8	3.97	0.74
KC275	Kaga/Cab_F2	54.9975	58.79	2.21	0.41
KC276	Kaga/Cab_F2	57.1738	61.87	2.73	0.51
KC277	Kaga/Cab_F2	61.4203	65.79	2.49	0.46
KC279	Kaga/Cab_F2	53.949	56.11	1.24	0.24
KC280	Kaga/Cab_F2	55.6305	56.32	0.66	0.12
KC281	Kaga/Cab_F2	51.3169	52.67	1.24	0.23
KC282	Kaga/Cab_F2	56.5081	57.86	0.84	0.16
KC283	Kaga/Cab_F2	58.5837	59.23	1.18	0.22
KC284	Kaga/Cab_F2	55.4043	56.17	0.48	0.09
KC285	Kaga/Cab_F2	57.0905	59.08	1.54	0.29
KC286	Kaga/Cab_F2	56.7921	57.76	0.82	0.15
KC287	Kaga/Cab_F2	57.9176	60.49	1.51	0.28
KC288	Kaga/Cab_F2	53.8029	56.19	1.63	0.3
KC289	Kaga/Cab_F2	61.9438	62.93	0.69	0.13
KC290	Kaga/Cab_F2	52.7396	55.24	1.49	0.28
KC291	Kaga/Cab_F2	56.7811	59.93	1.82	0.34
KC292	Kaga/Cab_F2	54.1745	57.82	2.22	0.41
KC293	Kaga/Cab_F2	58.3134	59.57	0.97	0.18
KC294	Kaga/Cab_F2	57.662	60.79	1.81	0.34
KC295	Kaga/Cab_F2	55.9005	59.42	2.03	0.38
KC296	Kaga/Cab_F2	56.2187	58.53	1.37	0.25
KC297	Kaga/Cab_F2	55.3551	56.73	1.13	0.21
KC298	Kaga/Cab_F2	58.1251	62.61	2.75	0.51
KC299	Kaga/Cab_F2	66.4509	70.41	2.32	0.43
KC310	Kaga/Cab_F2	58.1771	60.75	1.47	0.27
KC311	Kaga/Cab_F2	57.324	59.78	1.4	0.26
KC312	Kaga/Cab_F2	58.398	65.9	4.31	0.8
KC313	Kaga/Cab_F2	55.2532	59.16	2.28	0.42
KC314	Kaga/Cab_F2	61.1199	65.98	2.76	0.51
KC315	Kaga/Cab_F2	58.3229	61.06	1.57	0.29
KC316	Kaga/Cab_F2	61.8327	62.62	0.68	0.13
KC317	Kaga/Cab_F2	59.5281	62.06	1.49	0.28
KC318	Kaga/Cab_F2	63.5398	64.46	1.99	0.37
KC327	Kaga/Cab_F2	51.4665	56.68	3.02	0.56
KC328	Kaga/Cab_F2	51.5797	55.82	2.56	0.48
KC329	Kaga/Cab_F2	64.8284	68.17	2.04	0.38
KC330	Kaga/Cab_F2	53.6295	54.78	0.78	0.14
KC331	Kaga/Cab_F2	59.4652	61.7	1.4	0.26
KC332	Kaga/Cab_F2	62.4823	68.44	4.13	0.77
KC333	Kaga/Cab_F2	56.4948	60.05	2.03	0.38
KC334	Kaga/Cab_F2	55.9765	58.83	1.9	0.35
KC335	Kaga/Cab_F2	58.8665	62.48	2.12	0.39
KC336	Kaga/Cab_F2	55.0074	58.77	2.22	0.41
KC347	Kaga/Cab_F2	58.4307	70.79	7.08	1.32
KC348	Kaga/Cab_F2	56.9427	60.83	2.26	0.42
KC349	Kaga/Cab_F2	57.1074	58.79	1.02	0.19
KC350	Kaga/Cab_F2	63.9201	61.02	2.32	0.43
KC351	Kaga/Cab_F2	56.2741	57.58	0.95	0.18
KC361	Kaga/Cab_F2	54.4801	56.52	1.17	0.22
KC362	Kaga/Cab_F2	61.3616	63.61	1.6	0.3
KC363	Kaga/Cab_F2	56.6166	59.25	1.5	0.28
KC364	Kaga/Cab_F2	58.3528	61.34	1.84	0.34
KC365	Kaga/Cab_F2	60.3122	66.61	3.6	0.67
KC366	Kaga/Cab_F2	60.5772	62.73	1.35	0.25
KC367	Kaga/Cab_F2	57.012	64.21	4.13	0.77
KC368	Kaga/Cab_F2	62.3175	65.66	1.99	0.37
KC369	Kaga/Cab_F2	55.6856	59.44	2.84	0.53
KC370	Kaga/Cab_F2	61.8959	66.16	2.53	0.47
KC382	Kaga/Cab_F2	54.2089	61.15	3.98	0.74
KC383	Kaga/Cab_F2	54.6548	59.62	2.85	0.53
KC384	Kaga/Cab_F2	57.0591	61.7	2.64	0.49
KC385	Kaga/Cab_F2	59.019	65.29	3.59	0.67
KC386	Kaga/Cab_F2	61.4587	65.38	2.34	0.43
KC387	Kaga/Cab_F2	58.7164	60.89	1.29	0.24
KC388	Kaga/Cab_F2	56.79	59.87	1.77	0.33
KC390	Kaga/Cab_F2	56.5854	60.09	2.65	0.49
KC391	Kaga/Cab_F2	55.6957	58.96	1.88	0.35
KC392	Kaga/Cab_F2	58.0627	62.09	2.31	0.43
KC394	Kaga/Cab_F2	51.1669	55.39	2.55	0.47
KC395	Kaga/Cab_F2	55.7819	59.17	2.06	0.38
KC396	Kaga/Cab_F2	57.354	56.99	1.08	0.2
KC397	Kaga/Cab_F2	54.2477	56.27	1.22	0.23
KC398	Kaga/Cab_F2	54.5269	56.98	1.44	0.27
KC399	Kaga/Cab_F2	61.3172	58.62	2.52	0.48
KC400	Kaga/Cab_F2	53.1917	54.85	1.15	0.21
KC401	Kaga/Cab_F2	54.9546	58.6	2.32	0.43
KC402	Kaga/Cab_F2	54.6509	57.7	1.75	0.33
KC403	Kaga/Cab_F2	56.779	54.26	1.97	0.36
KC404	Kaga/Cab_F2	56.5862	54.15	2.16	0.4
KC405	Kaga/Cab_F2	61.5446	66.68	3.07	0.57
KC406	Kaga/Cab_F2	56.5555	57.3	1.28	0.24
KC407	Kaga/Cab_F2	55.6002	58.51	1.66	0.31
KC408	Kaga/Cab_F2	52.6941	57.48	2.89	0.54
KC409	Kaga/Cab_F2	54.3795	58.38	2.4	0.44
KC410	Kaga/Cab_F2	52.2877	60.79	4.97	0.92
KC411	Kaga/Cab_F2	54.403	54.99	0.4	0.07
KC412	Kaga/Cab_F2	57.1766	58.58	1.93	0.36
KC413	Kaga/Cab_F2	68.4668	64.33	2.44	0.45
KC414	Kaga/Cab_F2	57.26	61.08	2.19	0.41
KC415	Kaga/Cab_F2	59.0926	62.29	1.86	0.35
KC416	Kaga/Cab_F2	58.7543	61.16	1.38	0.26
KC417	Kaga/Cab_F2	55.5191	56.32	0.61	0.11
KC418	Kaga/Cab_F2	52.9955	56.74	2.32	0.43
KC419	Kaga/Cab_F2	54.02	55.55	0.97	0.18
KC437	Kaga/Cab_F2	57.5337	60.14	2.06	0.38
KC438	Kaga/Cab_F2	54.5288	55.59	0.64	0.12
KC439	Kaga/Cab_F2	59.8992	59.82	0.96	0.18
KC440	Kaga/Cab_F2	54.506	56	1.65	0.31
KC441	Kaga/Cab_F2	58.9402	60.14	0.95	0.18
KC442	Kaga/Cab_F2	54.7387	57.98	1.89	0.35
KC443	Kaga/Cab_F2	56.5307	58.81	1.36	0.25
KC444	Kaga/Cab_F2	61.9104	63.64	1.1	0.2
KC445	Kaga/Cab_F2	53.1537	55.48	1.67	0.31
KC446	Kaga/Cab_F2	59.08	60.07	0.64	0.12
KC447	Kaga/Cab_F2	56.051	57.59	0.9	0.17
KC448	Kaga/Cab_F2	55.5821	55.95	0.41	0.08
KC449	Kaga/Cab_F2	55.1429	54.36	0.6	0.11
KC450	Kaga/Cab_F2	58.2588	61.73	1.99	0.37
KC451	Kaga/Cab_F2	58.0897	58.85	0.72	0.13
KC452	Kaga/Cab_F2	55.0749	57.55	1.57	0.29
KC453	Kaga/Cab_F2	55.3559	57.82	1.42	0.26
KC454	Kaga/Cab_F2	55.8985	57.4	0.96	0.18
KC455	Kaga/Cab_F2	61.916	59.89	1.48	0.27
KC488	Kaga/Cab_F2	57.8234	59.93	1.3	0.24
KC489	Kaga/Cab_F2	53.1467	55.13	1.28	0.24
KC490	Kaga/Cab_F2	52.9392	54.99	1.27	0.24
KC491	Kaga/Cab_F2	58.3774	59.36	0.72	0.13
KC492	Kaga/Cab_F2	52.5839	55.1	1.51	0.28
KC493	Kaga/Cab_F2	54.9579	56.3	0.86	0.16
KC494	Kaga/Cab_F2	51.7948	54.82	1.75	0.32
KC495	Kaga/Cab_F2	53.7678	60.51	3.92	0.73
KC505	Kaga/Cab_F2	63.0943	63.14	0.28	0.05
KC506	Kaga/Cab_F2	53.8239	56.94	1.88	0.35
KC507	Kaga/Cab_F2	54.832	56.92	1.19	0.23
KC508	Kaga/Cab_F2	54.4769	55.45	0.69	0.13
KC509	Kaga/Cab_F2	57.2381	55.4	1.28	0.24
KC510	Kaga/Cab_F2	56.976	58.24	0.81	0.15
KC511	Kaga/Cab_F2	59.7677	61.38	1.14	0.21
KC512	Kaga/Cab_F2	57.2566	61.08	2.22	0.41
KC513	Kaga/Cab_F2	52.7068	56.94	3.42	0.64
KC514	Kaga/Cab_F2	55.3052	57.16	1.09	0.2
KC532	Kaga/Cab_F2	61.4642	69.49	4.6	0.85
KC533	Kaga/Cab_F2	58.768	62.47	2.15	0.4
KC534	Kaga/Cab_F2	60.0751	62.83	1.61	0.3
KC535	Kaga/Cab_F2	50.7543	57.7	4.25	0.79
KC536	Kaga/Cab_F2	57.5657	59.89	1.38	0.26
KC537	Kaga/Cab_F2	66.6306	71.85	2.99	0.56
KC538	Kaga/Cab_F2	63.4183	64.55	0.68	0.13
KC539	Kaga/Cab_F2	55.4	57.28	1.13	0.21
KC540	Kaga/Cab_F2	54.5712	59.89	3.15	0.58
KC541	Kaga/Cab_F2	54.8971	56.01	1	0.19
KC542	Kaga/Cab_F2	58.0039	60.47	1.75	0.32
KC543	Kaga/Cab_F2	60.8284	62.28	0.88	0.16
KC544	Kaga/Cab_F2	56.7594	58.23	0.86	0.16
KC545	Kaga/Cab_F2	54.8111	56.02	0.96	0.18
KC546	Kaga/Cab_F2	57.6676	58.97	0.77	0.14
KC547	Kaga/Cab_F2	56.6143	58.56	1.23	0.23
KC548	Kaga/Cab_F2	57.3229	59.34	1.33	0.25
KC549	Kaga/Cab_F2	57.8778	58.85	0.56	0.1
KC550	Kaga/Cab_F2	52.9965	55.97	1.84	0.34
KC551	Kaga/Cab_F2	55.1142	55.16	1.01	0.19
KC552	Kaga/Cab_F2	52.822	55.69	1.67	0.31
KC553	Kaga/Cab_F2	56.8927	59.45	1.46	0.27
KC554	Kaga/Cab_F2	56.2111	57	1.77	0.33
KC555	Kaga/Cab_F2	55.9795	57.03	0.62	0.12
KC556	Kaga/Cab_F2	58.8903	62.61	2.49	0.46
KC557	Kaga/Cab_F2	55.81	59.51	2.1	0.39
KC558	Kaga/Cab_F2	56.6687	59.84	1.84	0.34
KC559	Kaga/Cab_F2	57.1295	61.72	2.7	0.5
KC560	Kaga/Cab_F2	54.5356	57.61	1.75	0.33
KC561	Kaga/Cab_F2	58.8759	61.19	1.32	0.25
KC562	Kaga/Cab_F2	54.3649	55.66	1.63	0.3
KC563	Kaga/Cab_F2	66.1959	63.26	2.14	0.4
KC564	Kaga/Cab_F2	48.1204	53.94	3.57	0.66
KC565	Kaga/Cab_F2	57.9105	61.59	2.09	0.39
KC576	Kaga/Cab_F2	55.8242	61.72	3.84	0.71
KC577	Kaga/Cab_F2	54.7572	63.79	5.67	1.09
KC578	Kaga/Cab_F2	53.753	54.17	1.65	0.34
KC579	Kaga/Cab_F2	56.1042	58.8	1.62	0.3
KC580	Kaga/Cab_F2	59.4721	64.26	2.78	0.52
KC581	Kaga/Cab_F2	56.2169	58.96	1.58	0.29
KC582	Kaga/Cab_F2	62.678	63.59	1.15	0.21
KC592	Kaga/Cab_F2	61.4212	65.97	2.74	0.51
KC593	Kaga/Cab_F2	66.0385	70.45	2.51	0.47
KC594	Kaga/Cab_F2	65.5645	69.51	2.24	0.42
KC595	Kaga/Cab_F2	68.9828	70.09	0.67	0.12
KC596	Kaga/Cab_F2	68.7101	71.26	1.46	0.27
KC597	Kaga/Cab_F2	63.6798	65.97	1.33	0.25
KC598	Kaga/Cab_F2	62.7165	67.29	2.65	0.49
KC599	Kaga/Cab_F2	69.2535	71.68	1.4	0.26
KC600	Kaga/Cab_F2	61.2219	66.05	2.88	0.53
KC630	Kaga/Cab_F2	55.1041	57.2	1.24	0.23
KC631	Kaga/Cab_F2	58.0126	61.12	1.97	0.36
KC632	Kaga/Cab_F2	62.6286	61.41	0.81	0.15
KC633	Kaga/Cab_F2	58.299	58.68	1.34	0.25
KC634	Kaga/Cab_F2	58.628	61.65	1.72	0.32
KC635	Kaga/Cab_F2	56.2869	56.62	0.72	0.13
KC636	Kaga/Cab_F2	56.2309	58.13	1.19	0.22
KC637	Kaga/Cab_F2	58.3008	59.65	0.8	0.15
KC638	Kaga/Cab_F2	58.003	61.79	2.33	0.43
KC639	Kaga/Cab_F2	58.1787	59.98	1.08	0.2
KC12	Kaga/Cab_F2	61.56	62.16	0.44	0.08
KC13	Kaga/Cab_F2	57.63	61.53	2.14	0.4
KC14	Kaga/Cab_F2	52.83	55.09	3.21	0.54
KC15	Kaga/Cab_F2	57.97	61.43	1.71	0.36
KC16	Kaga/Cab_F2	56.48	58.74	1.06	0.2
KC17	Kaga/Cab_F2	56.43	57.49	0.92	0.17
KC18	Kaga/Cab_F2	59.77	63.1	1.62	0.3
KC19	Kaga/Cab_F2	54.28	56.57	1.11	0.21
KC20	Kaga/Cab_F2	56.09	58.58	1.29	0.24
KC21	Kaga/Cab_F2	55.68	56.94	0.66	0.12
KC22	Kaga/Cab_F2	58.99	61.07	1.62	0.35
KC24	Kaga/Cab_F2	57.99	61.7	1.84	0.34
KC25	Kaga/Cab_F2	55.88	61.54	3.32	0.62
KC26	Kaga/Cab_F2	54.56	58.52	2.12	0.39
KC27	Kaga/Cab_F2	56.65	61.8	2.64	0.49
KC28	Kaga/Cab_F2	55.76	58.87	1.5	0.28
KC29	Kaga/Cab_F2	57.87	60.23	1.16	0.21
KC30	Kaga/Cab_F2	59.8	64.65	2.49	0.46
KC56	Kaga/Cab_F2	49.92	51.87	0.85	0.16
KC57	Kaga/Cab_F2	62.86	65.99	1.58	0.29
KC58	Kaga/Cab_F2	63.48	63.15	0.69	0.13
KC59	Kaga/Cab_F2	65.83	64.98	0.8	0.15
KC60	Kaga/Cab_F2	65.71	66.9	0.58	0.11
KC61	Kaga/Cab_F2	61.31	66.01	2.44	0.45
KC117	Kaga/Cab_F2	59.5644	61.01	0.8	0.15
KC118	Kaga/Cab_F2	58.1412	60.93	1.54	0.29
KC119	Kaga/Cab_F2	56.4072	58.92	1.18	0.22
KC120	Kaga/Cab_F2	61.0297	62.16	1.2	0.22
KC122	Kaga/Cab_F2	58.6534	61.57	1.41	0.26
KC142	Kaga/Cab_F2	65.7775	63.22	1.81	0.35
KC143	Kaga/Cab_F2	57.548	60.2	1.54	0.29
KC144	Kaga/Cab_F2	54.561	57.32	1.33	0.25
KC145	Kaga/Cab_F2	60.3621	63.31	1.65	0.31
KC146	Kaga/Cab_F2	59.8255	60.19	0.36	0.07
KC147	Kaga/Cab_F2	57.7728	58.43	0.36	0.07
KC148	Kaga/Cab_F2	57.1481	59.8	1.45	0.27
KC149	Kaga/Cab_F2	55.9253	59.89	1.97	0.37
KC150	Kaga/Cab_F2	58.0509	60.64	1.29	0.24
KC151	Kaga/Cab_F2	59.1377	65.89	3.65	0.68
KC162	Kaga/Cab_F2	58.1799	60.26	1.07	0.2
KC163	Kaga/Cab_F2	54.2973	58.56	2.19	0.41
KC164	Kaga/Cab_F2	58.1811	59.24	0.47	0.09
KC165	Kaga/Cab_F2	54.6961	55.43	0.36	0.07
KC166	Kaga/Cab_F2	54.6155	58.95	2.5	0.46
KC167	Kaga/Cab_F2	54.6392	58.3	1.96	0.36
KC177	Kaga/Cab_F2	51.5058	55.83	2.36	0.44
KC178	Kaga/Cab_F2	61.6581	64.73	1.54	0.29
KC179	Kaga/Cab_F2	59.2586	64.76	2.88	0.54
KC180	Kaga/Cab_F2	59.0732	62.51	1.75	0.33
KC181	Kaga/Cab_F2	62.668	64.12	0.69	0.13
KC182	Kaga/Cab_F2	61.3243	67.39	3.29	0.61
KC183	Kaga/Cab_F2	62.9225	59.93	2.06	0.38
KC192	Kaga/Cab_F2	54.2954	66.29	6.61	1.23
KC193	Kaga/Cab_F2	55.9397	59.55	1.79	0.33
KC194	Kaga/Cab_F2	62.061	64.8	1.55	0.29
KC195	Kaga/Cab_F2	58.0665	62.79	2.57	0.48
KC196	Kaga/Cab_F2	61.5748	66.48	2.59	0.48
KC197	Kaga/Cab_F2	56.6294	60.11	1.7	0.32
KC198	Kaga/Cab_F2	60.4822	71.63	6.25	1.16
KC199	Kaga/Cab_F2	56.5274	58.72	0.99	0.18
KC220	Kaga/Cab_F2	58.783	61.48	1.8	0.33
KC221	Kaga/Cab_F2	52.4053	57.78	2.79	0.52
KC222	Kaga/Cab_F2	56.5759	58.97	1.13	0.21
KC223	Kaga/Cab_F2	59.5537	61.63	0.97	0.18
KC224	Kaga/Cab_F2	58.6916	62.07	1.68	0.31
KC225	Kaga/Cab_F2	55.1254	58.06	1.46	0.27
KC226	Kaga/Cab_F2	57.941	58.71	1.01	0.19
KC232	Kaga/Cab_F2	62.1775	65.56	1.67	0.31
KC233	Kaga/Cab_F2	57.3707	60.02	1.35	0.25
KC234	Kaga/Cab_F2	60.5855	61.19	0.55	0.1
KC235	Kaga/Cab_F2	63.1729	66.55	1.66	0.31
KC236	Kaga/Cab_F2	63.3129	64.72	0.67	0.12
KC237	Kaga/Cab_F2	59.4959	62.79	1.6	0.3
KC238	Kaga/Cab_F2	58.8913	63.09	2.15	0.4
KC239	Kaga/Cab_F2	60.5701	63.76	1.63	0.3
KC240	Kaga/Cab_F2	61.9206	63.81	0.92	0.17
KC241	Kaga/Cab_F2	56.2289	62.64	3.62	0.67
KC300	Kaga/Cab_F2	56.5641	59.94	1.66	0.31
KC301	Kaga/Cab_F2	56.6556	60.95	2.5	0.46
KC302	Kaga/Cab_F2	59.0776	61.88	1.53	0.28
KC303	Kaga/Cab_F2	53.7689	58.04	2.21	0.41
KC304	Kaga/Cab_F2	55.226	59.16	2.6	0.48
KC305	Kaga/Cab_F2	55.9661	57.68	1	0.19
KC306	Kaga/Cab_F2	54.9311	59.54	2.4	0.45
KC307	Kaga/Cab_F2	56.5606	61.01	2.26	0.42
KC308	Kaga/Cab_F2	56.9549	59.63	1.34	0.25
KC309	Kaga/Cab_F2	56.5718	59.79	1.55	0.29
KC319	Kaga/Cab_F2	56.7061	58.15	0.75	0.14
KC320	Kaga/Cab_F2	56.0792	58.97	1.37	0.25
KC321	Kaga/Cab_F2	59.5826	61.55	0.89	0.16
KC322	Kaga/Cab_F2	60.4073	61.78	0.74	0.14
KC323	Kaga/Cab_F2	57.4655	59.89	2.08	0.39
KC324	Kaga/Cab_F2	54.6628	57.65	1.49	0.28
KC325	Kaga/Cab_F2	57.9648	61.07	1.58	0.29
KC326	Kaga/Cab_F2	61.0805	63.34	1.65	0.31
KC337	Kaga/Cab_F2	55.4316	57.4	1.02	0.19
KC338	Kaga/Cab_F2	57.754	61.29	1.84	0.34
KC339	Kaga/Cab_F2	52.5665	57.86	3.15	0.59
KC340	Kaga/Cab_F2	62.0596	61.82	1.6	0.31
KC341	Kaga/Cab_F2	52.2014	55.06	2.03	0.38
KC342	Kaga/Cab_F2	58.0576	62.55	2.3	0.43
KC343	Kaga/Cab_F2	57.8576	62.3	2.31	0.43
KC344	Kaga/Cab_F2	61.9022	64.91	1.43	0.27
KC345	Kaga/Cab_F2	62.2534	67.72	2.86	0.53
KC346	Kaga/Cab_F2	53.1541	57.21	2.18	0.41
KC352	Kaga/Cab_F2	56.9979	60.37	1.73	0.32
KC353	Kaga/Cab_F2	57.7504	59.01	0.58	0.11
KC354	Kaga/Cab_F2	55.1707	58.48	1.61	0.3
KC355	Kaga/Cab_F2	59.4502	60.8	0.61	0.11
KC356	Kaga/Cab_F2	62.8926	59.8	2.9	0.54
KC357	Kaga/Cab_F2	54.1851	59.7	3.06	0.59
KC358	Kaga/Cab_F2	52.4612	60.94	5.28	0.98
KC359	Kaga/Cab_F2	57.1106	61.13	2.35	0.44
KC360	Kaga/Cab_F2	62.1464	67.63	3.18	0.59
KC371	Kaga/Cab_F2	59.4508	61.81	1.44	0.27
KC372	Kaga/Cab_F2	56.8666	59.76	1.41	0.26
KC373	Kaga/Cab_F2	59.2261	62.61	1.73	0.32
KC374	Kaga/Cab_F2	59.9685	62.07	2.25	0.42
KC375	Kaga/Cab_F2	53.7267	57.75	2.43	0.45
KC376	Kaga/Cab_F2	56.8042	59.82	1.51	0.28
KC377	Kaga/Cab_F2	61.7985	60.36	1.16	0.22
KC378	Kaga/Cab_F2	58.5156	59.24	1.39	0.26
KC379	Kaga/Cab_F2	53.9682	57.79	1.99	0.37
KC380	Kaga/Cab_F2	55.4753	58.12	1.3	0.24
KC381	Kaga/Cab_F2	55.4643	52.52	4.78	0.89
KC420	Kaga/Cab_F2	57.8631	60.58	1.49	0.28
KC421	Kaga/Cab_F2	61.5238	62.6	0.39	0.07
KC422	Kaga/Cab_F2	63.3042	62.72	1.25	0.23
KC423	Kaga/Cab_F2	56.1694	55.95	1.74	0.38
KC424	Kaga/Cab_F2	58.9215	58.96	0.76	0.14
KC425	Kaga/Cab_F2	55.4486	57.25	1.52	0.28
KC426	Kaga/Cab_F2	54.1141	57.28	1.58	0.29
KC427	Kaga/Cab_F2	57.933	58.77	0.65	0.12
KC428	Kaga/Cab_F2	57.937	59.15	0.78	0.14
KC429	Kaga/Cab_F2	54.9863	57.13	1.04	0.19
KC430	Kaga/Cab_F2	56.5638	59.13	1.21	0.22
KC431	Kaga/Cab_F2	58.7325	61.71	1.46	0.27
KC432	Kaga/Cab_F2	57.1197	60.37	1.66	0.31
KC433	Kaga/Cab_F2	59.1231	61.39	1.04	0.19
KC434	Kaga/Cab_F2	58.8959	60.16	0.63	0.12
KC435	Kaga/Cab_F2	56.641	60.04	1.65	0.31
KC436	Kaga/Cab_F2	56.0157	58.13	0.97	0.18
KC456	Kaga/Cab_F2	54.0377	55.35	0.75	0.14
KC457	Kaga/Cab_F2	54.1887	58.03	1.98	0.37
KC458	Kaga/Cab_F2	57.4323	62.54	2.69	0.5
KC459	Kaga/Cab_F2	62.4149	63.61	0.69	0.13
KC460	Kaga/Cab_F2	56.5581	58.99	1.81	0.34
KC461	Kaga/Cab_F2	54.6538	58.2	1.94	0.36
KC462	Kaga/Cab_F2	56.4319	58.54	1.08	0.2
KC463	Kaga/Cab_F2	55.4344	56.99	0.69	0.13
KC464	Kaga/Cab_F2	56.4009	55.92	0.85	0.16
KC465	Kaga/Cab_F2	59.1595	63.38	2.18	0.41
KC466	Kaga/Cab_F2	53.5564	56.84	1.69	0.31
KC467	Kaga/Cab_F2	54.0743	56.65	1.25	0.23
KC468	Kaga/Cab_F2	51.8769	55.17	2.04	0.38
KC469	Kaga/Cab_F2	55.7692	59.59	1.89	0.43
KC470	Kaga/Cab_F2	54.4622	56.87	1.09	0.2
KC471	Kaga/Cab_F2	57.2304	59.55	1.18	0.22
KC472	Kaga/Cab_F2	59.2925	60.65	0.78	0.15
KC473	Kaga/Cab_F2	57.2603	59.63	1.1	0.2
KC474	Kaga/Cab_F2	56.8261	59.89	1.48	0.28
KC475	Kaga/Cab_F2	56.3528	60.03	1.85	0.34
KC476	Kaga/Cab_F2	59.9302	61.27	2.16	0.4
KC477	Kaga/Cab_F2	54.9887	57.61	1.3	0.24
KC478	Kaga/Cab_F2	58.8147	62.46	1.83	0.34
KC479	Kaga/Cab_F2	50.1055	60.42	5.66	1.05
KC480	Kaga/Cab_F2	55.1906	56.64	0.86	0.16
KC481	Kaga/Cab_F2	56.3718	58.44	0.97	0.18
KC482	Kaga/Cab_F2	54.6579	57.62	1.43	0.27
KC484	Kaga/Cab_F2	53.2703	58.07	2.77	0.51
KC485	Kaga/Cab_F2	54.5017	57.7	1.54	0.29
KC486	Kaga/Cab_F2	55.7031	55.53	1.08	0.2
KC487	Kaga/Cab_F2	60.1722	61.67	1.55	0.29
KC496	Kaga/Cab_F2	61.4962	61.83	1.02	0.19
KC497	Kaga/Cab_F2	66.7569	65.9	0.96	0.18
KC498	Kaga/Cab_F2	56.7194	58.65	0.85	0.16
KC499	Kaga/Cab_F2	56.7122	59.67	1.52	0.28
KC500	Kaga/Cab_F2	60.366	63.37	1.61	0.3
KC501	Kaga/Cab_F2	59.9477	61.27	3.31	0.62
KC502	Kaga/Cab_F2	52.5916	57.08	2.47	0.46
KC503	Kaga/Cab_F2	55.1812	58.04	1.42	0.26
KC504	Kaga/Cab_F2	60.5677	64.43	1.91	0.36
KC515	Kaga/Cab_F2	60.9106	59.65	1.24	0.23
KC516	Kaga/Cab_F2	63.5231	67.53	2.09	0.39
KC517	Kaga/Cab_F2	56.8269	59.89	1.47	0.27
KC518	Kaga/Cab_F2	56.3537	60.18	1.94	0.36
KC519	Kaga/Cab_F2	55.1037	59.58	2.29	0.43
KC520	Kaga/Cab_F2	61.6414	66.47	2.54	0.47
KC521	Kaga/Cab_F2	55.1693	57.28	0.94	0.18
KC522	Kaga/Cab_F2	51.0548	55.35	2.61	0.49
KC523	Kaga/Cab_F2	55.0438	56.25	0.62	0.12
KC524	Kaga/Cab_F2	54.2694	56.57	1.03	0.19
KC525	Kaga/Cab_F2	58.2578	61.87	1.79	0.33
KC526	Kaga/Cab_F2	58.2549	58.43	0.6	0.11
KC527	Kaga/Cab_F2	57.6377	58.8	0.4	0.07
KC528	Kaga/Cab_F2	61.3416	61.81	0.47	0.09
KC529	Kaga/Cab_F2	56.4238	59.18	1.55	0.29
KC530	Kaga/Cab_F2	56.0361	59.81	1.95	0.36
KC531	Kaga/Cab_F2	63.7249	62.71	1.06	0.2
KC566	Kaga/Cab_F2	57.5595	59.59	0.9	0.17
KC567	Kaga/Cab_F2	60.8154	63.99	1.54	0.29
KC569	Kaga/Cab_F2	59.1661	60.51	0.69	0.14
KC570	Kaga/Cab_F2	63.8602	66.75	1.39	0.26
KC571	Kaga/Cab_F2	62.5517	63.69	0.4	0.07
KC572	Kaga/Cab_F2	60.1402	61.11	0.52	0.1
KC573	Kaga/Cab_F2	60.7664	62.7	0.86	0.16
KC574	Kaga/Cab_F2	57.6106	60.69	1.66	0.31
KC575	Kaga/Cab_F2	54.7985	58.72	1.96	0.36
KC583	Kaga/Cab_F2	56.0822	59	1.38	0.26
KC584	Kaga/Cab_F2	58.8445	60.3	0.91	0.17
KC585	Kaga/Cab_F2	57.3524	58.73	2.05	0.38
KC587	Kaga/Cab_F2	56.3888	61.61	2.83	0.53
KC588	Kaga/Cab_F2	59.7503	61.55	0.79	0.15
KC589	Kaga/Cab_F2	55.7272	58.28	1.2	0.22
KC590	Kaga/Cab_F2	58.9998	60.32	0.54	0.1
KC591	Kaga/Cab_F2	55.9754	57.38	1.51	0.28
KC601	Kaga/Cab_F2	53.9413	61.06	4.04	0.78
KC602	Kaga/Cab_F2	53.9025	59.5	2.95	0.55
KC603	Kaga/Cab_F2	54.0426	58.53	2.83	0.53
KC604	Kaga/Cab_F2	54.7981	59.65	2.74	0.51
KC605	Kaga/Cab_F2	59.2471	64.77	2.88	0.54
KC606	Kaga/Cab_F2	56.1883	60.55	2.28	0.42
KC607	Kaga/Cab_F2	57.7199	61.16	1.71	0.32
KC608	Kaga/Cab_F2	59.4811	59.35	1.37	0.25
KC609	Kaga/Cab_F2	60.3952	64.55	2.18	0.4
KC610	Kaga/Cab_F2	66.8486	65.81	0.95	0.18
KC611	Kaga/Cab_F2	61.2882	62.6	0.59	0.11
KC612	Kaga/Cab_F2	59.9861	62.02	1.1	0.2
KC614	Kaga/Cab_F2	61.6146	63.85	1.03	0.19
KC615	Kaga/Cab_F2	59.8367	60.85	0.76	0.14
KC616	Kaga/Cab_F2	60.6162	63.43	1.36	0.25
KC617	Kaga/Cab_F2	58.9074	59.76	0.41	0.08
KC618	Kaga/Cab_F2	61.0812	61.57	0.39	0.07
KC619	Kaga/Cab_F2	61.3378	61.87	0.57	0.11
KC620	Kaga/Cab_F2	63.9365	61.59	1.67	0.33
KC621	Kaga/Cab_F2	55.7	64.79	5.26	0.99
KC622	Kaga/Cab_F2	60.8485	62.18	0.6	0.11
KC623	Kaga/Cab_F2	57.1186	61.1	1.99	0.37
KC624	Kaga/Cab_F2	58.0867	61.08	1.56	0.29
KC625	Kaga/Cab_F2	54.8612	57.81	1.44	0.27
KC626	Kaga/Cab_F2	57.8493	58.55	0.32	0.06
KC627	Kaga/Cab_F2	60.5835	59.91	1.88	0.35
KC628	Kaga/Cab_F2	55.85	58.38	1.18	0.22
KC629	Kaga/Cab_F2	62.4867	64.97	1.18	0.22
KC640	Kaga/Cab_F2	58.5671	60.14	1.25	0.23
KC641	Kaga/Cab_F2	57.9149	61.86	2.13	0.4
KC642	Kaga/Cab_F2	56.8092	59.95	1.88	0.35
KC643	Kaga/Cab_F2	57.4801	60.74	1.57	0.29
KC644	Kaga/Cab_F2	56.9364	61.67	2.48	0.46
KC645	Kaga/Cab_F2	56.581	58.69	1.03	0.19
KC647	Kaga/Cab_F2	57.6629	60.39	1.27	0.24
KC648	Kaga/Cab_F2	59.5649	65.17	3	0.56
C1	Cab/Cab	56.8859	56.32	0.72	0.13
C2	Cab/Cab	55.7482	58.06	1.49	0.28
C3	Cab/Cab	58.0331	59.49	0.96	0.18
C4	Cab/Cab	55.2034	58.59	2	0.37
C5	Cab/Cab	54.7441	56.7	1.19	0.22
C6	Cab/Cab	63.1711	62.4	1.07	0.2
C7	Cab/Cab	56.144	59.84	2.31	0.43
C8	Cab/Cab	57.6036	56.31	0.9	0.17
C9	Cab/Cab	61.4769	60.67	0.53	0.1
C10	Cab/Cab	64.4263	64.58	0.33	0.06
C11	Cab/Cab	60.2149	59.51	2.07	0.38
C12	Cab/Cab	55.9805	61.48	3.29	0.61
C13	Cab/Cab	57.3101	60.01	1.76	0.33
C14	Cab/Cab	53.8093	57.68	2.43	0.45
C15	Cab/Cab	54.7038	59.53	3.03	0.56
C16	Cab/Cab	56.7017	59.98	1.89	0.35
C17	Cab/Cab	57.4411	57.93	0.45	0.08
C18	Cab/Cab	60.8084	57.97	1.69	0.31
C19	Cab/Cab	55.5674	57.83	1.54	0.29
C20	Cab/Cab	57.6905	59.43	1.03	0.19
C21	Cab/Cab	59.7266	61.12	0.86	0.16
C22	Cab/Cab	58.3072	57.03	0.8	0.15
C23	Cab/Cab	53.9481	60.54	4.15	0.77
C24	Cab/Cab	64.91	65.57	0.46	0.08
C25	Cab/Cab	56.6703	57.4	0.61	0.11
C26	Cab/Cab	56.6774	57.95	0.79	0.15
C27	Cab/Cab	59.7569	60.45	0.6	0.11
C28	Cab/Cab	61.0781	57.93	2.07	0.38
K1	Kaga/Cab_F1	58.7477	59.54	0.59	0.11
K2	Kaga/Cab_F1	53.6361	54.05	1.3	0.24
K3	Kaga/Cab_F1	51.3162	53.14	1.23	0.23
K4	Kaga/Cab_F1	50.8211	52.99	1.31	0.24
K5	Kaga/Cab_F1	50.5733	51.58	0.63	0.16
K6	Kaga/Cab_F1	55.1426	57.01	1.11	0.21
K7	Kaga/Cab_F1	56.3521	55.67	0.42	0.09
K8	Kaga/Cab_F1	55.7073	57.49	1.26	0.23
K9	Kaga/Cab_F1	57.0729	56.5	0.43	0.08
K10	Kaga/Cab_F1	55.9303	57.92	1.25	0.23
K11	Kaga/Cab_F1	54.5512	54	0.71	0.13
K12	Kaga/Cab_F1	51.9458	53.02	1.32	0.29
K13	Kaga/Cab_F1	52.2554	53.16	1.88	0.36
K14	Kaga/Cab_F1	52.1015	52.56	0.59	0.11
K15	Kaga/Cab_F1	53.4643	58.03	2.76	0.51
K16	Kaga/Cab_F1	53.8728	54.85	0.72	0.13
